# Supplementary material for: Stepwise dehydration of Cd-exchanged levyne: thermal stability and structural modifications
Source: Phys Chem Miner. 2021 May 12;48(6):23. doi: 10.1007/s00269-021-01146-6 (PMC8550444; doi:10.1007/s00269-021-01146-6)
Supplement: Supplementary file 2 — Supplementary file2 (CIF 331 KB) [file 269_2021_1146_MOESM2_ESM.cif]

 
data_shelx
 
_audit_creation_method            SHELXL-2014
_chemical_name_systematic
;
 ?
;
_chemical_name_mineral            'Cd-exchanged levyne'
_chemical_melting_point           ?
_chemical_formula_moiety          ?
_chemical_formula_sum
 'Ca2.88 Cd5.45 O172.33 Si54' 
_chemical_formula_weight          5002.15

loop_
 _atom_type_symbol
 _atom_type_description
 _atom_type_scat_dispersion_real
 _atom_type_scat_dispersion_imag
 _atom_type_scat_source
 'Ca'  'Ca'   0.2262   0.3064
 'International Tables Vol C Tables 4.2.6.8 and 6.1.1.4'
 'Cd'  'Cd'  -0.8075   1.2024
 'International Tables Vol C Tables 4.2.6.8 and 6.1.1.4'
 'O'  'O'   0.0106   0.0060
 'International Tables Vol C Tables 4.2.6.8 and 6.1.1.4'
 'Si'  'Si'   0.0817   0.0704
 'International Tables Vol C Tables 4.2.6.8 and 6.1.1.4'
 
_space_group_crystal_system       trigonal
_space_group_IT_number            166
_space_group_name_H-M_alt         'R -3 m :H'
_space_group_name_Hall            '-R 3 2"'
 
_shelx_space_group_comment
;
The symmetry employed for this shelxl refinement is uniquely defined
by the following loop, which should always be used as a source of
symmetry information in preference to the above space-group names.
They are only intended as comments.
;
 
loop_
 _space_group_symop_operation_xyz
 'x, y, z'
 '-y, x-y, z'
 '-x+y, -x, z'
 'y, x, -z'
 'x-y, -y, -z'
 '-x, -x+y, -z'
 'x+2/3, y+1/3, z+1/3'
 '-y+2/3, x-y+1/3, z+1/3'
 '-x+y+2/3, -x+1/3, z+1/3'
 'y+2/3, x+1/3, -z+1/3'
 'x-y+2/3, -y+1/3, -z+1/3'
 '-x+2/3, -x+y+1/3, -z+1/3'
 'x+1/3, y+2/3, z+2/3'
 '-y+1/3, x-y+2/3, z+2/3'
 '-x+y+1/3, -x+2/3, z+2/3'
 'y+1/3, x+2/3, -z+2/3'
 'x-y+1/3, -y+2/3, -z+2/3'
 '-x+1/3, -x+y+2/3, -z+2/3'
 '-x, -y, -z'
 'y, -x+y, -z'
 'x-y, x, -z'
 '-y, -x, z'
 '-x+y, y, z'
 'x, x-y, z'
 '-x+2/3, -y+1/3, -z+1/3'
 'y+2/3, -x+y+1/3, -z+1/3'
 'x-y+2/3, x+1/3, -z+1/3'
 '-y+2/3, -x+1/3, z+1/3'
 '-x+y+2/3, y+1/3, z+1/3'
 'x+2/3, x-y+1/3, z+1/3'
 '-x+1/3, -y+2/3, -z+2/3'
 'y+1/3, -x+y+2/3, -z+2/3'
 'x-y+1/3, x+2/3, -z+2/3'
 '-y+1/3, -x+2/3, z+2/3'
 '-x+y+1/3, y+2/3, z+2/3'
 'x+1/3, x-y+2/3, z+2/3'
 
_cell_length_a                    13.4199(19)
_cell_length_b                    13.4199(19)
_cell_length_c                    22.465(5)
_cell_angle_alpha                 90
_cell_angle_beta                  90
_cell_angle_gamma                 120
_cell_volume                      3503.8(12)
_cell_formula_units_Z             1
_cell_measurement_temperature     296(2)
_cell_measurement_reflns_used     2827 
_cell_measurement_theta_min       2.5 
_cell_measurement_theta_max       27.1 
 
_exptl_crystal_description        'fragment' 
_exptl_crystal_colour             'white' 
_exptl_crystal_density_meas       ? 
_exptl_crystal_density_method     ?              
_exptl_crystal_density_diffrn     2.371          
_exptl_crystal_F_000              2454
_exptl_transmission_factor_min    ?                                             
_exptl_transmission_factor_max    ?                                             
_exptl_crystal_size_max           0.13 
_exptl_crystal_size_mid           0.12 
_exptl_crystal_size_min           0.10 
_exptl_absorpt_coefficient_mu     1.549
_shelx_estimated_absorpt_T_min    ? 
_shelx_estimated_absorpt_T_max    ? 
_exptl_absorpt_correction_type    'multi-scan' 
_exptl_absorpt_correction_T_min   0.5250 
_exptl_absorpt_correction_T_max   0.7455 
_exptl_absorpt_process_details    ? 
 
_exptl_special_details
;
 ?
;
 
_diffrn_ambient_temperature       296(2)
_diffrn_radiation_wavelength      0.71073
_diffrn_radiation_type            MoK\a
_diffrn_source                    'fine-focus sealed tube'                       
_diffrn_measurement_device_type   'Bruker ApexII' 
_diffrn_measurement_method        ? 
_diffrn_detector_area_resol_mean  ? 
_diffrn_reflns_number             10576
_diffrn_reflns_av_unetI/netI      0.0304
_diffrn_reflns_av_R_equivalents   0.0625
_diffrn_reflns_limit_h_min        -15
_diffrn_reflns_limit_h_max        14
_diffrn_reflns_limit_k_min        -17
_diffrn_reflns_limit_k_max        17
_diffrn_reflns_limit_l_min        -28
_diffrn_reflns_limit_l_max        26
_diffrn_reflns_theta_min          2.522
_diffrn_reflns_theta_max          27.265
_diffrn_reflns_theta_full         25.242
_diffrn_measured_fraction_theta_max   0.998
_diffrn_measured_fraction_theta_full  0.998
_diffrn_reflns_Laue_measured_fraction_max    0.998
_diffrn_reflns_Laue_measured_fraction_full   0.998
_diffrn_reflns_point_group_measured_fraction_max   0.998
_diffrn_reflns_point_group_measured_fraction_full  0.998
_reflns_number_total              989
_reflns_number_gt                 897
_reflns_threshold_expression      'I > 2\s(I)'
_reflns_Friedel_coverage          0.000
_reflns_Friedel_fraction_max      .
_reflns_Friedel_fraction_full     .
 
_reflns_special_details
;
 Reflections were merged by SHELXL according to the crystal
 class for the calculation of statistics and refinement.
 
 _reflns_Friedel_fraction is defined as the number of unique
 Friedel pairs measured divided by the number that would be
 possible theoretically, ignoring centric projections and
 systematic absences.
;
 
_computing_data_collection        ?
_computing_cell_refinement        ?
_computing_data_reduction         'Apex3'
_computing_structure_solution     ?
_computing_structure_refinement   'SHELXL-2014 (Sheldrick, 2014)'
_computing_molecular_graphics     ?
_computing_publication_material   ?
 
_refine_special_details
;
 Refined as a 2-component twin.
;
_refine_ls_structure_factor_coef  Fsqd
_refine_ls_matrix_type            full
_refine_ls_weighting_scheme       calc
_refine_ls_weighting_details
'w=1/[\s^2^(Fo^2^)+(0.0835P)^2^+70.1583P] where P=(Fo^2^+2Fc^2^)/3'
_atom_sites_solution_primary      direct
_atom_sites_solution_secondary    difmap
_atom_sites_solution_hydrogens    .
_refine_ls_hydrogen_treatment     undef
_refine_ls_extinction_method      none
_refine_ls_extinction_coef        .
_refine_ls_number_reflns          989
_refine_ls_number_parameters      79
_refine_ls_number_restraints      0
_refine_ls_R_factor_all           0.0662
_refine_ls_R_factor_gt            0.0609
_refine_ls_wR_factor_ref          0.1853
_refine_ls_wR_factor_gt           0.1817
_refine_ls_goodness_of_fit_ref    1.176
_refine_ls_restrained_S_all       1.176
_refine_ls_shift/su_max           0.000
_refine_ls_shift/su_mean          0.000
 
loop_
 _atom_site_label
 _atom_site_type_symbol
 _atom_site_fract_x
 _atom_site_fract_y
 _atom_site_fract_z
 _atom_site_U_iso_or_equiv
 _atom_site_adp_type
 _atom_site_occupancy
 _atom_site_site_symmetry_order  
 _atom_site_calc_flag
 _atom_site_refinement_flags_posn
 _atom_site_refinement_flags_adp
 _atom_site_refinement_flags_occupancy
 _atom_site_disorder_assembly
 _atom_site_disorder_group
T1 Si 0.43813(13) 0.10466(13) 0.40464(7) 0.0220(5) Uani 1 1 d . . . . .
T2 Si 0.23671(15) 0.0000 0.5000 0.0204(6) Uani 1 2 d S T P . .
O1 O 0.3174(4) 0.0250(4) 0.4409(2) 0.0361(11) Uani 1 1 d . . . . .
O2 O 0.4925(6) 0.2462(3) 0.4191(3) 0.0320(14) Uani 1 2 d S T P . .
O3 O 0.5366(3) 0.0731(5) 0.4272(3) 0.0297(14) Uani 1 2 d S T P . .
O4 O 0.4106(6) 0.0773(6) 0.3333 0.0379(15) Uani 1 2 d S T P . .
O5 O 0.1096(3) -0.1096(3) 0.4839(3) 0.0370(16) Uani 1 2 d S T P . .
C1 Cd 0.6667 0.3333 0.4716(8) 0.021(3) Uiso 0.32(8) 6 d S . . . .
C1A Cd 0.6667 0.3333 0.4789(7) 0.037(2) Uiso 0.48(8) 6 d S . . . .
C3 Ca 0.0000 0.0000 0.4009(19) 0.150 Uiso 0.30(2) 6 d S U . . .
C4 Ca 0.0000 0.0000 0.283(3) 0.150 Uiso 0.18(2) 6 d S U . . .
C5 Cd 0.0000 0.0000 0.5000 0.026(2) Uiso 0.216(8) 12 d S . . . .
W2 O 0.0889(9) -0.1484(9) 0.3760(4) 0.028(4) Uiso 0.384(17) 1 d . . . . .
W4 O 0.2115(14) -0.2115(14) 0.3794(13) 0.212(19) Uiso 0.88(6) 2 d S . . . .
W1 O 0.8160(7) 0.4080(4) 0.5436(4) 0.065(3) Uani 1 2 d S T P . .
W3 O -0.0765(17) 0.0765(17) 0.3480(16) 0.26(2) Uiso 0.93(7) 2 d S . . . .
 
loop_
 _atom_site_aniso_label
 _atom_site_aniso_U_11
 _atom_site_aniso_U_22
 _atom_site_aniso_U_33
 _atom_site_aniso_U_23
 _atom_site_aniso_U_13
 _atom_site_aniso_U_12
T1 0.0202(8) 0.0214(8) 0.0258(8) 0.0015(6) 0.0026(6) 0.0114(6)
T2 0.0166(8) 0.0159(10) 0.0283(11) 0.0014(8) 0.0007(4) 0.0079(5)
O1 0.028(2) 0.035(2) 0.037(2) 0.0017(19) 0.0107(18) 0.009(2)
O2 0.035(3) 0.027(2) 0.037(3) 0.0001(13) 0.000(3) 0.0173(17)
O3 0.024(2) 0.034(3) 0.034(3) 0.003(3) 0.0017(13) 0.0172(17)
O4 0.046(3) 0.046(3) 0.031(3) 0.0001(13) -0.0001(13) 0.030(3)
O5 0.025(2) 0.025(2) 0.046(4) 0.0013(15) -0.0013(15) 0.001(3)
W1 0.035(4) 0.089(6) 0.054(5) -0.0023(19) -0.005(4) 0.018(2)
 
_geom_special_details
;
 All esds (except the esd in the dihedral angle between two l.s. planes)
 are estimated using the full covariance matrix.  The cell esds are taken
 into account individually in the estimation of esds in distances, angles
 and torsion angles; correlations between esds in cell parameters are only
 used when they are defined by crystal symmetry.  An approximate (isotropic)
 treatment of cell esds is used for estimating esds involving l.s. planes.
;
 
loop_
 _geom_bond_atom_site_label_1
 _geom_bond_atom_site_label_2
 _geom_bond_distance
 _geom_bond_site_symmetry_2
 _geom_bond_publ_flag
T1 O1 1.643(4) . ?
T1 O4 1.644(2) . ?
T1 O3 1.655(3) . ?
T1 O2 1.692(3) . ?
T2 O1 1.638(4) . ?
T2 O1 1.638(4) 5_556 ?
T2 O5 1.642(2) . ?
T2 O5 1.642(2) 21_556 ?
O2 T1 1.692(3) 24 ?
O2 C1 2.343(11) . ?
O2 C1A 2.429(11) . ?
O3 T1 1.655(3) 23_655 ?
O4 T1 1.644(2) 16_545 ?
O5 T2 1.642(2) 20_556 ?
O5 C5 2.573(7) . ?
C1 O2 2.343(11) 2_655 ?
C1 O2 2.343(11) 3_665 ?
C1 W1 2.372(15) 3_665 ?
C1 W1 2.372(15) . ?
C1 W1 2.372(15) 2_655 ?
C1 C4 3.25(7) 7 ?
C1A W1 2.263(14) 3_665 ?
C1A W1 2.263(13) . ?
C1A W1 2.263(13) 2_655 ?
C1A O2 2.429(11) 2_655 ?
C1A O2 2.429(11) 3_665 ?
C1A C4 3.09(7) 7 ?
C3 W3 2.14(4) 2 ?
C3 W3 2.14(4) 3 ?
C3 W3 2.14(4) . ?
C3 C5 2.23(4) . ?
C3 C4 2.65(8) . ?
C3 W2 2.842(14) 23 ?
C3 W2 2.842(14) 3 ?
C3 W2 2.842(14) 2 ?
C3 W2 2.842(14) 24 ?
C3 W2 2.842(14) 22 ?
C3 W2 2.842(14) . ?
C4 W3 2.30(5) 3 ?
C4 W3 2.30(5) 2 ?
C4 W3 2.30(5) . ?
C4 W1 2.38(5) 15_554 ?
C4 W1 2.38(5) 14_544 ?
C4 W1 2.38(5) 13_444 ?
C4 W4 2.83(3) 32 ?
C4 W4 2.83(3) 33_445 ?
C4 W4 2.83(3) 31_545 ?
C4 C1A 3.09(7) 13_444 ?
C4 C1 3.25(7) 13_444 ?
C5 C3 2.23(4) 19_556 ?
C5 O5 2.573(7) 21_556 ?
C5 O5 2.573(7) 3 ?
C5 O5 2.573(7) 2 ?
C5 O5 2.573(7) 20_556 ?
C5 O5 2.573(7) 19_556 ?
W2 W2 0.798(19) 22 ?
W4 C4 2.83(3) 31_545 ?
W1 C4 2.38(5) 7 ?
 
loop_
 _geom_angle_atom_site_label_1
 _geom_angle_atom_site_label_2
 _geom_angle_atom_site_label_3
 _geom_angle
 _geom_angle_site_symmetry_1
 _geom_angle_site_symmetry_3
 _geom_angle_publ_flag
O1 T1 O4 107.4(3) . . ?
O1 T1 O3 109.6(3) . . ?
O4 T1 O3 111.1(2) . . ?
O1 T1 O2 111.5(3) . . ?
O4 T1 O2 111.2(3) . . ?
O3 T1 O2 106.1(3) . . ?
O1 T2 O1 112.1(4) . 5_556 ?
O1 T2 O5 106.8(3) . . ?
O1 T2 O5 111.8(3) 5_556 . ?
O1 T2 O5 111.8(3) . 21_556 ?
O1 T2 O5 106.8(3) 5_556 21_556 ?
O5 T2 O5 107.5(5) . 21_556 ?
T2 O1 T1 150.5(3) . . ?
T1 O2 T1 130.3(4) 24 . ?
T1 O2 C1 114.8(2) 24 . ?
T1 O2 C1 114.8(2) . . ?
T1 O2 C1A 114.7(2) 24 . ?
T1 O2 C1A 114.7(2) . . ?
C1 O2 C1A 3.3(2) . . ?
T1 O3 T1 135.6(4) . 23_655 ?
T1 O4 T1 154.1(5) . 16_545 ?
T2 O5 T2 150.7(5) . 20_556 ?
T2 O5 C5 95.3(3) . . ?
T2 O5 C5 95.3(3) 20_556 . ?
O2 C1 O2 96.9(5) . 2_655 ?
O2 C1 O2 96.9(5) . 3_665 ?
O2 C1 O2 96.9(5) 2_655 3_665 ?
O2 C1 W1 91.5(2) . 3_665 ?
O2 C1 W1 91.5(2) 2_655 3_665 ?
O2 C1 W1 167.2(7) 3_665 3_665 ?
O2 C1 W1 167.2(7) . . ?
O2 C1 W1 91.5(2) 2_655 . ?
O2 C1 W1 91.5(2) 3_665 . ?
W1 C1 W1 78.6(6) 3_665 . ?
O2 C1 W1 91.5(2) . 2_655 ?
O2 C1 W1 167.2(7) 2_655 2_655 ?
O2 C1 W1 91.5(2) 3_665 2_655 ?
W1 C1 W1 78.6(6) 3_665 2_655 ?
W1 C1 W1 78.6(6) . 2_655 ?
O2 C1 C4 120.2(4) . 7 ?
O2 C1 C4 120.2(4) 2_655 7 ?
O2 C1 C4 120.2(4) 3_665 7 ?
W1 C1 C4 47.0(4) 3_665 7 ?
W1 C1 C4 47.0(4) . 7 ?
W1 C1 C4 47.0(4) 2_655 7 ?
W1 C1A W1 83.2(6) 3_665 . ?
W1 C1A W1 83.2(6) 3_665 2_655 ?
W1 C1A W1 83.2(6) . 2_655 ?
W1 C1A O2 92.0(2) 3_665 . ?
W1 C1A O2 173.6(7) . . ?
W1 C1A O2 92.0(2) 2_655 . ?
W1 C1A O2 92.0(2) 3_665 2_655 ?
W1 C1A O2 92.0(2) . 2_655 ?
W1 C1A O2 173.6(7) 2_655 2_655 ?
O2 C1A O2 92.4(5) . 2_655 ?
W1 C1A O2 173.6(7) 3_665 3_665 ?
W1 C1A O2 92.0(2) . 3_665 ?
W1 C1A O2 92.0(2) 2_655 3_665 ?
O2 C1A O2 92.4(5) . 3_665 ?
O2 C1A O2 92.4(5) 2_655 3_665 ?
W1 C1A C4 50.1(4) 3_665 7 ?
W1 C1A C4 50.1(4) . 7 ?
W1 C1A C4 50.1(4) 2_655 7 ?
O2 C1A C4 123.6(4) . 7 ?
O2 C1A C4 123.6(4) 2_655 7 ?
O2 C1A C4 123.6(4) 3_665 7 ?
W3 C3 W3 92.2(18) 2 3 ?
W3 C3 W3 92.2(18) 2 . ?
W3 C3 W3 92.2(18) 3 . ?
W3 C3 C5 123.7(13) 2 . ?
W3 C3 C5 123.7(13) 3 . ?
W3 C3 C5 123.7(13) . . ?
W3 C3 C4 56.3(13) 2 . ?
W3 C3 C4 56.3(13) 3 . ?
W3 C3 C4 56.3(13) . . ?
C5 C3 C4 180.0 . . ?
W3 C3 W2 52.1(4) 2 23 ?
W3 C3 W2 134.3(19) 3 23 ?
W3 C3 W2 65.7(5) . 23 ?
C5 C3 W2 101.3(9) . 23 ?
C4 C3 W2 78.7(9) . 23 ?
W3 C3 W2 65.7(5) 2 3 ?
W3 C3 W2 134.3(19) 3 3 ?
W3 C3 W2 52.1(4) . 3 ?
C5 C3 W2 101.3(9) . 3 ?
C4 C3 W2 78.7(9) . 3 ?
W2 C3 W2 16.1(4) 23 3 ?
W3 C3 W2 134.3(19) 2 2 ?
W3 C3 W2 52.1(4) 3 2 ?
W3 C3 W2 65.7(5) . 2 ?
C5 C3 W2 101.3(9) . 2 ?
C4 C3 W2 78.7(9) . 2 ?
W2 C3 W2 131.2(8) 23 2 ?
W2 C3 W2 116.2(6) 3 2 ?
W3 C3 W2 134.3(19) 2 24 ?
W3 C3 W2 65.7(5) 3 24 ?
W3 C3 W2 52.1(4) . 24 ?
C5 C3 W2 101.3(9) . 24 ?
C4 C3 W2 78.7(9) . 24 ?
W2 C3 W2 116.2(6) 23 24 ?
W2 C3 W2 100.7(6) 3 24 ?
W2 C3 W2 16.1(4) 2 24 ?
W3 C3 W2 65.7(5) 2 22 ?
W3 C3 W2 52.1(4) 3 22 ?
W3 C3 W2 134.3(19) . 22 ?
C5 C3 W2 101.3(9) . 22 ?
C4 C3 W2 78.7(9) . 22 ?
W2 C3 W2 116.2(6) 23 22 ?
W2 C3 W2 131.2(8) 3 22 ?
W2 C3 W2 100.7(6) 2 22 ?
W2 C3 W2 116.2(6) 24 22 ?
W3 C3 W2 52.1(4) 2 . ?
W3 C3 W2 65.7(5) 3 . ?
W3 C3 W2 134.3(19) . . ?
C5 C3 W2 101.3(9) . . ?
C4 C3 W2 78.7(9) . . ?
W2 C3 W2 100.7(6) 23 . ?
W2 C3 W2 116.2(6) 3 . ?
W2 C3 W2 116.2(6) 2 . ?
W2 C3 W2 131.2(8) 24 . ?
W2 C3 W2 16.1(4) 22 . ?
W3 C4 W3 84(2) 3 2 ?
W3 C4 W3 84(2) 3 . ?
W3 C4 W3 84(2) 2 . ?
W3 C4 W1 135.8(4) 3 15_554 ?
W3 C4 W1 82.7(9) 2 15_554 ?
W3 C4 W1 135.8(4) . 15_554 ?
W3 C4 W1 135.8(4) 3 14_544 ?
W3 C4 W1 135.8(4) 2 14_544 ?
W3 C4 W1 82.7(9) . 14_544 ?
W1 C4 W1 78.1(18) 15_554 14_544 ?
W3 C4 W1 82.7(9) 3 13_444 ?
W3 C4 W1 135.8(4) 2 13_444 ?
W3 C4 W1 135.8(4) . 13_444 ?
W1 C4 W1 78.1(18) 15_554 13_444 ?
W1 C4 W1 78.1(18) 14_544 13_444 ?
W3 C4 C3 50.6(15) 3 . ?
W3 C4 C3 50.6(15) 2 . ?
W3 C4 C3 50.6(15) . . ?
W1 C4 C3 133.3(12) 15_554 . ?
W1 C4 C3 133.3(12) 14_544 . ?
W1 C4 C3 133.3(12) 13_444 . ?
W3 C4 W4 65.9(7) 3 32 ?
W3 C4 W4 139(3) 2 32 ?
W3 C4 W4 65.9(7) . 32 ?
W1 C4 W4 139(3) 15_554 32 ?
W1 C4 W4 70.1(7) 14_544 32 ?
W1 C4 W4 70.1(7) 13_444 32 ?
C3 C4 W4 88.1(14) . 32 ?
W3 C4 W4 139(3) 3 33_445 ?
W3 C4 W4 65.9(7) 2 33_445 ?
W3 C4 W4 65.9(7) . 33_445 ?
W1 C4 W4 70.1(7) 15_554 33_445 ?
W1 C4 W4 70.1(7) 14_544 33_445 ?
W1 C4 W4 139(3) 13_444 33_445 ?
C3 C4 W4 88.1(14) . 33_445 ?
W4 C4 W4 119.89(17) 32 33_445 ?
W3 C4 W4 65.9(7) 3 31_545 ?
W3 C4 W4 65.9(7) 2 31_545 ?
W3 C4 W4 139(3) . 31_545 ?
W1 C4 W4 70.1(7) 15_554 31_545 ?
W1 C4 W4 139(3) 14_544 31_545 ?
W1 C4 W4 70.1(7) 13_444 31_545 ?
C3 C4 W4 88.1(14) . 31_545 ?
W4 C4 W4 119.89(17) 32 31_545 ?
W4 C4 W4 119.89(17) 33_445 31_545 ?
W3 C4 C1A 129.4(15) 3 13_444 ?
W3 C4 C1A 129.4(15) 2 13_444 ?
W3 C4 C1A 129.4(15) . 13_444 ?
W1 C4 C1A 46.7(12) 15_554 13_444 ?
W1 C4 C1A 46.7(12) 14_544 13_444 ?
W1 C4 C1A 46.7(12) 13_444 13_444 ?
C3 C4 C1A 180.0 . 13_444 ?
W4 C4 C1A 91.9(14) 32 13_444 ?
W4 C4 C1A 91.9(14) 33_445 13_444 ?
W4 C4 C1A 91.9(14) 31_545 13_444 ?
W3 C4 C1 129.4(15) 3 13_444 ?
W3 C4 C1 129.4(15) 2 13_444 ?
W3 C4 C1 129.4(15) . 13_444 ?
W1 C4 C1 46.7(12) 15_554 13_444 ?
W1 C4 C1 46.7(12) 14_544 13_444 ?
W1 C4 C1 46.7(12) 13_444 13_444 ?
C3 C4 C1 180.0 . 13_444 ?
W4 C4 C1 91.9(14) 32 13_444 ?
W4 C4 C1 91.9(14) 33_445 13_444 ?
W4 C4 C1 91.9(14) 31_545 13_444 ?
C1A C4 C1 0.0 13_444 13_444 ?
C3 C5 C3 180.0 . 19_556 ?
C3 C5 O5 98.08(15) . 21_556 ?
C3 C5 O5 81.92(15) 19_556 21_556 ?
C3 C5 O5 81.92(15) . 3 ?
C3 C5 O5 98.08(15) 19_556 3 ?
O5 C5 O5 180.0 21_556 3 ?
C3 C5 O5 81.92(15) . 2 ?
C3 C5 O5 98.08(15) 19_556 2 ?
O5 C5 O5 61.94(7) 21_556 2 ?
O5 C5 O5 118.06(7) 3 2 ?
C3 C5 O5 98.08(15) . 20_556 ?
C3 C5 O5 81.92(15) 19_556 20_556 ?
O5 C5 O5 118.06(7) 21_556 20_556 ?
O5 C5 O5 61.94(7) 3 20_556 ?
O5 C5 O5 180.0 2 20_556 ?
C3 C5 O5 81.92(15) . . ?
C3 C5 O5 98.08(15) 19_556 . ?
O5 C5 O5 61.94(7) 21_556 . ?
O5 C5 O5 118.06(7) 3 . ?
O5 C5 O5 118.06(7) 2 . ?
O5 C5 O5 61.94(7) 20_556 . ?
C3 C5 O5 98.08(15) . 19_556 ?
C3 C5 O5 81.92(15) 19_556 19_556 ?
O5 C5 O5 118.06(7) 21_556 19_556 ?
O5 C5 O5 61.94(7) 3 19_556 ?
O5 C5 O5 61.94(7) 2 19_556 ?
O5 C5 O5 118.06(7) 20_556 19_556 ?
O5 C5 O5 180.00(9) . 19_556 ?
W2 W2 C3 81.9(2) 22 . ?
C1A W1 C1 3.0(2) . . ?
C1A W1 C4 83.2(12) . 7 ?
C1 W1 C4 86.3(12) . 7 ?
C3 W3 C4 73(2) . . ?
 
_refine_diff_density_max    1.256
_refine_diff_density_min   -0.755
_refine_diff_density_rms    0.167

_shelxl_version_number 2014-1

_shelx_res_file
;
TITL rM3m_a.res in R-3m
REM Old TITL rM3m in R-3m

REM SHELXT solution in R-3m
REM R1 0.167,  Rweak 0.012,  Alpha 0.041,  Orientation as input
REM Formula found by SHELXT:  Ca6 Cd2 O42 Si13

CELL  0.71073  13.4199  13.4199  22.4652   90.000   90.000  120.000
ZERR    1.000   0.0019   0.0019   0.0045    0.000    0.000    0.000
LATT  3
SYMM -Y, X-Y, Z
SYMM -X+Y, -X, Z
SYMM Y, X, -Z
SYMM X-Y, -Y, -Z
SYMM -X, -X+Y, -Z
SFAC CA CD O SI
UNIT 2.88 5.45 172.33 54
TEMP 23.000
L.S. 10
BOND $H
LIST 6
FMAP 2
PLAN 20
TWIN -1 0 0 0 -1 0 0 0 1
acta
WGHT    0.083500   70.158302
BASF   0.07398
FVAR       0.16537
T1    4    0.438130    0.104664    0.404639    11.00000    0.02022    0.02136 =
         0.02576    0.00151    0.00260    0.01142
T2    4    0.236709    0.000000    0.500000    10.50000    0.01665    0.01588 =
         0.02828    0.00140    0.00070    0.00794
O1    3    0.317388    0.024967    0.440920    11.00000    0.02766    0.03530 =
         0.03683    0.00174    0.01072    0.00933
O2    3    0.492494    0.246247    0.419108    10.50000    0.03458    0.02664 =
         0.03736    0.00005    0.00011    0.01729
O3    3    0.536571    0.073142    0.427182    10.50000    0.02392    0.03436 =
         0.03440    0.00349    0.00175    0.01718
O4    3    0.410610    0.077277    0.333333    10.50000    0.04578    0.04578 =
         0.03107    0.00009   -0.00009    0.02959
O5    3    0.109609   -0.109609    0.483898    10.50000    0.02490    0.02490 =
         0.04568    0.00133   -0.00133    0.00075
rem extraframework
C1    2    0.666667    0.333333    0.471590     0.05399    0.02083
C1A   2    0.666667    0.333333    0.478900     0.07924    0.03702
C3    1    0.000000    0.000000    0.400851     0.04974   10.15000
C4    1    0.000000    0.000000    0.283013     0.03021   10.15000
C5    2    0.000000    0.000000    0.500000     0.01803    0.02610
W2    3    0.088893   -0.148376    0.375965     0.38401    0.02844
W4    3    0.211542   -0.211542    0.379421     0.43954    0.21155
W1    3    0.815990    0.407995    0.543557    10.50000    0.03530    0.08905 =
         0.05413   -0.00230   -0.00460    0.01765
W3    3   -0.076532    0.076532    0.348000     0.46333    0.25946
HKLF 4

REM  rM3m_a.res in R-3m
REM R1 =  0.0609 for     897 Fo > 4sig(Fo)  and  0.0662 for all     989 data
REM     79 parameters refined using      0 restraints

END

WGHT      0.0836     70.1135

REM Highest difference peak  1.256,  deepest hole -0.755,  1-sigma level  0.167
Q1    1   0.0007  0.1622  0.3236  11.00000  0.05    0.74
Q2    1   0.8926  0.4463  0.5154  10.50000  0.05    0.71
Q3    1   0.4223  0.0964  0.5033  11.00000  0.05    0.69
Q4    1   0.2439  0.0022  0.4058  11.00000  0.05    0.65
Q5    1   0.0924 -0.3461  0.4038  11.00000  0.05    0.64
Q6    1   0.0851 -0.0851  0.3830  10.50000  0.05    0.62
Q7    1   0.1649 -0.1649  0.3576  10.50000  0.05    0.61
Q8    1   0.3287 -0.0261  0.4367  11.00000  0.05    0.51
Q9    1   0.0465  0.0929  0.3763  10.50000  0.05    0.48
Q10   1   0.7830  0.3915  0.5886  10.50000  0.05    0.48
Q11   1   0.0000  0.0000  0.4418  10.16667  0.05    0.47
Q12   1   0.8556  0.4278  0.5688  10.50000  0.05    0.47
Q13   1   0.3255 -0.0078  0.3333  10.50000  0.05    0.45
Q14   1   0.4288  0.2144  0.4309  10.50000  0.05    0.44
Q15   1   0.6396  0.3604  0.5012  10.50000  0.05    0.44
Q16   1   0.1265 -0.1265  0.5690  10.50000  0.05    0.44
Q17   1   0.5685  0.1370  0.4210  10.50000  0.05    0.43
Q18   1   0.6971  0.3942  0.4410  10.50000  0.05    0.41
Q19   1   0.2128 -0.2128  0.4280  10.50000  0.05    0.40
Q20   1   0.0504 -0.1857  0.3628  11.00000  0.05    0.38
;
_shelx_res_checksum   39254

_shelx_hkl_file
;
   1  -2   0  207.38   14.90
   1  -2   0  211.78   15.20
   1   1   0  224.08   15.30
   1   1   0  219.18   15.10
  -2   1   0  205.68   10.30
  -2   1   0  228.28   16.10
  -1   2   0  201.48   10.80
   2  -1   0  216.68   16.00
  -1  -1   0  208.68   15.10
   2  -1   0  202.58   14.20
  -1   2   0  203.58   14.90
  -1   2   0  215.88   15.10
   3   0   0 2236.78  115.79
   3   0   0 2370.36  114.29
   3   0   0 2415.46  106.39
   0  -3   0 2141.19  115.39
  -3   3   0 2262.47  113.79
  -3   3   0 2294.37  105.49
  -3   3   0 2025.40  115.39
   0  -3   0 2035.70  114.39
  -3   3   0 2209.38  113.79
   0   3   0 2329.57  115.39
   3  -3   0 2214.28  114.49
   3  -3   0 2288.17  116.79
   3  -3   0 2192.88  113.09
   0   3   0 2099.39  106.79
  -3   0   0 2392.56  116.89
  -3   0   0 2468.05  114.79
   2   2   0  429.66   22.10
  -4   2   0  387.36   30.30
  -4   2   0  446.66   29.10
  -4   2   0  430.96   20.40
   2   2   0  410.06   29.10
   2  -4   0  394.26   29.90
   2  -4   0  378.76   29.90
  -2  -2   0  434.76   30.40
  -2   4   0  417.76   21.60
   4  -2   0  414.86   20.40
  -2  -2   0  390.56   28.80
   4  -2   0  438.66   28.60
   4  -2   0  446.56   32.50
  -2   4   0  401.46   28.80
  -5   1   0 3328.27  167.48
   4  -5   0 3256.27  164.78
   4  -5   0 2990.40  164.88
  -5   1   0 3216.68  162.68
   1   4   0 3325.27  165.28
   1   4   0 3146.89  152.48
  -4   5   0 3175.28  162.98
  -1  -4   0 3057.89  164.48
  -1  -4   0 3048.79  165.48
   5  -1   0 3160.38  150.88
  -4   5   0 3295.47  168.08
   5  -1   0 3579.24  164.68
  -4   5   0 3245.18  150.68
  -4   5   0 3020.40  162.38
   4   1   0 3336.97  155.88
  -5   4   0 3210.58  166.98
   1  -5   0 3204.88  169.68
   4   1   0 3768.02  169.68
  -5   4   0 3300.47  167.78
   1  -5   0 3174.18  169.78
  -5   4   0 3179.88  170.88
   5  -4   0 3241.88  165.78
   5  -4   0 3082.09  170.28
  -4  -1   0 3282.47  169.88
  -4  -1   0 3442.36  168.08
  -1   5   0 3174.78  167.88
  -1   5   0 3318.07  156.48
   3   3   0 3132.69  158.98
   3  -6   0 3018.30  159.98
  -6   3   0 2933.91  156.58
   3   3   0 3118.29  145.49
  -6   3   0 3177.38  162.28
  -6   3   0 2873.51  142.39
   3  -6   0 2982.30  160.78
  -3  -3   0 2963.00  157.98
   6  -3   0 2855.81  142.39
  -3   6   0 3249.77  144.69
  -3   6   0 2942.01  157.38
  -3  -3   0 3135.09  160.38
   6  -3   0 3156.38  156.88
  -6   6   0   87.89   15.70
  -6   6   0   91.29   18.10
   0  -6   0   50.29   13.90
   6   0   0   88.49    6.50
   0  -6   0   53.99   14.00
  -6   6   0   61.19    4.70
  -6   6   0   60.29   15.70
   6  -6   0   71.79   15.50
  -6   0   0   86.69   18.20
   6  -6   0   64.29   17.00
  -6   0   0   81.49   15.40
   0   6   0   63.39    7.60
  -7   2   0  138.99   20.60
  -7   2   0  207.38   28.30
   5  -7   0  155.08   24.10
   7  -2   0  203.48   11.60
  -5   7   0  207.58   30.30
  -2  -5   0  192.18   28.50
  -5   7   0  198.88   25.20
  -5   7   0  212.38   12.10
   2  -7   0  165.18   24.30
  -7   5   0  150.38   22.50
   2  -7   0  176.08   27.10
  -7   5   0  199.08   27.20
   5   2   0  189.08   12.60
  -5  -2   0  189.38   27.30
   7  -5   0  196.18   29.00
  -5  -2   0  204.18   26.50
  -2   7   0  187.18   12.90
   1   7   0  634.04   35.70
  -8   1   0  687.43   55.09
  -8   1   0  626.34   48.60
   7  -8   0  569.84   49.70
   8  -1   0  639.84   33.10
  -7   8   0  628.14   49.60
  -7   8   0  650.93   32.30
  -1  -7   0  602.94   51.09
  -7   8   0  632.14   54.59
  -1  -7   0  655.33   53.99
   4  -8   0 9382.56  467.65
   4   4   0 9686.73  445.86
  -8   4   0 9262.47  461.95
  -8   4   0 9540.95  468.95
   4  -8   0 9040.90  468.35
  -4  -4   0 9999.00  467.55
   8  -4   0 9089.69  441.76
  -4   8   0 9471.95  468.75
  -4  -4   0 9421.06  464.95
  -4   8   0 9761.02  444.76
   1  -8   0  609.04   52.49
   1  -8   0  596.04   54.09
  -8   7   0  604.74   49.40
  -8   7   0  707.93   56.39
   7   1   0  667.53   34.90
  -7  -1   0  727.33   55.49
  -7  -1   0  687.83   50.69
  -1   8   0  624.54   36.10
   8  -7   0  686.13   56.99
   3   6   0  234.58   16.10
  -9   3   0  251.07   37.90
   6  -9   0  191.68   30.90
  -9   3   0  221.18   29.20
   9  -3   0  209.08   12.40
  -6   9   0  198.58   13.40
  -3  -6   0  224.48   32.60
  -6   9   0  241.78   38.10
  -6   9   0  206.88   29.90
  -3  -6   0  205.38   31.40
   6   3   0  229.38   15.90
   3  -9   0  236.98   36.70
  -9   6   0  225.68   33.60
   3  -9   0  235.48   33.90
  -9   6   0  245.48   31.70
  -6  -3   0  219.18   32.00
  -6  -3   0  217.98   30.50
  -3   9   0  247.68   16.60
   9   0   0 5570.54  261.67
   0  -9   0 5646.13  297.47
  -9   9   0 5012.80  285.37
   0  -9   0 5454.65  290.97
  -9   0   0 5807.32  286.57
  -9   0   0 5933.11  295.47
   0   9   0 5317.57  264.57
   2   8   0   35.90    7.00
   8 -10   0   11.50   10.90
 -10   2   0   26.70   14.20
 -10   2   0   42.00   14.00
  -2  -8   0   33.20   15.70
  -2  -8   0    7.80   10.90
  -8  10   0   35.40    4.80
  10  -2   0   37.00    4.90
  -8  10   0   25.70   12.30
 -10   5   0 1939.31  118.39
 -10   5   0 1820.62  111.09
   5 -10   0 1897.61  118.69
   5   5   0 1894.51   93.09
   5 -10   0 1539.15  114.09
  -5  -5   0 2008.30  118.09
  -5  -5   0 1910.11  114.79
  -5  10   0 1822.42   91.49
   2 -10   0   46.00   17.60
 -10   8   0   12.80   10.20
   2 -10   0   34.10   15.80
   8   2   0   33.90    5.60
  -8  -2   0   36.60   16.30
  -2  10   0   39.90    7.20
  -8  -2   0   17.70   10.20
   1  10   0   43.70    8.20
 -11   1   0   19.00   12.80
 -10  11   0   29.60   15.20
  -1 -10   0   20.90   12.90
  -1 -10   0   53.29   21.70
  11  -1   0   35.70    5.60
 -11   4   0   22.40   11.70
   7 -11   0   22.20   14.50
   4   7   0   22.80    5.90
  -7  11   0   11.90    3.90
  -7  11   0    6.10   11.00
  -4  -7   0    7.00   10.60
  -4  -7   0   18.70   12.80
   4 -11   0    4.90   10.30
 -11   7   0   20.50   12.30
   4 -11   0    1.90   10.90
   7   4   0   19.20    5.20
  -4  11   0   21.90    5.70
  -7  -4   0   12.20   11.10
  -7  -4   0   20.60   11.30
   1 -11   0   27.10   16.30
  10   1   0   41.10    6.50
 -11  10   0   23.60   13.80
   1 -11   0   11.20   13.00
 -10  -1   0   34.70   15.90
  -1  11   0   33.50    7.70
 -10  -1   0   57.69   22.10
   3   9   0  406.56   27.30
 -12   3   0  388.66   47.30
   9 -12   0  401.36   51.99
  -3  -9   0  373.16   51.19
  -9  12   0  309.27   43.80
  -3  -9   0  443.46   55.29
   6 -12   0   24.30   16.20
   6   6   0   28.40    6.70
 -12   6   0   36.90   16.20
   6 -12   0   37.10   17.90
  -6  12   0   19.60    5.60
  -6  -6   0    9.00   11.20
  -6  -6   0   16.60   14.10
 -12   9   0  442.56   50.79
   9   3   0  394.76   24.80
   3 -12   0  311.17   50.19
   3 -12   0  339.77   51.09
  -3  12   0  385.76   26.30
  -9  -3   0  435.46   52.09
  -9  -3   0  452.25   59.09
  12   0   0 1127.89   56.39
 -12  12   0  993.30   82.79
 -12   0   0 1152.48   83.89
   0  12   0 1000.60   59.89
 -13   2   0   12.80   13.90
   2  11   0   28.20    7.70
  -2 -11   0   47.80   22.90
 -11  13   0   21.90   15.80
   5   8   0 1439.86   78.09
 -13   5   0 1579.24  102.79
   8 -13   0 1432.36  106.49
  -5  -8   0 1721.83  114.29
  -8  13   0 1217.08   98.59
  -5  -8   0 1468.05  104.69
 -13   8   0 1558.94  107.69
   8   5   0 1695.53   83.19
   5 -13   0 1350.46  113.89
   5 -13   0 1617.14  117.89
  -8  -5   0 1782.02  116.59
  -5  13   0 1526.45   82.29
  -8  -5   0 1642.64  110.69
  11   2   0   26.50    6.00
 -13  11   0   27.80   17.80
   2 -13   0   34.40   19.70
  -2  13   0   22.10    7.60
 -11  -2   0   27.30   15.80
   1  13   0  408.76   30.30
  -1 -13   0  403.36   65.09
  10 -14   0  266.27   46.50
   4  10   0  223.68   20.10
 -14   4   0  211.08   38.00
 -10  14   0  177.18   36.00
  -4 -10   0  218.18   43.00
 -14   7   0   21.90   15.90
   7 -14   0   23.20   18.60
   7   7   0   19.30    6.60
  -7  14   0    6.60   12.80
  -7  14   0   26.90    6.80
  -7  -7   0   10.90   15.40
 -14  10   0  230.58   39.80
   4 -14   0  203.58   45.90
  10   4   0  258.47   19.30
  -4  14   0  242.58   20.00
   1 -14   0  256.47   51.49
  -1  14   0  411.26   29.00
   3  12   0    3.00    6.00
  -3 -12   0    9.50   17.20
   6   9   0   17.00    6.80
  -6  -9   0   -0.90   14.40
   9   6   0    4.50    4.60
   6 -15   0   11.80   17.10
  -6  15   0   13.90    5.90
  -9  -6   0   14.50   16.40
  12   3   0    3.30    4.40
   3 -15   0   11.40   18.40
  -3  15   0    2.00    5.40
   5  11   0   14.10    7.30
  -5 -11   0   -8.10   15.00
   8   8   0  810.82   48.20
  -8  -8   0  757.42   81.39
  11   5   0   27.00    7.40
   5 -16   0   -2.80   15.70
  -5  16   0    5.50    6.50
   7  10   0   14.30    7.60
  -7 -10   0    2.50   18.60
  10   7   0   17.10    7.20
   3  -2  -1    9.70    4.10
  -2  -1  -1    5.10    3.60
  -1   3  -1    1.40    2.90
  -1   3  -1    6.80    1.90
  -2  -1  -1    3.10    3.30
   3  -2  -1    3.30    4.30
   2   1   1    8.40    1.90
   1  -3   1    7.70    3.90
   1  -3   1    5.50    3.80
   2   1   1    2.50    3.00
  -3   2   1    3.20    3.70
  -3   2   1    6.90    3.80
  -2   2  -1  124.99   10.40
  -2   2  -1  147.39   13.30
  -2   2  -1  108.19    9.60
   2   0  -1  121.29   11.10
   0  -2  -1  115.39   11.30
   2   0  -1  123.49    7.00
  -2   2  -1  144.89    6.90
   0  -2  -1  121.19   10.80
   2   0  -1  125.29   11.70
   2  -2   1  144.79   10.90
   0   2   1  122.59    7.40
  -2   0   1  110.39   11.20
   2  -2   1  140.39   12.90
   0   2   1  138.69   12.00
   2  -2   1  124.29    9.90
  -2   0   1  111.99   10.70
   5  -3  -1   38.30    9.70
  -2   5  -1   35.10    4.50
  -3  -2  -1   24.40    8.30
   5  -3  -1   37.00   11.30
  -3  -2  -1   27.00    8.60
  -2   5  -1   21.20    7.90
  -5   3   1   30.80    8.70
   3   2   1   36.50    4.60
   3   2   1   30.60    9.10
  -5   3   1   39.70   10.60
   2  -5   1   46.40   11.50
   2  -5   1   29.40    8.60
  -3   1  -1    7.10    3.40
   2  -3  -1    7.50    3.80
   2  -3  -1    8.70    4.30
  -3   1  -1    5.00    4.20
  -3   1  -1    6.90    1.50
   1   2  -1    4.40    3.60
   1   2  -1    8.40    2.10
  -1  -2   1    4.50    3.40
  -1  -2   1    4.70    4.00
   3  -1   1    3.00    4.30
  -2   3   1    5.50    1.60
   3  -1   1    8.00    1.50
  -2   3   1    1.80    3.60
   3  -1   1    9.60    3.90
  -2   3   1    6.70    4.20
  -1  -3  -1  165.38   19.80
   4  -1  -1  177.48    9.90
  -3   4  -1  185.58   19.80
  -3   4  -1  193.18   10.40
   4  -1  -1  199.58   19.40
  -3   4  -1  178.58   16.50
   4  -1  -1  176.98   17.10
  -3   4  -1  196.08   16.90
  -1  -3  -1  202.78   18.20
  -4   1   1  184.28   18.60
   1   3   1  180.38   20.70
  -4   1   1  181.58   16.80
   1   3   1  172.08   11.20
   3  -4   1  179.48   17.00
  -4  -3  -1   -1.30    4.30
  -3   7  -1    3.30    2.70
   7  -4  -1   16.90   11.30
  -4  -3  -1    8.20    6.90
   3  -7   1    6.40    7.10
   4   3   1    3.20    2.60
  -7   4   1    7.10    7.80
   3  -7   1    5.70    6.90
  -7   4   1    3.00    5.90
   4  -4  -1 1551.04   81.79
   0   4  -1 1494.45   72.79
  -4   0  -1 1429.56   80.89
  -4   0  -1 1591.44   85.39
   0   4  -1 1370.26   81.49
   4  -4  -1 1416.36   83.49
   4  -4  -1 1633.34   85.29
   0  -4   1 1615.74   85.59
  -4   4   1 1538.95   82.39
  -4   4   1 1463.35   83.49
   4   0   1 1413.26   71.59
   0  -4   1 1409.76   82.09
  -4   4   1 1509.35   82.39
   4   0   1 1507.15   80.99
   1  -4  -1  183.88   17.60
  -4   3  -1  195.98   17.10
  -4   3  -1  187.38   23.60
   3   1  -1  192.38   11.00
   3   1  -1  178.68   17.40
  -4   3  -1  187.88    9.80
  -4   3  -1  180.68   16.70
   1  -4  -1  168.68   20.40
  -1   4   1  188.68   11.20
  -1   4   1  172.88   17.60
   4  -3   1  180.18   19.60
  -3  -1   1  195.28   17.90
   4  -3   1  186.38   16.30
  -3  -1   1  169.28   18.00
   6  -2  -1   75.79   14.10
  -4   6  -1   52.39   12.20
   6  -2  -1   55.99    4.30
  -2  -4  -1   65.19   14.80
  -4   6  -1   56.79    5.20
  -2  -4  -1   58.49   14.10
  -4   6  -1   70.19   16.60
   4  -6   1   36.90   11.30
   2   4   1   55.29    6.50
  -6   2   1   64.49   13.20
  -6   2   1   58.19   14.10
   4  -6   1   76.49   14.60
   2   4   1   60.89   13.30
  -5  -4  -1 1366.66   87.29
  -5  -4  -1 1326.57   84.79
  -4   9  -1 1301.67   66.09
  -9   5   1 1331.17   88.39
  -9   5   1 1332.57   84.59
   4  -9   1 1225.98   85.79
   5   4   1 1328.17   66.79
   4  -9   1 1192.38   87.89
  -5  -1  -1  444.66   34.30
  -1   6  -1  425.76   37.80
   6  -5  -1  449.76   34.40
   6  -5  -1  383.26   36.10
  -5  -1  -1  467.25   37.70
  -1   6  -1  442.96   24.50
  -6   5   1  483.15   36.40
   5   1   1  404.86   23.40
   1  -6   1  423.36   35.70
   5   1   1  465.65   35.40
   1  -6   1  458.15   38.60
  -6   5   1  402.16   34.30
  -6   5   1  428.86   36.50
   3  -5  -1   24.10    9.30
  -5   2  -1   37.90    9.10
   3  -5  -1   32.80    9.60
   2   3  -1   29.20    8.50
  -5   2  -1   28.40   10.00
  -5   2  -1   33.80    3.40
   2   3  -1   29.60    4.50
  -3   5   1   33.80    3.90
  -2  -3   1   38.40   10.30
   5  -2   1   30.30    8.60
   5  -2   1   29.90    2.90
  -3   5   1   20.90    7.50
  -2  -3   1   23.60    7.80
  -3   5   1   41.50   11.30
   5   0  -1  426.36   34.60
  -5   5  -1  490.75   23.90
   0  -5  -1  514.35   37.80
   5   0  -1  446.76   24.60
  -5   5  -1  502.95   35.20
  -5   5  -1  464.25   34.20
   0  -5  -1  478.35   38.10
  -5   5  -1  530.25   40.80
   0   5   1  510.35   26.20
  -5   0   1  446.66   37.40
  -5   0   1  391.66   33.80
   0   5   1  475.75   36.60
   5  -5   1  457.35   38.00
   5  -5   1  503.25   36.30
  -3  -5  -1  417.76   38.50
   8  -3  -1  412.86   21.60
  -5   8  -1  436.96   23.40
  -3  -5  -1  461.85   39.80
  -5   8  -1  426.66   42.40
   5  -8   1  426.36   40.90
   5  -8   1  366.56   36.80
   3   5   1  410.96   24.80
  -8   3   1  452.45   41.00
  -8   3   1  400.16   36.00
  -6  -5  -1    7.00    9.60
  -5  11  -1   14.60    4.60
  -6  -5  -1    4.90    8.70
   5 -11   1   15.40   12.60
   6   5   1   -1.80    3.10
 -11   6   1   -1.20    7.80
   5 -11   1    4.70   12.20
  -6  -2  -1   12.20    9.00
   8  -6  -1    5.10   10.00
  -6  -2  -1   14.40    8.10
  -2   8  -1   11.00    4.40
   2  -8   1    9.80    8.60
  -8   6   1   -5.40    6.30
   2  -8   1   21.80   12.10
  -8   6   1   19.50   10.30
   6   2   1    7.30    3.40
   5  -6  -1  349.27   33.90
  -6   1  -1  378.56   31.80
   1   5  -1  456.55   24.80
  -6   1  -1  379.16   35.50
   5  -6  -1  449.86   36.80
  -5   6   1  484.85   38.30
  -5   6   1  460.45   22.00
  -1  -5   1  389.96   34.50
  -5   6   1  414.66   34.50
  -1  -5   1  493.15   38.90
   6  -1   1  429.76   34.00
   6  -1   1  415.66   22.60
  -5   6   1  476.85   35.60
  -6   4  -1   75.19   16.90
   4   2  -1   49.60   12.60
   4   2  -1   62.69    5.90
   2  -6  -1   69.49   15.30
  -6   4  -1   81.99   15.40
  -6   4  -1   54.09    4.00
   2  -6  -1   58.59   13.90
  -6   4  -1   78.89   14.50
  -4  -2   1   64.39   15.90
  -4  -2   1   75.59   15.50
  -2   6   1   47.30   12.40
   6  -4   1   56.79   11.80
  -2   6   1   56.69    6.30
  -6   7  -1   46.90    4.90
  -1  -6  -1   33.20   12.50
  -6   7  -1   57.09   13.80
  -6   7  -1   31.90   14.20
   7  -1  -1   40.60    4.80
  -1  -6  -1   27.50   11.20
   1   6   1   30.00    5.60
  -7   1   1   34.60   11.00
   6  -7   1   55.99   14.40
  -7   1   1   17.10    9.70
  -4  -6  -1  174.68   31.70
  -6  10  -1  103.49    9.00
  -6  10  -1   89.19   20.60
  10  -4  -1   80.89    7.10
  -4  -6  -1  110.39   23.80
   6 -10   1  144.39   27.40
   4   6   1  101.99   11.50
 -10   4   1   93.29   24.10
 -10   4   1  105.99   22.00
  -7  -6  -1   -1.80   10.60
  -6  13  -1   12.20    5.30
  -7  -6  -1   -2.00   10.50
   6 -13   1   24.90   16.80
   6 -13   1    4.00   12.60
 -13   7   1   -4.40    8.50
   7   6   1    1.80    3.90
  -3  10  -1  155.38   12.90
  -7  -3  -1  142.49   28.60
  -7  -3  -1  152.38   26.40
   3 -10   1  114.99   26.60
 -10   7   1  170.18   28.20
   7   3   1  127.29   11.60
   3 -10   1  149.59   28.90
  -7   0  -1   10.90    9.10
  -7   0  -1   12.20    7.40
   7  -7  -1    5.90    9.10
   0   7  -1    7.00    3.60
  -7   7   1   11.90   10.00
   7   0   1   14.40    3.30
  -7   7   1   16.50    8.50
   0  -7   1    8.90    8.40
   0  -7   1   16.50   10.30
  -7   3  -1    8.30    5.70
   4  -7  -1    1.90    5.60
   3   4  -1    3.00    2.80
  -7   3  -1    4.10    6.80
  -7   3  -1    6.30    1.80
   4  -7  -1   -0.30    4.70
   7  -3   1    2.50    5.20
  -4   7   1    4.20    7.20
  -3  -4   1    2.30    5.60
   7  -3   1    6.60    1.80
  -3  -4   1    1.30    5.20
  -4   7   1    6.80    2.80
  -7   6  -1   42.80   12.50
   1  -7  -1   38.10   13.20
   6   1  -1   36.40    5.10
  -7   6  -1   32.10    3.40
   1  -7  -1   36.80   13.10
  -7   6  -1   50.89   15.50
   7  -6   1   17.50   14.30
  -1   7   1   32.50    5.70
  -6  -1   1   49.50   13.20
  -6  -1   1   42.50   13.20
  -7   9  -1   33.60   12.80
  -2  -7  -1   10.20    9.20
  -2  -7  -1   23.80   11.70
  -7   9  -1   41.60    5.20
   9  -2  -1   31.20    4.40
  -7   9  -1    8.80   11.70
   7  -9   1   23.60   12.80
  -9   2   1   22.60   10.80
   2   7   1   26.80    6.00
  -9   2   1   18.10   12.70
  -5  -7  -1   15.40   11.50
  -7  12  -1    1.40    9.10
  -5  -7  -1   -0.20    9.50
  -7  12  -1   11.00    4.40
   5   7   1    2.50    4.00
   7 -12   1   11.20   12.40
 -12   5   1    4.40    9.40
  -8  -7  -1   84.99   27.90
   8   7   1   64.89   11.00
  -8  -4  -1  157.98   31.00
  -8  -4  -1  106.09   25.90
  -4  12  -1  152.88   13.50
 -12   8   1   91.49   23.30
   8   4   1  126.99   12.10
   4 -12   1  106.19   27.80
   4 -12   1  108.09   28.40
  -8  -1  -1  117.49   25.40
  -1   9  -1  115.49   12.30
  -8  -1  -1  112.69   22.50
   1  -9   1   92.99   22.80
   1  -9   1  111.49   26.40
   8   1   1  119.49    9.80
  -9   8   1  111.99   23.30
   2   6  -1    7.10    3.70
  -8   2  -1   11.90    9.50
  -8   2  -1   20.00    9.60
   6  -8  -1   25.00   11.70
  -2  -6   1    6.70    7.20
   8  -2   1   12.70    2.90
  -6   8   1    8.10    7.70
  -6   8   1   21.70   12.50
  -2  -6   1    1.50    6.70
  -6   8   1   10.10    2.70
  -8   5  -1  364.06   38.10
  -8   5  -1  433.56   20.70
   5   3  -1  383.36   23.60
  -8   5  -1  386.36   34.60
   3  -8  -1  402.76   39.60
   3  -8  -1  408.46   39.30
  -5  -3   1  350.46   35.10
  -5  -3   1  466.65   40.20
   8  -5   1  412.76   20.60
  -3   8   1  426.86   23.90
  -8   8  -1  534.75   50.69
   0  -8  -1  535.75   48.40
   8   0  -1  496.25   27.30
  -8   8  -1  486.25   25.50
  -8   8  -1  507.35   43.60
   0  -8  -1  459.85   45.00
   0   8   1  472.65   29.30
  -8   0   1  568.64   49.80
  -8   0   1  515.35   43.40
  -8  11  -1   28.80   13.00
  -3  -8  -1    5.60    9.00
  -3  -8  -1   10.00   11.70
 -11   3   1   12.20    9.50
   8 -11   1   24.50   15.10
   3   8   1    2.70    4.50
  -8  14  -1    8.10   14.90
  -6  -8  -1   20.10   19.00
 -14   6   1   20.30   15.60
   8 -14   1   22.50   20.60
   6   8   1   21.00    6.70
   9   8   1   31.70    8.80
  -9  -5  -1  171.68   37.70
  -5  14  -1  135.19   15.30
   5 -14   1  145.69   38.90
   9   5   1  145.59   13.90
   5 -14   1   99.99   31.60
 -14   9   1  163.88   33.90
  -9  -2  -1   -4.90    7.00
  -9  -2  -1    5.70    9.40
  -2  11  -1    5.40    4.40
 -11   9   1   10.80   10.70
   2 -11   1   -2.60    9.30
   9   2   1    1.00    3.10
   2 -11   1   -4.90    8.20
  -9   1  -1   81.89   18.20
   1   8  -1   88.59   11.00
   8  -9  -1   89.39   21.50
  -9   1  -1   97.99   23.70
   9  -1   1   77.69    7.40
  -8   9   1   73.79   18.00
  -1  -8   1   99.99   24.10
  -1  -8   1   75.09   21.00
  -8   9   1  100.29    6.80
   5  -9  -1 1262.77   86.49
  -9   4  -1 1264.37   80.19
   4   5  -1 1261.47   65.79
   5  -9  -1 1307.27   86.89
  -9   4  -1 1269.87   87.19
  -5   9   1 1333.47   63.99
   9  -4   1 1210.98   61.59
  -4  -5   1 1317.07   86.69
  -4  -5   1 1358.46   85.19
  -5   9   1 1274.07   87.59
  -9   7  -1   32.00   15.40
   2  -9  -1   45.10   16.70
  -9   7  -1   30.70   12.40
   2  -9  -1   62.39   19.30
   7   2  -1   37.80    6.10
  -7  -2   1   32.60   12.40
  -2   9   1   32.60    6.40
  -7  -2   1   30.10   14.10
  -9  10  -1   31.10   13.30
  10  -1  -1   43.30    6.00
  -1  -9  -1   24.70   14.20
  -1  -9  -1   48.60   18.70
 -10   1   1   22.60   11.80
 -10   1   1   66.19   22.40
   1   9   1   35.90    7.40
  -9  13  -1  253.67   38.30
  -4  -9  -1  159.68   37.20
  -4  -9  -1  140.19   31.30
 -13   4   1   78.69   22.90
   9 -13   1  176.38   36.10
   4   9   1  142.39   16.60
  -7  -9  -1    0.20   16.30
   7   9   1    4.40    5.70
  -6  16  -1   17.40    7.00
  10   6   1    1.80    5.00
   6 -16   1   10.10   18.70
 -10  -3  -1   48.70   20.00
 -10  -3  -1   54.79   24.60
  -3  13  -1   62.09   10.20
   3 -13   1   15.90   17.20
 -13  10   1   55.29   19.50
   3 -13   1   24.80   16.90
  10   3   1   54.89    8.40
 -10   0  -1   40.60   15.90
   0  10  -1   49.10    8.90
 -10   0  -1   67.59   21.50
   0 -10   1   51.69   18.40
 -10  10   1   36.00   16.20
  10   0   1   51.79    7.10
   0 -10   1   64.19   23.10
 -10   3  -1  132.69   28.80
   7 -10  -1  147.19   29.10
   3   7  -1  133.29   13.90
 -10   3  -1  124.29   24.10
  -7  10   1  135.79    9.90
  -7  10   1  101.69   22.80
  -3  -7   1  166.78   32.60
  10  -3   1  129.39    9.20
  -3  -7   1  135.29   26.60
   4 -10  -1  104.29   25.40
   4 -10  -1  101.69   24.40
 -10   6  -1  106.19   26.00
   6   4  -1   85.69   10.30
 -10   6  -1   81.29   19.20
  -6  -4   1  112.99   23.90
  -6  -4   1   84.69   20.60
  -4  10   1  105.59    9.90
   9   1  -1   40.70    6.40
 -10   9  -1   35.30   14.40
   1 -10  -1   25.90   14.40
   1 -10  -1   28.20   14.80
  -1  10   1   43.70    7.70
  -9  -1   1   45.70   16.90
  -9  -1   1   36.30   15.70
  -2 -10  -1   -5.70   11.00
 -10  12  -1   29.30   14.20
  -2 -10  -1   12.70   13.40
   2  10   1   18.80    6.70
 -12   2   1   12.80   12.50
  -5 -10  -1   15.50   17.20
   5  10   1   15.00    6.70
  -4  15  -1    5.70    6.30
   4 -15   1   -4.60   14.40
  11   4   1   10.90    5.00
 -11  -1  -1   38.00   22.20
  -1  12  -1   16.50    6.60
 -11  -1  -1   31.00   15.50
 -12  11   1   22.70   15.70
   1 -12   1   35.30   20.10
   1 -12   1   34.10   18.30
  11   1   1   54.39    8.00
 -11   2  -1   16.50   15.00
 -11   2  -1    7.60    9.40
   2   9  -1    3.80    4.20
   9 -11  -1   11.90   14.50
  -9  11   1    8.70   11.10
  11  -2   1    4.10    2.70
  -2  -9   1   -3.40    9.00
  -2  -9   1    2.70   10.20
   6 -11  -1   -4.00    8.80
   5   6  -1    1.60    3.80
 -11   5  -1    5.90    8.00
   6 -11  -1    0.90    8.70
  -6  11   1    7.20   10.00
  -5  -6   1   -1.10    7.60
  -6  11   1    2.20    3.20
  -5  -6   1   -7.80    6.20
   8   3  -1   -1.30    3.20
   3 -11  -1    3.40    9.80
 -11   8  -1   17.00   10.90
   3 -11  -1    9.40   11.10
  -3  11   1    9.40    4.80
  -8  -3   1   -1.80    7.80
  -8  -3   1    0.00    8.40
   0 -11  -1   13.40   15.50
   0 -11  -1   37.10   20.20
 -11  11  -1   29.50   16.40
  11   0  -1   19.90    5.10
 -11   0   1   -4.90    8.70
   0  11   1   17.80    6.10
  -3 -11  -1    1.00   14.40
 -11  14  -1   16.20   16.20
   3  11   1   -1.60    4.20
  -6 -11  -1   -7.50   16.90
   6  11   1    2.30    6.00
  -2  14  -1   -0.90    5.40
   2 -14   1    0.20   14.60
  12   2   1   -0.30    3.70
   1  11  -1   44.50    9.40
 -12   1  -1   44.50   17.60
  12  -1   1   35.90    6.20
 -11  12   1    6.70   14.40
  -1 -11   1   19.60   15.80
  -1 -11   1   43.60   23.40
 -12   4  -1  118.39   24.60
   8 -12  -1   97.19   28.30
   4   8  -1  120.89   14.10
  -4  -8   1  167.68   36.20
  -8  12   1  111.29   26.60
  -4  -8   1  114.09   27.40
   5 -12  -1   10.30   12.00
   5 -12  -1   33.20   18.40
   7   5  -1    2.20    3.70
 -12   7  -1   -3.00    9.20
  -7  -5   1   -3.90    8.20
  -5  12   1    8.70    3.90
  -7  -5   1    0.00   10.80
 -12  10  -1   20.00   13.50
   2 -12  -1    6.50   12.60
   2 -12  -1    3.30   13.10
  10   2  -1   23.30    5.70
  -2  12   1   32.90    7.50
 -10  -2   1   10.90   15.40
 -10  -2   1   26.80   14.60
  -1 -12  -1   31.70   21.10
 -12  13  -1   45.10   20.20
   1  12   1   34.40    9.10
  -4 -12  -1    9.70   20.50
   4  12   1   14.80    7.40
  -3  16  -1   -2.20    6.20
  13   3   1    5.80    5.30
   3 -16   1   -0.70   18.10
   0  13  -1  157.38   17.50
   0 -13   1   62.89   25.60
 -13   3  -1   52.49   19.50
  10 -13  -1   46.50   23.50
   3  10  -1   70.09   11.50
  -3 -10   1   39.30   19.00
  -3 -10   1   29.50   18.70
 -10  13   1   58.19   22.20
   7 -13  -1    2.30   14.50
   6   7  -1    5.00    4.60
 -13   6  -1   18.60   12.90
  -7  13   1    7.40    4.20
  -6  -7   1    5.50   11.40
  -6  -7   1   -3.80   10.30
  -7  13   1    2.70   10.00
   9   4  -1  117.79   13.60
   4 -13  -1   87.89   28.80
 -13   9  -1  142.09   29.00
   4 -13  -1  111.49   30.70
  -9  -4   1  134.99   29.30
  -9  -4   1  126.49   32.10
  -4  13   1  123.79   14.20
 -13  12  -1   41.60   20.10
  12   1  -1   35.40    7.00
   1 -13  -1   38.90   22.00
  -1  13   1   43.70    9.70
  -2 -13  -1    2.70   17.90
   2  13   1    4.40    6.70
  -1  15  -1   31.40    9.80
   1 -15   1   20.20   23.50
   2  12  -1    3.30    6.50
  -2 -12   1   -3.80   14.80
   9 -14  -1   94.49   31.10
 -14   5  -1  144.19   30.40
   5   9  -1  126.79   15.10
  -5  -9   1   86.39   28.20
  -9  14   1   93.69   27.70
   6 -14  -1   25.10   17.10
   6 -14  -1   22.60   19.30
 -14   8  -1   52.59   21.50
   8   6  -1   19.70    6.60
  -8  -6   1   17.40   17.40
  -6  14   1   26.80    7.30
 -14  11  -1   15.50   15.50
  11   3  -1    2.20    4.00
   3 -14  -1   -7.40   12.80
  -3  14   1   -1.00    4.60
   0 -14  -1  164.98   41.00
   0  14   1  208.38   21.80
   1  14  -1   36.70   10.60
  -1 -14   1    1.90   17.30
   4  11  -1    0.70    5.50
  -4 -11   1    7.00   17.40
   7   8  -1   63.79   10.80
 -15   7  -1   47.40   22.00
  -7  -8   1   67.99   26.70
   5 -15  -1    5.70   17.20
  10   5  -1   22.00    6.40
  -5  15   1    7.80    6.10
   2 -15  -1    4.70   16.20
  -2  15   1    3.80    6.00
   3  13  -1    9.30    7.30
  -3 -13   1    5.20   21.60
   6  10  -1    4.70    5.60
  -6 -10   1    4.60   17.90
   9   7  -1   -4.00    4.30
  12   4  -1   12.40    6.00
   4 -16  -1   17.90   21.50
  -4  16   1    4.70    6.40
   8   9  -1   34.40    8.90
   6 -17  -1   -2.50   17.20
  11   6  -1   -2.20    4.50
  -1   1  -2  937.21   44.90
  -1   1  -2 1023.00   44.40
  -1   1  -2  963.00   49.00
  -1   1  -2  917.71   49.20
   1   0  -2  916.51   47.50
   1  -1   2  945.31   44.90
   0   1   2  824.42   44.90
  -1   0   2  893.91   47.30
   1  -1   2  922.11   49.00
   0   1   2  968.10   47.80
  -1   0   2  909.31   47.40
   2  -2  -2  680.63   32.10
   0   2  -2  708.73   33.40
  -2   0  -2  660.33   39.30
   2  -2  -2  638.94   37.30
   0   2  -2  706.43   39.90
  -2   0  -2  645.14   36.50
  -2   0  -2  721.63   33.20
   2  -2  -2  681.73   38.80
   0   2  -2  669.73   37.80
  -2   2   2  684.63   32.10
   0  -2   2  668.53   37.90
   2   0   2  676.13   33.10
   0  -2   2  737.43   41.10
  -2   2   2  643.54   38.40
  -2   2   2  659.83   39.10
  -2   2   2  639.84   37.00
   2   0   2  690.33   36.90
  -2   3  -2 3489.95  163.58
   3  -1  -2 3054.09  158.98
  -2   3  -2 3107.69  156.68
   3  -1  -2 3062.79  158.28
   3  -1  -2 3141.99  150.48
  -1  -2  -2 3242.98  159.28
  -1  -2  -2 3205.68  151.88
  -1  -2  -2 3012.80  157.48
  -2   3  -2 3331.57  151.38
   2  -3   2 3401.56  162.28
  -3   1   2 3100.19  158.58
   1   2   2 3230.78  158.78
   1   2   2 3216.08  151.88
   2  -3   2 3428.26  157.98
  -3   1   2 3253.27  159.98
  -3  -1  -2 1073.39   63.49
   4  -3  -2 1169.68   65.09
  -1   4  -2 1131.09   56.19
  -3  -1  -2 1091.19   65.39
  -1   4  -2 1161.88   64.59
  -3  -1  -2 1152.88   55.99
   3   1   2 1206.48   64.19
   1  -4   2 1280.77   66.09
   1  -4   2 1062.79   66.69
  -4   3   2 1167.38   65.89
  -4   3   2 1109.79   65.79
  -4   3   2 1097.19   64.69
   3   1   2 1187.18   56.09
   2   1  -2 3213.88  154.98
   1  -3  -2 3160.58  153.18
   2   1  -2 3013.40  155.48
   2   1  -2 3160.18  147.29
  -3   2  -2 3261.27  151.98
  -3   2  -2 3115.99  146.69
  -3   2  -2 3025.50  157.78
   1  -3  -2 3139.49  155.98
  -1   3   2 3036.10  154.98
  -2  -1   2 3042.60  154.48
   3  -2   2 3186.98  151.68
  -2  -1   2 3177.08  156.08
   3  -2   2 2925.71  156.98
  -1   3   2 3214.98  147.19
   5  -2  -2  405.36   29.80
  -2  -3  -2  348.47   29.10
  -3   5  -2  400.56   33.40
  -3   5  -2  352.66   27.50
  -2  -3  -2  339.17   28.10
   5  -2  -2  432.56   31.90
   5  -2  -2  376.46   18.40
  -3   5  -2  362.86   19.80
  -5   2   2  417.56   31.70
   3  -5   2  360.46   31.70
   3  -5   2  367.06   28.80
   2   3   2  355.06   28.70
  -5   2   2  378.46   29.20
   2   3   2  327.57   20.30
   6  -4  -2   91.09   18.90
  -2   6  -2   83.69    7.30
   6  -4  -2   93.99   16.10
  -4  -2  -2   77.09   14.60
  -4  -2  -2   83.39   16.00
  -2   6  -2   74.19   14.30
  -6   4   2   85.79   15.80
   4   2   2   72.29    6.90
   2  -6   2   93.09   17.90
  -6   4   2   98.99   18.40
  -6   4   2   68.09   15.00
   4   2   2   70.39   13.90
   2  -6   2   86.99   16.20
  -4   1  -2 1137.99   67.19
   3  -4  -2 1161.18   63.99
  -4   1  -2 1038.00   61.59
   1   3  -2 1091.89   55.99
   1   3  -2 1132.59   64.79
  -4   1  -2 1086.29   54.89
   3  -4  -2 1107.19   65.99
   4  -1   2 1118.79   54.89
  -3   4   2 1147.19   64.89
  -3   4   2 1183.18   65.69
   4  -1   2 1176.68   62.69
  -3   4   2 1216.48   64.69
  -1  -3   2 1131.59   66.79
  -3   4   2 1217.38   54.39
  -4   4  -2 9118.89  405.96
   4   0  -2 8895.61  406.26
  -4   4  -2 8516.15  414.76
   4   0  -2 8862.11  418.46
   4   0  -2 8472.95  419.66
   0  -4  -2 7972.40  419.26
  -4   4  -2 8988.30  423.46
  -4   4  -2 8807.32  415.06
   0  -4  -2 8774.22  417.36
   0   4   2 8905.81  418.96
  -4   0   2 8269.17  417.06
   0   4   2 8415.66  407.06
   4  -4   2 8694.93  421.56
   4  -4   2 8916.81  416.36
  -4   0   2 8613.84  419.46
  -3  -4  -2  150.98   24.30
  -4   7  -2  114.59    9.50
   7  -3  -2  189.38   27.70
  -4   7  -2  170.88   28.50
  -4   7  -2  137.29   21.60
  -3  -4  -2  131.69   20.60
  -7   3   2  186.88   25.00
   3   4   2  153.48   11.10
   4  -7   2  157.38   23.30
  -7   3   2  157.68   25.50
   4  -7   2  110.49   20.90
  -5  -3  -2   94.39   21.70
  -3   8  -2   89.09    9.50
   8  -5  -2   92.39   22.50
  -5  -3  -2   77.89   17.00
   5   3   2   94.59    8.70
   3  -8   2  101.49   21.40
   3  -8   2  111.49   21.90
  -8   5   2  111.09   21.70
  -8   5   2  100.59   19.80
   5  -5  -2   50.19   10.90
  -5   0  -2   22.80    8.00
   0   5  -2   32.70   10.00
  -5   0  -2   46.80    5.30
   5  -5  -2   43.40   11.40
  -5   0  -2   46.50   12.70
   0   5  -2   29.50    5.00
   0  -5   2   26.40   10.70
   5   0   2   47.80   11.00
  -5   5   2   36.40   10.00
  -5   5   2   47.10   11.00
   0  -5   2   34.20   10.70
   5   0   2   53.29    5.40
  -5   5   2   29.10    9.90
  -5   3  -2  379.76   26.90
   3   2  -2  387.96   20.40
  -5   3  -2  362.36   18.70
   2  -5  -2  328.17   27.60
  -5   3  -2  365.46   31.70
   3   2  -2  425.66   30.90
   2  -5  -2  298.87   29.40
   5  -3   2  338.97   26.20
  -3  -2   2  400.26   29.70
  -3  -2   2  391.16   31.00
  -2   5   2  324.67   28.30
  -2   5   2  366.46   19.80
   6  -1  -2   15.40    2.70
  -5   6  -2   13.20    7.80
  -1  -5  -2   10.40    7.30
  -1  -5  -2    6.70    6.10
  -5   6  -2    3.90    4.90
  -5   6  -2   14.50    9.40
  -5   6  -2   12.50    2.70
  -6   1   2    8.20    5.90
  -6   1   2   14.60    8.70
   5  -6   2    6.90    6.00
   1   5   2    9.70    3.20
  -4  -5  -2  690.63   55.39
  -4  -5  -2  809.42   57.69
  -5   9  -2  710.53   60.49
  -5   9  -2  661.13   37.50
   4   5   2  734.73   39.30
   5  -9   2  685.13   55.59
   5  -9   2  698.43   59.29
  -9   4   2  685.43   53.99
  -9   4   2  745.53   58.49
  -6  -4  -2   53.59   18.40
  -4  10  -2   51.09    7.90
  -6  -4  -2   71.09   19.20
   4 -10   2   35.10   15.70
 -10   6   2   66.39   17.90
   4 -10   2   52.49   17.40
   6   4   2   44.20    7.40
  -6  -1  -2  351.46   34.50
  -6  -1  -2  336.67   30.50
  -1   7  -2  347.17   21.10
   7  -6  -2  295.87   32.90
   1  -7   2  323.17   32.50
  -7   6   2  330.57   32.60
  -7   6   2  346.17   32.90
   6   1   2  328.17   19.70
   1  -7   2  406.76   38.10
   2   4  -2   97.79   16.70
  -6   2  -2   94.39   18.50
   4  -6  -2   67.89   14.70
  -6   2  -2   81.79   13.70
   2   4  -2   89.89    7.90
  -6   2  -2   78.99    6.00
  -4   6   2   94.89    6.40
  -4   6   2   85.39   15.80
  -4   6   2   87.79   15.80
  -2  -4   2   99.09   18.00
  -4   6   2   69.79   15.40
  -2  -4   2   88.99   16.50
   6  -2   2   75.99    5.90
   6  -2   2   89.89   15.00
   5   1  -2   13.00    3.10
   1  -6  -2    3.40    5.60
  -6   5  -2   17.40    9.70
  -6   5  -2   18.60    2.60
   1  -6  -2    6.70    5.70
  -6   5  -2   16.70    7.50
  -6   5  -2    9.90    6.00
  -5  -1   2    3.20    5.80
  -1   6   2   11.60    3.50
  -5  -1   2    5.70    5.70
   6  -5   2   10.00    6.40
  -6   8  -2 1837.32   88.09
  -2  -6  -2 1781.32  108.69
  -6   8  -2 1755.02  114.99
   8  -2  -2 1780.02   87.09
  -2  -6  -2 1934.71  111.39
  -6   8  -2 1788.92  105.19
   2   6   2 1834.62   90.59
  -8   2   2 1898.51  112.69
   6  -8   2 1760.42  106.19
  -8   2   2 1783.02  105.89
  -6  11  -2  275.97   18.80
  -5  -6  -2  328.17   45.10
  -5  -6  -2  267.17   37.90
 -11   5   2  272.97   38.20
   6 -11   2  254.47   43.90
   5   6   2  288.67   20.30
   6 -11   2  310.87   42.50
  -7  -5  -2   29.00   15.90
  -7  -5  -2   37.60   15.80
  -5  12  -2   16.00    5.80
   5 -12   2   28.20   19.40
   5 -12   2   -0.40   13.00
 -12   7   2   26.70   14.50
   7   5   2   17.90    5.70
  -7  -2  -2  183.18   31.60
  -2   9  -2  166.18   14.20
  -7  -2  -2  222.58   29.40
   2  -9   2  202.48   35.30
   7   2   2  178.48   13.10
   2  -9   2  205.98   32.30
  -9   7   2  185.48   29.70
   6  -7  -2  332.07   33.30
  -7   1  -2  310.07   28.70
  -7   1  -2  298.07   32.50
   1   6  -2  346.07   20.50
  -1  -6   2  318.07   33.90
   7  -1   2  323.97   18.20
  -6   7   2  310.47   31.00
  -6   7   2  300.37   31.70
  -6   7   2  322.47   16.80
  -1  -6   2  298.27   30.70
   3  -7  -2  134.49   22.60
  -7   4  -2  165.78   25.30
   3  -7  -2  130.39   21.60
   4   3  -2  128.89   10.50
  -7   4  -2  143.99   19.70
  -7   4  -2  135.19    8.30
  -4  -3   2  155.88   22.60
  -4  -3   2  181.78   27.10
  -3   7   2  140.49   10.20
   7  -4   2  150.28   20.50
   0  -7  -2   15.50    9.30
  -7   7  -2   15.00    8.10
  -7   7  -2   12.80    2.50
   7   0  -2    6.40    2.70
  -7   7  -2    9.00    9.50
   0  -7  -2    9.80    8.10
  -7   0   2   10.60    8.80
  -7   0   2    8.10    8.60
   0   7   2   12.20    4.30
  10  -3  -2  206.08   12.80
  -7  10  -2  208.98   14.40
  -3  -7  -2  285.27   41.00
  -3  -7  -2  238.28   36.70
  -7  10  -2  250.17   33.50
   7 -10   2  250.47   36.60
 -10   3   2  230.58   32.20
 -10   3   2  260.67   40.00
   3   7   2  203.98   16.30
  -7  13  -2   12.70   12.90
  -6  -7  -2   14.00   12.50
  -6  -7  -2   24.40   17.10
  -7  13  -2    3.20    4.10
   7 -13   2   16.90   15.70
   6   7   2    7.70    4.80
 -13   6   2    0.70   10.70
  -6  14  -2   -0.40    3.80
  -8  -6  -2   -2.80   11.50
 -14   8   2   14.00   14.40
   6 -14   2    7.50   14.70
   6 -14   2   -6.30   14.60
   8   6   2    2.80    3.80
  -3  11  -2  466.35   29.40
  -8  -3  -2  474.75   53.29
  -8  -3  -2  554.84   52.39
   3 -11   2  467.75   59.49
   3 -11   2  497.55   57.59
 -11   8   2  448.46   45.50
   8   3   2  448.36   27.90
  -8   0  -2 1336.17   88.39
  -8   0  -2 1232.18   80.09
   0   8  -2 1313.07   66.79
   8   0   2 1280.87   64.09
   0  -8   2 1238.68   84.79
   0  -8   2 1315.87   91.39
  -8   8   2 1220.98   83.79
  -8   3  -2  102.39   21.80
   3   5  -2   77.09    9.10
  -8   3  -2   67.79   13.90
  -8   3  -2   90.39    6.40
   5  -8  -2   65.89   18.80
  -5   8   2   86.89   19.20
  -5   8   2   88.59   20.30
   8  -3   2   87.29    6.30
  -5   8   2   90.99    7.40
  -3  -5   2   65.69   16.50
  -3  -5   2   59.49   16.30
  -8   6  -2 1915.41  114.79
   6   2  -2 1771.32   89.39
   2  -8  -2 1805.72  110.19
   2  -8  -2 1750.62  110.09
  -8   6  -2 1920.51  105.69
  -8   6  -2 1805.22   86.69
  -2   8   2 1874.51   90.09
  -6  -2   2 1624.14  104.89
  -6  -2   2 1945.21  112.89
  -8   9  -2  478.45   25.00
  -8   9  -2  468.55   41.50
  -1  -8  -2  490.25   47.10
   9  -1  -2  430.76   25.10
  -1  -8  -2  406.06   48.50
   1   8   2  455.25   28.30
  -9   1   2  506.35   48.60
  -9   1   2  483.45   43.20
   8  -9   2  449.76   43.20
  -8  12  -2  509.15   28.90
  -4  -8  -2  475.35   56.19
  -4  -8  -2  531.35   54.29
  -8  12  -2  487.75   49.10
   8 -12   2  410.06   52.59
 -12   4   2  518.85   49.80
   4   8   2  496.75   32.00
  -7  -8  -2    7.70   17.30
   7   8   2   23.40    7.30
  -9  -7  -2    4.40   16.00
   9   7   2   -1.10    4.10
   7 -16   2    8.80   19.10
  -9  -4  -2  665.13   63.39
  -4  13  -2  607.14   38.40
  -9  -4  -2  717.03   61.69
 -13   9   2  599.14   59.59
   4 -13   2  582.74   72.49
   4 -13   2  602.34   79.19
   9   4   2  658.73   37.60
  -1  10  -2  111.09   12.90
  -9  -1  -2  118.99   24.10
  -9  -1  -2  163.58   34.00
   1 -10   2   82.49   25.70
   1 -10   2  145.69   29.90
 -10   9   2   94.89   22.10
   9   1   2  112.19    9.90
  -9   2  -2  194.58   28.30
  -9   2  -2  190.88   31.50
   7  -9  -2  186.78   30.20
   2   7  -2  155.68   13.70
  -2  -7   2  133.09   25.70
   9  -2   2  188.48   11.70
  -7   9   2  171.48   10.80
  -2  -7   2  265.27   39.40
  -7   9   2  135.99   24.60
  -9   5  -2  729.63   59.19
  -9   5  -2  705.53   35.40
   5   4  -2  671.53   39.10
   4  -9  -2  696.93   58.09
   4  -9  -2  820.12   62.49
  -9   5  -2  714.33   52.39
   9  -5   2  712.63   35.50
  -5  -4   2  695.73   56.79
  -4   9   2  767.42   38.50
  -4   9   2  800.82   68.29
  -5  -4   2  658.53   54.19
   1  -9  -2  509.05   47.70
  -9   8  -2  524.75   43.10
   8   1  -2  481.45   26.20
   1  -9  -2  480.55   54.79
  -9   8  -2  437.26   54.79
  -9   8  -2  423.56   23.30
  -1   9   2  445.36   27.50
  -8  -1   2  453.45   45.50
  -8  -1   2  400.26   40.60
  -9  11  -2   81.49   21.10
  -2  -9  -2  124.39   27.70
  11  -2  -2  124.59   10.40
  -2  -9  -2  131.69   29.60
   2   9   2  104.49   12.90
 -11   2   2  162.58   29.40
   9 -11   2  150.68   29.30
  -9  14  -2   66.69   20.90
  -5  -9  -2   73.19   27.30
 -14   5   2   66.39   24.00
   5   9   2   60.69   10.80
   9 -14   2   82.29   27.80
  -8  -9  -2  179.48   45.60
   8   9   2  216.08   20.30
  -5  15  -2   59.99   11.30
 -10  -5  -2   74.89   29.00
  10   5   2   75.09   11.20
   5 -15   2   71.89   32.30
 -10  -2  -2  128.49   28.00
  -2  12  -2   98.39   13.30
 -10  -2  -2  144.79   32.80
   2 -12   2  115.59   29.90
 -12  10   2  107.39   27.10
  10   2   2   94.29   10.90
   2 -12   2   82.49   26.30
 -10   1  -2  166.48   27.70
 -10   1  -2  170.18   34.00
   1   9  -2  122.49   13.80
  -1  -9   2  142.29   28.40
  -9  10   2  120.29   25.30
  -1  -9   2  106.69   26.70
  10  -1   2  115.99    9.70
 -10   4  -2   70.29   16.90
   4   6  -2   51.09    8.20
   6 -10  -2   31.70   14.70
 -10   4  -2   60.79   20.50
  10  -4   2   57.99    5.20
  -4  -6   2   67.69   19.20
  -6  10   2   58.29    6.90
  -4  -6   2   49.70   17.80
  -6  10   2   69.19   18.50
   3 -10  -2  223.08   35.70
   3 -10  -2  274.17   41.90
 -10   7  -2  182.18   34.20
   7   3  -2  204.38   15.40
 -10   7  -2  191.18   28.80
  -7  -3   2  211.68   33.10
  -3  10   2  226.78   16.00
  -7  -3   2  238.48   37.90
 -10  10  -2    9.70   10.00
   0 -10  -2    5.90   10.50
   0 -10  -2    2.00   11.80
  10   0  -2    9.40    3.80
 -10   0   2   16.00   13.70
   0  10   2   24.40    6.40
 -10   0   2    5.00    7.30
  -3 -10  -2    2.40   11.60
  -3 -10  -2   -6.40   10.40
 -10  13  -2    9.70   13.00
   3  10   2    4.50    5.30
 -13   3   2    0.50   11.70
  10 -13   2    9.30   16.50
  -6 -10  -2  159.08   40.50
   6  10   2  130.09   17.20
  -6  17  -2   64.69   17.70
   6 -17   2   15.70   21.80
  11   6   2   69.89   11.80
 -11  -3  -2  167.38   49.50
  -3  14  -2   76.89   12.80
   3 -14   2   55.09   26.20
  11   3   2  115.49   12.80
   0  11  -2   34.90    8.50
 -11   0  -2   45.80   20.90
 -11   0  -2   38.20   15.80
   0 -11   2   23.10   15.90
   0 -11   2   34.50   18.70
 -11  11   2   30.00   16.30
  11   0   2   45.90    7.00
 -11   3  -2  502.85   51.19
 -11   3  -2  453.65   42.70
   8 -11  -2  508.15   59.69
   3   8  -2  403.46   28.80
  -8  11   2  461.15   52.99
  -3  -8   2  461.75   53.09
  -3  -8   2  398.96   51.89
  11  -3   2  475.05   25.00
 -11   6  -2  247.88   34.10
   5 -11  -2  249.68   39.60
   5 -11  -2  347.27   49.50
   6   5  -2  290.67   20.30
  -6  -5   2  353.86   44.80
  -5  11   2  284.97   19.10
  -6  -5   2  316.47   43.70
   2 -11  -2  120.89   30.40
   9   2  -2  115.79   10.60
 -11   9  -2  125.39   24.10
   2 -11  -2   81.89   24.10
  -9  -2   2  158.88   28.60
  -9  -2   2   88.19   24.20
  -2  11   2  105.59   12.40
 -11  12  -2   15.30   15.50
  -1 -11  -2   18.80   15.70
  -1 -11  -2   20.50   15.50
   1  11   2   25.40    7.60
 -12   1   2    7.20   12.70
  -4 -11  -2   45.70   22.90
   4  11   2   45.80   10.20
  -4  16  -2   80.69   14.00
  12   4   2  134.29   15.00
   4 -16   2   75.29   32.40
  -1  13  -2   94.19   13.90
   1 -13   2   87.19   33.10
 -13  12   2   42.20   26.60
  12   1   2  109.99   12.00
   2  10  -2   99.29   13.30
 -12   2  -2  157.48   29.60
  12  -2   2  112.29   13.50
 -10  12   2   48.10   18.80
  -2 -10   2   55.69   21.70
  -2 -10   2   82.89   26.10
   5   7  -2    7.80    4.50
 -12   5  -2   18.30   11.90
   7 -12  -2   11.80   15.60
  -7  12   2   18.20    4.70
  -5  -7   2   10.10   12.80
  -7  12   2    5.80   11.60
  -5  -7   2   -1.60   13.10
   8   4  -2  550.94   32.90
   4 -12  -2  526.45   64.69
   4 -12  -2  495.65   55.69
 -12   8  -2  519.85   49.80
  -4  12   2  547.15   32.80
  -8  -4   2  605.54   54.99
  -8  -4   2  602.24   57.79
 -12  11  -2   19.80   14.80
   1 -12  -2   31.70   19.90
   1 -12  -2   49.40   22.60
  11   1  -2   27.40    5.80
 -11  -1   2   28.60   15.00
  -1  12   2   38.70    8.20
 -12  14  -2   44.50   24.30
  -2 -12  -2   53.89   25.20
   2  12   2   63.79   11.40
  -2  15  -2   14.90    8.10
   2 -15   2    9.10   19.70
  13   2   2   25.60    7.00
   1  12  -2   83.49   13.20
 -13   1  -2   90.69   25.60
  -1 -12   2  108.29   35.30
   9 -13  -2  731.83   78.99
 -13   4  -2  700.63   58.79
   4   9  -2  606.84   39.00
  -4  -9   2  621.84   65.39
  -4  -9   2  548.45   65.29
  -9  13   2  602.34   68.39
   7   6  -2   17.70    5.50
   6 -13  -2   16.90   16.30
   6 -13  -2   10.70   13.50
 -13   7  -2   14.10   12.20
  -6  13   2   11.20    5.10
  -7  -6   2    2.30   13.10
  -7  -6   2   -2.80    9.60
   3 -13  -2    5.00   13.50
 -13  10  -2   -2.70   11.20
  10   3  -2    2.20    3.70
   3 -13  -2   -3.40   12.90
 -10  -3   2    3.70   11.20
  -3  13   2   -0.30    4.50
   0 -13  -2  313.67   53.59
 -13  13  -2  441.46   56.69
   0  13   2  437.96   30.00
  -3 -13  -2   -0.80   17.60
   3  13   2   -1.70    6.20
   0  14  -2    7.00    6.50
   0 -14   2   11.90   18.60
 -14   3  -2   83.29   24.20
   3  11  -2   92.49   13.90
  -3 -11   2   96.69   32.90
 -14   6  -2   -1.90   10.80
   8 -14  -2   13.30   18.60
   6   8  -2    3.20    4.80
  -8  14   2   -0.40   13.00
  -6  -8   2   -0.90   13.60
   5 -14  -2   53.29   24.20
   9   5  -2   61.89    9.70
 -14   9  -2   59.29   21.90
  -5  14   2   36.40    8.00
   2 -14  -2   50.69   23.90
 -14  12  -2   61.69   24.10
  12   2  -2   60.69    9.20
  -2  14   2   65.89   11.60
  -1 -14  -2    1.20   17.60
   1  14   2   24.60    8.50
   2  13  -2   26.70    9.10
  -2 -13   2   45.50   27.70
   5  10  -2   67.29   12.20
  -5 -10   2   48.20   26.50
 -15   8  -2   46.50   19.30
   8   7  -2   28.30    8.20
   4 -15  -2   13.90   16.90
  11   4  -2   45.00    8.90
  -4  15   2   53.79   10.00
   1 -15  -2   13.50   19.70
  -1  15   2   26.30    9.10
   4  12  -2  100.49   15.80
  -4 -12   2  136.89   42.60
   7   9  -2   -1.00    4.90
   6 -16  -2  101.69   34.40
  10   6  -2  174.98   18.40
   3 -16  -2    4.30   17.70
  -3  16   2    3.80    5.90
   6  11  -2   72.89   13.80
   9   8  -2  173.38   19.10
   0   0  -3 2833.52  135.69
   0   0   3 2768.82  135.69
   0   0   3 2906.91  135.69
   0   0   3 2934.41  136.69
   2  -1  -3  884.31   45.40
  -1   2  -3  781.12   42.00
  -1  -1  -3  856.91   43.90
  -1  -1  -3  679.53   42.40
  -1   2  -3  863.01   47.10
  -1   2  -3  819.92   39.50
   2  -1  -3  831.72   38.60
  -1  -1  -3  789.22   39.40
   1  -2   3  819.02   42.20
  -2   1   3  721.73   42.80
   1   1   3  833.92   39.50
   1   1   3  865.41   43.90
   1  -2   3  813.02   46.60
   1   1  -3  868.11   40.20
  -2   1  -3  866.51   40.10
   1   1  -3  827.12   44.80
  -2   1  -3  777.02   41.10
   1  -2  -3  867.11   41.40
   1  -2  -3  769.92   39.60
   1  -2  -3  877.91   46.80
   1   1  -3  822.52   46.20
  -2   1  -3  843.02   47.90
  -1   2   3  837.82   39.70
  -1  -1   3  831.52   46.60
   2  -1   3  794.52   41.10
  -1   2   3  760.02   40.70
  -1   2   3  844.72   45.80
  -1  -1   3  824.82   44.90
  -2  -2  -3  530.45   33.00
  -2  -2  -3  483.75   32.50
  -2   4  -3  425.16   30.00
   4  -2  -3  398.56   31.40
  -2  -2  -3  473.55   24.80
  -2   4  -3  475.25   24.70
   4  -2  -3  462.35   32.40
   2   2   3  487.55   24.90
   2  -4   3  457.05   35.00
  -4   2   3  437.76   32.30
  -4   2   3  440.96   32.30
   2   2   3  559.84   33.30
   2  -4   3  493.95   31.60
   3  -3  -3 2469.45  125.99
   0   3  -3 2526.45  117.19
  -3   0  -3 2444.96  116.59
   3  -3  -3 2415.16  114.99
  -3   0  -3 2400.36  121.99
  -3   0  -3 2356.36  126.49
   0   3  -3 2472.05  124.19
   3  -3  -3 2384.96  123.39
  -3   3   3 2468.15  122.79
  -3   3   3 2412.96  125.89
  -3   3   3 2396.56  125.39
   3   0   3 2487.75  122.39
  -3   3   3 2492.15  114.99
   0  -3   3 2698.93  129.49
   3   0   3 2491.05  116.49
   0  -3   3 2380.76  123.79
  -3   3  -3  935.01   45.90
   3   0  -3  851.51   40.50
   3   0  -3  898.71   49.99
   0  -3  -3  741.33   45.90
  -3   3  -3  857.71   53.89
  -3   3  -3  854.31   40.70
  -3   3  -3  779.52   45.00
   0  -3  -3  761.82   40.90
   3   0  -3  833.62   49.70
   0  -3  -3  824.12   49.70
   0   3   3  791.52   48.70
  -3   0   3  993.30   50.39
   3  -3   3  826.02   45.40
   0   3   3  767.52   41.00
  -3   0   3  838.12   49.50
  -3  -3  -3 1651.63   91.59
  -3   6  -3 1604.94   89.39
   6  -3  -3 1457.85   90.69
  -3   6  -3 1612.24   78.59
  -3  -3  -3 1597.64   92.09
   6  -3  -3 1679.43   94.19
   3  -6   3 1492.85   95.29
   3   3   3 1580.84   78.99
  -6   3   3 1645.14   93.69
   3   3   3 1753.52   92.39
  -6   3   3 1582.74   92.79
   3  -6   3 1650.23   91.39
  -1   5  -3 1821.32   97.29
  -4  -1  -3 1717.73   86.29
   5  -4  -3 1673.23   97.39
  -4  -1  -3 1671.83   95.49
  -4  -1  -3 1706.93   98.99
  -1   5  -3 1832.82   87.09
   4   1   3 1832.42   96.79
  -5   4   3 1846.22   98.09
   1  -5   3 1787.22   98.39
  -5   4   3 1934.41  100.59
  -5   4   3 1747.33  100.39
   1  -5   3 1993.50  104.49
   4   1   3 1738.93   86.39
  -4   2  -3  477.45   24.70
  -4   2  -3  455.55   29.50
   2  -4  -3  474.85   31.70
   2   2  -3  512.15   25.90
  -4   2  -3  518.15   37.10
   2   2  -3  499.85   33.80
   2  -4  -3  497.65   35.70
  -2   4   3  471.45   24.80
  -2   4   3  538.35   32.00
   4  -2   3  487.75   29.90
  -2  -2   3  477.65   34.70
  -2   4   3  485.95   33.60
  -2  -2   3  513.95   33.60
  -4   5  -3   40.50    4.60
  -4   5  -3   27.40   10.30
  -1  -4  -3   26.70    8.10
  -4   5  -3   37.50    8.90
  -4   5  -3   48.00    9.30
   1   4   3   49.40   10.90
  -5   1   3   85.89   14.50
   1   4   3   35.20    4.90
  -5   1   3   35.40   10.20
   4  -5   3   45.20   10.10
  -4  -4  -3  657.43   51.29
  -4   8  -3  662.73   36.20
  -4   8  -3  641.44   55.59
   8  -4  -3  682.63   55.49
  -4  -4  -3  661.73   50.39
   4  -8   3  757.62   53.09
   4  -8   3  687.23   56.99
  -8   4   3  707.63   53.89
   4   4   3  712.33   37.20
  -8   4   3  598.34   49.80
  -2   7  -3  186.58   14.20
   7  -5  -3  226.38   30.40
  -5  -2  -3  256.07   26.90
  -5  -2  -3  195.58   25.40
  -7   5   3  167.68   25.50
   2  -7   3  205.78   27.10
  -7   5   3  199.48   27.90
   2  -7   3  223.28   32.80
   5   2   3  242.78   14.40
   1   4  -3 1781.32   98.99
  -5   1  -3 1894.71   96.49
  -5   1  -3 1798.22  102.49
   1   4  -3 1840.22   88.29
  -5   1  -3 1790.52   86.79
   4  -5  -3 1724.63   97.59
   4  -5  -3 1738.33  101.99
  -1  -4   3 1761.72   98.89
   5  -1   3 1780.12   86.69
   5  -1   3 1860.91   96.29
  -4   5   3 1673.93   99.79
  -4   5   3 1917.51   85.79
  -1  -4   3 1869.41  103.79
  -4   5   3 1798.12   97.79
  -4   5   3 1815.82  100.69
   1  -5  -3   25.90    7.90
  -5   4  -3   65.59   15.00
  -5   4  -3   46.30    4.10
  -5   4  -3   31.30    7.90
   1  -5  -3   28.00    9.00
  -1   5   3   51.79   11.70
   5  -4   3   37.40    8.00
  -1   5   3   38.80    5.00
  -5   7  -3  690.93   47.50
  -5   7  -3  740.53   58.79
  -2  -5  -3  695.13   51.29
  -2  -5  -3  695.93   51.79
   7  -2  -3  695.23   35.10
  -5   7  -3  731.13   36.70
  -5   7  -3  662.93   47.90
   5  -7   3  782.12   50.99
   2   5   3  705.23   38.10
  -7   2   3  720.43   53.99
  -7   2   3  684.93   49.99
  -5  -5  -3  452.55   43.10
  -5  -5  -3  417.36   40.70
  -5  10  -3  395.26   24.60
   5   5   3  407.36   25.40
   5 -10   3  392.26   50.59
   5 -10   3  423.46   47.90
 -10   5   3  405.16   47.20
  -3   9  -3  316.17   20.60
  -6  -3  -3  339.87   35.60
  -6  -3  -3  341.77   33.60
   6   3   3  320.77   20.10
  -9   6   3  284.67   36.90
  -9   6   3  284.27   38.90
   3  -9   3  304.57   44.20
   3  -9   3  293.47   37.50
  -6   0  -3  464.55   38.90
  -6   0  -3  414.26   33.10
  -6   0  -3  434.16   23.40
   0   6  -3  439.96   25.10
   6  -6  -3  413.36   37.00
   6   0   3  457.95   34.60
  -6   6   3  360.26   34.10
   0  -6   3  413.66   35.70
   0  -6   3  456.75   41.00
   6   0   3  413.66   23.20
  -6   6   3  407.46   35.60
  -6   3  -3 1682.43   88.59
   3   3  -3 1835.52   97.99
   3  -6  -3 1513.45   91.29
   3   3  -3 1629.14   80.29
   3  -6  -3 1520.15   96.69
  -6   3  -3 1628.14   78.39
  -6   3  -3 1589.04   96.39
   6  -3   3 1728.23   89.09
  -3   6   3 1661.63   79.09
  -3  -3   3 1572.44   92.69
  -3   6   3 1403.86  100.79
  -3  -3   3 1580.14   94.79
  -3   6   3 1833.72   93.79
   6   0  -3  424.66   23.30
  -6   6  -3  440.26   42.10
   0  -6  -3  397.86   35.40
  -6   6  -3  456.05   33.90
  -6   6  -3  429.76   23.00
  -6   6  -3  445.56   34.00
   0  -6  -3  435.76   38.40
  -6   0   3  441.16   36.80
   0   6   3  416.56   24.70
  -6   0   3  531.45   41.00
  -6   9  -3  371.96   48.80
  -6   9  -3  341.47   34.00
  -6   9  -3  361.56   21.50
   9  -3  -3  344.67   19.10
  -3  -6  -3  355.46   41.00
  -3  -6  -3  344.47   36.40
   3   6   3  390.16   23.40
  -9   3   3  436.66   42.70
   6  -9   3  361.96   36.00
  -9   3   3  391.66   37.00
  -6  -6  -3  245.08   38.80
  -6  12  -3  207.68   16.60
  -6  -6  -3  213.88   34.90
   6 -12   3  228.58   38.10
 -12   6   3  224.08   35.40
   6 -12   3  199.18   39.60
   6   6   3  233.98   17.80
  -7  -4  -3  234.48   39.50
  -7  -4  -3  203.88   31.70
  -4  11  -3  248.88   17.80
   7   4   3  205.28   16.10
 -11   7   3  231.08   36.90
   4 -11   3  145.29   31.90
   4 -11   3  329.97   43.80
  -1   8  -3  138.49   12.50
  -7  -1  -3  173.38   28.50
  -7  -1  -3  154.38   23.60
   1  -8   3  199.38   33.90
  -8   7   3  143.89   24.80
  -8   7   3  113.89   21.80
   1  -8   3  152.48   25.50
   7   1   3  168.28   11.60
  -7   2  -3  228.68   22.20
   2   5  -3  187.68   14.50
  -7   2  -3  251.77   13.20
   5  -7  -3  182.68   27.50
  -7   2  -3  230.88   32.30
  -5   7   3  186.98   12.30
  -5   7   3  187.38   26.60
   7  -2   3  247.68   13.10
  -5   7   3  190.48   26.60
  -2  -5   3  151.38   23.30
  -2  -5   3  195.08   28.80
   7  -2   3  267.27   24.20
  -7   5  -3  776.92   48.70
   2  -7  -3  574.74   48.50
  -7   5  -3  635.24   34.20
  -7   5  -3  668.03   46.40
   2  -7  -3  622.34   52.49
  -7   5  -3  799.02   58.19
   5   2  -3  757.02   36.80
  -2   7   3  695.03   36.30
  -5  -2   3  745.83   52.09
   7  -5   3  675.63   45.30
  -7   8  -3  456.55   48.00
   8  -1  -3  464.25   25.40
  -1  -7  -3  449.86   42.30
  -1  -7  -3  543.25   46.00
  -7   8  -3  470.75   25.60
  -7   8  -3  494.15   40.00
   1   7   3  480.45   28.10
  -8   1   3  471.45   41.20
   7  -8   3  478.15   40.80
  -8   1   3  473.45   44.70
  -7  11  -3   22.20   12.90
  -4  -7  -3   29.00   12.80
  -7  11  -3   22.20    5.30
  -4  -7  -3   27.30   15.10
   4   7   3    9.80    5.10
 -11   4   3   14.00   10.90
   7 -11   3   12.40   12.80
  -7  -7  -3   24.10   16.70
  -7  14  -3   49.50    9.00
  -7  14  -3   30.30   16.70
 -14   7   3   45.70   20.30
   7 -14   3   30.60   20.10
   7   7   3   43.40    8.80
  -8  -5  -3  283.17   43.20
  -5  13  -3  298.57   21.20
  -8  -5  -3  246.38   41.00
   8   5   3  266.47   20.00
   5 -13   3  243.08   44.00
 -13   8   3  303.17   44.50
   5 -13   3  225.28   45.50
  -2  10  -3  327.47   23.00
  -8  -2  -3  376.36   37.20
  -8  -2  -3  367.46   47.50
 -10   8   3  363.76   44.70
   2 -10   3  364.16   51.89
   2 -10   3  365.66   44.80
   8   2   3  328.47   21.30
  -8   1  -3  222.88   27.60
  -8   1  -3  173.68   28.20
   1   7  -3  166.18   13.70
   7  -8  -3  152.98   27.90
   7  -8  -3  118.89   24.10
  -7   8   3  188.68   28.50
  -1  -7   3  192.98   33.30
  -7   8   3  117.79   24.10
  -1  -7   3  152.08   25.80
   8  -1   3  182.18   11.60
  -8   4  -3  678.83   34.90
   4   4  -3  707.03   37.80
   4  -8  -3  645.34   51.49
  -8   4  -3  670.33   47.50
  -8   4  -3  651.33   54.39
   4  -8  -3  664.53   55.49
  -4  -4   3  761.52   56.19
  -4   8   3  695.63   36.30
   8  -4   3  678.33   34.80
  -4  -4   3  783.32   54.29
  -4   8   3  767.92   54.49
   1  -8  -3  498.55   44.30
   7   1  -3  455.25   26.50
  -8   7  -3  481.75   25.00
  -8   7  -3  500.95   39.90
   1  -8  -3  425.46   49.40
  -8   7  -3  521.95   49.60
  -7  -1   3  444.16   44.20
  -7  -1   3  433.76   40.50
  -1   8   3  497.35   28.00
  10  -2  -3   48.10    5.90
  -8  10  -3   55.39    6.60
  -8  10  -3   49.99   15.60
  -2  -8  -3   52.49   18.30
  -2  -8  -3   50.19   17.40
 -10   2   3   68.79   18.50
   8 -10   3   49.30   16.30
   2   8   3   35.30    7.30
  -5  -8  -3  301.97   46.80
  -5  -8  -3  247.78   42.30
  -8  13  -3  209.48   35.80
  -8  13  -3  235.88   18.60
   5   8   3  257.77   20.60
   8 -13   3  270.27   43.80
 -13   5   3  269.67   42.50
  -8  -8  -3  119.69   34.70
   8   8   3  166.98   18.10
  -6  15  -3   18.20    6.60
  -9  -6  -3   51.89   22.50
   9   6   3   24.30    6.80
   6 -15   3   20.30   19.90
  -9  -3  -3  199.28   38.50
  -9  -3  -3  204.58   33.80
  -3  12  -3  169.18   16.20
 -12   9   3  177.38   33.20
   3 -12   3  246.18   42.10
   3 -12   3  136.59   34.30
   9   3   3  186.58   14.80
  -9   0  -3  363.46   34.10
  -9   0  -3  305.67   41.10
   0   9  -3  267.47   20.30
   9   0   3  317.57   18.30
   0  -9   3  263.17   37.60
  -9   9   3  164.18   30.60
   0  -9   3  235.18   40.90
  -9   3  -3  271.07   37.80
   3   6  -3  296.07   20.10
   6  -9  -3  334.57   42.20
  -9   3  -3  292.87   16.80
  -9   3  -3  266.57   31.20
  -3  -6   3  321.77   37.60
   9  -3   3  288.57   16.80
  -6   9   3  286.47   37.30
  -6   9   3  300.47   17.30
  -3  -6   3  296.57   38.00
   3  -9  -3  339.17   37.00
   3  -9  -3  352.76   45.60
  -9   6  -3  359.86   19.90
  -9   6  -3  320.87   42.00
  -9   6  -3  399.06   35.20
   6   3  -3  410.56   23.30
  -3   9   3  378.06   22.70
  -6  -3   3  380.76   39.60
  -6  -3   3  437.56   40.50
   9   0  -3 1555.84   76.79
   0  -9  -3 1532.65  105.09
  -9   9  -3 1555.54   97.79
   0  -9  -3 1482.85  102.49
  -9   9  -3 1548.55   75.39
   0   9   3 1517.45   79.19
  -9   0   3 1726.53  107.79
  -9   0   3 1483.25   98.19
  -3  -9  -3  175.38   36.10
  -9  12  -3  124.99   26.60
  -3  -9  -3  165.18   34.50
   9 -12   3  121.29   26.80
 -12   3   3  162.08   31.10
   3   9   3  175.78   15.60
  -6  -9  -3    8.50   14.70
   6   9   3    6.40    6.00
 -10  -7  -3   55.19   27.40
  10   7   3   32.50    8.70
   7 -17   3   10.30   23.80
  -4  14  -3   96.79   13.70
 -10  -4  -3  114.79   30.70
  10   4   3   88.79   11.50
   4 -14   3   92.99   32.30
  -1  11  -3   82.59   12.10
 -10  -1  -3   99.89   27.10
 -10  -1  -3   78.59   20.00
  10   1   3   81.29    9.70
   1 -11   3   88.19   27.90
 -11  10   3   69.99   21.10
   1 -11   3  123.59   27.80
 -10   2  -3  380.96   48.70
   2   8  -3  329.47   23.00
 -10   2  -3  364.06   35.10
   8 -10  -3  304.57   44.60
  -8  10   3  267.57   39.30
  10  -2   3  325.97   19.60
  -2  -8   3  394.56   50.99
  -2  -8   3  375.36   45.40
 -10   5  -3  388.46   21.60
 -10   5  -3  461.85   46.40
   5 -10  -3  424.86   50.99
   5   5  -3  447.36   26.00
   5 -10  -3  405.86   41.60
 -10   5  -3  395.16   36.70
  -5  10   3  417.56   23.90
  10  -5   3  388.36   21.60
  -5  -5   3  411.26   41.20
  -5  -5   3  436.46   44.60
 -10   8  -3   76.29   18.20
   8   2  -3   66.99    8.20
   2 -10  -3   24.30   15.70
   2 -10  -3   37.60   17.20
  -8  -2   3   91.29   21.10
  -2  10   3   53.99    8.60
  -8  -2   3   75.79   19.70
 -10  11  -3  121.29   25.30
  11  -1  -3  119.79   10.10
  -1 -10  -3  117.89   29.40
  -1 -10  -3  138.29   32.10
 -11   1   3  145.39   28.20
   1  10   3  119.09   13.70
  -4 -10  -3   15.10   14.80
 -10  14  -3   23.40   17.90
   4  10   3    9.90    6.10
  10 -14   3   16.30   16.70
  -7 -10  -3   43.20   25.10
   7  10   3   39.10   10.40
  -5  16  -3   61.09   11.80
   5 -16   3   16.20   24.00
  11   5   3   67.99   10.90
 -11  -2  -3  151.18   31.30
  -2  13  -3  131.99   16.50
 -11  -2  -3  185.78   39.10
   2 -13   3   95.09   29.00
  11   2   3  135.79   12.50
 -13  11   3  135.79   31.90
   2 -13   3  149.79   37.00
 -11   1  -3  113.99   23.70
   1  10  -3   82.39   12.00
 -11   1  -3  120.79   31.50
  -1 -10   3   55.49   20.10
  -1 -10   3  155.08   36.80
 -10  11   3   77.69   22.60
  11  -1   3  100.99    9.10
   7 -11  -3  259.47   41.80
   4   7  -3  223.58   17.30
 -11   4  -3  195.88   35.20
 -11   4  -3  240.98   32.50
  -7  11   3  219.58   35.70
  -4  -7   3  256.27   38.80
  -4  -7   3  155.18   31.30
  11  -4   3  209.18   13.20
  -7  11   3  200.78   14.00
   4 -11  -3   12.20   11.80
 -11   7  -3   22.90   11.80
   7   4  -3   45.00    7.30
   4 -11  -3   29.30   17.40
  -7  -4   3   28.70   14.80
  -7  -4   3   61.19   18.60
  -4  11   3   27.40    6.00
  10   1  -3  110.79   10.50
   1 -11  -3  107.89   30.20
   1 -11  -3  119.79   29.60
 -11  10  -3  140.19   27.20
 -10  -1   3  145.89   28.60
  -1  11   3  118.19   13.80
  -2 -11  -3   60.29   24.10
 -11  13  -3  114.89   28.40
   2  11   3   92.39   13.00
  -5 -11  -3   37.40   22.80
   5  11   3   42.90   10.20
  -3  15  -3    4.60    6.40
   3 -15   3   -4.20   16.00
  12   3   3   22.10    6.10
   0  12  -3  139.69   16.70
 -12   0  -3  106.09   25.20
   0 -12   3  108.49   33.00
  12   0   3  140.09   11.80
   0 -12   3  133.19   36.20
 -12  12   3   95.29   26.20
   3   9  -3  154.28   17.00
 -12   3  -3  175.88   30.20
   9 -12  -3  157.38   33.80
  -3  -9   3  163.78   34.50
  -9  12   3  132.29   29.50
  -3  -9   3  111.39   27.80
   6   6  -3  223.08   17.40
   6 -12  -3  163.78   33.80
   6 -12  -3  226.28   40.80
 -12   6  -3  207.58   30.70
  -6  12   3  190.68   34.70
  -6  -6   3  221.18   39.10
  -6  -6   3  225.78   36.90
  -6  12   3  204.38   15.30
   3 -12  -3  190.98   36.60
   9   3  -3  156.58   13.30
 -12   9  -3  138.79   27.70
   3 -12  -3  139.19   32.40
  -3  12   3  141.49   15.00
  -9  -3   3  159.68   29.90
  -9  -3   3  139.09   49.00
 -12  12  -3   81.79   23.90
   0 -12  -3  131.79   33.10
   0  12   3  138.09   16.00
 -12   0   3  114.49   41.00
  -3 -12  -3  280.67   54.39
   3  12   3  262.97   23.10
  -1  14  -3  114.59   16.50
  13   1   3  125.79   13.30
   1 -14   3   43.60   24.80
   2  11  -3  158.88   17.60
 -13   2  -3  147.19   31.10
  -2 -11   3  140.49   36.40
 -11  13   3   71.99   24.60
   8 -13  -3  213.58   42.80
   5   8  -3  242.48   19.90
 -13   5  -3  231.48   35.20
  -8  13   3  207.88   39.30
  -5  -8   3  254.77   41.70
  -5  -8   3  297.17   47.50
   5 -13  -3  209.48   39.80
   5 -13  -3  228.88   44.80
   8   5  -3  302.67   20.40
 -13   8  -3  242.08   36.40
  -5  13   3  238.38   18.60
  -8  -5   3  233.18   39.30
  -8  -5   3  248.08   40.40
 -13  11  -3   60.99   20.20
  11   2  -3   76.89   10.00
   2 -13  -3   28.00   16.70
  -2  13   3   71.69   11.20
  -1 -13  -3   45.10   23.50
   1  13   3   53.69   10.80
   1  13  -3  124.39   17.00
  -1 -13   3  141.59   40.80
 -14   4  -3  109.99   26.40
   4  10  -3   88.29   13.80
  -4 -10   3   73.59   29.00
   7   7  -3   57.79   10.10
 -14   7  -3   48.60   18.60
  -7  -7   3   59.19   26.00
  10   4  -3   40.70    7.90
 -14  10  -3   17.70   15.10
   4 -14  -3   12.20   14.80
  -4  14   3   22.80    7.20
   1 -14  -3   78.19   30.40
  -1  14   3   49.00   11.00
   3  12  -3   11.80    6.90
  -3 -12   3   -3.40   19.60
 -15   6  -3   14.50   16.40
   6   9  -3   20.00    7.20
  -6  -9   3   14.60   19.00
   6 -15  -3   10.50   15.80
   9   6  -3    9.40    4.90
 -15   9  -3   30.20   17.60
  -6  15   3   10.90    6.60
  12   3  -3  249.97   19.30
   3 -15  -3  261.97   50.79
  -3  15   3  228.28   20.40
   5  11  -3   77.29   14.10
   8   8  -3  199.08   19.10
   5 -16  -3   44.60   24.70
  11   5  -3   54.89    9.90
  -5  16   3   38.10    9.30
   7  10  -3   34.50    9.80
  10   7  -3   58.39   11.40
   1  -1  -4  574.84   30.40
   1  -1  -4  607.24   29.40
   0   1  -4  615.24   29.80
  -1   0  -4  582.14   29.70
   0   1  -4  579.54   31.70
  -1   0  -4  577.04   30.70
   1  -1  -4  627.44   34.40
  -1   0  -4  622.54   34.50
   0   1  -4  634.74   35.70
   0  -1   4  549.25   31.70
   1   0   4  586.14   30.70
  -1   1   4  591.24   34.10
  -1   1   4  660.83   34.60
  -1   1   4  622.84   30.30
   0  -1   4  639.04   35.70
   3  -2  -4 1338.77   62.69
  -2  -1  -4 1298.27   64.19
  -1   3  -4 1169.08   68.29
  -2  -1  -4 1263.97   70.69
   3  -2  -4 1318.07   72.09
  -1   3  -4 1444.16   75.49
   3  -2  -4 1287.07   69.79
  -2  -1  -4 1273.47   69.69
  -1   3  -4 1422.36   64.69
   1  -3   4 1318.37   69.59
   1  -3   4 1422.66   76.09
   2   1   4 1330.87   69.59
   2   1   4 1348.77   64.19
  -3   2   4 1325.57   69.89
  -3   2   4 1361.56   73.09
   0  -2  -4  687.53   35.40
   0  -2  -4  695.13   33.60
   2   0  -4  656.43   33.10
  -2   2  -4  738.93   33.80
  -2   2  -4  746.93   42.90
  -2   2  -4  683.53   34.60
  -2   2  -4  720.83   43.80
   2   0  -4  542.65   38.50
   0  -2  -4  737.73   40.30
  -2   2  -4  665.13   34.30
   2   0  -4  688.93   39.90
   0   2   4  686.33   33.50
  -2   0   4  562.74   38.30
   0   2   4  703.53   39.60
  -2   0   4  612.14   38.70
   2  -2   4  686.73   34.60
  -2   5  -4 1116.89   61.69
   5  -3  -4 1025.50   63.99
  -3  -2  -4 1038.60   52.59
  -3  -2  -4 1041.70   62.09
  -3  -2  -4  957.60   62.39
  -2   5  -4 1093.49   52.99
   3   2   4 1017.50   61.39
   2  -5   4 1111.79   68.29
  -5   3   4 1104.59   63.89
   3   2   4 1005.80   52.59
   2  -5   4 1154.68   63.19
   1   2  -4 1328.67   71.69
   2  -3  -4 1365.16   74.59
  -3   1  -4 1279.57   67.49
   2  -3  -4 1309.37   63.99
  -3   1  -4 1326.27   64.59
   1   2  -4 1380.06   74.79
  -3   1  -4 1368.46   75.89
   1   2  -4 1335.37   65.09
   2  -3  -4 1342.07   67.99
  -2   3   4 1385.76   73.39
  -1  -2   4 1354.76   74.89
  -1  -2   4 1260.77   71.19
   3  -1   4 1415.76   67.99
  -2   3   4 1307.57   73.49
  -2   3   4 1381.26   63.99
  -3   4  -4   66.39   14.70
  -1  -3  -4   84.39    6.40
   4  -1  -4   90.59   14.10
  -1  -3  -4   85.59   13.90
  -3   4  -4   64.99    5.70
   4  -1  -4   73.29   12.30
   4  -1  -4   73.69    5.00
  -1  -3  -4   68.09   10.90
  -3   4  -4   59.09    9.60
   1   3   4   79.79   13.20
   3  -4   4   78.49   11.10
   3  -4   4   60.69   13.70
  -4   1   4   54.39   10.90
  -4   1   4   60.69   11.90
   1   3   4   72.59    6.20
  -4  -3  -4   68.49   14.80
  -3   7  -4   75.29    8.00
  -3   7  -4   89.49   16.60
  -4  -3  -4   70.09   16.10
   7  -4  -4   62.19   16.40
  -7   4   4   36.20   12.20
   4   3   4   73.59    8.00
   3  -7   4   95.09   21.30
  -7   4   4   57.49   15.00
   3  -7   4   85.29   16.10
  -4   0  -4  141.79   19.60
   0   4  -4  127.99   16.80
   4  -4  -4   81.89   15.10
   0   4  -4  109.29    8.70
  -4   0  -4  122.29   14.80
   4  -4  -4  110.39   16.50
   4  -4  -4  122.39   16.40
  -4   0  -4  114.89    8.10
   4   0   4  114.39    8.00
  -4   4   4  119.19    6.50
   4   0   4  148.39   14.00
   0  -4   4  111.09   15.50
  -4   4   4  103.89   14.40
  -4   4   4  112.79   16.50
  -4   4   4   91.89   15.90
   0  -4   4   87.79   15.80
  -4   3  -4  111.59   12.20
   3   1  -4   84.89   13.70
  -4   3  -4   58.59   14.20
   1  -4  -4  105.19   12.90
   1  -4  -4   71.19   13.40
  -4   3  -4   85.69    6.00
  -4   3  -4   96.39   11.60
   1  -4  -4   68.79    6.00
   3   1  -4   81.39   14.90
   3   1  -4   66.79    6.00
   4  -3   4   91.99   10.40
  -3  -1   4   63.09   12.00
  -1   4   4   76.49    6.20
  -1   4   4   76.59   13.30
  -3  -1   4   69.39   12.50
   6  -2  -4  749.42   37.20
  -4   6  -4  788.82   39.30
  -4   6  -4  807.52   58.89
  -2  -4  -4  739.83   50.59
  -2  -4  -4  747.33   51.89
   6  -2  -4  830.32   54.79
  -4   6  -4  701.93   47.20
   4  -6   4  725.73   49.10
   2   4   4  772.72   39.90
  -6   2   4  704.23   51.69
   4  -6   4  799.12   56.79
  -6   2   4  748.43   53.09
   2   4   4  810.22   52.39
  -5  -4  -4  140.49   27.10
  -5  -4  -4  142.49   25.00
  -4   9  -4  141.79   11.70
  -9   5   4  143.59   27.00
   5   4   4  122.19   11.20
   4  -9   4  116.19   23.10
   4  -9   4  144.69   30.20
  -9   5   4  151.38   26.50
  -5  -1  -4 1221.18   60.49
   6  -5  -4 1230.88   75.29
  -5  -1  -4 1176.28   75.49
  -1   6  -4 1236.38   61.79
  -5  -1  -4 1279.97   72.19
  -1   6  -4 1215.78   72.89
  -6   5   4 1176.28   75.89
   5   1   4 1132.59   60.19
   1  -6   4 1289.57   80.79
   1  -6   4 1179.08   73.89
   5   1   4 1254.47   72.29
  -6   5   4 1242.58   73.59
  -5   2  -4 1138.29   68.39
   2   3  -4 1056.69   53.59
  -5   2  -4 1079.09   58.99
  -5   2  -4 1068.69   52.19
   2   3  -4 1108.99   64.39
   3  -5  -4 1080.49   61.39
   3  -5  -4 1021.90   66.09
  -3   5   4  939.81   63.29
  -3   5   4 1070.49   51.89
  -3   5   4 1060.09   64.59
   5  -2   4 1144.99   59.59
  -2  -3   4 1118.99   67.89
  -2  -3   4  960.90   62.69
  -5   5  -4  505.25   26.20
   5   0  -4  524.45   48.50
  -5   5  -4  480.15   42.50
  -5   5  -4  517.05   34.40
   5   0  -4  529.15   40.80
   0  -5  -4  501.45   36.20
   5   0  -4  461.55   25.90
  -5   5  -4  535.25   34.40
   0  -5  -4  555.04   40.80
   0   5   4  523.85   27.40
  -5   0   4  456.75   38.10
   5  -5   4  531.55   35.30
   0   5   4  485.95   37.80
  -5   0   4  409.66   36.10
   8  -3  -4   15.80   11.90
  -5   8  -4   15.20    4.10
  -5   8  -4   10.20   10.70
  -3  -5  -4   25.40   10.20
   8  -3  -4    9.90    1.90
  -3  -5  -4   41.70   14.10
   5  -8   4    5.90    7.00
  -8   3   4    5.60    6.50
  -8   3   4    6.20    8.40
   3   5   4   15.20    4.30
   5  -8   4   30.10   14.00
  -6  -5  -4  125.09   25.20
  -6  -5  -4  161.58   31.70
  -5  11  -4  128.99   12.40
   6   5   4  148.99   12.90
   5 -11   4  109.49   25.90
   5 -11   4  132.19   33.30
 -11   6   4  132.59   27.00
  -6  -2  -4  149.69   23.60
  -2   8  -4  152.08   12.00
  -6  -2  -4  154.58   26.80
   6   2   4  126.39   10.20
  -8   6   4  115.49   21.30
  -8   6   4  130.89   22.50
   2  -8   4   63.49   16.80
   2  -8   4  125.89   25.90
   5  -6  -4 1053.69   74.99
  -6   1  -4 1204.88   58.29
   5  -6  -4 1082.99   70.09
  -6   1  -4 1223.68   76.19
   1   5  -4 1154.18   59.89
  -6   1  -4 1221.68   68.59
   6  -1   4 1317.07   70.19
  -1  -5   4 1119.39   71.39
   6  -1   4 1162.28   58.09
  -5   6   4 1229.08   56.59
  -1  -5   4 1257.77   78.09
  -5   6   4 1061.19   71.79
  -5   6   4 1175.58   70.39
   4   2  -4  732.33   40.60
  -6   4  -4  825.72   49.50
   2  -6  -4  763.72   55.89
  -6   4  -4  788.92   58.69
  -6   4  -4  761.02   47.80
  -6   4  -4  768.92   39.40
   2  -6  -4  858.11   52.19
  -4  -2   4  805.52   55.19
   6  -4   4  788.82   47.80
  -2   6   4  831.62   40.50
  -4  -2   4  822.02   53.89
  -6   7  -4  855.31   57.39
   7  -1  -4  918.51   46.70
  -6   7  -4  906.11   71.09
  -6   7  -4 1019.20   60.79
  -6   7  -4  988.30   47.60
  -1  -6  -4  966.90   66.29
  -1  -6  -4  975.00   64.29
   6  -7   4  951.10   60.79
  -7   1   4  877.91   65.19
  -7   1   4  840.12   62.69
   1   6   4  957.10   49.10
  -6  10  -4  371.46   22.50
  -4  -6  -4  362.36   44.60
  -4  -6  -4  339.67   37.60
 -10   4   4  385.56   45.20
   6 -10   4  337.57   45.60
   6 -10   4  402.56   45.50
   4   6   4  349.87   23.30
  -7  -6  -4   46.50   18.70
  -7  -6  -4   24.30   15.80
  -6  13  -4   43.20    8.70
   6 -13   4   29.70   19.00
   6 -13   4   47.60   23.40
 -13   7   4   18.40   14.80
   7   6   4   33.20    7.60
  -7  -3  -4  475.55   45.20
  -3  10  -4  410.26   27.10
  -7  -3  -4  446.26   41.40
   3 -10   4  438.06   57.89
   7   3   4  439.56   26.20
   3 -10   4  390.36   49.00
 -10   7   4  418.66   48.80
   7  -7  -4   72.79   18.20
  -7   0  -4  108.19   23.20
   0   7  -4   62.09    8.70
  -7   0  -4   67.19    7.70
  -7   0  -4   56.59   13.30
  -7   7   4   45.60   14.20
  -7   7   4   76.89   17.10
   7   0   4   74.79    7.90
   0  -7   4   84.69   18.60
   0  -7   4   72.19   20.90
  -7   3  -4   65.69   17.80
  -7   3  -4   54.29    5.10
   4  -7  -4   78.09   17.70
   4  -7  -4   56.59   13.80
  -7   3  -4   35.10    9.80
   3   4  -4   72.79    8.10
  -4   7   4   43.10   12.60
  -3  -4   4   45.30   13.80
  -3  -4   4   81.69   19.60
  -4   7   4   64.89    5.70
   7  -3   4   66.39   12.70
  -7   6  -4  979.60   71.79
  -7   6  -4  866.51   57.89
   1  -7  -4  929.51   63.39
   6   1  -4  946.01   47.90
  -7   6  -4  914.51   46.60
  -7   6  -4  952.00   59.59
   1  -7  -4  941.01   66.89
  -1   7   4  949.60   48.60
  -6  -1   4  901.21   65.59
  -6  -1   4  979.40   63.99
   7  -6   4  976.80   57.79
  -7   9  -4  627.04   49.50
  -2  -7  -4  681.03   54.89
  -7   9  -4  708.13   64.19
  -7   9  -4  644.84   35.10
  -2  -7  -4  702.33   56.89
   9  -2  -4  656.73   33.80
  -9   2   4  627.54   52.69
   7  -9   4  578.64   50.19
   2   7   4  681.83   37.60
  -9   2   4  698.93   58.39
  -5  -7  -4   11.20   11.10
  -7  12  -4   51.29   17.00
  -5  -7  -4   25.80   15.60
  -7  12  -4   36.40    6.70
 -12   5   4   12.80   13.20
   7 -12   4   26.30   15.20
   5   7   4   24.20    6.70
  -8  -7  -4  138.99   32.70
  -7  15  -4  118.09   15.10
   7 -15   4  112.89   36.80
   8   7   4  158.18   16.70
  -8  -4  -4   -3.50    8.70
  -8  -4  -4    7.20    9.70
   4 -12   4   20.50   16.10
 -12   8   4    2.30   11.80
   8   4   4    3.00    3.90
   4 -12   4   25.80   16.90
  -8  -1  -4   19.00   11.70
  -8  -1  -4    1.70    6.70
  -1   9  -4    1.50    3.90
  -9   8   4   12.20    9.00
   1  -9   4   -5.40    8.00
   1  -9   4    0.90    9.10
   8   1   4    1.60    2.60
   6  -8  -4  120.19   24.70
   2   6  -4  125.19   11.70
  -8   2  -4  132.59    9.40
  -8   2  -4  146.69   28.30
  -8   2  -4  136.39   21.10
  -2  -6   4  128.29   22.50
  -6   8   4  116.99   22.20
  -2  -6   4  184.28   31.30
   8  -2   4  134.39    9.30
  -6   8   4  120.99    8.50
  -8   5  -4   18.60    8.20
  -8   5  -4   13.90    2.90
   3  -8  -4   14.50    9.90
  -8   5  -4    8.70   10.20
   3  -8  -4   28.00   10.60
  -8   5  -4   14.90    9.00
   5   3  -4    9.00    3.70
   8  -5   4   26.40    9.60
  -5  -3   4    9.90    7.60
  -5  -3   4   24.20   11.60
  -3   8   4   15.70    4.10
   0  -8  -4   81.59   20.50
  -8   8  -4   70.99   22.60
  -8   8  -4   63.59   15.40
  -8   8  -4   50.59    6.00
   8   0  -4   54.89    7.00
   0  -8  -4   37.20   14.60
   0   8   4   68.59    8.80
  -8   0   4   45.60   14.60
  -8   0   4   86.39   23.00
  -3  -8  -4   14.20   11.70
  -8  11  -4    8.90    3.90
  -8  11  -4    1.70    9.50
  -3  -8  -4   15.80   13.40
 -11   3   4   15.10   11.90
   8 -11   4    3.10   11.30
   3   8   4    6.60    4.40
  -8  14  -4   63.89   22.70
  -6  -8  -4   63.09   23.10
   8 -14   4   47.70   23.30
   6   8   4   64.89   10.60
  -9  -8  -4   13.20   18.90
   9   8   4    5.00    5.90
  -9  -5  -4   81.79   25.60
  -5  14  -4  100.69   13.40
   9   5   4   84.09   11.50
   5 -14   4   61.39   27.20
   5 -14   4  101.59   31.80
  -9  -2  -4  305.97   39.00
  -9  -2  -4  337.77   47.70
  -2  11  -4  232.78   19.30
   2 -11   4  228.18   40.90
 -11   9   4  178.18   32.10
   2 -11   4  198.98   36.40
   9   2   4  246.08   17.20
  -9   1  -4   -1.20    8.20
  -9   1  -4    3.10    6.90
   1   8  -4    4.50    3.90
   8  -9  -4   13.00   11.70
   9  -1   4   -0.20    1.80
  -1  -8   4   -1.00    7.70
  -1  -8   4    5.70    9.70
  -8   9   4    5.40    7.50
   4   5  -4  125.29   11.60
  -9   4  -4  131.69    9.00
  -9   4  -4  125.79   20.10
   5  -9  -4  122.59   25.80
  -9   4  -4  133.69   25.90
   9  -4   4  127.09    8.80
  -4  -5   4   92.19   20.60
  -5   9   4  129.69    9.90
  -5   9   4  106.59   22.20
  -4  -5   4  107.19   25.20
   7   2  -4  691.53   36.00
   2  -9  -4  618.14   53.39
  -9   7  -4  638.94   48.80
  -9   7  -4  645.34   33.30
   2  -9  -4  580.84   56.79
  -9   7  -4  664.13   61.39
  -7  -2   4  683.33   56.59
  -7  -2   4  620.44   52.39
  -2   9   4  643.54   36.00
  10  -1  -4  209.18   14.60
  -9  10  -4  246.68   15.00
  -1  -9  -4  204.38   37.30
  -9  10  -4  294.27   35.90
  -1  -9  -4  224.48   35.30
   1   9   4  215.58   17.30
 -10   1   4  226.48   35.00
  -4  -9  -4   -1.00   13.90
  -4  -9  -4   -1.30   11.20
  -9  13  -4   59.99   19.20
   4   9   4    4.70    4.60
 -13   4   4   -0.80   11.80
   9 -13   4   55.09   21.00
  -7  -9  -4   29.00   21.20
   7   9   4   29.10    8.10
  -6  16  -4   79.69   13.20
 -10  -6  -4   61.79   26.20
  10   6   4   72.79   11.50
   6 -16   4   53.89   30.10
 -10  -3  -4  200.78   41.10
  -3  13  -4  140.19   16.80
 -10  -3  -4  162.38   30.80
   3 -13   4  143.19   34.20
  10   3   4  134.39   12.80
 -13  10   4  157.68   33.00
   3 -13   4  173.38   40.70
 -10   0  -4   -0.50    9.20
   0  10  -4   19.00    6.40
 -10   0  -4    9.20    9.30
 -10  10   4    9.00   11.30
   0 -10   4   10.10   13.10
  10   0   4    4.90    3.20
   0 -10   4    7.80   12.90
   3   7  -4  369.36   25.40
 -10   3  -4  371.16   35.70
 -10   3  -4  435.26   45.30
 -10   3  -4  393.16   22.00
   7 -10  -4  399.76   52.39
  -3  -7   4  451.75   55.89
  -7  10   4  387.96   21.60
  -3  -7   4  326.47   42.80
  10  -3   4  404.26   22.10
  -7  10   4  389.16   47.50
 -10   6  -4  347.97   34.10
 -10   6  -4  360.26   19.40
   4 -10  -4  343.77   43.20
 -10   6  -4  356.36   45.90
   4 -10  -4  332.27   45.80
   6   4  -4  341.37   22.60
  -4  10   4  345.97   21.60
  -6  -4   4  359.36   45.70
  -6  -4   4  398.36   46.60
 -10   9  -4  243.88   32.80
   1 -10  -4  200.08   35.00
   1 -10  -4  265.07   41.90
   9   1  -4  241.58   15.90
  -1  10   4  216.68   16.80
  -9  -1   4  171.38   34.30
  -9  -1   4  217.08   34.70
  -2 -10  -4  240.18   40.30
  -2 -10  -4  230.68   40.30
 -10  12  -4  168.58   30.90
 -12   2   4  191.58   34.40
   2  10   4  249.48   19.20
  -5 -10  -4  203.18   44.70
 -10  15  -4   66.59   40.60
   5  10   4  115.29   15.20
  10 -15   4  141.39   43.10
  -4  15  -4   15.30    7.50
 -11  -4  -4   10.60   14.90
  11   4   4   18.10    6.30
   4 -15   4   20.80   23.30
 -11  -1  -4  144.99   35.20
 -11  -1  -4  119.29   25.90
  -1  12  -4   90.09   13.40
   1 -12   4   97.89   32.50
   1 -12   4   97.09   28.90
  11   1   4  111.49   11.90
 -12  11   4   89.89   25.60
 -11   2  -4  350.16   50.09
 -11   2  -4  278.27   36.50
   9 -11  -4  201.58   38.40
   2   9  -4  227.58   19.50
  11  -2   4  238.18   15.70
  -2  -9   4  235.58   37.30
  -9  11   4  214.78   35.40
  -2  -9   4  225.28   40.00
 -11   5  -4  159.58   32.20
   6 -11  -4   86.09   25.70
   5   6  -4  112.19   12.70
 -11   5  -4  138.69   23.80
 -11   5  -4  130.09   10.80
  -5  -6   4  102.99   23.90
  11  -5   4  128.09    9.70
  -6  11   4  109.99   10.00
  -6  11   4  104.79   25.80
  -5  -6   4  139.29   31.60
   3 -11  -4   20.00   12.40
 -11   8  -4   27.60   12.90
   8   3  -4    4.10    4.00
   3 -11  -4   15.90   14.20
  -3  11   4   16.00    5.00
  -8  -3   4    7.10   11.60
  -8  -3   4    7.10   10.10
   0 -11  -4   37.40   17.50
  11   0  -4   59.89    8.00
   0 -11  -4   60.09   22.30
 -11  11  -4   39.80   16.60
   0  11   4   51.09    9.20
 -11   0   4   36.60   17.20
 -11  14  -4   34.20   18.80
  -3 -11  -4   36.10   21.60
   3  11   4   64.29   11.30
  -2  14  -4   48.70   10.60
  12   2   4   33.00    7.40
   2 -14   4   43.10   26.20
   1  11  -4   98.29   13.70
 -12   1  -4  130.19   33.60
 -12   1  -4  139.99   28.30
 -11  12   4   63.09   24.80
  -1 -11   4   89.49   26.50
  12  -1   4  107.79   11.10
  -1 -11   4  125.59   36.20
   8 -12  -4    0.10   12.80
 -12   4  -4   20.10   12.00
   4   8  -4   10.20    5.80
  -4  -8   4   18.10   14.20
  -4  -8   4   -0.10   11.00
  -8  12   4   -1.60   11.00
   7   5  -4   26.30    6.80
   5 -12  -4   57.39   22.20
   5 -12  -4   29.70   15.20
 -12   7  -4   44.80   15.60
  -7  -5   4   26.20   14.50
  -7  -5   4    8.20   12.20
  -5  12   4   21.00    5.70
   2 -12  -4  248.58   43.00
   2 -12  -4  202.88   41.60
 -12  10  -4  235.58   35.90
  10   2  -4  220.58   16.60
 -10  -2   4  259.07   40.30
  -2  12   4  213.28   17.70
 -12  13  -4   24.60   18.20
  -1 -12  -4   14.30   14.80
   1  12   4   18.50    7.30
  -4 -12  -4   -1.90   17.60
   4  12   4    1.30    6.60
  -3  16  -4   11.90    7.50
   3 -16   4   13.50   22.40
  13   3   4    8.50    5.50
   0 -13   4   16.80   19.20
  13   0   4    9.50    4.60
  10 -13  -4  125.89   33.00
 -13   3  -4  201.48   32.20
   3  10  -4  120.99   15.50
  -3 -10   4  143.19   36.80
 -10  13   4  124.99   30.20
  -3 -10   4  106.09   29.00
   6   7  -4   41.10    8.40
 -13   6  -4   23.90   14.10
   7 -13  -4   51.29   24.50
  -6  -7   4   13.70   14.80
  -7  13   4   35.30   20.10
  -6  -7   4   35.60   17.90
   4 -13  -4  -12.70   13.80
   4 -13  -4   -4.20    9.80
   9   4  -4   -2.90    3.50
 -13   9  -4   13.50   12.40
  -4  13   4   -4.20    3.90
  -9  -4   4  -16.00    9.00
 -13  12  -4   20.80   15.20
   1 -13  -4   22.70   17.90
  -1  13   4   20.40    7.30
  -2 -13  -4   61.09   28.80
   2  13   4   53.89   11.50
  -1  15  -4   84.39   15.00
   1 -15   4   60.39   31.40
   2  12  -4   34.00    9.30
  -2 -12   4   47.00   28.20
   5   9  -4   82.69   12.80
 -14   5  -4   80.89   22.30
  -5  -9   4   63.29   27.50
   8   6  -4   56.09    9.80
 -14   8  -4   52.59   19.50
   6 -14  -4   66.39   23.20
  -6  14   4   58.59    9.20
   3 -14  -4   28.90   19.40
  11   3  -4   55.39    9.30
  -3  14   4   69.09   11.00
   0 -14  -4   31.00   21.40
   0  14   4   29.60    9.10
   1  14  -4   66.79   13.90
  -1 -14   4   31.10   23.50
   4  11  -4   20.30    7.90
  -4 -11   4  -10.80   15.90
 -15   7  -4  105.59   26.40
   7   8  -4  114.29   15.20
   5 -15  -4  143.59   36.90
  10   5  -4  124.89   14.80
  -5  15   4  128.89   15.30
   2 -15  -4   38.70   22.70
  -2  15   4   64.59   12.10
   3  13  -4    6.70    7.20
   6  10  -4   42.10   10.40
   9   7  -4   17.20    7.00
  12   4  -4    7.00    4.60
   4 -16  -4    4.30   17.20
  -4  16   4    7.30    5.90
   8   9  -4   13.90    7.10
   1   0  -5 2356.56  125.79
   1   0  -5 2713.03  121.99
   0  -1  -5 2480.95  125.99
   1   0  -5 2799.52  127.69
   0  -1  -5 2482.95  123.49
  -1   1  -5 2648.14  122.29
  -1   1  -5 2612.14  130.29
  -1   0   5 2591.14  126.79
  -1   0   5 2521.75  126.49
   0   1   5 2583.94  125.99
   0   1   5 2455.85  125.29
   1  -1   5 2664.33  129.29
  -2   0  -5  465.95   25.20
   0   2  -5  526.85   25.70
   2  -2  -5  443.26   26.70
   2  -2  -5  533.75   32.60
  -2   0  -5  474.75   32.20
   0   2  -5  469.05   29.10
   2  -2  -5  478.05   24.40
  -2   0  -5  487.75   27.60
   0   2  -5  484.85   33.20
   0  -2   5  527.15   34.20
   2   0   5  495.05   27.40
   0  -2   5  534.35   29.70
  -2   2   5  512.05   32.50
  -2   2   5  506.85   32.10
   3  -1  -5  666.63   32.10
  -1  -2  -5  669.23   33.30
  -1  -2  -5  693.53   40.50
  -1  -2  -5  616.54   37.20
   3  -1  -5  659.43   41.00
  -2   3  -5  614.64   35.50
  -2   3  -5  704.23   44.40
  -2   3  -5  651.83   33.20
   3  -1  -5  657.13   40.10
   1   2   5  644.04   39.50
   1   2   5  657.03   33.10
   2  -3   5  654.23   36.00
  -3   1   5  662.23   39.70
  -3   1   5  615.04   40.80
   2  -3   5  646.44   44.00
  -3  -1  -5  570.04   28.80
  -1   4  -5  523.25   34.50
  -3  -1  -5  541.55   34.80
   4  -3  -5  566.44   38.50
   4  -3  -5  515.25   26.40
   4  -3  -5  556.54   35.30
  -1   4  -5  533.05   29.00
  -3  -1  -5  514.95   36.50
  -4   3   5  561.74   39.20
   1  -4   5  527.65   35.20
   1  -4   5  524.35   40.70
  -4   3   5  563.84   35.60
   3   1   5  549.95   28.60
  -4   3   5  555.84   38.80
   3   1   5  602.44   35.30
   2   1  -5  686.83   34.20
   2   1  -5  672.53   42.80
  -3   2  -5  681.73   35.30
  -3   2  -5  632.94   34.70
   1  -3  -5  637.04   35.30
  -3   2  -5  679.73   34.10
   1  -3  -5  701.93   43.80
   2   1  -5  676.73   41.30
   1  -3  -5  682.13   33.80
  -3   2  -5  779.82   47.30
  -1   3   5  661.63   33.70
  -2  -1   5  665.13   43.10
  -1   3   5  709.63   42.20
  -2  -1   5  605.34   40.60
   3  -2   5  716.13   35.10
   5  -2  -5  113.29   18.00
  -2  -3  -5  153.18   20.20
   5  -2  -5  156.68    9.10
  -2  -3  -5  159.18   11.10
  -3   5  -5  155.48   17.90
  -3   5  -5  197.18   26.20
  -3   5  -5  176.68   11.30
  -2  -3  -5  148.69   16.40
   2   3   5  162.18   11.10
  -5   2   5  159.98   21.70
   2   3   5  208.48   23.20
   3  -5   5  141.39   21.20
  -5   2   5  206.28   20.40
   3  -5   5  185.18   17.20
  -4  -2  -5  265.67   26.20
  -4  -2  -5  302.37   25.70
  -4  -2  -5  259.27   16.20
  -2   6  -5  266.27   24.40
  -2   6  -5  275.57   16.90
   6  -4  -5  222.38   25.10
  -6   4   5  253.97   25.30
   2  -6   5  232.58   27.10
   2  -6   5  306.57   31.00
  -6   4   5  235.88   28.30
   4   2   5  283.47   25.10
   4   2   5  255.77   16.20
  -4   1  -5  531.75   31.90
   1   3  -5  558.54   28.60
   3  -4  -5  523.85   38.80
   1   3  -5  493.05   35.30
  -4   1  -5  528.05   27.60
   3  -4  -5  549.35   32.90
  -4   1  -5  561.44   39.40
   3  -4  -5  551.94   26.60
  -1  -3   5  449.06   34.30
  -3   4   5  517.05   37.40
  -3   4   5  536.45   37.40
  -3   4   5  526.45   26.60
   4  -1   5  551.94   32.20
  -1  -3   5  524.65   39.40
  -4   4  -5  639.04   33.10
  -4   4  -5  676.83   49.90
   0  -4  -5  621.64   40.00
  -4   4  -5  640.64   37.70
   0  -4  -5  649.54   33.40
   4   0  -5  643.14   44.70
   0  -4  -5  705.23   45.50
  -4   4  -5  661.83   38.00
   4   0  -5  621.24   32.50
   4   0  -5  680.03   44.50
  -4   0   5  600.64   42.80
   0   4   5  660.93   43.40
   4  -4   5  642.54   38.20
  -4   0   5  596.34   43.20
   0   4   5  676.93   33.60
  -4   7  -5  102.29   16.70
  -3  -4  -5   81.89   17.20
  -4   7  -5  104.59   23.40
   7  -3  -5  100.79   19.70
  -4   7  -5   86.19    8.00
  -3  -4  -5   80.19   16.70
   4  -7   5   95.59   22.00
   4  -7   5   97.99   16.90
  -7   3   5   90.09   18.40
   3   4   5   76.49    8.80
  -7   3   5   83.29   18.50
  -5  -3  -5   66.29   15.00
  -5  -3  -5   70.89   17.80
  -3   8  -5   52.39    7.60
   3  -8   5   66.69   16.40
  -8   5   5   50.19   15.20
   5   3   5   66.89    8.10
   3  -8   5   31.70   13.10
  -8   5   5   30.00   12.00
   0   5  -5  614.84   43.40
   0   5  -5  594.54   34.00
   5  -5  -5  610.74   42.90
  -5   0  -5  676.73   47.00
  -5   0  -5  616.84   32.90
  -5   0  -5  649.43   41.10
   0  -5   5  586.04   43.00
  -5   5   5  592.74   44.50
   0  -5   5  661.03   50.09
   5   0   5  697.33   42.30
   5   0   5  650.43   33.00
   3   2  -5  161.28   21.00
   3   2  -5  177.48   11.40
  -5   3  -5  166.88   25.80
  -5   3  -5  160.88   14.50
   2  -5  -5  133.29   20.60
   2  -5  -5  162.58   15.60
  -5   3  -5  165.78   10.50
  -2   5   5  173.58   10.70
  -3  -2   5  134.49   19.70
   5  -3   5  154.38   14.00
  -3  -2   5  198.98   21.40
  -2   5   5  198.18   23.70
  -5   6  -5  105.39   15.50
  -5   6  -5  118.29   25.60
   6  -1  -5   73.79    6.00
  -5   6  -5   68.39    6.70
   6  -1  -5   78.99   17.70
  -1  -5  -5   93.99   16.00
  -1  -5  -5   79.79   16.80
  -5   6  -5   94.79   14.60
  -6   1   5   62.59   14.90
  -6   1   5   38.80   11.50
   5  -6   5   97.69   15.40
   1   5   5   78.59    7.50
  -4  -5  -5 1521.75   94.69
  -4  -5  -5 1454.65   93.69
  -5   9  -5 1503.95   75.49
  -5   9  -5 1399.56  101.59
  -9   4   5 1617.24   97.39
   4   5   5 1503.45   76.19
   5  -9   5 1533.85   93.99
   5  -9   5 1414.76  100.69
  -4  10  -5   38.20    7.20
  -6  -4  -5   32.10   15.40
  -6  -4  -5   46.40   15.90
   6   4   5   39.50    6.90
   4 -10   5   27.70   14.20
   4 -10   5   30.80   15.50
 -10   6   5   22.80   13.30
  -1   7  -5  235.78   16.40
   7  -6  -5  242.88   31.10
  -6  -1  -5  243.28   33.20
  -6  -1  -5  214.88   14.60
  -6  -1  -5  228.48   27.70
  -7   6   5  241.88   31.10
  -7   6   5  265.87   26.90
   6   1   5  211.68   14.50
   1  -7   5  203.58   28.20
   1  -7   5  208.68   33.00
  -6   2  -5  253.37   21.70
   2   4  -5  275.57   17.10
   4  -6  -5  259.67   31.10
  -6   2  -5  293.27   29.40
  -6   2  -5  248.18   15.40
   6  -2   5  273.47   22.50
  -4   6   5  280.77   15.00
  -2  -4   5  222.28   27.30
  -4   6   5  290.87   28.00
  -2  -4   5  290.27   34.90
  -6   5  -5   81.99   13.30
   1  -6  -5  103.69   19.50
  -6   5  -5   79.69    6.60
  -6   5  -5   62.39   17.40
   1  -6  -5   90.59   15.70
  -6   5  -5   89.19   13.70
   5   1  -5   81.39    7.00
  -1   6   5   70.49    7.80
  -5  -1   5   56.89   13.80
   6  -5   5   86.29   12.50
  -5  -1   5   74.69   17.20
  -2  -6  -5  195.88   28.10
  -6   8  -5  208.58   14.00
   8  -2  -5  205.68   12.40
  -6   8  -5  208.58   36.90
  -6   8  -5  231.68   26.90
   8  -2  -5  198.98   32.50
  -2  -6  -5  214.78   30.60
   6  -8   5  240.28   28.40
  -8   2   5  201.78   30.90
   2   6   5  203.88   15.10
  -8   2   5  234.98   31.40
  -5  -6  -5   64.09   19.00
  -6  11  -5   66.59    9.10
  -5  -6  -5   57.09   17.70
   6 -11   5   83.79   22.50
   5   6   5   80.79   10.50
 -11   5   5   80.29   21.70
   6 -11   5   59.59   21.00
  -5  12  -5   95.89   12.60
  -7  -5  -5  110.99   25.60
  -7  -5  -5   92.79   24.00
   5 -12   5   75.79   23.50
   5 -12   5   80.79   27.60
 -12   7   5   91.29   24.70
   7   5   5  121.59   13.00
  -7  -2  -5   -0.60    5.80
  -7  -2  -5    5.30    8.60
  -2   9  -5   13.20    5.00
   7   2   5    2.70    2.70
   2  -9   5    6.20    9.00
  -9   7   5    0.60    8.80
   2  -9   5    2.90    9.10
  -7   1  -5  226.98   13.90
   6  -7  -5  235.08   29.70
   6  -7  -5  180.58   28.50
  -7   1  -5  217.78   22.00
  -7   1  -5  256.67   34.70
   1   6  -5  206.28   15.50
   7  -1   5  278.77   26.20
  -1  -6   5  176.18   28.20
  -6   7   5  152.38   24.80
  -1  -6   5  215.28   28.40
  -6   7   5  219.98   12.00
   7  -1   5  213.98   13.70
   3  -7  -5   74.29   17.80
  -7   4  -5   82.19   13.70
  -7   4  -5   90.69    7.10
  -7   4  -5  119.29   25.40
   3  -7  -5   71.49   15.20
   4   3  -5   90.99    8.50
  -4  -3   5   97.09   20.50
   7  -4   5  123.39   16.30
  -4  -3   5   95.49   17.90
  -3   7   5   84.69    7.50
   0  -7  -5   39.90   12.50
  -7   7  -5   19.40   12.90
  -7   7  -5   20.70    8.40
  -7   7  -5   32.40    4.70
  -7   7  -5   25.10    9.50
   0  -7  -5   54.49   16.10
   7   0  -5   22.60    4.30
  -7   0   5   24.10   11.30
  -7   0   5   30.20   13.80
   0   7   5   45.80    6.70
  -3  -7  -5  553.74   52.29
  -7  10  -5  582.44   48.30
  -7  10  -5  560.94   32.60
  -3  -7  -5  616.34   53.69
   3   7   5  586.04   34.40
   7 -10   5  629.04   50.49
 -10   3   5  607.04   51.69
  -7  13  -5    0.90    4.30
  -7  13  -5   -2.50    9.70
  -6  -7  -5   -2.10   11.00
  -6  -7  -5   -5.40    8.90
   6   7   5   -1.40    3.20
   7 -13   5    1.80   12.60
 -13   6   5    6.80   12.30
  -6  14  -5   15.30    6.20
  -8  -6  -5   33.00   18.60
   8   6   5   17.80    6.20
   6 -14   5    9.30   17.80
   6 -14   5    5.40   17.50
  -3  11  -5  145.59   15.40
  -8  -3  -5  177.08   32.80
  -8  -3  -5  145.19   27.40
   8   3   5  131.89   12.10
   3 -11   5  122.69   33.20
 -11   8   5  114.99   26.00
   3 -11   5  154.98   31.50
  -8   0  -5  679.83   36.50
  -8   0  -5  664.63   49.40
   0   8  -5  710.83   39.40
  -8   0  -5  735.63   58.59
  -8   8   5  622.54   54.89
   0  -8   5  684.23   61.29
   8   0   5  635.24   36.10
   0  -8   5  731.73   55.59
  -8   3  -5   77.79   19.10
  -8   3  -5   72.79   13.60
  -8   3  -5   66.29    6.00
   5  -8  -5   26.40   13.10
  -5   8   5   33.20   13.60
  -5   8   5   56.89    6.10
   8  -3   5   54.69    6.10
   8  -3   5   73.39   19.00
  -3  -5   5   42.40   13.40
  -3  -5   5   34.10   15.20
  -8   6  -5  204.48   13.00
  -8   6  -5  165.38   30.90
   6   2  -5  226.68   14.90
  -8   6  -5  212.98   25.70
   2  -8  -5  244.98   31.00
   2  -8  -5  211.28   33.10
  -8   6  -5  212.28   25.20
  -6  -2   5  198.98   29.90
  -2   8   5  214.88   14.50
  -6  -2   5  222.48   30.20
   8  -6   5  187.58   22.90
  -1  -8  -5  795.62   65.69
  -8   9  -5  827.22   42.90
   9  -1  -5  788.02   42.00
  -8   9  -5  928.41   60.29
  -8   9  -5  798.92   72.99
  -1  -8  -5  886.61   64.89
  -9   1   5  824.32   62.89
   1   8   5  805.52   45.00
   8  -9   5  778.22   59.69
  -8  12  -5  321.77   21.50
  -4  -8  -5  311.67   46.50
  -8  12  -5  299.57   40.70
  -4  -8  -5  344.07   49.40
 -12   4   5  309.37   43.40
   8 -12   5  397.06   49.40
   4   8   5  331.97   23.60
  -8  15  -5   -1.40   17.40
  -7  -8  -5    3.30   14.10
   7   8   5    1.80    4.10
   8 -15   5    6.10   19.00
  -7  16  -5    7.40    6.10
  -9  -7  -5   26.00   20.20
   9   7   5   11.40    5.90
   7 -16   5   -1.70   16.30
  -9  -4  -5  613.64   61.19
  -9  -4  -5  628.54   56.99
  -4  13  -5  576.74   37.10
 -13   9   5  596.34   60.29
   4 -13   5  458.05   66.09
   9   4   5  615.74   35.70
   4 -13   5  642.14   63.69
  -9  -1  -5  364.86   42.40
  -1  10  -5  333.37   24.20
  -9  -1  -5  423.96   53.19
   9   1   5  318.27   21.20
   1 -10   5  327.67   43.90
   1 -10   5  402.06   57.29
 -10   9   5  377.96   46.20
  -9   2  -5    8.40    7.10
   2   7  -5    3.30    3.60
  -9   2  -5    9.60    3.10
  -9   2  -5    1.50    7.60
   7  -9  -5   15.20   10.50
  -2  -7   5   22.10   12.50
  -7   9   5    8.90    9.60
  -7   9   5   13.90    2.90
   9  -2   5   11.90    3.10
  -2  -7   5    9.70   11.00
  -9   5  -5 1463.75   72.79
   4  -9  -5 1313.97   99.69
   5   4  -5 1541.25   76.09
  -9   5  -5 1601.14  102.09
  -9   5  -5 1658.73   88.69
   4  -9  -5 1326.47   91.29
  -5  -4   5 1566.44   99.99
  -5  -4   5 1581.94   95.99
  -4   9   5 1422.06   73.79
  -9   8  -5  947.11   77.79
   1  -9  -5  834.82   69.19
  -9   8  -5  879.91   61.19
   8   1  -5  936.51   46.80
  -9   8  -5  882.81   45.10
   1  -9  -5  782.12   64.19
  -8  -1   5  951.40   71.79
  -8  -1   5  887.61   66.29
  -1   9   5  844.62   47.40
  -9  11  -5   40.80   15.40
  -2  -9  -5   25.20   13.80
  -9  11  -5   34.70    5.70
  -2  -9  -5   20.90   14.70
 -11   2   5   22.20   14.30
   2   9   5   18.70    6.00
   9 -11   5   13.10   13.60
  -5  -9  -5  147.59   33.40
  -9  14  -5   61.19   21.60
   5   9   5  101.79   13.50
   9 -14   5  107.59   30.20
  -8  -9  -5  256.57   53.69
   8   9   5  225.58   21.00
  -5  15  -5    3.30    6.30
 -10  -5  -5    7.00   15.70
   5 -15   5    5.10   18.60
  10   5   5   21.50    6.40
 -10  -2  -5    2.70    9.20
 -10  -2  -5    4.90   10.90
  -2  12  -5   -0.70    4.80
   2 -12   5    2.70   12.40
   2 -12   5   -3.60   11.70
  10   2   5    0.90    3.30
 -12  10   5    8.40   11.00
   1   9  -5  353.66   25.00
 -10   1  -5  362.06   35.40
 -10   1  -5  460.35   55.89
  -9  10   5  275.57   41.10
  -1  -9   5  321.87   43.70
  10  -1   5  352.76   21.50
  -1  -9   5  477.25   61.49
   6 -10  -5   27.60   15.30
   4   6  -5   25.00    6.30
 -10   4  -5   30.60   11.20
 -10   4  -5   32.10    4.80
 -10   4  -5   48.30   20.00
  -4  -6   5   30.00   14.50
  -6  10   5   25.00   13.40
  -6  10   5   36.60    5.20
  10  -4   5   26.70    4.60
  -4  -6   5   42.60   17.40
 -10   7  -5  685.13   61.69
   3 -10  -5  549.15   63.89
 -10   7  -5  612.74   31.20
   3 -10  -5  490.55   48.50
   7   3  -5  621.34   34.30
 -10   7  -5  611.54   47.50
  -7  -3   5  550.94   53.19
  -3  10   5  560.74   33.20
  -7  -3   5  611.34   53.29
   0 -10  -5   74.29   21.90
  10   0  -5   86.49    9.10
   0 -10  -5   95.39   26.80
 -10  10  -5   45.70   16.00
   0  10   5   63.19    9.60
 -10   0   5   89.39   23.30
  -3 -10  -5  124.19   31.90
 -10  13  -5   94.79   24.90
  10 -13   5  105.09   29.30
 -13   3   5   88.69   41.50
   3  10   5   93.99   13.20
  -6 -10  -5   73.49   27.40
   6  10   5  102.99   14.60
 -11  -3  -5   66.59   27.00
  -3  14  -5   53.99   11.30
   3 -14   5   38.90   26.70
  11   3   5   66.79    9.80
 -11   0  -5   28.20   17.20
 -11   0  -5   34.90   15.10
   0  11  -5   27.50    8.10
   0 -11   5   26.20   15.80
  11   0   5   30.80    6.10
 -11  11   5   21.60   16.70
   0 -11   5    2.60   13.80
   8 -11  -5  142.59   32.90
   3   8  -5  146.99   14.10
 -11   3  -5  141.89   31.70
 -11   3  -5  164.88   27.00
  -8  11   5  126.89   28.50
  11  -3   5  140.09   10.70
  -3  -8   5  127.69   28.00
  -3  -8   5  143.69   32.30
 -11   6  -5   52.19   20.70
   6   5  -5   71.89    9.90
 -11   6  -5   94.79   19.50
   5 -11  -5   64.89   22.30
   5 -11  -5   79.19   21.70
  -5  11   5   82.89    9.20
  -6  -5   5   44.10   17.80
  -6  -5   5   73.59   24.30
   9   2  -5   21.40    5.50
   2 -11  -5   18.00   13.80
   2 -11  -5    6.80   10.20
 -11   9  -5   35.90   13.70
  -9  -2   5   21.10   13.40
  -2  11   5   24.40    5.70
  -1 -11  -5   12.10   14.20
  -1 -11  -5   -2.70    9.70
 -11  12  -5   -4.50   10.80
 -12   1   5    2.60   11.40
   1  11   5   -1.40    3.80
  -4 -11  -5   -5.90   12.90
   4  11   5    2.80    5.90
  -4  16  -5   18.80    8.90
  12   4   5   52.99    9.80
   4 -16   5   18.40   25.20
 -12  -1  -5  205.58   35.70
  -1  13  -5  150.68   19.30
 -12  -1  -5  267.97   50.19
  12   1   5  199.28   15.10
   1 -13   5   92.89   32.70
 -12   2  -5    3.10    9.30
 -12   2  -5   -1.60   10.50
   2  10  -5    7.10    5.20
  12  -2   5   -0.20    2.40
 -10  12   5   11.00   13.10
  -2 -10   5   -0.10   12.30
  -2 -10   5    2.40   11.30
   5   7  -5  101.19   13.00
 -12   5  -5  107.29   21.30
   7 -12  -5  103.09   30.00
  -5  -7   5  119.09   28.60
  -5  -7   5   80.19   23.20
  -7  12   5   97.69   25.90
   4 -12  -5  367.86   56.09
   4 -12  -5  261.07   43.00
 -12   8  -5  477.95   41.80
   8   4  -5  302.67   22.10
  -8  -4   5  249.08   42.40
  -4  12   5  334.87   22.00
  11   1  -5    6.30    3.80
 -12  11  -5   -1.60   11.10
   1 -12  -5    4.30   11.30
   1 -12  -5   -3.10   12.90
  -1  12   5   -1.50    4.20
 -11  -1   5   -2.70   10.00
  -2 -12  -5    5.30   13.90
   2  12   5    2.50    5.70
  -2  15  -5    4.50    6.70
  13   2   5    5.70    4.60
   2 -15   5    3.90   20.20
 -13   1  -5  209.18   35.80
   1  12  -5  157.48   19.20
  -1 -12   5  126.89   34.20
  13  -1   5  198.18   16.60
   9 -13  -5  557.74   71.69
 -13   4  -5  751.12   56.49
   4   9  -5  577.34   36.80
  -9  13   5  443.86   60.09
  -4  -9   5  464.95   59.79
  -4  -9   5  564.34   71.29
   6 -13  -5   13.80   16.70
   7   6  -5   -2.60    3.60
 -13   7  -5    8.90   11.10
  -6  13   5    0.20   10.40
  -6  13   5    2.70    3.90
  -7  -6   5   10.20   15.50
  10   3  -5   86.09   11.00
   3 -13  -5   97.29   26.80
 -13  10  -5  106.79   24.70
  -3  13   5   80.39   11.40
   0 -13  -5  363.46   57.19
   0  13   5  292.87   23.80
  -3 -13  -5    6.90   19.70
   3  13   5    3.60    7.80
   0  14  -5   71.39   14.10
   0 -14   5   48.40   28.60
   3  11  -5   43.90   10.20
 -14   3  -5   63.29   21.10
  -3 -11   5   81.09   32.60
   6   8  -5   18.60    6.40
 -14   6  -5   23.90   15.00
   5 -14  -5   78.59   25.70
   9   5  -5  109.29   13.30
  -5  14   5  114.39   13.20
   2 -14  -5   -5.70   11.50
  12   2  -5    6.70    4.80
  -2  14   5    9.40    5.90
  -1 -14  -5   -6.00   15.30
   1  14   5    9.00    6.60
   2  13  -5   13.30    8.00
   5  10  -5    8.50    5.90
   8   7  -5   -0.80    4.00
   4 -15  -5    6.90   15.00
  11   4  -5    3.10    4.70
  -4  15   5    8.90    5.70
   1 -15  -5   -0.10   15.30
  -1  15   5    8.00    6.80
   4  12  -5   41.80   11.30
   7   9  -5   14.50    6.60
   6 -16  -5   53.89   25.10
  10   6  -5  125.19   15.10
   3 -16  -5   19.60   20.30
  -3  16   5    7.30    6.10
   9   8  -5  217.98   20.40
   0   0  -6  650.73   35.40
   0   0  -6  706.63   38.10
   0   0   6  652.43   35.40
   0   0   6  672.93   37.10
   0   0   6  621.44   35.20
  -1   2  -6  811.32   48.70
   2  -1  -6  723.13   42.70
  -1   2  -6  710.43   39.70
   2  -1  -6  769.62   38.10
   2  -1  -6  822.32   46.20
  -1   2  -6  757.32   38.90
  -1  -1  -6  773.72   42.90
  -1  -1  -6  830.12   43.20
  -1  -1  -6  792.12   38.70
  -2   1   6  792.82   45.60
   1  -2   6  727.53   39.70
   1  -2   6  780.22   47.90
  -2   1   6  719.73   42.20
   1   1   6  868.31   43.20
   1  -2  -6  759.12   38.00
   1  -2  -6  810.12   45.80
  -2   1  -6  791.72   38.70
   1   1  -6  767.72   38.50
   1   1  -6  706.63   42.90
  -2   1  -6  824.72   48.50
  -1   2   6  789.82   44.70
  -1   2   6  772.42   45.00
  -1  -1   6  756.52   46.20
  -1  -1   6  712.73   43.10
   4  -2  -6  554.24   36.10
  -2  -2  -6  495.05   28.50
  -2   4  -6  584.64   33.30
  -2  -2  -6  468.65   34.60
   4  -2  -6  549.85   26.90
  -2   4  -6  538.65   28.90
  -2  -2  -6  565.14   36.40
   4  -2  -6  509.15   37.70
   2   2   6  573.74   36.10
  -4   2   6  535.65   37.90
  -4   2   6  526.75   35.40
   2  -4   6  566.04   41.90
   2   2   6  515.75   28.60
   2  -4   6  619.94   34.70
   3  -3  -6  589.34   34.50
  -3   0  -6  599.04   34.70
   3  -3  -6  619.54   40.40
  -3   0  -6  592.34   30.90
   0   3  -6  517.85   40.10
   3  -3  -6  591.04   29.50
   0   3  -6  641.34   31.70
  -3   0  -6  597.04   39.90
   0   3  -6  618.54   37.10
  -3   3   6  646.24   40.50
   0  -3   6  594.24   36.80
  -3   3   6  557.44   39.10
   3   0   6  618.54   34.60
   0  -3   6  538.55   41.30
  -3   3  -6   49.90    6.30
  -3   3  -6   48.30    6.10
   0  -3  -6   33.80    4.50
  -3   3  -6   43.90    5.00
   3   0  -6   55.39   11.00
   0  -3  -6   43.10    9.60
   3   0  -6   54.89    4.60
   0  -3  -6   25.80    5.50
  -3   3  -6   58.59   13.30
  -3   3  -6   46.60   11.90
  -3   0   6   31.40    8.00
   0   3   6   34.40    4.60
   0   3   6   43.50    9.10
  -3   0   6   33.80    8.60
   3  -3   6   53.79    6.40
  -3   6  -6  124.69   17.10
   6  -3  -6   94.89   17.30
   6  -3  -6  102.79    6.40
  -3  -3  -6   95.79   17.20
  -3   6  -6  104.29    8.80
  -3  -3  -6  108.69    8.90
  -3  -3  -6   88.89   16.30
   3  -6   6  112.99   16.90
   3   3   6  118.29   18.80
  -6   3   6   86.89   17.00
   3   3   6   92.89    8.50
  -6   3   6  114.79   19.10
   3  -6   6  119.09   21.80
   5  -4  -6  865.41   55.59
  -4  -1  -6  893.61   46.20
  -4  -1  -6  902.91   54.29
   5  -4  -6  920.21   43.40
  -1   5  -6  860.11   46.90
  -4  -1  -6  888.11   57.79
  -1   5  -6  882.71   54.49
   1  -5   6  974.10   56.39
   1  -5   6  871.01   62.49
   4   1   6  908.91   46.10
  -5   4   6  951.80   60.19
   4   1   6  986.10   54.99
  -4   2  -6  525.85   28.10
   2   2  -6  592.64   37.90
   2  -4  -6  529.15   30.40
   2  -4  -6  531.55   38.90
  -4   2  -6  513.85   41.00
   2  -4  -6  495.85   27.30
   2   2  -6  613.74   29.00
  -4   2  -6  504.95   29.90
   2   2  -6  543.45   39.00
  -2   4   6  529.75   37.50
  -2  -2   6  600.04   40.60
  -2   4   6  526.45   27.50
   4  -2   6  520.85   30.10
  -2   4   6  527.65   37.30
  -2  -2   6  552.84   36.90
  -1  -4  -6   55.89   12.90
   5  -1  -6   69.59    5.20
  -1  -4  -6   40.70    5.60
  -1  -4  -6   41.80    9.60
  -4   5  -6   55.89   14.90
  -4   5  -6   61.79   10.10
  -4   5  -6   56.59    6.20
  -4   5  -6   46.50    8.70
   5  -1  -6   60.89   13.80
  -5   1   6   37.80   11.80
   1   4   6   53.39    6.30
   1   4   6   54.09   12.20
   4  -5   6   57.49   10.00
  -5   1   6   52.09   11.90
  -4  -4  -6  153.68   24.10
  -4  -4  -6  140.29   23.90
  -4   8  -6  137.19   11.40
  -8   4   6  114.79   22.70
   4  -8   6  171.48   24.70
  -8   4   6  140.99   23.90
   4  -8   6  135.29   28.20
   4   4   6  130.29   11.30
   7  -5  -6  495.35   42.70
  -5  -2  -6  509.35   43.10
  -5  -2  -6  510.85   39.90
  -2   7  -6  558.64   31.00
  -5  -2  -6  519.75   29.70
   5   2   6  543.95   29.80
  -7   5   6  555.54   42.80
   2  -7   6  580.24   43.20
   2  -7   6  548.65   48.90
  -7   5   6  559.54   45.20
  -5   1  -6  868.41   45.90
  -5   1  -6  892.51   51.59
   1   4  -6 1007.00   58.29
   4  -5  -6  888.51   44.40
   4  -5  -6  914.11   53.69
   4  -5  -6  920.01   61.19
  -5   1  -6  924.91   60.79
   1   4  -6  917.81   47.20
  -4   5   6  914.21   44.50
  -4   5   6  941.61   59.49
  -1  -4   6  907.31   56.59
   5  -1   6  939.51   52.49
  -1  -4   6  937.71   62.99
   1  -5  -6   38.60   11.30
   4   1  -6   34.80   11.40
  -5   4  -6   42.10    5.20
  -5   4  -6   41.90    8.00
   1  -5  -6   55.89    5.90
  -5   4  -6   58.59    9.00
   1  -5  -6   43.90    8.90
  -5   4  -6   65.19   16.30
  -4  -1   6   66.29   13.60
  -1   5   6   43.00    5.50
  -1   5   6   61.39   12.90
  -4  -1   6   35.80   10.60
  -5   7  -6  463.25   45.60
  -5   7  -6  407.16   31.70
  -5   7  -6  411.06   32.20
  -5   7  -6  392.36   23.80
  -2  -5  -6  375.46   33.60
   7  -2  -6  447.36   40.00
   7  -2  -6  415.66   22.00
  -2  -5  -6  399.66   36.80
   2   5   6  420.76   25.00
   5  -7   6  470.15   34.50
  -7   2   6  437.56   37.80
  -7   2   6  505.85   41.00
  -5  -5  -6   95.69   21.90
  -5  10  -6   73.99    9.80
  -5  -5  -6  109.49   22.90
  -5  10  -6  117.89   37.90
   5   5   6  101.29   11.30
   5 -10   6   63.59   19.10
 -10   5   6  101.09   23.40
   5 -10   6   82.69   23.20
  -3   9  -6   14.20    4.90
  -6  -3  -6   21.00   12.50
  -6  -3  -6   28.00   11.80
  -9   6   6    5.70    8.70
   6   3   6   19.40    4.90
   3  -9   6    6.50   10.30
   3  -9   6   30.60   13.00
   0   6  -6   62.79    8.10
   6  -6  -6   69.59   15.80
  -6   0  -6   71.99    7.80
  -6   0  -6   84.59   14.80
  -6   0  -6   43.70   14.90
  -6   6   6   55.09   14.40
   0  -6   6   62.99   14.20
   0  -6   6   51.99   15.10
   6   0   6   77.69    7.90
   6   0   6   65.39   13.80
   3  -6  -6  116.89   21.10
  -6   3  -6  111.39   13.90
  -6   3  -6  137.19   24.10
  -6   3  -6  104.09    8.30
   3   3  -6  128.59    9.90
   3  -6  -6  112.69   15.80
  -3  -3   6  106.29   18.00
  -3   6   6   94.69   18.00
   6  -3   6  131.29   15.30
  -3  -3   6  138.29   22.90
  -3   6   6  110.29    8.40
  -6   6  -6   84.69   13.90
  -6   6  -6   67.29    6.60
   6   0  -6  112.09   23.70
  -6   6  -6   73.99   12.80
  -6   6  -6   85.69   22.00
   0  -6  -6   67.69   16.90
   0  -6  -6   68.59   14.10
   6   0  -6   74.89    6.60
  -6   0   6   94.09   17.80
   0   6   6   62.49    7.60
  -6   0   6   47.80   13.80
  -6   9  -6   41.30    6.60
  -6   9  -6   35.50   11.60
  -3  -6  -6   30.90   12.60
  -6   9  -6   18.30   12.50
   9  -3  -6   31.80    3.80
  -3  -6  -6   29.00   13.50
   6  -9   6   47.60   14.60
  -9   3   6   24.30   12.70
   3   6   6   31.20    6.10
  -6  12  -6  322.77   22.10
  -6  -6  -6  355.16   47.80
  -6  -6  -6  292.67   41.80
 -12   6   6  249.88   40.70
   6   6   6  295.07   21.70
   6 -12   6  307.37   52.69
   6 -12   6  319.37   44.20
  -7  -4  -6  581.54   54.89
  -4  11  -6  605.74   36.20
  -7  -4  -6  553.44   50.39
   4 -11   6  611.64   55.39
 -11   7   6  547.75   53.99
   7   4   6  601.64   34.80
   4 -11   6  598.64   63.69
   8  -7  -6  239.68   33.40
  -7  -1  -6  221.78   27.80
  -7  -1  -6  240.88   16.20
  -1   8  -6  277.67   18.60
  -7  -1  -6  240.78   33.90
   7   1   6  237.58   16.20
  -8   7   6  217.78   32.80
   1  -8   6  259.27   33.50
   1  -8   6  265.27   38.00
   2   5  -6  516.55   31.30
  -7   2  -6  510.65   36.90
  -7   2  -6  517.35   45.90
  -7   2  -6  552.44   29.20
   5  -7  -6  521.05   46.80
  -2  -5   6  548.45   43.10
   7  -2   6  572.54   29.20
  -5   7   6  563.24   28.00
  -5   7   6  409.66   41.40
   7  -2   6  575.14   38.90
  -2  -5   6  620.94   49.80
  -7   5  -6  457.55   32.60
  -7   5  -6  427.66   31.50
  -7   5  -6  444.66   23.70
   5   2  -6  448.46   24.90
   2  -7  -6  321.57   31.60
  -7   5  -6  466.65   44.90
   2  -7  -6  395.56   39.50
  -5  -2   6  434.76   39.60
  -5  -2   6  430.56   37.50
   7  -5   6  441.36   31.00
  -2   7   6  429.16   24.40
  -1  -7  -6  506.15   44.00
  -7   8  -6  476.85   40.20
  -7   8  -6  566.84   30.40
  -1  -7  -6  527.85   48.00
  -7   8  -6  565.54   56.39
   8  -1  -6  551.74   29.20
  -8   1   6  504.65   45.50
  -8   1   6  604.44   50.99
   7  -8   6  640.54   45.10
   1   7   6  530.85   31.50
  -4  -7  -6  330.37   44.50
  -7  11  -6  310.37   38.40
  -7  11  -6  355.96   22.70
  -4  -7  -6  325.17   43.30
   7 -11   6  297.37   40.00
 -11   4   6  363.16   45.80
   4   7   6  358.16   23.70
  -7  14  -6   78.59   11.20
  -7  -7  -6   42.70   19.40
  -7  14  -6   42.30   18.40
   7   7   6   51.29    9.70
   7 -14   6   63.99   26.20
  -8  -5  -6   23.30   14.60
  -5  13  -6   22.30    7.20
  -8  -5  -6   19.90   13.40
   5 -13   6   19.50   19.20
   5 -13   6   38.50   21.60
   8   5   6   19.20    5.80
 -13   8   6   58.19   21.00
  -2  10  -6  157.48   15.50
  -8  -2  -6  234.28   37.70
  -8  -2  -6  187.28   28.60
   2 -10   6  189.98   31.60
   2 -10   6  198.58   36.10
 -10   8   6  197.68   32.60
   8   2   6  203.98   14.60
  -8   1  -6  244.88   15.90
  -8   1  -6  216.88   26.60
  -8   1  -6  221.08   34.50
   7  -8  -6  218.38   34.10
   1   7  -6  249.58   18.60
   7  -8  -6  253.27   33.00
   8  -1   6  266.67   16.10
  -7   8   6  251.27   33.00
  -1  -7   6  253.77   40.10
  -1  -7   6  289.27   36.30
   4  -8  -6  108.39   18.70
  -8   4  -6  130.79   27.00
  -8   4  -6  123.89   17.60
   4  -8  -6  119.59   23.70
  -8   4  -6  112.69    9.00
   4   4  -6  137.39   11.20
  -4   8   6  118.09    9.30
  -4  -4   6  136.39   23.30
  -4   8   6  130.09   23.20
  -4  -4   6  160.98   29.20
   8  -4   6  156.88   20.30
   7   1  -6  559.14   30.30
  -8   7  -6  548.35   41.30
  -8   7  -6  541.45   29.50
   1  -8  -6  462.85   42.60
  -8   7  -6  568.24   41.40
  -8   7  -6  574.14   55.69
   1  -8  -6  502.65   48.40
  -7  -1   6  557.04   46.70
  -1   8   6  537.85   30.90
  -7  -1   6  580.34   50.39
  -2  -8  -6  191.48   32.30
  -8  10  -6  158.58   25.20
  10  -2  -6  145.19   10.40
  -8  10  -6  155.28   12.30
  -2  -8  -6  108.29   23.70
   8 -10   6  118.59   23.40
   2   8   6  161.58   13.90
 -10   2   6  165.28   29.90
  -8  13  -6    5.70    4.80
  -5  -8  -6   17.30   14.70
  -5  -8  -6   11.10   12.70
  -8  13  -6    7.40   13.30
   8 -13   6   13.00   15.70
 -13   5   6   -2.40   10.90
   5   8   6    6.30    4.50
  -8  -8  -6   29.10   20.30
   8   8   6   18.90    7.10
  -6  15  -6   20.50    7.50
  -9  -6  -6   22.50   17.00
   9   6   6   26.20    7.30
   6 -15   6   10.20   21.10
  -3  12  -6   19.70    7.30
  -9  -3  -6   50.39   17.40
  -9  -3  -6   24.30   14.90
 -12   9   6   23.40   15.30
   3 -12   6   37.10   19.40
   9   3   6   35.80    7.00
   3 -12   6   22.60   17.30
   0   9  -6   64.39   10.30
  -9   0  -6   74.19   21.50
  -9   0  -6   78.79   17.90
   0  -9   6   24.90   15.00
  -9   9   6   57.29   18.70
   0  -9   6   61.39   18.10
   9   0   6   68.89    8.00
   3   6  -6   16.90    5.00
  -9   3  -6   13.50    7.70
   6  -9  -6    2.60    9.50
  -9   3  -6   23.80   12.70
  -9   3  -6   18.20    3.90
  -6   9   6   17.70   10.90
   9  -3   6   25.60    4.50
  -6   9   6   24.90    4.10
  -3  -6   6    1.60    8.90
  -3  -6   6   16.70   10.90
  -9   6  -6   25.50   15.20
  -9   6  -6   24.80    9.40
   6   3  -6   25.20    5.50
  -9   6  -6   30.70    4.70
   3  -9  -6   31.90   12.20
   3  -9  -6   18.70   13.50
  -3   9   6   41.80    6.30
  -6  -3   6   17.80   11.20
  -6  -3   6   44.80   14.40
  -9   9  -6   73.09    8.00
   0  -9  -6   64.99   18.60
   0  -9  -6   40.40   16.50
  -9   9  -6   74.39   17.30
  -9   9  -6   72.09   27.90
   9   0  -6   74.09    8.10
   0   9   6   78.99    9.90
  -9   0   6   68.19   18.70
  -9  12  -6  115.89   25.60
  -3  -9  -6  197.08   36.60
  -3  -9  -6  166.28   33.90
  -9  12  -6  132.79   16.70
 -12   3   6  113.99   26.50
   3   9   6  157.58   14.80
   9 -12   6  163.28   30.70
  -9  15  -6    6.50   20.30
  -6  -9  -6   -0.60   14.70
   6   9   6    4.40    5.50
 -10  -4  -6   -9.30   11.60
  -4  14  -6   -7.50    4.60
   4 -14   6  -20.70   15.60
   4 -14   6    6.90   19.30
  10   4   6    3.90    3.90
  -1  11  -6  117.09   14.30
 -10  -1  -6   92.79   25.50
 -10  -1  -6  109.49   23.50
   1 -11   6  132.19   33.30
 -11  10   6   67.49   21.30
   1 -11   6  143.89   30.90
  10   1   6   99.09   11.00
 -10   2  -6  226.08   14.90
   8 -10  -6  170.58   36.20
 -10   2  -6  215.18   29.30
 -10   2  -6  238.88   39.80
   2   8  -6  211.08   17.70
  10  -2   6  229.68   14.90
  -2  -8   6  253.27   37.40
  -2  -8   6  216.58   39.00
  -8  10   6  149.29   30.70
   5 -10  -6  104.69   25.20
 -10   5  -6   89.89   17.30
 -10   5  -6   71.29   21.20
 -10   5  -6   88.89    7.50
   5   5  -6   77.09   10.20
  10  -5   6   85.89    7.40
  -5  -5   6  100.99   26.40
  -5  10   6   40.60   16.60
  -5  -5   6   63.69   19.90
  -5  10   6   88.39    8.10
   2 -10  -6  150.88   28.00
   2 -10  -6  180.58   35.10
 -10   8  -6  200.48   26.90
 -10   8  -6  163.48   11.50
   8   2  -6  151.98   12.80
 -10   8  -6  145.59   35.40
  -2  10   6  167.28   13.50
  -8  -2   6  142.69   28.10
  -1 -10  -6   65.59   22.10
 -10  11  -6   64.79   19.50
  -1 -10  -6   51.59   19.40
 -11   1   6   68.89   21.80
   1  10   6   71.39   10.60
  -4 -10  -6   -0.10   13.40
   4  10   6    7.10    5.30
  -5  16  -6  102.19   15.80
 -11  -5  -6  127.19   36.20
   5 -16   6   51.59   32.60
  11   5   6  104.39   13.70
 -11  -2  -6   42.40   20.40
  -2  13  -6   59.19   11.70
 -11  -2  -6   38.70   18.00
   2 -13   6   48.20   23.20
  11   2   6   37.00    7.70
   2 -13   6   53.59   25.90
 -11   1  -6  121.99   24.10
 -11   1  -6  104.19   27.20
   1  10  -6   88.69   13.10
  -1 -10   6   83.99   24.20
  11  -1   6  105.19    9.50
  -1 -10   6  118.59   34.90
 -10  11   6   41.20   18.30
 -11   4  -6  579.04   32.90
   7 -11  -6  519.15   65.29
 -11   4  -6  613.84   59.99
   4   7  -6  646.04   37.60
 -11   4  -6  681.73   50.39
  -7  11   6  565.14   56.49
  -4  -7   6  641.24   61.69
  -4  -7   6  591.74   55.09
  11  -4   6  646.54   33.20
 -11   7  -6  368.16   53.09
 -11   7  -6  312.37   36.70
   4 -11  -6  322.07   48.10
   7   4  -6  357.06   23.50
   4 -11  -6  288.47   41.70
  -7  -4   6  445.26   54.89
  -7  -4   6  375.86   46.30
  -4  11   6  363.46   22.40
   1 -11  -6   28.90   18.20
 -11  10  -6   71.29   18.40
   1 -11  -6   14.10   11.70
  10   1  -6   76.79    9.00
  -1  11   6   61.49    9.60
 -10  -1   6   42.70   17.50
  -2 -11  -6   10.40   14.20
   2  11   6    9.90    6.00
  -5 -11  -6  106.69   34.50
   5  11   6   94.89   14.60
 -12  -3  -6  253.57   50.29
  -3  15  -6  214.68   23.20
  12   3   6  195.78   17.30
   3 -15   6  230.08   54.69
 -12   0  -6  153.28   34.80
   0  12  -6   82.39   14.10
 -12   0  -6  113.29   25.20
   0 -12   6   73.39   29.80
  12   0   6   88.49   10.80
   0 -12   6  104.39   30.80
 -12   3  -6   47.40   19.90
   9 -12  -6   14.70   17.90
   3   9  -6   40.30    9.10
 -12   3  -6   52.19   16.60
  -9  12   6   20.60   14.00
  -3  -9   6   52.99   25.00
  12  -3   6   38.30    6.20
  -3  -9   6   29.10   17.60
   6   6  -6  328.27   22.90
 -12   6  -6  319.87   38.20
   6 -12  -6  277.37   46.60
  -6  -6   6  403.46   57.99
  -6  12   6  243.48   41.40
  -6  12   6  303.97   20.00
  -6  -6   6  353.06   47.00
   3 -12  -6  130.19   34.30
 -12   9  -6  143.49   26.20
   9   3  -6  123.09   13.20
   3 -12  -6  126.39   29.00
  -3  12   6  131.89   12.60
  -9  -3   6   99.99   25.50
   0 -12  -6  114.99   28.90
   0  12   6  107.09   13.70
  -3 -12  -6  328.07   56.49
   3  12   6  292.67   24.50
  -1  14  -6   -6.50    5.50
   1 -14   6    1.00   18.10
  13   1   6    1.50    3.60
   2  11  -6   34.30    9.10
 -13   2  -6   19.80   14.60
  -2 -11   6   57.39   28.90
 -13   5  -6   12.90   12.40
   8 -13  -6   19.40   19.00
   5   8  -6   35.50    8.20
  -5  -8   6   29.40   18.90
  -8  13   6   13.10   14.80
   8   5  -6    1.00    4.10
   5 -13  -6   10.60   12.50
 -13   8  -6   14.40   12.70
   5 -13  -6   -1.30   13.30
  -5  13   6    5.20    4.50
  -8  -5   6    8.70   13.00
   2 -13  -6   20.50   16.50
  11   2  -6   25.50    6.30
  -2  13   6   21.80    6.60
  -1 -13  -6    6.00   15.90
   1  13   6   15.30    7.30
   1  13  -6   -2.00    5.60
   4  10  -6   -3.70    4.00
   7   7  -6   55.19   10.00
   4 -14  -6  -10.70   10.40
  10   4  -6    4.90    4.40
  -4  14   6    0.60    4.40
   1 -14  -6    7.50   14.60
  -1  14   6    7.80    6.30
   3  12  -6  173.68   20.60
   6   9  -6   31.70    9.30
   9   6  -6   12.70    6.00
  12   3  -6  330.47   23.10
   3 -15  -6  213.68   44.20
  -3  15   6  276.77   22.50
   5  11  -6  129.19   18.00
   8   8  -6   46.10   10.30
  11   5  -6   70.69   11.50
   5 -16  -6   63.59   26.20
  -1   0  -7 1747.23   93.29
   1  -1  -7 1692.03   88.09
   0   1  -7 1785.12   94.49
  -1   0  -7 1749.22   87.29
  -1   0  -7 1764.02   85.89
   1  -1  -7 1790.72   91.49
  -1   0  -7 1761.32   91.89
   0   1  -7 1790.12   85.99
   0   1  -7 1709.83   88.09
   1  -1  -7 1793.62   85.59
   1   0   7 1793.32   86.79
   0  -1   7 1822.42   93.79
   0  -1   7 1806.42   88.59
   1   0   7 1815.32   87.19
  -1   1   7 1917.71   92.09
  -1   1   7 1773.32   91.39
  -1   3  -7 3187.68  150.98
  -1   3  -7 2972.60  153.68
  -2  -1  -7 3178.28  155.98
  -2  -1  -7 2980.20  150.48
  -1   3  -7 3114.49  163.88
   3  -2  -7 3226.38  149.39
   3  -2  -7 3179.58  160.48
  -2  -1  -7 3136.09  158.08
   3  -2  -7 3108.29  155.58
   2   1   7 3428.86  156.18
  -3   2   7 3188.78  160.88
   1  -3   7 3103.09  154.38
   1  -3   7 3355.56  165.18
  -3   2   7 3180.88  161.98
   2   0  -7 1612.74   89.49
   0  -2  -7 1694.53   81.99
   2   0  -7 1723.93   89.49
  -2   2  -7 1867.71   95.39
  -2   2  -7 1753.52   82.59
  -2   2  -7 1793.02   95.89
   0  -2  -7 1545.15   82.89
   2   0  -7 1580.14   81.69
   0  -2  -7 1802.72   90.49
  -2   0   7 1689.03   89.69
   0   2   7 1850.41   89.59
  -2   0   7 1631.54   88.99
  -2   5  -7  484.55   26.20
  -3  -2  -7  438.46   33.70
  -3  -2  -7  463.45   33.40
   5  -3  -7  464.55   34.00
  -3  -2  -7  471.45   25.60
  -2   5  -7  471.35   31.40
   5  -3  -7  436.46   23.10
   2  -5   7  463.45   40.50
   3   2   7  450.25   25.50
   3   2   7  514.65   34.30
  -5   3   7  451.25   36.30
  -5   3   7  430.76   33.70
   2  -5   7  458.85   32.20
   2  -3  -7 3184.58  150.28
  -3   1  -7 3330.57  151.48
   1   2  -7 3193.48  151.58
   1   2  -7 3216.98  158.18
  -3   1  -7 3169.68  165.18
   1   2  -7 3100.39  163.18
   2  -3  -7 3184.18  162.48
  -2   3   7 3232.98  160.88
  -1  -2   7 3008.40  157.98
  -2   3   7 3202.38  161.38
  -1  -2   7 3081.49  163.68
  -1  -3  -7  965.50   50.79
  -3   4  -7  983.60   67.39
  -1  -3  -7 1004.50   60.69
   4  -1  -7 1047.20   49.70
  -3   4  -7 1041.40   51.29
  -1  -3  -7  973.30   55.89
  -3   4  -7  992.00   53.29
   4  -1  -7 1015.60   61.79
   4  -1  -7 1057.29   61.59
  -4   1   7 1068.69   60.99
   1   3   7  993.30   50.79
   3  -4   7 1036.40   66.59
   3  -4   7 1008.90   53.99
  -4   1   7 1003.50   61.39
   1   3   7 1006.50   59.69
  -4  -3  -7  276.47   27.10
   7  -4  -7  287.77   29.00
  -4  -3  -7  266.97   17.30
  -3   7  -7  255.27   17.70
  -3   7  -7  227.48   23.90
  -4  -3  -7  254.07   27.00
  -7   4   7  338.27   30.80
  -7   4   7  323.47   37.50
   3  -7   7  251.17   35.90
   4   3   7  268.97   17.30
   3  -7   7  267.07   26.40
   0   4  -7   76.89   13.30
   4  -4  -7   75.99   11.90
   0   4  -7   95.99    8.10
   4  -4  -7   82.49   15.10
  -4   0  -7   87.19   16.40
  -4   0  -7   68.79   10.80
  -4   0  -7   74.19    6.90
   4  -4  -7   82.09    5.60
  -4   4   7   85.89   15.60
  -4   4   7   54.19   12.40
   0  -4   7   75.79   16.40
   0  -4   7   72.49   12.70
   4   0   7   88.89   12.20
  -4   3  -7 1112.69   68.79
   3   1  -7 1035.20   63.49
   1  -4  -7  957.60   49.99
   3   1  -7  991.50   50.39
   1  -4  -7 1049.79   52.89
   1  -4  -7  997.90   63.19
   3   1  -7 1107.09   62.09
  -4   3  -7 1058.79   50.79
  -1   4   7  940.61   49.99
  -3  -1   7 1047.10   63.59
  -3  -1   7  947.51   59.79
  -1   4   7  927.81   59.89
  -4   6  -7  772.52   48.40
  -2  -4  -7  805.82   42.70
  -2  -4  -7  893.51   56.79
  -4   6  -7  921.01   65.79
  -2  -4  -7  833.32   52.79
  -4   6  -7  798.82   42.60
   6  -2  -7  822.62   40.40
   2   4   7  806.32   42.70
   4  -6   7  838.82   61.49
   4  -6   7  818.22   50.39
  -6   2   7  810.72   55.59
  -6   2   7  766.22   55.89
  -5  -4  -7 1038.50   72.69
  -5  -4  -7 1151.28   73.09
  -4   9  -7 1029.70   55.89
   4  -9   7 1119.89   72.59
   4  -9   7 1046.10   82.59
   5   4   7 1023.00   55.39
  -9   5   7 1047.70   75.69
   6  -5  -7  632.54   44.60
  -1   6  -7  648.64   34.50
  -5  -1  -7  583.84   32.60
  -5  -1  -7  558.34   44.70
  -1   6  -7  632.44   43.50
  -5  -1  -7  564.24   40.60
   5   1   7  672.33   42.90
   1  -6   7  598.94   43.50
   5   1   7  583.44   32.40
   1  -6   7  663.23   52.89
  -6   5   7  536.45   46.50
   3  -5  -7  498.25   24.70
   3  -5  -7  455.95   38.30
  -5   2  -7  500.35   25.90
   2   3  -7  435.76   26.10
   2   3  -7  459.45   35.30
  -5   2  -7  494.05   41.40
  -5   2  -7  430.36   28.40
  -2  -3   7  448.86   38.80
  -3   5   7  477.25   24.70
  -3   5   7  458.75   37.00
  -2  -3   7  442.76   34.50
   5  -2   7  507.15   29.40
   0  -5  -7 1191.38   68.09
  -5   5  -7 1131.69   64.09
   0  -5  -7 1137.79   59.79
   0  -5  -7 1216.88   75.09
  -5   5  -7 1197.28   65.09
  -5   5  -7 1272.87   83.59
   5   0  -7 1223.28   76.09
   5   0  -7 1233.88   59.39
  -5   5  -7 1284.47   60.29
   0   5   7 1211.88   60.19
  -5   0   7 1064.09   72.39
  -5   0   7 1194.38   74.79
   8  -3  -7   45.20    4.40
  -5   8  -7   40.40    6.40
   8  -3  -7   43.70   17.20
  -3  -5  -7   35.90   12.00
  -5   8  -7   10.30    8.80
  -3  -5  -7   33.90   12.80
  -5   8  -7   24.60   13.90
  -8   3   7   35.50   13.80
   3   5   7   38.10    6.40
  -8   3   7   23.20   12.20
   5  -8   7   19.90   11.70
   5  -8   7   35.30   11.80
  -6  -5  -7  386.86   45.10
  -6  -5  -7  384.16   42.10
  -5  11  -7  369.36   25.20
   5 -11   7  353.36   50.19
   6   5   7  375.46   24.80
   5 -11   7  461.35   44.90
 -11   6   7  338.67   45.00
  -6  -2  -7  529.65   45.60
   8  -6  -7  520.45   45.90
  -2   8  -7  516.25   31.90
  -6  -2  -7  541.35   30.40
  -6  -2  -7  555.84   42.50
  -8   6   7  545.45   48.20
   6   2   7  546.95   30.40
   2  -8   7  557.64   45.30
   2  -8   7  512.45   50.89
   1   5  -7  588.64   34.20
   5  -6  -7  634.54   42.10
   5  -6  -7  619.14   30.40
  -6   1  -7  592.04   32.30
   5  -6  -7  560.14   48.10
  -6   1  -7  529.95   38.10
  -6   1  -7  678.03   50.09
  -5   6   7  535.05   45.60
  -1  -5   7  564.34   43.30
   6  -1   7  725.13   41.60
  -5   6   7  610.44   30.50
  -1  -5   7  669.73   52.49
   2  -6  -7  804.02   41.50
  -6   4  -7  825.42   62.99
   2  -6  -7  762.22   48.50
   2  -6  -7  831.82   59.89
   4   2  -7  804.12   42.30
  -6   4  -7  815.32   47.50
  -6   4  -7  830.12   46.80
  -6   4  -7  821.72   41.80
   6  -4   7  864.71   46.80
  -4  -2   7  737.43   53.99
  -2   6   7  800.22   41.60
  -4  -2   7  847.82   59.29
  -6   7  -7 2642.84  144.99
   7  -1  -7 2961.50  159.88
  -6   7  -7 2926.41  147.59
   7  -1  -7 2727.03  135.49
  -6   7  -7 2843.52  137.19
  -1  -6  -7 2961.20  158.78
  -1  -6  -7 2856.91  152.18
  -6   7  -7 2887.01  169.28
   6  -7   7 2898.11  148.19
  -7   1   7 2560.24  153.78
  -7   1   7 3067.39  160.48
   1   6   7 2848.11  137.99
  -6  10  -7  296.97   49.00
  -6  10  -7  294.37   20.20
  -4  -6  -7  296.57   38.70
  -4  -6  -7  307.97   38.50
   6 -10   7  270.47   35.00
 -10   4   7  310.37   41.40
   4   6   7  294.97   20.60
  -7  -6  -7  189.48   34.60
  -7  -6  -7  210.28   38.40
  -6  13  -7  180.58   16.60
   6 -13   7  173.58   35.60
 -13   7   7  127.89   31.30
   7   6   7  207.08   16.80
   6 -13   7  169.28   39.80
  -7  -3  -7 1669.53  106.49
  -7  -3  -7 1755.22  102.69
  -3  10  -7 1634.04   85.49
   3 -10   7 1723.43  117.99
   3 -10   7 1580.04  104.59
   7   3   7 1628.64   83.49
 -10   7   7 1584.94  106.89
  -7   0  -7 1401.46   79.79
   7  -7  -7 1386.06   84.99
  -7   0  -7 1312.87   67.59
  -7   0  -7 1337.77   88.19
   0   7  -7 1402.96   70.19
   0  -7   7 1487.95   96.09
  -7   7   7 1162.88   87.39
   7   0   7 1334.97   67.69
   0  -7   7 1327.27   83.89
  -7   3  -7  274.17   16.60
  -7   3  -7  273.47   22.60
  -7   3  -7  263.97   35.20
   3   4  -7  270.67   18.20
   4  -7  -7  279.47   37.40
  -3  -4   7  287.37   36.00
  -4   7   7  271.57   15.90
  -3  -4   7  242.38   30.70
   7  -3   7  264.97   22.50
  -4   7   7  286.57   35.00
   1  -7  -7 2901.61  159.88
   1  -7  -7 2782.62  149.79
  -7   6  -7 2711.23  144.89
  -7   6  -7 3045.50  168.68
  -7   6  -7 2861.31  135.79
  -7   6  -7 2675.63  144.39
   6   1  -7 2845.22  135.99
  -1   7   7 2798.32  136.39
  -6  -1   7 2735.93  154.48
  -6  -1   7 2938.51  158.48
  -7   9  -7  849.22   76.59
  -2  -7  -7  921.31   68.49
  -7   9  -7  873.51   59.19
   9  -2  -7  884.81   43.80
  -7   9  -7  858.41   46.10
  -2  -7  -7  869.31   63.89
   2   7   7  874.41   47.40
   7  -9   7  848.72   59.99
  -9   2   7  768.12   64.89
  -5  -7  -7  189.18   34.70
  -7  12  -7  157.18   27.90
  -5  -7  -7  185.58   33.10
  -7  12  -7  191.78   16.10
   7 -12   7  234.68   36.00
 -12   5   7  184.08   34.10
   5   7   7  214.48   16.90
  -7  15  -7  191.98   20.40
  -8  -7  -7  277.87   47.70
   7 -15   7  240.48   47.90
   8   7   7  229.78   19.30
   7 -15   7  160.58   44.90
  -8  -4  -7   18.40   12.40
  -4  12  -7   12.50    6.00
  -8  -4  -7    9.60   13.00
   4 -12   7   18.40   18.70
 -12   8   7   10.10   13.40
   4 -12   7   13.40   16.80
   8   4   7   13.00    4.80
  -8  -1  -7  209.28   28.10
  -8  -1  -7  235.48   37.40
  -1   9  -7  188.18   16.50
  -8  -1  -7  219.98   15.20
   1  -9   7  254.27   35.50
   8   1   7  202.98   14.70
  -9   8   7  114.89   25.80
   1  -9   7  181.88   34.10
   2   6  -7  556.94   32.50
   6  -8  -7  555.54   50.59
  -8   2  -7  540.85   39.20
  -8   2  -7  547.55   29.90
  -8   2  -7  604.44   51.59
   8  -2   7  522.45   29.60
  -6   8   7  539.65   28.00
  -6   8   7  470.95   45.50
  -2  -6   7  561.64   52.09
  -2  -6   7  567.14   45.90
  -8   5  -7   49.50   12.40
   5   3  -7   24.00    5.40
  -8   5  -7   48.40    5.90
  -8   5  -7   26.70    8.80
  -8   5  -7   64.79   21.30
   3  -8  -7   40.40   12.10
   3  -8  -7   38.30   14.90
  -5  -3   7   40.30   13.60
  -3   8   7   39.30    5.80
   8  -5   7   42.50   10.10
  -5  -3   7   32.70   14.10
  -8   8  -7  575.84   42.10
   0  -8  -7  483.65   48.80
   8   0  -7  544.65   29.10
   0  -8  -7  460.35   42.60
  -8   8  -7  523.45   56.29
  -8   8  -7  532.45   29.40
   0   8   7  506.75   30.50
  -8   0   7  513.25   46.50
  -8  11  -7  303.47   19.40
  -3  -8  -7  288.27   41.40
  -8  11  -7  242.28   33.20
  -3  -8  -7  263.47   39.40
 -11   3   7  275.17   40.10
   3   8   7  236.08   19.30
   8 -11   7  272.77   36.70
  -6  -8  -7   86.19   27.00
  -8  14  -7   29.20   17.90
  -8  14  -7   81.09   11.40
   6   8   7   65.29   11.10
   8 -14   7   62.29   24.10
  -9  -5  -7   31.90   18.20
  -5  14  -7   52.49   10.50
   5 -14   7   37.40   26.00
   9   5   7   59.19    9.70
   5 -14   7   52.69   24.40
  -2  11  -7  789.22   46.20
  -9  -2  -7  729.53   65.69
  -9  -2  -7  825.22   61.59
   9   2   7  756.52   42.90
   2 -11   7  945.11   81.39
 -11   9   7  653.23   63.79
   2 -11   7  828.22   67.19
  -9   1  -7  215.78   28.20
  -9   1  -7  217.38   14.60
  -9   1  -7  257.37   38.00
   1   8  -7  187.78   17.20
  -1  -8   7  209.88   38.70
   9  -1   7  196.08   14.10
  -1  -8   7  232.18   33.40
  -8   9   7  178.08   31.30
  -9   4  -7 1078.99   63.79
   4   5  -7 1047.20   55.09
   5  -9  -7  985.30   78.59
  -9   4  -7 1003.90   51.89
  -9   4  -7 1001.50   76.89
  -4  -5   7 1034.40   71.99
  -4  -5   7 1150.58   80.19
  -5   9   7  944.71   73.69
  -5   9   7  983.20   51.39
   2  -9  -7  933.81   73.69
   2  -9  -7  828.72   63.29
   7   2  -7  925.51   48.60
  -9   7  -7  925.81   59.69
  -9   7  -7  984.00   47.40
  -9   7  -7  913.31   77.89
  -7  -2   7  942.11   71.79
  -7  -2   7  877.61   67.19
  -2   9   7  856.11   48.00
  -1  -9  -7   44.50   16.00
  -9  10  -7   45.40   14.50
  -1  -9  -7   50.49   18.70
  10  -1  -7   31.20    5.30
  -9  10  -7   35.30    6.10
   1   9   7   32.10    6.80
 -10   1   7   22.20   13.20
  -9  13  -7  355.26   45.60
  -4  -9  -7  448.16   57.99
  -4  -9  -7  287.47   45.00
   9 -13   7  375.36   48.80
   4   9   7  374.06   26.20
  -7  -9  -7   82.69   30.10
   7   9   7   59.09   11.20
  -6  16  -7  244.08   22.60
 -10  -6  -7  322.97   52.29
   6 -16   7  325.97   65.79
  10   6   7  252.87   21.10
 -10  -3  -7   61.09   21.40
  -3  13  -7   50.39   11.00
 -10  -3  -7   83.59   26.70
   3 -13   7   67.89   25.90
  10   3   7   75.19   10.40
   3 -13   7   49.00   23.60
   0  10  -7    5.60    5.50
 -10   0  -7   31.60   16.50
 -10   0  -7    1.00    7.60
   0 -10   7   10.90   12.50
   0 -10   7    3.90   14.00
  10   0   7    4.10    3.30
 -10  10   7    4.30   10.60
   3   7  -7 1760.12   89.99
 -10   3  -7 1823.52  101.79
 -10   3  -7 1698.13   85.69
   7 -10  -7 1597.24  115.29
 -10   3  -7 1888.21  118.69
  -7  10   7 1616.34  112.09
  -3  -7   7 1643.44  108.09
  10  -3   7 1798.82   85.99
   4 -10  -7  337.57   48.10
 -10   6  -7  338.27   19.10
   6   4  -7  297.77   21.10
   4 -10  -7  301.17   37.90
 -10   6  -7  314.87   29.60
 -10   6  -7  316.57   47.50
  -6  -4   7  303.07   46.10
  -6  -4   7  338.77   43.00
  -4  10   7  282.77   19.30
   1 -10  -7   16.40   12.40
 -10   9  -7   43.90   14.30
   1 -10  -7   36.70   15.60
   9   1  -7   42.10    6.70
 -10   9  -7   50.19    6.70
  -9  -1   7   34.20   15.70
  -1  10   7   31.70    6.70
 -10  12  -7  487.85   46.90
  -2 -10  -7  442.86   48.50
  -2 -10  -7  532.05   64.39
   2  10   7  445.66   30.30
 -12   2   7  487.25   58.99
  -5 -10  -7  152.38   38.60
   5  10   7  177.18   19.30
  -4  15  -7  180.98   21.30
 -11  -4  -7  166.18   37.70
  11   4   7  184.18   16.50
   4 -15   7  256.47   58.79
 -11  -1  -7  273.07   37.90
  -1  12  -7  201.28   19.10
 -11  -1  -7  266.37   43.30
  11   1   7  190.68   15.50
   1 -12   7  151.58   34.80
   1 -12   7  164.38   37.50
 -11   2  -7  759.12   41.70
 -11   2  -7  864.81   72.29
 -11   2  -7  755.42   57.09
   2   9  -7  805.52   46.60
  -2  -9   7  732.33   73.19
  -2  -9   7  675.53   62.89
  11  -2   7  824.22   42.10
  -9  11   7  696.43   65.39
   6 -11  -7  355.06   52.49
   5   6  -7  365.16   26.20
 -11   5  -7  502.25   60.19
 -11   5  -7  421.46   23.30
 -11   5  -7  346.57   34.30
  11  -5   7  438.56   23.40
  -6  11   7  315.27   47.20
  -5  -6   7  372.06   47.90
  -5  -6   7  397.86   54.39
  -6  11   7  374.46   22.90
   8   3  -7  270.87   19.70
   3 -11  -7  300.57   49.60
   3 -11  -7  281.57   40.00
 -11   8  -7  373.26   34.40
  -8  -3   7  334.77   43.30
  -3  11   7  255.67   19.00
   0 -11  -7  293.67   43.40
   0 -11  -7  210.88   38.60
   0  11   7  268.67   20.50
 -11   0   7  292.17   43.30
  -3 -11  -7  228.88   42.70
   3  11   7  265.47   21.90
 -12  -2  -7  105.99   30.70
  -2  14  -7  108.09   16.10
  12   2   7  100.59   12.50
   2 -14   7   91.39   35.80
 -12   1  -7  182.28   30.40
 -12   1  -7  231.58   44.50
   1  11  -7  195.48   20.50
  -1 -11   7  146.29   34.90
  -1 -11   7  163.58   37.50
  12  -1   7  202.88   15.00
 -12   4  -7   30.20   13.00
 -12   4  -7   14.70   14.10
 -12   4  -7   16.20    4.20
   4   8  -7   10.60    5.90
   8 -12  -7   41.20   21.10
  -4  -8   7   -4.30   12.40
  12  -4   7   14.20    4.00
  -8  12   7   37.40   19.10
  -4  -8   7    4.30   13.00
   7   5  -7  199.98   17.20
   5 -12  -7  188.98   39.90
 -12   7  -7  200.18   29.10
   5 -12  -7  172.28   32.20
  -7  -5   7  265.47   40.30
  -5  12   7  230.08   16.00
  -5  12   7  153.08   32.60
   2 -12  -7  381.66   51.89
   2 -12  -7  434.56   60.99
  10   2  -7  446.06   27.90
 -10  -2   7  473.55   55.29
  -2  12   7  452.95   28.60
  -1 -12  -7   27.40   19.10
   1  12   7   41.80    9.40
  -4 -12  -7   20.20   20.90
   4  12   7   13.70    7.30
   0  13  -7  440.76   33.80
 -13   0  -7  530.95   58.49
 -13   0  -7  609.64   77.19
  13   0   7  462.45   29.30
   3  10  -7   43.20   10.20
 -13   3  -7   97.59   23.10
   6   7  -7  203.58   18.20
   7 -13  -7  228.68   44.50
  -7  13   7  168.48   35.50
  -6  -7   7  225.18   41.10
   9   4  -7  360.56   24.40
   4 -13  -7  328.27   49.40
  -4  13   7  323.17   23.00
   1 -13  -7   31.50   18.60
  -1  13   7   42.30    9.10
  -2 -13  -7  194.28   42.40
   2  13   7  225.88   20.60
  -1  15  -7  125.09   18.00
   2  12  -7   82.49   14.60
   5   9  -7   52.09   10.80
   8   6  -7   67.49   11.60
  11   3  -7  283.17   20.80
   3 -14  -7  229.18   43.90
  -3  14   7  233.98   19.90
   0 -14  -7   42.30   23.20
   0  14   7   44.00   10.10
   1  14  -7  139.69   19.80
   4  11  -7  185.18   21.40
   7   8  -7  190.38   20.00
  10   5  -7  245.48   19.20
   5 -15  -7  156.28   36.40
  -5  15   7  156.98   17.30
   2 -15  -7  204.48   42.40
  -2  15   7  209.78   19.30
   6  10  -7  272.27   24.60
   9   7  -7   49.20   10.50
   4 -16  -7   10.10   15.90
  12   4  -7    8.80    6.20
  -4  16   7    3.00    6.10
  -1   1  -8  328.17   19.10
  -1   1  -8  346.67   27.50
   0  -1  -8  357.86   22.40
   0  -1  -8  355.86   23.50
   0  -1  -8  342.07   22.40
  -1   1  -8  335.07   26.20
   0  -1  -8  330.87   18.80
   1   0  -8  313.67   23.30
   1   0  -8  335.07   18.90
   1   0  -8  325.27   24.20
   0   1   8  335.57   22.50
   0   1   8  369.86   23.40
  -1   0   8  357.06   24.70
  -1   0   8  313.97   22.90
   2  -2  -8  186.78   17.60
   2  -2  -8  157.48    9.70
  -2   0  -8  151.68   11.70
   0   2  -8  151.88   20.30
  -2   0  -8  136.89   10.20
  -2   0  -8  141.49   18.80
   2  -2  -8  133.99   11.20
   0   2  -8  167.28   10.80
   0   2  -8  149.88   13.20
   0  -2   8  139.39   19.50
  -2   2   8  141.39   17.60
   0  -2   8  151.08   13.10
   2   0   8  161.98   11.70
  -2   2   8  166.68   16.40
   3  -1  -8  641.94   41.70
   3  -1  -8  671.33   34.20
  -1  -2  -8  719.93   42.80
  -2   3  -8  649.74   47.30
   3  -1  -8  693.43   44.30
  -2   3  -8  700.43   35.60
  -1  -2  -8  675.73   35.00
  -1  -2  -8  590.94   38.10
  -3   1   8  651.93   41.70
   2  -3   8  691.73   47.50
   1   2   8  736.93   41.90
  -3   1   8  696.23   44.30
  -1   4  -8  270.27   21.00
  -1   4  -8  293.97   28.90
  -3  -1  -8  232.78   15.90
   4  -3  -8  268.77   14.70
  -1   4  -8  247.98   16.80
   4  -3  -8  279.67   21.50
   4  -3  -8  241.68   24.40
  -3  -1  -8  260.07   24.00
  -3  -1  -8  290.87   21.90
   1  -4   8  289.27   22.00
  -4   3   8  287.97   26.30
   3   1   8  270.77   21.10
   1  -4   8  264.67   27.90
  -4   3   8  289.47   26.20
  -3   2  -8  720.63   47.20
   1  -3  -8  668.93   34.60
  -3   2  -8  653.43   35.40
   2   1  -8  654.83   35.00
   2   1  -8  700.23   43.20
  -3   2  -8  728.13   49.90
   1  -3  -8  697.93   45.10
  -2  -1   8  669.73   44.90
  -2  -1   8  616.04   41.70
  -1   3   8  692.83   43.40
  -1   3   8  702.63   43.40
  -2  -3  -8  885.81   55.99
  -2  -3  -8  945.61   48.50
   5  -2  -8  984.10   59.89
   5  -2  -8  937.51   46.60
  -3   5  -8  920.21   52.39
  -3   5  -8  926.91   48.90
  -2  -3  -8  923.91   59.09
   3  -5   8  953.90   65.99
  -5   2   8  906.51   61.29
   2   3   8 1040.00   59.49
  -5   2   8  953.60   58.99
   3  -5   8 1015.00   54.09
   2   3   8  940.51   48.40
  -2   6  -8  307.17   20.00
  -4  -2  -8  324.97   19.40
   6  -4  -8  296.17   27.70
   6  -4  -8  299.47   16.30
  -4  -2  -8  331.97   27.70
  -2   6  -8  277.77   25.50
  -4  -2  -8  327.97   29.40
   2  -6   8  315.87   27.30
  -6   4   8  372.56   33.00
   4   2   8  348.07   27.80
   4   2   8  308.67   19.10
   2  -6   8  326.97   34.90
   1   3  -8  277.17   23.20
   3  -4  -8  260.07   14.70
   3  -4  -8  224.88   27.10
   1   3  -8  249.58   16.30
  -4   1  -8  257.07   17.70
  -4   1  -8  258.97   16.10
   1   3  -8  266.67   27.10
  -4   1  -8  274.47   27.50
   3  -4  -8  255.27   17.60
  -3   4   8  264.77   24.70
  -3   4   8  263.57   25.00
  -1  -3   8  236.98   26.40
   4  -1   8  285.07   18.20
  -1  -3   8  265.07   22.60
   0  -4  -8   11.50    7.20
   4   0  -8   -1.60    4.90
  -4   4  -8    8.10    3.00
   4   0  -8    8.10    7.10
  -4   4  -8   12.50    9.80
   4   0  -8    8.40    2.70
   0  -4  -8   11.20    4.60
   0  -4  -8    7.90    3.00
   0   4   8   18.10    8.10
  -4   0   8    4.50    5.70
  -4   0   8   17.10    7.80
   0   4   8   10.50    3.10
   7  -3  -8  471.15   40.20
  -3  -4  -8  400.96   34.90
  -3  -4  -8  451.45   25.80
  -3  -4  -8  471.85   38.50
   7  -3  -8  408.46   22.70
  -4   7  -8  426.76   32.40
  -4   7  -8  477.75   26.50
  -4   7  -8  490.95   47.60
  -7   3   8  405.56   38.70
   4  -7   8  424.86   33.80
  -7   3   8  429.56   38.20
   3   4   8  457.75   25.90
   4  -7   8  448.56   44.20
  -5  -3  -8   65.69   16.80
   8  -5  -8   48.60   16.90
  -3   8  -8   54.09    8.10
  -5  -3  -8   43.40    6.80
  -5  -3  -8   45.10   12.80
  -8   5   8   45.70   15.90
   3  -8   8   52.89   15.10
   3  -8   8   87.09   24.40
   5   3   8   49.30    7.00
  -5   0  -8  149.49   10.80
   5  -5  -8  136.89    8.60
   0   5  -8  123.29   11.40
  -5   0  -8  150.98   23.20
  -5   0  -8  146.09   17.10
   5  -5  -8  175.18   20.90
   0   5  -8  132.29   19.80
   0  -5   8  144.09   25.50
  -5   5   8  156.88   23.60
   0  -5   8  119.39   18.30
   5   0   8  161.58   16.00
   3   2  -8  943.01   48.70
   2  -5  -8  920.21   47.40
   3   2  -8  925.01   59.69
   2  -5  -8 1038.10   51.49
  -5   3  -8  925.61   48.30
   3   2  -8  931.21   62.69
  -5   3  -8  945.41   67.39
   2  -5  -8  948.31   63.19
  -5   3  -8  989.40   50.49
  -3  -2   8  884.71   58.99
  -3  -2   8  882.41   62.19
  -2   5   8  977.10   61.49
  -2   5   8  948.21   47.50
   5  -3   8  951.30   49.50
  -5   6  -8  139.59   10.90
  -5   6  -8  148.69   28.90
   6  -1  -8  152.08   25.40
  -5   6  -8  130.49   16.20
  -1  -5  -8  183.08   25.70
  -1  -5  -8   92.49   15.50
   6  -1  -8  136.59    9.40
  -5   6  -8  120.59   15.30
  -1  -5  -8  152.58   11.00
   5  -6   8  125.59   16.60
  -6   1   8  158.88   24.20
  -6   1   8  110.79   19.70
   1   5   8  142.69   11.00
  -4  -5  -8    8.40    8.80
  -5   9  -8   10.00   11.80
  -4  -5  -8    8.70    8.20
  -5   9  -8   17.30    5.30
  -9   4   8    6.50    9.70
   5  -9   8   20.00   11.50
   5  -9   8   17.50   13.80
   4   5   8    7.10    3.80
  -6  -4  -8   67.89   19.30
  -6  -4  -8   76.39   19.20
  -4  10  -8   48.30    9.00
   6   4   8   58.59    8.50
   4 -10   8   56.49   18.10
   4 -10   8   35.20   18.30
 -10   6   8   61.69   20.40
   7  -6  -8   20.60   11.30
  -6  -1  -8   45.90   15.20
  -6  -1  -8   33.00    5.70
  -6  -1  -8   34.20   10.70
  -1   7  -8   21.10    5.90
  -7   6   8   39.40   13.70
   1  -7   8   19.40   10.00
   6   1   8   44.60    6.40
   1  -7   8   14.70   10.40
   2   4  -8  337.57   20.20
   4  -6  -8  289.17   17.10
  -6   2  -8  299.97   32.40
  -6   2  -8  323.07   22.70
  -6   2  -8  309.57   18.60
   4  -6  -8  284.67   34.60
   6  -2   8  328.67   23.40
  -4   6   8  307.27   17.30
  -4   6   8  302.27   30.50
  -2  -4   8  303.17   28.40
  -2  -4   8  299.27   33.00
   5   1  -8  129.19   24.20
   1  -6  -8  155.08   25.50
  -6   5  -8  171.68   29.70
  -6   5  -8  128.89   14.80
  -6   5  -8  138.29   15.50
   1  -6  -8  146.19   18.40
   5   1  -8  131.89   10.40
  -6   5  -8  148.69   10.80
   1  -6  -8  133.49   10.30
  -5  -1   8  153.28   23.20
  -5  -1   8  125.29   21.80
  -1   6   8  136.49   10.60
  -6   8  -8  412.26   24.50
  -6   8  -8  425.96   33.50
  -2  -6  -8  459.75   41.90
  -2  -6  -8  425.56   36.10
   8  -2  -8  377.26   21.70
  -6   8  -8  368.06   31.30
  -6   8  -8  374.86   51.59
   2   6   8  430.06   25.30
  -8   2   8  311.17   38.90
   6  -8   8  455.05   34.70
  -5  -6  -8  179.48   30.40
  -5  -6  -8  164.58   30.00
  -6  11  -8  189.88   15.60
 -11   5   8  168.28   31.70
   6 -11   8  149.29   34.80
   6 -11   8  180.28   30.90
   5   6   8  163.28   14.60
  -7  -5  -8  299.27   40.50
  -5  12  -8  217.18   19.00
  -7  -5  -8  212.68   36.10
 -12   7   8  221.38   37.80
   5 -12   8  308.27   54.49
   5 -12   8  299.47   43.00
   7   5   8  240.08   18.50
  -7  -2  -8  362.96   39.20
  -7  -2  -8  399.06   24.00
  -7  -2  -8  378.66   35.20
  -2   9  -8  386.46   25.90
   2  -9   8  401.06   39.50
   2  -9   8  516.15   61.89
   7   2   8  381.06   23.90
  -9   7   8  293.47   42.90
  -7   1  -8   29.40    8.70
  -7   1  -8   37.70    5.90
   6  -7  -8   35.90   15.10
   6  -7  -8   31.10   10.40
  -7   1  -8   45.90   16.30
   1   6  -8   27.00    6.10
  -1  -6   8   22.50   11.40
   7  -1   8   39.40    5.80
  -6   7   8   39.20    4.10
  -6   7   8   32.40   12.20
  -1  -6   8   13.10   10.80
   7  -1   8   21.00    8.70
   4   3  -8  467.55   26.50
   3  -7  -8  498.35   44.40
  -7   4  -8  473.15   32.10
  -7   4  -8  454.25   45.60
  -7   4  -8  429.26   25.20
   3  -7  -8  461.65   33.00
  -7   4  -8  403.66   29.60
  -4  -3   8  426.66   38.00
  -3   7   8  455.85   25.00
  -4  -3   8  510.85   44.50
   7  -4   8  431.86   30.20
  -3   7   8  426.86   39.60
  -7   7  -8  396.26   30.70
  -7   7  -8  365.26   22.30
   0  -7  -8  372.26   44.30
   0  -7  -8  332.27   31.60
   7   0  -8  372.26   21.80
  -7   7  -8  403.36   29.90
  -7   7  -8  415.16   51.49
  -7   0   8  403.76   39.80
  -7   0   8  357.06   36.00
   0   7   8  374.26   23.00
  -7  10  -8    7.40    4.20
  -3  -7  -8   17.80   14.00
  -7  10  -8    0.60   16.30
  -3  -7  -8    9.10    8.70
  -7  10  -8    3.30    7.50
 -10   3   8    5.90    9.60
   3   7   8   10.40    4.70
   7 -10   8    3.00    8.50
  -7  13  -8   76.29   11.30
  -6  -7  -8   72.59   23.20
  -7  13  -8   73.99   21.60
  -6  -7  -8   69.59   22.20
   6   7   8   74.49   10.80
   7 -13   8   53.29   20.30
  -6  14  -8   13.90    6.90
  -8  -6  -8   -0.10   11.20
   6 -14   8    0.60   16.80
   6 -14   8   14.50   19.10
   8   6   8    1.80    3.90
  -8  -3  -8  663.13   52.39
  -8  -3  -8  689.33   58.09
  -3  11  -8  574.34   36.60
   3 -11   8  518.35   58.59
   3 -11   8  629.54   66.29
   8   3   8  570.44   34.10
 -11   8   8  458.45   56.59
  -8   0  -8  357.76   45.20
  -8   0  -8  296.57   29.20
   0   8  -8  300.07   22.20
  -8   0  -8  320.27   20.00
  -8   8   8  313.07   42.00
   0  -8   8  391.06   37.10
   0  -8   8  292.27   43.00
   8   0   8  305.07   19.60
   3   5  -8   61.69    8.70
  -8   3  -8   55.89   11.10
  -8   3  -8   45.30   18.10
  -8   3  -8   48.20    6.60
   5  -8  -8   43.30   15.70
  -3  -5   8   37.40   14.30
  -5   8   8   58.29   16.60
  -3  -5   8   30.10   14.60
  -5   8   8   56.19    6.20
   8  -3   8   42.40   10.40
  -8   6  -8  462.35   49.00
   2  -8  -8  371.36   33.80
  -8   6  -8  465.55   33.30
   6   2  -8  398.06   24.50
   2  -8  -8  401.56   47.00
  -8   6  -8  434.16   24.10
  -8   6  -8  437.16   32.10
  -2   8   8  399.76   24.20
  -6  -2   8  365.46   37.90
  -6  -2   8  392.26   41.10
  -8   9  -8  144.59   36.00
  -8   9  -8  108.99   10.20
  -1  -8  -8  161.58   29.80
   9  -1  -8   96.89    9.10
  -8   9  -8  138.79   21.10
  -1  -8  -8   85.19   19.70
   1   8   8  121.49   11.30
  -9   1   8   94.59   21.80
  -8  12  -8  217.38   33.00
  -4  -8  -8  261.27   41.30
  -8  12  -8  225.28   18.00
  -4  -8  -8  259.97   41.60
   4   8   8  240.18   18.90
 -12   4   8  211.78   36.70
   8 -12   8  229.08   35.60
  -8  15  -8  113.39   15.10
  -7  -8  -8  165.78   35.90
   7   8   8  163.08   17.30
  -7  16  -8   59.09   11.80
  -9  -7  -8   68.09   26.10
   9   7   8   91.99   13.10
  -4  13  -8   20.60    8.00
  -9  -4  -8   17.80   15.60
  -9  -4  -8   42.60   18.00
   4 -13   8   -6.80   14.50
   4 -13   8   26.40   19.30
   9   4   8   21.30    6.20
  -9  -1  -8   -1.30    7.40
  -9  -1  -8    4.70    3.50
  -1  10  -8    6.40    5.20
  -9  -1  -8    0.70    9.50
   9   1   8    3.60    3.30
   1 -10   8    3.60   12.60
 -10   9   8   -3.90    7.70
   1 -10   8    2.10   11.80
   7  -9  -8  391.26   49.70
  -9   2  -8  382.56   22.30
  -9   2  -8  348.67   30.80
   2   7  -8  348.27   24.40
  -9   2  -8  397.76   42.90
  -2  -7   8  324.07   45.00
  -2  -7   8  385.66   38.30
   9  -2   8  350.46   21.80
  -7   9   8  400.06   47.00
  -9   5  -8    5.40    6.40
   4  -9  -8   14.50    8.40
  -9   5  -8   18.80   14.20
   5   4  -8   10.20    4.70
  -9   5  -8    6.90    7.70
   4  -9  -8    7.60    9.60
  -9   5  -8    8.90    3.30
   9  -5   8   28.90    9.70
  -4   9   8   11.80    3.90
  -4   9   8    9.10   10.10
  -5  -4   8    5.00   10.00
  -5  -4   8    1.90    8.50
  -9   8  -8  129.49   20.20
   1  -9  -8  110.59   27.00
   1  -9  -8   69.59   18.20
   8   1  -8  103.89   10.80
  -9   8  -8  120.79   10.00
  -9   8  -8  141.69   33.10
  -8  -1   8  119.19   24.00
  -1   9   8  110.89   11.80
  -2  -9  -8   59.19   18.50
  -2  -9  -8   79.79   23.20
  -9  11  -8   72.29    9.30
  -9  11  -8   76.69   19.10
 -11   2   8   80.29   23.30
   2   9   8  100.29   12.10
  -5  -9  -8    2.10   13.00
   5   9   8    4.80    5.10
  -5  15  -8   47.80   11.00
 -10  -5  -8   69.89   24.90
  10   5   8   62.09   10.30
  -2  12  -8   63.29   11.50
 -10  -2  -8   52.59   18.50
 -10  -2  -8   83.39   25.40
  10   2   8   57.19    8.70
 -12  10   8   39.50   18.20
   2 -12   8   96.99   26.60
   2 -12   8   73.39   28.60
 -10   1  -8   -0.80   10.00
 -10   1  -8    6.50    8.30
 -10   1  -8    3.20    3.20
   1   9  -8    9.20    5.40
  10  -1   8    1.60    2.70
  -1  -9   8    6.00   11.10
  -9  10   8    2.60   11.80
  -1  -9   8   12.60   15.10
   6 -10  -8   44.40   18.30
 -10   4  -8   69.69    7.90
 -10   4  -8   50.49   19.60
   4   6  -8   34.50    7.30
 -10   4  -8   42.90   12.80
  -4  -6   8   14.60   11.90
  -6  10   8   45.70   17.80
  10  -4   8   67.39    7.70
  -4  -6   8   32.40   17.00
  -6  10   8   50.79    6.50
   3 -10  -8    3.20    7.80
   7   3  -8    3.20    4.20
 -10   7  -8    1.80   12.90
 -10   7  -8    5.10    3.00
   3 -10  -8    0.60   10.30
 -10   7  -8   -1.60    6.80
  -3  10   8    7.10    4.40
  -7  -3   8    8.00   10.70
  10   0  -8    7.70    3.90
 -10  10  -8    6.30    9.40
 -10  10  -8    4.50    3.80
   0 -10  -8    6.10   10.70
   0 -10  -8   -5.00   10.60
 -10   0   8    1.80    9.70
   0  10   8   -0.40    3.50
  -3 -10  -8    9.50   12.30
   3  10   8   28.70    7.60
  -6 -10  -8    4.30   15.90
   6  10   8   28.80    8.60
  -3  14  -8   43.50   10.90
 -11  -3  -8   31.40   18.60
  11   3   8   39.80    8.30
 -11   0  -8  170.88   35.90
 -11   0  -8  166.98   28.60
   0  11  -8  156.88   17.60
   0 -11   8  153.78   32.10
   0 -11   8  164.28   42.10
  11   0   8  152.88   13.10
 -11  11   8  127.89   30.60
 -11   3  -8  673.43   61.69
 -11   3  -8  623.64   47.10
   3   8  -8  553.84   36.30
   8 -11  -8  656.73   74.99
 -11   3  -8  571.04   32.30
  -3  -8   8  561.24   61.69
  -3  -8   8  607.64   55.59
  11  -3   8  567.74   32.20
  -8  11   8  475.45   60.39
 -11   6  -8  199.08   13.40
   5 -11  -8  141.99   33.10
 -11   6  -8  209.08   27.40
   6   5  -8  189.38   16.10
 -11   6  -8  180.48   37.60
  -6  -5   8  181.58   32.60
  -5  11   8  165.08   32.80
  -5  11   8  164.38   13.30
   2 -11  -8   76.69   25.70
   2 -11  -8   65.69   19.90
   9   2  -8   69.89    9.30
  -9  -2   8   86.19   22.60
  -2  11   8   74.29    9.90
  -1 -11  -8  149.79   32.30
   1  11   8  171.98   16.00
  -4 -11  -8  142.89   36.50
   4  11   8  214.08   19.50
 -12  -1  -8   41.50   21.20
  -1  13  -8   41.60   10.60
 -12  -1  -8   54.29   20.30
  12   1   8   41.10    8.00
 -12   2  -8   63.29   24.30
 -12   2  -8   59.29   18.70
   2  10  -8   61.49   11.10
 -10  12   8   39.80   21.50
  12  -2   8   67.59    8.70
  -2 -10   8   23.90   17.90
 -12   5  -8  311.77   49.30
 -12   5  -8  236.48   16.90
 -12   5  -8  264.17   50.39
   5   7  -8  258.77   20.70
   7 -12  -8  284.17   51.19
  -7  12   8  152.78   36.20
  12  -5   8  256.87   16.80
  -5  -7   8  263.97   41.20
   8   4  -8  205.88   17.30
   4 -12  -8  193.88   38.90
   4 -12  -8  202.18   34.70
  -4  12   8  212.68   16.40
  -8  -4   8  268.97   41.90
  11   1  -8  158.98   13.80
   1 -12  -8  192.08   35.60
  -1  12   8  169.38   15.70
  -2 -12  -8   52.19   22.90
   2  12   8   79.29   13.20
  -2  15  -8   21.70    9.60
 -13  -2  -8   32.80   22.70
  13   2   8   20.90    6.90
 -13   1  -8   42.50   25.00
   1  12  -8   60.29   11.90
  13  -1   8   50.19    8.70
   4   9  -8   14.30    6.90
 -13   4  -8    5.80   22.10
  -4  -9   8   21.50   20.30
   7   6  -8   78.99   11.30
  -7  -6   8   47.30   21.00
  10   3  -8   21.10    6.70
   3 -13  -8   11.30   12.80
  -3  13   8   13.80    5.70
   0 -13  -8    7.60   15.10
   0  13   8   49.50   10.00
   0  14  -8   -6.60    5.90
   3  11  -8   24.10    8.10
   6   8  -8   15.30    6.60
   9   5  -8   23.40    6.60
   5 -14  -8    0.50   12.90
  -5  14   8   10.00    5.60
   2 -14  -8   41.50   20.60
  -2  14   8   72.69   11.40
   2  13  -8   13.30    8.30
   5  10  -8   36.90   10.20
   8   7  -8  126.79   16.30
  11   4  -8  175.08   16.70
   4 -15  -8  158.98   36.00
  -4  15   8  179.58   18.20
   7   9  -8   72.59   13.10
  10   6  -8   37.80    9.60
   0   0  -9  571.64   34.20
   0   0  -9  596.24   37.50
   0   0   9  573.24   33.70
   0   0   9  622.94   34.50
  -1  -1  -9  106.79   14.30
  -1   2  -9  131.69    9.90
  -1   2  -9  140.19   10.50
   2  -1  -9  138.69    9.20
   2  -1  -9  134.39   13.40
  -1  -1  -9  139.89   12.90
   2  -1  -9  140.49   16.80
  -1  -1  -9  109.69    9.00
   1   1   9  127.29   12.20
   1  -2   9  124.59   17.90
  -2   1   9  117.39   15.30
  -2   1   9  148.99   18.00
   1   1   9  119.19   11.50
  -2   1  -9  141.89   19.50
   1   1  -9  137.49   18.00
  -2   1  -9  137.69   10.00
   1   1  -9  136.69    9.80
   1  -2  -9  118.49   15.60
   1   1  -9  140.79   13.90
  -2   1  -9   93.99   15.90
   1  -2  -9  137.79    9.30
  -1   2   9  138.89   16.50
  -1   2   9  110.49   14.40
  -1  -1   9  144.19   14.10
  -1  -1   9  120.59   17.30
   4  -2  -9  141.29    8.40
   4  -2  -9  100.39   16.80
  -2  -2  -9   66.29   11.60
  -2   4  -9  134.09   10.00
  -2   4  -9   89.89   11.20
  -2   4  -9   90.39   19.00
  -2  -2  -9   97.59   14.30
   4  -2  -9   87.59   14.50
   2  -4   9  129.79   12.20
  -4   2   9  122.59   18.00
   2  -4   9   83.69   18.20
   2   2   9  115.09   15.10
   0   3  -9   72.19   10.90
   3  -3  -9   45.80   11.60
   3  -3  -9   65.29    8.90
  -3   0  -9   72.49   13.80
   0   3  -9   58.59   13.50
   3  -3  -9   87.09    6.20
  -3   3   9   69.29   13.00
   0  -3   9   62.29   14.30
   0  -3   9   53.19    9.90
  -3   3   9   67.69   13.10
   3   0   9   55.69    7.90
   0  -3  -9  708.83   35.70
  -3   3  -9  792.72   52.19
   3   0  -9  624.04   43.90
   3   0  -9  703.13   35.40
   3   0  -9  702.33   46.40
  -3   3  -9  640.04   50.89
  -3   3  -9  685.03   36.20
   0  -3  -9  666.13   45.50
  -3   0   9  706.73   45.80
  -3   0   9  612.74   43.50
   0   3   9  607.64   42.90
  -3   6  -9  376.16   22.50
  -3   6  -9  356.46   27.00
  -3  -3  -9  352.46   30.20
   6  -3  -9  382.36   19.60
   6  -3  -9  401.96   33.40
  -3  -3  -9  345.47   21.70
  -3  -3  -9  344.57   30.90
  -6   3   9  334.37   33.50
   3  -6   9  406.86   29.30
   3   3   9  330.67   21.40
   3   3   9  381.46   31.40
  -1   5  -9 1370.06   73.89
  -1   5  -9 1240.98   66.69
   5  -4  -9 1288.57   62.99
  -4  -1  -9 1298.07   65.39
   5  -4  -9 1281.17   72.99
  -4  -1  -9 1312.27   72.89
  -4  -1  -9 1324.77   78.59
   1  -5   9 1247.28   84.39
   4   1   9 1374.56   72.99
   1  -5   9 1301.97   74.09
  -5   4   9 1317.47   80.79
   2  -4  -9  116.89    8.00
   2  -4  -9   86.69   16.30
  -4   2  -9  122.79   21.50
   2   2  -9   64.49   13.00
   2   2  -9  101.89   18.40
  -4   2  -9  108.09    8.80
  -2   4   9  115.99   17.40
  -2  -2   9   81.79   16.00
  -2  -2   9   77.79   13.70
  -2   4   9  117.99   18.10
   5  -1  -9 2560.54  140.69
  -1  -4  -9 2633.54  125.89
  -4   5  -9 2619.14  127.89
  -1  -4  -9 2437.36  131.99
  -4   5  -9 2871.81  153.18
  -4   5  -9 2676.63  126.39
  -4   5  -9 2533.25  128.29
  -1  -4  -9 2681.53  140.09
   5  -1  -9 2566.24  124.19
   1   4   9 2744.23  138.79
  -5   1   9 2498.55  139.49
  -5   1   9 2542.25  139.09
   4  -5   9 2497.45  128.59
   1   4   9 2627.04  125.69
  -4   8  -9 1322.47   77.29
  -4  -4  -9 1235.38   82.09
   8  -4  -9 1375.26  100.49
  -4  -4  -9 1339.97   67.59
  -4   8  -9 1350.06   68.59
  -4  -4  -9 1241.38   81.49
   8  -4  -9 1320.27   63.59
   4  -8   9 1415.76   81.19
   4   4   9 1339.67   67.59
  -8   4   9 1140.09   85.09
   4  -8   9 1395.36   95.59
  -5  -2  -9   12.40    7.90
  -2   7  -9   14.30   13.10
  -2   7  -9   20.60    5.40
  -5  -2  -9   16.10    4.10
  -5  -2  -9   13.60    7.80
   7  -5  -9   35.50   13.10
  -7   5   9   14.20    9.30
   2  -7   9   13.30    8.60
   2  -7   9   20.50   12.10
   5   2   9   14.70    4.00
   1   4  -9 1329.37   76.39
   4  -5  -9 1314.27   63.89
  -5   1  -9 1349.27   65.99
   1   4  -9 1408.76   67.39
   4  -5  -9 1335.57   70.49
   4  -5  -9 1201.78   82.19
  -5   1  -9 1395.06   83.79
  -5   1  -9 1251.37   69.29
  -1  -4   9 1264.97   75.69
  -4   5   9 1211.68   78.89
   5  -1   9 1341.97   70.09
  -1  -4   9 1225.48   83.89
   4   1  -9 2853.91  146.49
  -5   4  -9 2606.54  151.28
   4   1  -9 2670.03  127.09
   1  -5  -9 2457.95  130.09
  -5   4  -9 2715.73  127.79
   1  -5  -9 2795.42  146.19
   1  -5  -9 2598.74  126.79
  -1   5   9 2638.24  126.79
  -4  -1   9 2581.44  140.99
  -4  -1   9 2509.45  144.09
  -2  -5  -9  122.39   21.90
  -2  -5  -9  138.29   20.00
  -2  -5  -9  137.99   11.00
   7  -2  -9  123.49   22.80
  -5   7  -9  141.49   18.00
  -5   7  -9  116.39   16.50
  -5   7  -9  170.78   33.40
   7  -2  -9  115.99    8.70
  -5   7  -9  125.59   10.90
  -7   2   9   90.39   19.70
   5  -7   9  141.09   18.00
  -7   2   9  115.39   22.00
   2   5   9  122.89   10.70
  -5  10  -9   70.39   24.70
  -5  -5  -9   96.49   21.60
  -5  10  -9   99.49   11.90
  -5  -5  -9   92.89   21.90
   5 -10   9   86.89   27.10
   5   5   9   93.99   11.10
 -10   5   9   84.29   21.80
   5 -10   9  135.49   24.50
  -6  -3  -9   25.30   10.50
  -6  -3  -9   25.10   11.50
  -3   9  -9   34.60    7.20
  -6  -3  -9   17.30    4.80
   3  -9   9   28.10   15.90
   6   3   9   19.80    5.30
   3  -9   9   34.10   13.80
  -9   6   9   18.80   12.20
   6  -6  -9  306.37   16.20
  -6   0  -9  292.87   25.10
  -6   0  -9  315.57   19.10
  -6   0  -9  368.86   34.90
   0   6  -9  264.87   20.10
   6  -6  -9  305.17   27.70
  -6   6   9  285.97   35.70
   0  -6   9  273.57   28.20
   0  -6   9  244.78   34.70
  -6   6   9  312.07   16.30
   6   0   9  299.77   26.30
   6   0   9  291.77   18.60
   3   3  -9  395.66   22.20
  -6   3  -9  334.67   37.20
   3  -6  -9  363.46   19.90
   3  -6  -9  313.17   38.40
  -6   3  -9  389.56   21.30
  -6   3  -9  335.37   22.60
  -3   6   9  328.87   19.60
  -3  -3   9  365.56   36.00
  -3  -3   9  311.97   30.40
   6  -3   9  329.27   22.80
  -3   6   9  310.47   32.00
  -6   6  -9   56.59   10.20
   0  -6  -9   41.90   14.50
  -6   6  -9   46.50    9.90
  -6   6  -9   67.79    7.80
   0  -6  -9   47.10   11.10
   0  -6  -9   57.29    7.10
  -6   6  -9  115.29   26.60
   6   0  -9   46.10   16.50
  -6   0   9   46.30   14.50
  -6   0   9   48.30   15.00
   0   6   9   67.89    7.80
  -3  -6  -9   57.49   15.20
  -6   9  -9   38.30   11.70
  -6   9  -9   63.89   23.80
  -6   9  -9   72.99    9.30
  -3  -6  -9   61.09   19.10
  -9   3   9   31.40   13.80
   3   6   9   67.99    9.00
   6  -9   9   54.49   14.40
  -6  12  -9   24.20    7.20
  -6  -6  -9   26.80   14.50
  -6  -6  -9   23.40   13.80
   6 -12   9   50.09   23.90
 -12   6   9   35.70   17.30
   6 -12   9   22.80   15.80
   6   6   9   40.30    7.70
  -7  -4  -9   37.00   14.80
  -4  11  -9   58.59   10.00
  -7  -4  -9   40.50   17.00
 -11   7   9   34.80   16.90
   4 -11   9   73.09   20.50
   7   4   9   51.29    8.40
   4 -11   9   44.30   23.70
  -1   8  -9  109.79   12.70
  -7  -1  -9  113.19   24.20
   8  -7  -9   93.29   21.50
  -7  -1  -9   86.59    9.80
  -7  -1  -9  103.79   18.40
   7   1   9   90.89   10.00
  -8   7   9   88.89   20.90
   1  -8   9   72.29   21.70
   1  -8   9   99.99   20.80
  -7   2  -9   15.40   11.60
  -7   2  -9   17.00    6.80
   2   5  -9   18.40    5.10
   5  -7  -9    8.90    9.70
  -7   2  -9   25.10    4.80
   5  -7  -9   19.10    3.40
  -2  -5   9   22.10   11.60
  -5   7   9   16.60    3.40
   7  -2   9   24.20    7.60
  -5   7   9   12.60    8.90
  -2  -5   9    6.90    7.90
  -7   5  -9  150.38   11.20
   2  -7  -9  140.89   18.10
  -7   5  -9  158.48   30.40
  -7   5  -9  129.49   14.90
   5   2  -9  141.09   11.50
   2  -7  -9  130.39   10.60
  -7   5  -9  136.39   16.30
   2  -7  -9  126.99   25.70
  -2   7   9  127.09   10.50
  -5  -2   9  136.79   23.10
  -5  -2   9  166.88   29.00
  -7   8  -9   20.80    9.30
  -7   8  -9   31.70    5.90
  -1  -7  -9   10.00    7.60
  -7   8  -9   39.00   19.90
  -1  -7  -9   28.30   13.50
   8  -1  -9   23.70    4.30
  -7   8  -9   16.20    8.00
   1   7   9   26.90    5.60
  -8   1   9   14.80   11.00
  -4  -7  -9    5.70   10.70
  -7  11  -9   12.20    5.20
  -7  11  -9   -4.10    8.70
  -4  -7  -9   -2.70    7.20
 -11   4   9    2.30   12.30
   7 -11   9   -0.80   10.10
   4   7   9    5.70    4.20
  -7  14  -9   55.59   11.10
  -7  -7  -9   60.79   21.90
   7   7   9   82.99   11.70
  -8  -5  -9  494.15   53.49
  -8  -5  -9  503.25   50.39
  -5  13  -9  485.85   33.20
   5 -13   9  553.14   79.59
   8   5   9  479.45   31.40
   5 -13   9  553.54   62.99
  -8  -2  -9   47.10    7.90
  -2  10  -9   42.60    9.10
  -8  -2  -9   47.70   15.30
  -8  -2  -9   69.19   20.90
 -10   8   9   38.50   17.00
   2 -10   9   35.50   19.60
   2 -10   9   15.40   13.70
   8   2   9   48.80    7.90
  -8   1  -9   76.49   15.10
   7  -8  -9   96.09   19.40
  -8   1  -9   98.19   23.10
  -8   1  -9   99.89    9.30
   1   7  -9   93.69   11.50
  -1  -7   9   81.69   22.10
   8  -1   9   96.69    9.10
  -7   8   9   91.69   21.20
  -1  -7   9   76.69   18.60
  -8   4  -9 1262.67   73.59
   4   4  -9 1453.65   69.79
   4  -8  -9 1175.08   89.79
  -8   4  -9 1366.76   94.49
  -8   4  -9 1365.56   67.79
  -4   8   9 1157.98   86.09
  -4  -4   9 1306.57   85.79
  -4   8   9 1444.16   66.89
  -4  -4   9 1354.56   92.39
   8  -4   9 1299.27   73.89
  -8   7  -9   11.00    6.80
   1  -8  -9    8.20   10.50
  -8   7  -9   22.20    4.70
   1  -8  -9    6.10    6.20
  -8   7  -9   33.00   11.40
  -8   7  -9   49.10   19.70
   7   1  -9   27.30    5.10
  -1   8   9   25.40    5.20
  -7  -1   9   14.90    9.90
  -2  -8  -9    9.70    9.10
  -8  10  -9   31.30   12.40
  -2  -8  -9   38.30   16.60
  -8  10  -9   11.00    4.70
 -10   2   9   17.70   13.80
   8 -10   9   37.00   14.70
   2   8   9   21.90    6.10
  -5  -8  -9  450.15   57.19
  -5  -8  -9  495.95   60.49
  -8  13  -9  469.95   30.70
   5   8   9  477.15   31.20
  -8  -8  -9   37.10   20.10
   8   8   9   46.90    9.40
  -6  15  -9   12.40    6.70
  -9  -6  -9   18.50   16.20
   9   6   9    6.00    5.20
  -9  -3  -9   35.00   16.00
  -3  12  -9   57.69   10.80
  -9  -3  -9   80.39   20.80
   3 -12   9   53.59   20.90
   3 -12   9   27.30   20.10
 -12   9   9   60.19   19.60
   9   3   9   40.70    7.60
  -9   0  -9 1699.63  111.89
  -9   0  -9 1639.54   97.89
   0   9  -9 1506.45   86.79
  -9   0  -9 1770.52   83.89
   0  -9   9 1683.53  105.89
  -9   9   9 1438.36  107.69
   9   0   9 1712.43   83.59
   0  -9   9 1745.83  120.59
  -9   3  -9   14.00   12.70
  -9   3  -9   19.00    4.50
  -9   3  -9   34.70   10.50
   3   6  -9   27.50    6.30
   6  -9  -9   10.60   12.20
  -3  -6   9   12.20   12.70
  -3  -6   9   30.80   13.60
  -6   9   9   55.99   18.50
  -6   9   9   13.30    3.70
   6   3  -9   54.19    7.80
  -9   6  -9   80.19   25.50
   3  -9  -9   46.80   17.10
   3  -9  -9  102.19   19.00
  -9   6  -9   63.39   12.50
  -9   6  -9   61.99    7.50
  -6  -3   9   69.09   19.90
  -3   9   9   70.99    8.40
   0  -9  -9 1308.57   94.19
  -9   9  -9 1411.36  107.69
  -9   9  -9 1287.47   66.29
   9   0  -9 1317.97   65.69
   0  -9  -9 1129.29   82.49
  -9   9  -9 1325.57   79.59
   0   9   9 1283.27   67.59
  -9   0   9 1292.77   90.39
  -9  12  -9  148.09   14.00
  -3  -9  -9  145.39   29.40
  -3  -9  -9  172.18   35.30
 -12   3   9  152.48   32.10
   3   9   9  162.38   15.10
  -6  -9  -9   24.70   19.70
   6   9   9   30.60    8.30
  -4  14  -9   60.99   12.20
 -10  -4  -9   40.10   20.30
   4 -14   9   57.69   27.30
  10   4   9   72.89   10.90
 -10  -1  -9  100.19   27.20
  -1  11  -9   66.19   11.70
 -10  -1  -9   33.40   14.70
   1 -11   9   34.40   19.50
 -11  10   9   43.90   19.50
   1 -11   9   92.89   31.60
  10   1   9   45.00    7.60
   2   8  -9   40.50    8.40
 -10   2  -9   49.90   14.20
   8 -10  -9   23.10   17.50
 -10   2  -9   49.99    7.20
 -10   2  -9   36.60   17.60
  10  -2   9   60.69    7.80
  -8  10   9   50.49   18.70
  -2  -8   9   46.40   23.10
  -2  -8   9   21.70   14.10
   5   5  -9   91.59   11.40
 -10   5  -9   78.99   25.00
   5 -10  -9  103.29   26.60
 -10   5  -9   94.79   16.70
 -10   5  -9  119.49    9.90
  -5  10   9   76.49   22.20
  -5  10   9   99.59    9.10
  -5  -5   9   68.09   20.90
   2 -10  -9   24.70   11.90
   8   2  -9    9.50    4.30
 -10   8  -9   34.60   19.80
   2 -10  -9   24.00   14.20
 -10   8  -9   18.90    4.70
  -2  10   9   14.60    5.10
  -8  -2   9   14.10   11.80
  -1 -10  -9  112.99   25.40
  -1 -10  -9   52.69   21.90
 -10  11  -9   81.29   12.90
 -11   1   9   69.09   22.60
   1  10   9   78.99   10.90
  -4 -10  -9   46.30   20.80
   4  10   9   61.79   11.10
  -5  16  -9    5.00    7.30
 -11  -5  -9    8.00   16.70
  11   5   9    6.50    4.60
 -11  -2  -9   37.40   18.00
  -2  13  -9   38.60   10.40
 -11  -2  -9   53.19   23.90
  11   2   9   50.79    8.60
   2 -13   9   34.70   22.20
 -11   1  -9   69.99    8.90
 -11   1  -9   45.40   16.90
   1  10  -9   59.29   11.00
 -11   1  -9   40.30   20.00
 -10  11   9   29.20   17.90
  11  -1   9   73.19    9.40
  -1 -10   9   59.79   22.00
   7 -11  -9   30.90   19.00
 -11   4  -9   69.99    8.40
 -11   4  -9   71.19   16.50
 -11   4  -9   94.29   27.90
   4   7  -9   49.70    9.40
  -7  11   9   52.39   19.60
  11  -4   9   37.60    6.60
  -4  -7   9   73.09   22.10
   7   4  -9    5.20    4.40
 -11   7  -9    6.20    3.50
   4 -11  -9    7.90    9.60
   4 -11  -9    4.00   13.20
 -11   7  -9   -5.00   13.50
  -7  -4   9   23.50   15.10
  -4  11   9    3.60    3.90
   1 -11  -9  110.49   31.30
  10   1  -9   92.99   10.40
   1 -11  -9   89.69   22.80
 -10  -1   9   45.30   18.80
  -1  11   9   80.39   10.70
  -2 -11  -9   42.00   18.60
   2  11   9   49.30    9.70
  -5 -11  -9    2.50   13.80
   5  11   9    4.10    5.60
  -3  15  -9    3.00    7.10
 -12  -3  -9    1.70   17.00
  12   3   9    6.50    5.30
 -12   0  -9  294.67   49.80
   0  12  -9  265.27   24.10
   0 -12   9  230.68   48.60
  12   0   9  308.87   20.70
   9 -12  -9   46.60   22.90
   3   9  -9   56.79   10.40
 -12   3  -9   31.10   18.60
 -12   3  -9   45.80    7.20
  12  -3   9   57.89    7.90
  -3  -9   9   37.00   19.20
  -9  12   9   44.60   20.20
 -12   6  -9   44.20   22.30
   6   6  -9   23.30    6.70
   6 -12  -9   20.80   17.30
  -6  12   9    5.00   15.20
  -6  -6   9   11.00   12.60
   9   3  -9  168.18   14.70
   3 -12  -9  163.08   30.90
   3 -12  -9  121.69   33.50
  -9  -3   9  116.09   28.00
  -3  12   9  164.88   14.30
   0 -12  -9  159.78   32.90
   0  12   9  208.88   17.80
  -3 -12  -9   39.40   22.20
   3  12   9   40.60   10.00
  -1  14  -9   42.90   12.00
 -13  -1  -9   48.30   23.50
  13   1   9   68.09   10.30
   2  11  -9   20.10    8.70
 -13   2  -9   48.60   24.70
  13  -2   9   53.09    8.00
   5   8  -9  470.45   32.40
  -5  -8   9  471.35   66.99
   8   5  -9  483.85   31.10
  -5  13   9  450.65   28.40
   2 -13  -9   45.90   20.10
  11   2  -9   53.79    8.80
  -2  13   9   49.70    9.60
  -1 -13  -9   85.59   26.90
   1  13   9  121.09   15.60
   1  13  -9   62.39   13.10
   4  10  -9   73.69   13.10
   7   7  -9   72.39   12.10
  10   4  -9   41.30    9.00
   4 -14  -9   45.40   20.40
  -4  14   9   41.40    8.90
   1 -14  -9  104.19   29.60
  -1  14   9  124.49   15.60
   3  12  -9    1.60    6.50
   6   9  -9    4.20    5.60
   9   6  -9   22.90    7.30
   3 -15  -9   42.10   21.80
  -3  15   9   28.70    8.50
   5  11  -9   -2.60    5.80
   8   8  -9   48.20   10.00
  11   5  -9   -0.60    5.00
   5 -16  -9    8.30   14.70
   0   1 -10  291.67   19.70
   0   1 -10  281.77   24.40
  -1   0 -10  223.98   21.50
   1  -1 -10  237.28   15.50
  -1   0 -10  250.97   23.10
   1  -1 -10  288.77   21.90
  -1   0 -10  233.88   15.90
   0   1 -10  270.07   16.20
   1  -1 -10  279.77   20.00
   0  -1  10  276.27   18.70
  -1   1  10  273.97   21.20
   1   0  10  225.38   17.00
   1   0  10  246.48   17.20
   0  -1  10  263.37   23.30
  -1   1  10  292.47   21.60
  -1   3 -10  285.27   19.20
  -1   3 -10  321.77   30.90
   3  -2 -10  329.37   27.50
  -2  -1 -10  306.67   18.90
  -2  -1 -10  335.17   26.10
  -1   3 -10  308.07   21.20
  -2  -1 -10  286.97   22.40
   3  -2 -10  319.57   18.00
   3  -2 -10  314.07   23.10
   1  -3  10  334.77   31.00
  -3   2  10  302.07   26.60
  -3   2  10  334.67   27.90
   1  -3  10  308.87   21.30
   2   1  10  351.16   23.30
   0  -2 -10 1652.63   79.89
  -2   2 -10 1552.94   94.79
   0  -2 -10 1561.94   82.49
   2   0 -10 1562.64   87.69
   2   0 -10 1569.24   88.69
   0  -2 -10 1716.03   88.09
  -2   2 -10 1644.14   80.29
   0  -2 -10 1783.72   83.29
   2   0 -10 1580.54   79.39
   0   2  10 1606.44   86.59
  -2   0  10 1474.05   86.89
   0   2  10 1700.93   86.79
  -2   0  10 1672.93   97.49
  -3  -2 -10   19.90    4.30
  -3  -2 -10    4.20    5.00
   5  -3 -10   28.10    4.00
   5  -3 -10   26.30    9.10
  -3  -2 -10   12.50    6.50
  -2   5 -10   24.80    5.20
  -2   5 -10   18.10    7.00
   2  -5  10   26.90   11.80
   2  -5  10   12.50    5.80
  -5   3  10   19.20    9.70
   3   2  10   26.60    8.50
  -3   1 -10  352.16   20.10
  -3   1 -10  335.27   31.20
   1   2 -10  322.37   19.70
   2  -3 -10  316.67   18.70
   2  -3 -10  352.26   29.70
   1   2 -10  335.37   25.40
  -1  -2  10  319.67   29.90
  -1  -2  10  289.97   24.40
  -2   3  10  338.87   28.00
  -2   3  10  352.66   27.70
  -1  -3 -10 1000.40   62.09
  -1  -3 -10  929.11   55.39
   4  -1 -10  971.00   50.39
   4  -1 -10 1041.20   62.99
  -3   4 -10 1113.09   72.89
  -3   4 -10 1068.59   52.39
  -3   4 -10 1112.99   70.79
  -1  -3 -10  941.31   51.09
  -4   1  10  948.41   62.29
   1   3  10 1073.39   61.19
  -4  -3 -10    9.60    7.00
  -4  -3 -10   19.00    9.20
   7  -4 -10   13.40    9.10
  -4  -3 -10   19.80    5.00
  -3   7 -10   29.40   10.50
  -3   7 -10   18.10    5.30
   7  -4 -10   12.60    2.80
  -7   4  10   11.80    8.00
   3  -7  10    7.70    7.30
   4   3  10   14.00    4.30
   3  -7  10   32.00   15.90
   4  -4 -10   70.29   10.70
  -4   0 -10   66.69   10.50
   4  -4 -10   70.79    6.20
   0   4 -10   57.89    7.80
   0   4 -10  104.99   14.80
  -4   0 -10   58.69   14.50
   0   4 -10   72.59   16.40
  -4   0 -10   81.69    8.60
   0  -4  10   81.09   17.60
   0  -4  10   75.79   12.90
   4   0  10   77.39   10.70
  -4   4  10   53.49   13.90
  -4   3 -10 1003.60   69.29
   1  -4 -10  976.70   49.20
  -4   3 -10  985.60   65.99
   3   1 -10 1001.30   49.70
  -4   3 -10  984.50   50.39
   3   1 -10  993.00   60.69
   1  -4 -10  849.02   60.29
  -3  -1  10  944.91   59.69
  -1   4  10  901.51   59.39
  -3  -1  10  972.80   63.29
  -1   4  10 1014.30   60.89
  -2  -4 -10  137.99   18.80
   6  -2 -10  118.69   20.80
  -4   6 -10  116.29   14.50
  -4   6 -10  122.69   26.10
  -2  -4 -10  123.09   10.60
  -4   6 -10  136.49   11.50
   6  -2 -10  137.59    9.40
  -2  -4 -10  104.89   19.40
  -6   2  10  130.99   21.80
   2   4  10  127.89   10.60
  -6   2  10  156.28   22.80
   4  -6  10  139.09   16.20
   4  -6  10  120.89   24.40
  -5  -4 -10   41.80   13.80
  -5  -4 -10   46.50   14.40
  -4   9 -10   52.79    8.80
  -5  -4 -10   33.40    6.60
   5   4  10   34.30    6.60
   4  -9  10   23.40   11.90
   4  -9  10   46.20   20.40
  -9   5  10   34.70   15.20
   6  -5 -10  575.44   28.90
  -1   6 -10  555.04   40.40
  -1   6 -10  520.45   33.20
  -5  -1 -10  607.04   45.70
  -5  -1 -10  598.44   39.70
  -5  -1 -10  575.64   31.80
   6  -5 -10  599.04   41.80
   1  -6  10  531.65   50.59
   5   1  10  605.54   40.10
   5   1  10  552.84   31.50
  -6   5  10  508.35   45.30
   1  -6  10  549.95   41.00
   3  -5 -10   15.00    3.40
   2   3 -10   26.40   10.20
  -5   2 -10   17.00    3.90
   2   3 -10   27.00    5.20
   3  -5 -10   13.00    8.70
  -5   2 -10   12.50    9.40
   2   3 -10   18.70   10.40
  -3   5  10   15.10    3.20
  -2  -3  10   24.30   10.90
  -3   5  10   22.20    9.10
  -2  -3  10   20.80    9.10
  -5   5 -10  391.66   48.20
   0  -5 -10  310.97   30.70
   0  -5 -10  283.57   22.00
   0  -5 -10  305.87   18.50
   5   0 -10  298.47   17.90
  -5   5 -10  270.47   18.60
   0   5  10  300.87   18.40
  -5   0  10  260.17   31.10
  -5   0  10  295.77   30.90
  -3  -5 -10   48.80   13.30
  -3  -5 -10   55.59   16.40
  -5   8 -10   34.70   16.70
  -5   8 -10   62.49    8.80
  -5   8 -10   38.80   11.10
  -3  -5 -10   55.09    8.00
   8  -3 -10   58.69    6.00
  -8   3  10   47.80   15.60
   5  -8  10   58.29   13.70
   3   5  10   52.89    7.90
   5  -8  10   70.19   22.10
  -5  11 -10   87.19   12.00
  -6  -5 -10   78.29   21.50
  -6  -5 -10   32.30   15.90
   5 -11  10   71.89   20.70
   6   5  10   67.99    9.80
   5 -11  10   29.80   18.50
 -11   6  10   44.30   18.90
  -2   8 -10  207.58   16.90
  -6  -2 -10  236.28   33.50
  -6  -2 -10  248.08   28.80
  -6  -2 -10  212.18   15.50
   8  -6 -10  254.37   33.10
   2  -8  10  209.28   34.30
   6   2  10  198.58   15.20
   2  -8  10  269.77   32.20
  -8   6  10  173.98   29.90
   1   5 -10  559.64   33.90
  -6   1 -10  546.95   36.80
   5  -6 -10  620.24   30.70
  -6   1 -10  654.53   50.79
  -6   1 -10  599.54   33.00
   5  -6 -10  574.54   38.30
  -5   6  10  606.84   30.60
  -1  -5  10  551.34   50.89
   6  -1  10  619.14   38.30
  -1  -5  10  597.24   43.90
  -5   6  10  541.15   46.30
  -6   4 -10  128.29   10.80
   4   2 -10  117.79   10.60
   2  -6 -10  134.39   10.10
  -6   4 -10  152.78   28.90
   4   2 -10  196.98   30.80
   2  -6 -10  130.39   24.10
  -4  -2  10  113.69   19.80
  -2   6  10  166.88   25.30
  -4  -2  10  101.89   21.50
  -2   6  10  145.59   10.50
  -6   7 -10  247.78   41.40
  -6   7 -10  245.68   16.50
  -6   7 -10  206.48   19.40
   7  -1 -10  230.18   14.60
  -6   7 -10  244.38   20.70
  -1  -6 -10  227.28   15.90
  -1  -6 -10  201.18   21.80
  -1  -6 -10  229.68   32.10
   1   6  10  217.78   15.90
   6  -7  10  201.78   20.50
  -7   1  10  240.68   31.60
  -6  10 -10  265.57   19.60
  -6  10 -10  243.68   46.50
  -4  -6 -10  261.97   35.40
  -4  -6 -10  316.27   41.10
   4   6  10  232.38   18.60
   6 -10  10  293.57   34.40
 -10   4  10  291.17   40.00
  -7  -6 -10  123.39   26.90
  -7  -6 -10   99.99   26.20
  -6  13 -10   98.79   13.90
   7   6  10  107.49   13.20
  -3  10 -10  250.67   20.10
  -7  -3 -10  270.97   18.70
  -7  -3 -10  164.48   27.60
  -7  -3 -10  291.37   39.20
   7   3  10  254.77   18.30
   3 -10  10  217.78   38.60
 -10   7  10  232.98   36.60
   3 -10  10  294.67   39.20
   0   7 -10  275.17   21.20
  -7   0 -10  298.87   19.70
   7  -7 -10  310.07   16.70
  -7   0 -10  282.17   26.50
  -7   0 -10  313.57   39.10
   7  -7 -10  305.07   30.50
   0  -7  10  287.67   41.00
   7   0  10  272.87   19.10
   0  -7  10  330.47   32.20
  -7   7  10  329.87   17.00
  -7   7  10  257.47   36.40
   3   4 -10   14.00    4.80
   4  -7 -10   19.70    3.80
  -7   3 -10    2.40    9.60
  -7   3 -10   11.50    5.40
  -7   3 -10   21.20    4.90
   4  -7 -10    3.30    7.60
  -3  -4  10   17.10   10.20
  -4   7  10    9.80    8.50
  -4   7  10   18.90    3.80
  -3  -4  10   34.50   14.60
   7  -3  10   10.60    5.50
  -7   6 -10  236.58   19.50
  -7   6 -10  227.58   19.10
  -7   6 -10  222.78   37.10
   1  -7 -10  205.18   32.00
   1  -7 -10  220.28   21.80
   6   1 -10  228.18   15.90
  -7   6 -10  265.27   16.90
   1  -7 -10  230.18   15.80
  -6  -1  10  239.28   32.30
  -1   7  10  232.38   16.00
  -7   9 -10  277.77   27.10
  -7   9 -10  278.47   48.10
   9  -2 -10  256.97   16.60
  -7   9 -10  298.87   19.80
  -2  -7 -10  308.87   41.20
  -2  -7 -10  289.27   30.60
   2   7  10  287.77   19.70
  -9   2  10  235.88   36.20
   7  -9  10  263.97   30.10
  -7  12 -10   20.10    6.40
  -5  -7 -10   10.30   12.60
  -5  -7 -10    3.40    8.20
   5   7  10   13.30    5.50
 -12   5  10    6.60   13.50
  -7  15 -10    0.90    4.80
  -8  -7 -10    5.80   12.70
   8   7  10    1.00    4.40
  -8  -4 -10   -4.50    8.50
  -8  -4 -10    5.90    9.50
  -4  12 -10   17.10    6.90
   8   4  10   12.50    4.90
   4 -12  10    0.30   14.80
 -12   8  10   14.60   15.20
  -8  -1 -10   14.90    4.60
  -8  -1 -10   -3.70    6.00
  -8  -1 -10    5.50    9.60
  -1   9 -10   12.00    5.70
  -9   8  10   24.90   13.20
   1  -9  10   22.00   16.20
   8   1  10    7.20    4.00
   1  -9  10    6.60   11.50
  -8   2 -10  254.27   39.00
  -8   2 -10  246.58   22.30
   6  -8 -10  269.37   40.00
   2   6 -10  221.78   18.20
  -8   2 -10  236.68   16.50
  -6   8  10  242.98   34.90
  -2  -6  10  246.18   40.90
  -2  -6  10  245.28   32.20
   8  -2  10  254.77   23.70
  -6   8  10  248.48   14.70
   5   3 -10   50.19    7.90
  -8   5 -10   40.70    8.60
  -8   5 -10   93.99   26.20
   3  -8 -10   66.39   19.30
   3  -8 -10   60.59   12.50
  -8   5 -10   55.49    7.40
  -8   5 -10   47.10   16.10
  -5  -3  10   65.29   28.60
   8  -5  10   50.39   15.90
  -5  -3  10   30.70   13.40
  -3   8  10   31.20   13.30
  -3   8  10   56.19    7.10
   8   0 -10  175.98   13.60
   0  -8 -10  195.48   26.90
   0  -8 -10  155.98   30.00
  -8   8 -10  214.28   15.20
  -8   8 -10  245.88   45.30
  -8   8 -10  190.08   22.60
  -8   0  10  145.39   27.50
   0   8  10  207.18   15.10
  -3  -8 -10   84.09   21.80
  -8  11 -10  112.99   12.60
  -3  -8 -10  129.59   28.90
   3   8  10  117.79   13.10
 -11   3  10   76.19   23.00
  -8  14 -10  127.19   15.70
  -6  -8 -10  129.89   30.70
   6   8  10  112.39   14.40
  -9  -5 -10   80.79   27.10
  -5  14 -10   58.19   11.70
   9   5  10   65.79   11.00
  -9  -2 -10  166.28   33.30
  -9  -2 -10  169.48   28.20
  -2  11 -10  173.58   19.10
  -9  -2 -10  135.09   13.10
   9   2  10  142.19   13.10
   2 -11  10  170.18   33.10
 -11   9  10  141.29   31.40
   1   8 -10   14.90    5.80
  -9   1 -10    6.80   12.00
  -9   1 -10    2.90    6.00
  -9   1 -10    5.60    3.40
   9  -1  10    6.90    3.50
  -1  -8  10    5.40   11.20
  -8   9  10    6.30   10.30
  -1  -8  10    6.20   12.60
  -9   4 -10   53.79    7.40
   4   5 -10   44.20    7.90
  -9   4 -10   50.69   19.30
   5  -9 -10   40.80   17.80
  -9   4 -10   47.60   10.80
  -4  -5  10   44.40   16.20
  -5   9  10   21.10   12.90
  -5   9  10   50.59    6.60
  -9   7 -10  364.36   54.09
   2  -9 -10  242.28   39.50
   2  -9 -10  285.97   29.30
  -9   7 -10  301.47   19.30
  -9   7 -10  229.18   33.20
   7   2 -10  309.97   20.20
  -7  -2  10  328.47   41.30
  -2   9  10  280.27   19.30
  -1  -9 -10   60.29   17.60
  -1  -9 -10   74.99   23.10
  -9  10 -10   90.79   10.60
 -10   1  10   51.89   19.20
   1   9  10   80.09   10.80
  -9  13 -10   32.70    7.80
  -4  -9 -10   25.50   16.90
   4   9  10   31.20    8.10
  -7  -9 -10   10.60   18.30
   7   9  10   14.10    6.40
  -6  16 -10   66.99   13.70
 -10  -6 -10   13.30   18.70
  10   6  10   50.89   10.10
 -10  -3 -10   54.49   22.20
 -10  -3 -10   84.29   22.00
  -3  13 -10   57.99   11.70
   3 -13  10   65.79   27.30
  10   3  10   66.89   10.10
 -10   0 -10  276.07   19.00
 -10   0 -10  311.07   48.20
 -10   0 -10  246.78   33.10
   0  10 -10  258.97   22.40
  10   0  10  269.77   18.90
 -10  10  10  275.47   43.80
   0 -10  10  244.88   39.00
   7 -10 -10  224.98   40.00
 -10   3 -10  317.67   28.50
   3   7 -10  269.97   21.50
 -10   3 -10  282.27   19.20
 -10   3 -10  368.06   51.39
  -3  -7  10  295.57   40.00
  -7  10  10  222.88   38.00
  10  -3  10  309.27   19.40
 -10   6 -10  278.27   18.60
   6   4 -10  292.47   20.30
 -10   6 -10  253.87   43.90
   4 -10 -10  288.57   45.10
  -4  10  10  254.67   17.80
  -4  10  10  232.48   38.60
  -6  -4  10  318.57   41.40
   9   1 -10   88.79   10.40
 -10   9 -10   92.29   32.10
 -10   9 -10   83.09   10.00
   1 -10 -10   73.79   19.10
   1 -10 -10  127.99   30.90
  -1  10  10   80.89   10.80
  -9  -1  10   80.89   23.70
  -2 -10 -10   57.09   20.10
  -2 -10 -10   37.20   20.20
   2  10  10   67.99   10.80
  -5 -10 -10   54.29   24.40
   5  10  10   66.89   11.60
  -4  15 -10   26.20    9.40
 -11  -4 -10   27.20   20.00
  11   4  10   32.10    7.80
  -1  12 -10    4.30    6.50
 -11  -1 -10   13.20   13.80
  11   1  10    5.00    3.80
   1 -12  10  -11.60   14.10
 -11   2 -10  147.49   34.60
 -11   2 -10  142.09   12.40
   2   9 -10  160.18   17.70
  11  -2  10  151.98   12.50
  -2  -9  10  118.99   27.60
  -9  11  10   92.89   26.20
   6 -11 -10   59.79   21.20
   5   6 -10   66.79   10.60
 -11   5 -10   71.89    8.80
 -11   5 -10   66.29   23.70
  -6  11  10   59.59    7.80
  -5  -6  10  106.99   26.40
  -6  11  10   53.29   20.60
   3 -11 -10  103.99   30.20
 -11   8 -10  146.79   38.90
   8   3 -10  114.39   12.70
   3 -11 -10   97.09   22.50
 -11   8 -10  104.99   10.10
  -8  -3  10  131.49   28.00
  -3  11  10  102.19   11.60
   0 -11 -10   41.30   16.90
   0 -11 -10   40.10   23.00
   0  11  10   39.20    8.40
  -3 -11 -10   24.90   16.00
   3  11  10   22.90    7.80
  -2  14 -10   63.09   12.90
 -12  -2 -10   81.29   29.20
  12   2  10   83.29   11.70
 -12   1 -10    4.40    3.90
 -12   1 -10   -3.20   13.00
   1  11 -10    6.50    6.50
  -1 -11  10    1.40   15.60
  12  -1  10    0.10    3.00
 -12   4 -10   14.60   16.70
 -12   4 -10    6.00    3.80
   4   8 -10    4.20    5.00
   8 -12 -10    7.50   15.70
  -4  -8  10   10.60   15.30
  12  -4  10   13.80    4.70
  -8  12  10    7.70   13.10
   7   5 -10    6.80    4.60
 -12   7 -10   -7.40   13.60
   5 -12 -10   19.90   17.90
  -5  12  10    6.90    4.30
  -7  -5  10   15.70   16.50
  -5  12  10   -4.50   12.90
  10   2 -10   58.89    8.90
   2 -12 -10   41.10   16.80
  -2  12  10   49.80    9.00
  -1 -12 -10    3.60   12.00
   1  12  10    0.70    5.30
 -13   0 -10   -1.10   14.70
   0  13 -10    4.30    5.80
  13   0  10    0.30    3.90
   3  10 -10   37.40   10.00
 -13   3 -10   81.69   27.90
 -13   3 -10   64.19    8.80
  13  -3  10   57.39    8.80
   6   7 -10   97.19   13.40
   9   4 -10   30.50    7.50
   4 -13 -10   23.00   15.20
  -4  13  10   12.00    5.70
   1 -13 -10    5.70   12.90
  -1  13  10    4.30    5.50
   2  12 -10   66.29   13.60
   5   9 -10   56.89   11.40
   8   6 -10  117.09   14.90
  11   3 -10   28.20    7.20
   3 -14 -10   19.30   15.60
  -3  14  10   35.60    7.80
   0 -14 -10   12.50   17.30
   0  14  10   20.30    7.80
   4  11 -10   12.90    7.90
   7   8 -10    0.10    5.40
  10   5 -10   75.79   12.10
   6  10 -10   58.09   12.40
   9   7 -10    8.00    6.60
  -1   1 -11   89.49   16.00
   0  -1 -11   88.09    8.00
  -1   1 -11   91.29   16.20
  -1   1 -11   94.39    8.50
   1   0 -11   92.89    8.10
   0  -1 -11   96.39   13.50
   1   0 -11   73.19   13.30
   0  -1 -11   99.79   13.60
   1   0 -11   99.29   13.30
   0   1  11   94.59   12.60
  -1   0  11   86.49   12.20
  -1   0  11  111.79   14.50
   0   1  11   92.79   12.60
   0   2 -11 1543.95   79.79
   0   2 -11 1398.66   90.99
  -2   0 -11 1639.74   91.69
  -2   0 -11 1582.64   79.59
   2  -2 -11 1617.24   82.19
   2  -2 -11 1666.63   89.59
  -2   0 -11 1646.04   89.59
   0   2 -11 1663.53   83.69
   2  -2 -11 1646.04   78.79
   0  -2  11 1554.14   92.49
   0  -2  11 1658.73   83.89
  -2   2  11 1600.14   88.69
  -2   2  11 1624.14   88.89
  -2   3 -11  464.95   41.40
  -1  -2 -11  512.15   28.70
  -2   3 -11  497.65   29.10
  -1  -2 -11  475.45   32.50
  -2   3 -11  504.15   44.10
  -1  -2 -11  518.85   35.30
   3  -1 -11  577.34   37.80
   3  -1 -11  539.75   28.20
   3  -1 -11  550.84   38.90
   2  -3  11  470.45   40.40
  -3   1  11  549.65   38.70
   1   2  11  544.75   35.20
  -3  -1 -11  385.96   26.80
  -3  -1 -11  355.56   30.20
  -1   4 -11  380.36   26.30
   4  -3 -11  356.06   20.50
   4  -3 -11  397.26   27.40
  -1   4 -11  368.86   36.50
  -3  -1 -11  359.76   22.20
  -1   4 -11  379.06   22.90
   1  -4  11  328.97   34.60
  -4   3  11  330.77   31.50
   3   1  11  387.06   26.90
   1  -4  11  376.96   26.50
   2   1 -11  525.25   35.90
   2   1 -11  510.65   38.70
  -3   2 -11  357.76   36.90
   1  -3 -11  486.55   37.10
  -3   2 -11  513.05   42.80
  -3   2 -11  554.74   29.00
   1  -3 -11  506.45   27.50
   2   1 -11  505.95   27.90
  -2  -1  11  500.85   35.50
  -1   3  11  489.25   35.80
  -1   3  11  490.65   35.50
  -2  -1  11  516.75   39.60
  -3   5 -11  350.36   21.20
  -2  -3 -11  290.57   25.00
   5  -2 -11  326.57   29.50
  -2  -3 -11  287.37   19.60
  -2  -3 -11  363.46   29.40
   5  -2 -11  299.47   18.30
  -3   5 -11  348.87   22.00
  -3   5 -11  315.77   40.60
   3  -5  11  348.87   36.00
   2   3  11  337.57   28.30
   3  -5  11  330.37   22.50
   2   3  11  312.17   19.80
  -5   2  11  304.57   30.50
  -4  -2 -11   46.40    6.90
  -2   6 -11   25.90   10.20
  -4  -2 -11   32.00   10.40
   6  -4 -11   37.00   11.30
   6  -4 -11   38.30    4.80
  -4  -2 -11   44.70   11.40
  -2   6 -11   40.40    7.40
   4   2  11   42.80    6.40
   4   2  11   32.90   10.10
   2  -6  11   35.00   14.50
  -6   4  11   30.60   12.10
   2  -6  11   36.70   10.80
  -4   1 -11  388.86   22.70
   1   3 -11  358.26   35.00
   3  -4 -11  383.66   21.20
  -4   1 -11  425.86   38.10
   1   3 -11  356.66   22.50
   1   3 -11  387.36   29.30
  -3   4  11  395.96   32.50
  -1  -3  11  358.26   28.50
  -1  -3  11  311.67   33.70
   0  -4 -11  554.54   43.20
  -4   4 -11  619.04   49.60
   4   0 -11  571.44   31.20
   4   0 -11  638.54   45.80
   0  -4 -11  592.14   33.50
  -4   4 -11  535.05   50.29
   0  -4 -11  560.54   31.30
  -4   4 -11  595.54   32.60
  -4   0  11  583.54   44.20
   0   4  11  532.55   31.10
  -4   0  11  604.24   43.10
   0   4  11  561.14   43.00
  -3  -4 -11   83.89   16.40
  -4   7 -11   94.29   14.80
  -4   7 -11   98.89   11.30
  -4   7 -11   82.39   23.90
   7  -3 -11   98.09   20.80
  -3  -4 -11   96.59   19.20
   7  -3 -11   96.39    7.70
  -3  -4 -11  100.29    9.50
  -7   3  11  107.39   21.60
   4  -7  11   67.59   20.70
   4  -7  11   85.09   14.00
   3   4  11   99.09   10.60
  -3   8 -11  704.73   44.50
  -5  -3 -11  852.21   57.39
  -5  -3 -11  892.81   60.79
  -5  -3 -11  800.42   43.70
  -8   5  11  745.53   61.29
   3  -8  11  919.91   73.39
   5   3  11  784.82   43.70
   3  -8  11  858.91   56.89
   0   5 -11  969.60   55.49
  -5   0 -11  931.71   61.99
  -5   0 -11  808.72   49.60
   0   5 -11  847.62   46.50
   5  -5 -11  820.62   42.70
  -5   0 -11  801.82   45.00
   5  -5 -11  853.61   51.09
  -5   5  11  814.62   60.09
   0  -5  11  839.52   65.99
   0  -5  11  898.01   55.39
   5   0  11  863.71   50.29
  -5   3 -11  278.17   35.40
   2  -5 -11  313.07   18.70
  -5   3 -11  329.67   42.20
   3   2 -11  293.27   32.00
  -5   3 -11  319.87   20.10
   2  -5 -11  334.57   32.10
   3   2 -11  329.17   20.10
  -3  -2  11  279.17   31.60
  -2   5  11  336.57   30.80
  -3  -2  11  356.06   30.20
  -2   5  11  304.17   18.50
  -1  -5 -11  942.61   50.49
   6  -1 -11 1078.29   69.69
  -1  -5 -11 1059.39   67.89
  -5   6 -11 1021.00   79.49
  -1  -5 -11  878.21   56.49
   6  -1 -11  989.50   49.40
  -5   6 -11  939.91   51.19
  -6   1  11  972.30   66.29
   1   5  11  951.90   50.49
  -4  -5 -11  108.99   22.70
  -5   9 -11  100.29   12.00
  -5   9 -11   99.29   28.70
  -4  -5 -11  109.69   11.70
  -4  -5 -11   85.69   19.10
   5  -9  11   96.29   19.30
  -9   4  11  100.69   23.50
   5  -9  11   60.89   20.80
   4   5  11   93.29   11.00
  -6  -4 -11   71.99    9.90
  -6  -4 -11   98.49   21.50
  -4  10 -11   85.99   11.90
  -6  -4 -11   92.59   21.90
 -10   6  11   65.09   20.10
   4 -10  11   60.69   18.70
   4 -10  11  108.29   31.30
   6   4  11   74.59   10.10
   7  -6 -11   64.69   15.40
  -6  -1 -11   77.29   19.20
  -6  -1 -11   74.39    9.40
  -1   7 -11   67.79   10.20
   7  -6 -11   62.69    5.40
  -6  -1 -11   62.39   14.00
   6   1  11   71.99   20.40
  -7   6  11   49.00   15.50
   1  -7  11   82.99   24.70
   1  -7  11   62.29   15.40
   6   1  11   63.09    8.50
   4  -6 -11   39.60    5.30
  -6   2 -11   45.30   15.60
  -6   2 -11   40.50    7.50
  -6   2 -11   65.89    8.20
   4  -6 -11   46.10   15.90
   2   4 -11   25.20    6.00
  -4   6  11   80.19   18.10
  -4   6  11   42.00    5.50
  -2  -4  11   14.10   11.50
  -2  -4  11   25.70   10.90
   6  -2  11   33.80    6.90
  -6   5 -11 1026.90   77.99
   1  -6 -11  992.70   55.19
   1  -6 -11  953.40   50.79
  -6   5 -11  956.80   51.99
   1  -6 -11 1056.49   71.39
   5   1 -11 1196.08   89.99
   5   1 -11  994.40   51.39
  -5  -1  11 1008.00   70.49
  -1   6  11  929.31   50.79
  -5  -1  11 1014.00   67.29
  -6   8 -11  234.68   17.40
  -2  -6 -11  214.08   27.30
  -2  -6 -11  227.58   16.70
  -6   8 -11  238.98   22.30
  -2  -6 -11  261.17   36.00
  -6   8 -11  282.67   49.30
   8  -2 -11  215.98   14.60
   2   6  11  246.18   17.20
   6  -8  11  247.78   23.90
  -8   2  11  241.08   34.50
  -5  -6 -11  127.49   27.00
  -6  11 -11  105.79   13.80
  -5  -6 -11  121.99   25.30
   5   6  11  119.49   13.30
 -11   5  11  130.09   29.50
  -5  12 -11   99.69   14.10
  -7  -5 -11   87.69   24.30
  -7  -5 -11  100.59   23.80
   7   5  11  115.19   13.30
 -12   7  11   47.10   24.50
  -2   9 -11  208.58   17.70
  -7  -2 -11  232.78   28.90
  -7  -2 -11  195.58   15.30
  -7  -2 -11  232.08   34.90
  -9   7  11  172.18   31.30
   7   2  11  191.68   15.10
   2  -9  11  167.38   33.30
   2  -9  11  204.08   31.20
  -7   1 -11   68.79    9.00
   6  -7 -11   67.19    6.10
   6  -7 -11   70.59   14.00
  -7   1 -11   73.69   19.90
   1   6 -11   64.49    9.50
  -7   1 -11   45.70   10.70
  -1  -6  11   60.19   15.60
   7  -1  11   68.39   13.10
  -1  -6  11   87.39   23.70
  -6   7  11   70.19    6.20
  -6   7  11   80.39   20.00
   4   3 -11   87.09   10.40
  -7   4 -11  101.69    9.70
  -7   4 -11  115.29   27.50
   3  -7 -11  104.79   23.30
   3  -7 -11   88.89    8.30
  -4  -3  11   99.49   20.30
  -4  -3  11   94.39   23.00
  -3   7  11  118.59   23.10
  -3   7  11  100.09    8.50
  -7   7 -11   86.89   10.60
   0  -7 -11   96.69   16.50
  -7   7 -11  167.78   34.70
   0  -7 -11   78.09   19.90
   7   0 -11  102.89    9.10
   0  -7 -11   93.29   10.30
  -7   7 -11   82.19   12.70
   0   7  11  107.29   10.00
  -7   0  11   77.29   18.80
  -7  10 -11   36.70   23.40
  -7  10 -11   47.50    8.60
  -3  -7 -11   37.40   15.30
  -3  -7 -11   56.79   16.10
 -10   3  11   50.89   18.10
   3   7  11   34.50    7.50
  -7  13 -11  114.39   15.20
  -6  -7 -11  167.18   32.60
  -6  -7 -11  136.09   30.00
   6   7  11  149.88   16.00
  -6  14 -11   57.19   11.30
  -8  -6 -11   38.40   18.80
   8   6  11   55.89    9.80
  -8  -3 -11  222.18   17.90
  -8  -3 -11  280.27   36.00
  -3  11 -11  224.38   20.10
  -8  -3 -11  304.07   43.90
 -11   8  11  198.58   36.20
   8   3  11  230.98   18.00
   3 -11  11  266.17   39.60
  -8   0 -11  636.04   56.19
   0   8 -11  613.44   38.80
  -8   0 -11  643.54   36.40
  -8   0 -11  688.53   46.90
   8   0  11  628.84   36.00
   0  -8  11  669.73   52.79
   0  -8  11  624.84   66.49
  -8   8  11  605.14   56.09
  -8   3 -11  907.61   70.59
   5  -8 -11  858.21   43.10
   3   5 -11  835.72   47.00
   5  -8 -11  769.12   66.39
  -8   3 -11  845.72   45.20
  -8   3 -11  834.12   49.40
  -3  -5  11  799.02   60.29
  -5   8  11  744.23   62.89
  -5   8  11  852.21   43.20
   6   2 -11  252.47   17.30
   2  -8 -11  281.67   40.30
  -8   6 -11  210.18   25.70
  -8   6 -11  235.38   16.90
  -8   6 -11  288.57   47.20
   2  -8 -11  241.68   16.50
   2  -8 -11  220.28   22.10
  -6  -2  11  275.87   35.80
  -2   8  11  250.07   16.80
   9  -1 -11  161.18   12.90
  -1  -8 -11  214.88   28.70
  -8   9 -11  176.18   41.70
  -8   9 -11  168.78   14.50
  -1  -8 -11  201.98   34.70
  -9   1  11  177.28   30.00
   1   8  11  205.48   15.40
  -4  -8 -11  375.36   50.29
  -4  -8 -11  289.47   41.90
  -8  12 -11  362.76   25.30
   4   8  11  357.46   25.00
  -7  -8 -11   30.10   18.60
  -8  15 -11    4.00    5.90
   7   8  11    3.50    4.80
  -9  -4 -11  123.49   30.60
  -4  13 -11  133.69   17.80
  -9  -4 -11  138.89   28.60
   9   4  11  142.09   15.50
  -9  -1 -11  123.69   22.70
  -1  10 -11  108.29   15.10
  -9  -1 -11  131.89   12.30
  -9  -1 -11  160.88   32.30
   9   1  11  137.39   12.50
 -10   9  11  122.39   28.70
   1 -10  11  152.08   30.90
  -9   2 -11  216.48   16.40
   7  -9 -11  213.68   37.20
   2   7 -11  215.18   18.80
  -9   2 -11  276.57   42.90
  -9   2 -11  240.28   23.30
   9  -2  11  243.28   16.60
  -2  -7  11  282.57   37.00
  -7   9  11  162.18   30.50
  -9   5 -11  117.69   10.70
  -9   5 -11  110.09   30.40
   4  -9 -11   95.29   25.10
   5   4 -11  106.19   12.30
  -4   9  11  113.79   26.00
  -5  -4  11  124.59   26.20
  -4   9  11  101.49    9.60
   1  -9 -11  152.08   32.00
   8   1 -11  187.38   14.40
  -9   8 -11  197.88   15.00
  -9   8 -11  183.38   40.30
   1  -9 -11  157.88   24.90
  -8  -1  11  186.18   31.80
  -1   9  11  186.88   14.70
  -2  -9 -11  111.99   24.70
  -9  11 -11  140.69   13.40
  -2  -9 -11  110.39   28.40
 -11   2  11  133.29   30.00
   2   9  11  154.18   14.20
  -5  -9 -11  113.39   30.60
  -9  14 -11   85.49   13.10
   5   9  11  102.19   13.80
  -5  15 -11   30.30   10.10
 -10  -5 -11   25.80   19.70
  10   5  11   43.40    9.00
  -2  12 -11   14.10    7.30
 -10  -2 -11   -3.00   10.60
  10   2  11    9.80    4.70
   2 -12  11   -0.10   16.30
 -10   1 -11  158.88   33.60
 -10   1 -11  139.19   12.10
   1   9 -11  135.69   16.20
  10  -1  11  137.79   12.10
  -1  -9  11   63.19   21.50
  -9  10  11   62.19   23.00
 -10   4 -11  116.29   29.30
   4   6 -11   60.79   10.50
   6 -10 -11   82.19   26.00
 -10   4 -11   89.99   10.00
  -6  10  11   48.80   19.20
  -4  -6  11   56.09   19.20
  -6  10  11   71.49    8.20
 -10   7 -11   17.80   17.80
   7   3 -11   42.50    8.00
 -10   7 -11   51.69    7.60
   3 -10 -11   52.79   20.00
   3 -10 -11   51.49   14.70
  -7  -3  11   45.10   17.90
  -3  10  11   38.70    7.10
   0 -10 -11  103.09   28.10
   0 -10 -11   64.39   18.10
 -10  10 -11   85.79   10.60
  10   0 -11   91.29   10.10
 -10   0  11  100.89   25.90
   0  10  11   85.09   11.10
  -3 -10 -11   60.49   19.70
   3  10  11   72.49   11.50
  -3  14 -11   45.20   12.10
 -11  -3 -11   66.59   26.40
  11   3  11   51.59    9.40
   0  11 -11  117.89   17.10
 -11   0 -11  138.19   13.10
 -11   0 -11  159.08   35.30
   0 -11  11  130.49   30.60
  11   0  11  146.49   13.20
   3   8 -11  201.48   19.00
 -11   3 -11  239.28   43.30
   8 -11 -11  175.78   39.70
 -11   3 -11  235.28   16.50
  -3  -8  11  229.58   36.60
  11  -3  11  206.28   15.80
  -8  11  11  118.09   31.00
   6   5 -11  103.69   13.60
   5 -11 -11  116.59   29.80
 -11   6 -11  141.29   33.50
 -11   6 -11  131.09   11.80
  -5  11  11  134.49   31.60
  -6  -5  11  154.38   30.60
  -5  11  11  139.09   11.50
   2 -11 -11  181.68   39.60
 -11   9 -11  138.69   12.30
   2 -11 -11  132.99   25.70
   9   2 -11  139.19   13.20
  -9  -2  11  119.19   29.20
  -2  11  11  132.69   12.90
  -1 -11 -11   23.20   13.80
   1  11  11   21.90    6.80
  -4 -11 -11   49.00   22.70
   4  11  11   29.90    8.50
 -12  -1 -11  100.39   31.00
  -1  13 -11   83.09   15.10
  12   1  11   88.59   11.50
   2  10 -11    6.00    6.10
 -12   2 -11    5.60    4.00
 -12   2 -11    3.30   13.70
  -2 -10  11   28.80   20.50
  12  -2  11    6.80    4.10
 -12   5 -11  113.59   12.00
   7 -12 -11   58.79   25.90
 -12   5 -11  123.59   34.60
   5   7 -11   68.99   12.30
  -5  -7  11   98.09   27.10
  -7  12  11  105.49   28.60
  12  -5  11  124.19   11.10
   8   4 -11  358.46   25.90
   4 -12 -11  378.06   65.29
   4 -12 -11  378.86   38.60
  -4  12  11  384.76   24.20
  -4  12  11  319.97   52.49
  -8  -4  11  352.76   49.30
   1 -12 -11   25.40   15.10
  -1  12  11   29.20    7.40
  -2 -12 -11   63.39   23.30
   2  12  11   38.30    9.40
 -13   1 -11  136.19   36.60
   1  12 -11   88.89   15.70
  13  -1  11  120.99   13.50
 -13   4 -11  169.38   18.20
 -13   4 -11   76.79   27.90
   4   9 -11  100.19   15.20
  13  -4  11  133.29   13.70
   7   6 -11  108.29   14.10
  10   3 -11   83.09   11.90
   3 -13 -11   73.49   22.20
  -3  13  11   77.29   11.20
   0 -13 -11  121.09   28.80
   0  13  11  108.79   14.10
   3  11 -11   22.80    8.90
   6   8 -11   47.60   10.40
   9   5 -11   85.39   12.50
   2 -14 -11   63.89   22.40
  -2  14  11   49.80   10.30
   5  10 -11   21.70    9.10
   8   7 -11   -2.00    5.60
  11   4 -11   31.00    8.40
   4 -15 -11   33.30   19.10
  -4  15  11   27.70    8.30
   0   0 -12 4000.60  198.18
   0   0 -12 3907.71  203.48
   0   0  12 4083.79  197.78
   0   0  12 4240.08  198.58
  -1  -1 -12  311.57   19.40
   2  -1 -12  302.47   24.60
  -1  -1 -12  315.37   26.00
  -1   2 -12  316.97   20.50
  -1   2 -12  305.77   19.60
  -1   2 -12  329.87   31.00
   2  -1 -12  303.37   18.70
   2  -1 -12  320.47   26.80
  -1  -1 -12  341.57   26.60
  -1  -1 -12  303.77   23.40
  -2   1  12  302.17   26.00
  -2   1  12  274.07   24.80
   1  -2  12  374.36   31.20
   1   1  12  299.67   22.70
   1   1  12  320.77   22.70
  -2   1 -12  323.17   29.80
  -2   1 -12  304.97   19.70
   1  -2 -12  312.27   21.90
   1   1 -12  316.37   25.00
  -2   1 -12  331.27   31.10
   1   1 -12  313.17   19.40
   1  -2 -12  353.76   19.50
   1  -2 -12  364.66   22.20
   1   1 -12  254.17   26.70
  -1   2  12  261.57   24.50
  -1  -1  12  266.07   23.20
  -1  -1  12  291.37   27.60
  -1   2  12  347.07   26.80
  -2   4 -12  366.76   23.40
   4  -2 -12  383.86   30.00
  -2  -2 -12  366.96   28.90
  -2  -2 -12  382.16   22.40
   4  -2 -12  369.06   21.00
  -2  -2 -12  343.27   27.90
  -2   4 -12  382.46   23.00
  -2   4 -12  319.07   35.30
  -4   2  12  315.57   30.90
   2   2  12  335.47   27.60
   2  -4  12  369.66   24.30
   2  -4  12  377.06   36.90
   3  -3 -12  117.19   11.50
   3  -3 -12  118.19    9.20
  -3   0 -12  139.09   22.00
   0   3 -12  106.29   10.20
   0   3 -12   97.29   20.40
  -3   0 -12  127.59   11.50
  -3   0 -12  120.09   10.30
   0   3 -12  109.89   14.80
   0  -3  12   96.19   13.90
   3   0  12  175.28   12.90
  -3   3  12  100.39   17.60
   0  -3  12   70.39   17.80
   0  -3 -12  168.68   14.20
   0  -3 -12  191.88   13.00
   3   0 -12  199.08   25.60
  -3   3 -12  177.98   28.90
  -3   3 -12  105.29   21.60
   3   0 -12  185.98   12.70
   0  -3 -12  177.68   22.40
   3   0 -12  146.09   20.40
  -3   3 -12  186.08   13.50
   0   3  12  179.08   21.50
  -3   0  12  149.99   20.40
   0   3  12  206.38   20.20
  -3   6 -12  448.46   28.60
  -3  -3 -12  469.25   36.30
   6  -3 -12  504.25   25.90
   6  -3 -12  513.15   39.30
  -3  -3 -12  469.35   37.60
  -3   6 -12  465.15   31.40
  -3  -3 -12  470.45   28.20
   3  -6  12  527.85   49.00
   3  -6  12  485.45   33.00
  -6   3  12  455.45   41.50
   3   3  12  420.96   27.30
  -1   5 -12  510.95   34.80
  -4  -1 -12  469.15   28.20
  -4  -1 -12  492.45   33.70
  -4  -1 -12  438.36   38.50
   5  -4 -12  480.65   26.20
  -1   5 -12  518.75   29.60
   5  -4 -12  447.26   33.80
  -5   4  12  477.75   41.30
   4   1  12  516.25   34.10
   1  -5  12  445.26   44.50
   1  -5  12  537.95   36.10
  -4   2 -12  344.07   22.20
   2  -4 -12  368.36   33.00
  -4   2 -12  259.57   34.70
   2  -4 -12  390.76   21.50
   2   2 -12  379.76   30.50
  -4   2 -12  350.76   36.90
   2   2 -12  390.26   22.70
  -2  -2  12  337.97   34.00
  -2  -2  12  373.66   30.30
  -2   4  12  379.86   31.80
  -1  -4 -12  775.02   52.39
  -4   5 -12  668.73   69.99
  -4   5 -12  723.83   61.19
  -1  -4 -12  646.14   42.20
   5  -1 -12  727.13   52.69
  -4   5 -12  726.13   39.30
  -1  -4 -12  704.23   38.40
   5  -1 -12  716.83   37.40
  -5   1  12  644.04   50.29
   1   4  12  710.33   38.20
  -4  -4 -12 1361.46   88.09
  -4  -4 -12 1515.15   90.99
  -4   8 -12 1497.15  107.99
   8  -4 -12 1512.95   74.19
  -4   8 -12 1449.95   76.29
  -4  -4 -12 1318.47   74.29
  -8   4  12 1484.65   96.99
   4  -8  12 1531.75   85.59
   4   4  12 1518.55   74.89
   4  -8  12 1441.46  103.79
   7  -5 -12  271.07   26.80
  -5  -2 -12  218.08   16.30
  -2   7 -12  235.18   26.60
  -2   7 -12  192.28   16.90
  -5  -2 -12  200.48   25.20
  -5  -2 -12  219.98   29.70
   7  -5 -12  230.38   13.60
   5   2  12  229.08   16.30
   2  -7  12  229.48   39.00
  -7   5  12  171.78   28.30
   2  -7  12  239.98   28.00
   4  -5 -12  472.05   26.10
   1   4 -12  476.45   36.90
  -5   1 -12  475.05   43.20
   1   4 -12  524.65   29.40
  -5   1 -12  431.76   27.80
   1   4 -12  497.25   45.20
  -1  -4  12  490.15   36.90
  -4   5  12  479.95   40.50
  -1  -4  12  483.55   45.40
   4   1 -12  725.13   37.10
   1  -5 -12  702.03   36.70
   1  -5 -12  652.13   50.69
  -5   4 -12  611.24   37.30
  -5   4 -12  601.44   53.59
  -5   4 -12  683.83   58.79
   4   1 -12  477.55   48.00
  -1   5  12  732.53   36.50
  -4  -1  12  727.13   50.29
  -4  -1  12  738.83   53.99
  -1   5  12  721.13   50.19
  -2  -5 -12  337.37   20.80
   7  -2 -12  333.97   19.00
  -5   7 -12  306.07   21.20
  -5   7 -12  347.37   49.30
  -2  -5 -12  299.67   27.40
  -2  -5 -12  345.87   33.80
  -5   7 -12  285.47   23.50
   5  -7  12  277.07   23.70
  -7   2  12  333.17   39.80
   2   5  12  303.77   20.40
  -5  -5 -12   17.70   11.90
  -5  -5 -12   25.90    6.00
  -5  10 -12   57.09   25.20
  -5  10 -12   33.70    7.80
  -5  -5 -12   23.30   12.10
   5   5  12   27.40    6.40
 -10   5  12   13.20   12.90
  -6  -3 -12   44.00   15.70
  -6  -3 -12   31.10   12.30
  -3   9 -12   36.70    8.20
  -6  -3 -12   36.90    6.70
   6   3  12   40.00    7.10
  -9   6  12   38.80   15.30
   3  -9  12   23.60   12.20
   6  -6 -12  381.86   30.60
  -6   0 -12  365.06   28.60
   0   6 -12  374.76   25.30
  -6   0 -12  363.56   37.90
   6  -6 -12  390.66   21.10
  -6   0 -12  384.06   23.80
   6   0  12  445.46   31.20
   0  -6  12  344.77   32.70
  -6   6  12  332.27   40.40
   0  -6  12  358.46   49.00
  -6   3 -12  489.45   28.50
   3  -6 -12  428.56   42.60
  -6   3 -12  592.54   51.79
   3  -6 -12  475.65   26.70
   3   3 -12  526.25   29.30
  -3  -3  12  374.76   36.50
  -3  -3  12  511.05   46.70
  -3   6  12  490.45   41.70
  -3   6  12  453.35   26.30
   0  -6 -12   59.29   17.30
  -6   6 -12  108.79   26.20
  -6   6 -12   72.89    9.00
   0  -6 -12   53.79   10.90
   0  -6 -12   77.69    9.00
   0   6  12   84.09    9.00
  -6   0  12   69.39   17.70
  -6   9 -12  192.38   40.30
  -6   9 -12  245.08   19.10
  -3  -6 -12  293.47   19.10
  -3  -6 -12  273.17   36.80
  -3  -6 -12  241.28   31.50
  -9   3  12  197.08   33.40
   3   6  12  248.08   18.50
  -6  -6 -12  185.08   32.70
  -6  12 -12  169.58   18.20
  -6  -6 -12  171.18   30.80
   6   6  12  176.58   15.60
  -7  -4 -12   91.09   11.50
  -7  -4 -12   90.39   22.20
  -4  11 -12   79.39   12.40
  -7  -4 -12   80.49   21.50
   7   4  12  107.99   12.30
 -11   7  12   87.19   25.30
  -7  -1 -12   23.80   10.40
  -1   8 -12   29.30    7.30
  -7  -1 -12   24.80   12.10
   7   1  12   17.20    4.70
   1  -8  12   25.90   12.20
  -8   7  12   19.70   13.00
  -7   2 -12  205.98   18.40
   5  -7 -12  235.78   14.40
  -7   2 -12  230.08   16.50
   2   5 -12  264.97   18.40
  -7   2 -12  257.87   37.20
   5  -7 -12  196.98   32.90
  -2  -5  12  203.38   28.70
  -5   7  12  222.28   31.70
  -5   7  12  214.68   14.20
   2  -7 -12  340.97   20.80
   2  -7 -12  254.17   37.40
  -7   5 -12  323.37   21.60
   5   2 -12  352.16   22.00
  -7   5 -12  311.37   47.10
  -2   7  12  386.16   36.80
  -2   7  12  342.47   20.60
  -5  -2  12  297.87   36.70
  -7   8 -12   33.00    6.70
  -1  -7 -12   22.60    5.20
  -1  -7 -12    6.90    7.10
  -7   8 -12   31.10   18.00
  -1  -7 -12   19.70   13.30
   1   7  12   33.70    6.30
  -8   1  12   31.40   14.30
  -7  11 -12   61.69   10.40
  -4  -7 -12   61.09   21.00
  -4  -7 -12   51.89   16.90
 -11   4  12   70.99   23.70
   4   7  12   58.59    9.20
  -7  14 -12   50.99   10.60
  -7  -7 -12   47.00   19.30
   7   7  12   44.80    9.20
  -5  13 -12  236.58   21.80
  -8  -5 -12  269.57   43.40
  -8  -5 -12  203.48   34.90
   8   5  12  259.87   19.90
  -8  -2 -12  284.77   34.50
  -8  -2 -12  267.07   19.10
  -8  -2 -12  302.17   42.30
  -2  10 -12  261.87   21.60
 -10   8  12  139.09   31.80
   2 -10  12  275.47   39.30
   8   2  12  254.47   18.80
   7  -8 -12   29.70   11.80
   1   7 -12   25.90    7.00
  -8   1 -12   13.50    7.70
  -8   1 -12   30.50   14.50
  -7   8  12   12.00   12.10
   8  -1  12   22.70    5.40
  -1  -7  12   22.80   13.00
  -8   4 -12 1553.64  109.59
  -8   4 -12 1462.85   79.49
   4  -8 -12 1575.54   77.49
   4   4 -12 1722.13   81.49
   4  -8 -12 1424.96  103.29
  -4   8  12 1490.65  100.49
  -4  -4  12 1604.14   98.49
  -4   8  12 1582.84   77.69
   1  -8 -12   25.60    5.40
  -8   7 -12   14.90   14.80
   7   1 -12   36.20    6.20
   1  -8 -12   25.20   14.80
   1  -8 -12   21.40    9.20
  -8   7 -12   35.90    6.70
  -1   8  12   29.10    5.60
  -7  -1  12    9.80   11.50
  -8  10 -12   94.39   33.10
  -2  -8 -12   61.29   17.30
  -8  10 -12  110.59   12.50
  -2  -8 -12   52.79   19.50
   2   8  12  101.29   11.90
 -10   2  12  103.19   26.90
  -5  -8 -12  209.48   38.60
  -8  13 -12  199.48   18.20
  -5  -8 -12  136.59   30.10
   5   8  12  185.88   17.00
  -6  15 -12   11.00    7.30
  -9  -6 -12   29.20   19.80
   9   6  12   38.30    8.90
  -3  12 -12   41.80    9.80
  -9  -3 -12   17.50   13.60
   9   3  12   24.20    6.50
  -9   0 -12 1014.50   78.99
   0   9 -12 1039.20   57.09
  -9   0 -12  991.40   53.09
  -9   9  12  671.73   70.09
   9   0  12 1032.90   53.39
   0  -9  12 1029.80   73.99
   6  -9 -12   54.09   21.00
  -9   3 -12   41.80    7.00
   3   6 -12   36.20    7.40
  -9   3 -12   19.60   13.90
  -6   9  12   26.50    4.90
  -6   9  12    2.70   11.40
  -3  -6  12   20.50   14.00
  -9   6 -12  270.07   18.80
   6   3 -12  259.37   19.40
  -9   6 -12  279.37   47.10
   3  -9 -12  275.47   41.50
  -3   9  12  258.47   38.10
  -6  -3  12  217.48   34.10
  -3   9  12  282.57   18.30
  -9   9 -12  599.04   76.89
  -9   9 -12  592.04   34.60
   0  -9 -12  573.74   57.09
   9   0 -12  645.54   33.60
   0  -9 -12  432.06   42.70
   0   9  12  575.84   34.30
  -9   0  12  595.84   55.99
  -3  -9 -12   59.69   24.30
  -9  12 -12   50.69    9.00
  -3  -9 -12   30.20   15.00
   3   9  12   52.09    9.20
  -6  -9 -12   58.49   23.80
   6   9  12   76.49   12.10
  -4  14 -12    3.10    7.00
 -10  -4 -12   -3.70   13.10
  10   4  12    8.70    5.20
 -10  -1 -12   88.79   11.30
  -1  11 -12   59.29   12.20
 -10  -1 -12   95.79   27.10
   1 -11  12   60.29   23.40
  10   1  12   71.39   10.20
 -10   2 -12  306.57   20.20
 -10   2 -12  223.78   40.60
   2   8 -12  241.28   21.60
  10  -2  12  288.07   19.60
  -2  -8  12  290.57   39.80
  -8  10  12  230.98   39.30
   5   5 -12   44.20    8.30
 -10   5 -12   21.50   16.90
 -10   5 -12   33.10    6.60
   5 -10 -12   28.10   17.30
  -5  10  12   32.30    6.00
  -5  10  12   22.90   15.90
  -5  -5  12   52.99   18.10
   8   2 -12  110.09   12.20
   2 -10 -12   97.29   19.70
 -10   8 -12  120.99   36.60
 -10   8 -12  116.79   12.40
   2 -10 -12   78.19   26.60
  -8  -2  12   89.79   23.80
  -2  10  12  113.49   12.20
  -1 -10 -12   66.09   25.50
 -10  11 -12   71.29   10.40
  -1 -10 -12   54.09   17.80
   1  10  12   47.80    9.10
  -4 -10 -12   -5.60   11.70
   4  10  12    8.80    5.70
 -11  -2 -12   87.29   26.40
  -2  13 -12   73.59   14.50
  11   2  12  112.29   13.40
 -11   1 -12   77.69   10.50
   1  10 -12   78.09   12.90
 -11   1 -12   86.29   26.80
  -1 -10  12   49.60   21.40
  11  -1  12   75.89   10.30
 -11   4 -12  106.09   11.60
   4   7 -12   76.59   12.10
 -11   4 -12  105.49   29.50
   7 -11 -12   74.49   26.10
  -7  11  12   81.69   25.70
  11  -4  12   93.09   10.90
  -4  -7  12   29.10   17.10
   4 -11 -12   43.40   20.80
   7   4 -12   59.79    9.70
 -11   7 -12   82.09   29.70
 -11   7 -12   59.89    9.00
  -4  11  12   64.79   23.50
  -7  -4  12   61.89   21.90
  -4  11  12   60.99    8.80
   1 -11 -12   34.30   23.10
 -11  10 -12   75.89   12.60
  10   1 -12   44.50    7.70
   1 -11 -12   50.89   16.80
  -1  11  12   61.19    9.30
  -2 -11 -12   27.60   16.70
   2  11  12   45.10    9.30
 -12   0 -12  281.07   48.30
   0  12 -12  180.78   22.80
  12   0  12  265.27   19.30
   3   9 -12   23.60    8.20
 -12   3 -12   19.20   18.00
 -12   3 -12   22.90    6.20
  -3  -9  12   62.29   25.00
  12  -3  12   29.00    6.60
 -12   6 -12  221.78   44.90
 -12   6 -12  200.58   15.60
   6   6 -12  186.98   17.90
  -6  -6  12  137.09   32.80
   9   3 -12   44.30    8.30
   3 -12 -12   54.99   17.80
  -3  12  12   48.70    8.30
   0 -12 -12   28.10   14.80
   0  12  12   74.99   11.10
 -13  -1 -12    8.20   19.60
  -1  14 -12    0.80    8.10
  13   1  12    7.20    5.60
 -13   2 -12  115.19   13.30
 -13   2 -12  154.48   38.40
   2  11 -12   71.59   14.00
  13  -2  12   95.19   12.20
 -13   5 -12  327.57   56.19
   5   8 -12  267.87   23.70
   8   5 -12  202.08   18.60
   2 -13 -12   35.80   16.90
  -2  13  12   27.60    7.40
  -1 -13 -12    3.00   14.30
   1  13  12   33.90    9.20
 -14   1 -12    4.80   20.60
   1  13 -12    3.80    7.10
  14  -1  12    7.20    5.50
   4  10 -12    7.50    6.60
   7   7 -12   33.90    9.50
  10   4 -12    9.20    6.50
   4 -14 -12   17.40   14.60
  -4  14  12    9.70    6.20
   1 -14 -12    8.90   14.00
  -1  14  12   29.40    9.00
   6   9 -12    2.80    6.30
   9   6 -12   50.19   10.80
  -1   0 -13  661.33   44.70
   1  -1 -13  613.44   40.30
   1  -1 -13  623.14   41.00
   0   1 -13  620.34   34.50
   1  -1 -13  621.64   34.30
  -1   0 -13  607.74   34.60
  -1   0 -13  575.04   44.30
   0   1 -13  641.14   46.10
   0   1 -13  698.43   39.20
   0  -1  13  627.84   38.30
   1   0  13  597.34   36.00
   0  -1  13  676.33   38.30
  -1   1  13  641.04   41.00
  -1   1  13  637.34   40.70
   1   0  13  571.74   36.00
  -1   3 -13   11.20    3.90
   3  -2 -13   10.00    6.20
   3  -2 -13   19.50    4.20
  -1   3 -13    0.80    6.70
  -2  -1 -13    8.40    7.10
  -2  -1 -13   15.80    6.20
  -1   3 -13    8.50    4.90
  -2  -1 -13   21.30    4.80
   1  -3  13   15.30    5.20
   2   1  13   13.00    5.90
  -3   2  13   11.00    7.30
   1  -3  13   11.60    8.50
   2   1  13   19.10    6.20
  -2   2 -13    5.80    7.90
   2   0 -13    5.50    6.80
  -2   2 -13    7.80    3.40
   0  -2 -13    9.90    6.10
   0  -2 -13    2.20    5.20
  -2   2 -13   10.10    8.80
   0  -2 -13   11.20    6.00
   2   0 -13    6.00    2.90
   2   0 -13    6.30    6.50
   0  -2 -13    6.40    3.20
   0   2  13    2.70    4.90
   0   2  13   12.50    6.00
  -2   0  13    5.30    5.90
  -2   5 -13   25.50    5.90
  -2   5 -13   30.20    7.80
  -3  -2 -13   28.00    5.80
   5  -3 -13   21.80    9.10
   5  -3 -13   31.60    5.00
  -3  -2 -13   15.50    7.70
  -3  -2 -13   16.90    7.50
   2  -5  13   33.00    8.90
   3   2  13   20.20    8.00
   2  -5  13   12.10   10.30
  -5   3  13   31.90   12.00
  -3   1 -13   25.60   10.80
   1   2 -13    9.50    3.60
  -3   1 -13   11.50    8.50
   2  -3 -13   12.60    3.50
   1   2 -13   15.10    9.90
   1   2 -13    8.20    6.80
  -3   1 -13   17.10    4.40
  -2   3  13    3.10    7.10
  -1  -2  13   12.70    8.60
  -1  -2  13   14.90    6.50
  -2   3  13   13.20    8.20
   4  -1 -13  225.58   23.80
  -1  -3 -13  184.08   22.80
  -1  -3 -13  156.38   15.70
  -3   4 -13  152.08   28.10
   4  -1 -13  184.08   12.90
  -3   4 -13  161.98   28.80
  -1  -3 -13  204.58   14.10
  -3   4 -13  170.18   13.90
   1   3  13  160.48   20.80
  -4   1  13  180.58   24.20
  -4  -3 -13   43.80    7.30
   7  -4 -13   46.00   15.00
  -4  -3 -13   31.80   11.50
  -4  -3 -13   33.00   12.30
  -3   7 -13   40.60    7.80
   7  -4 -13   42.50    5.50
   3  -7  13   47.20   12.10
   4   3  13   29.30    6.30
  -7   4  13   27.20   13.50
   0   4 -13   76.39   13.90
  -4   0 -13   59.49    9.50
  -4   0 -13   81.09   18.40
   4  -4 -13   66.99    7.30
   0   4 -13   59.39   18.10
  -4   0 -13   91.39    9.70
   4   0  13   58.29    9.20
  -4   4  13   79.49   17.10
   0  -4  13   63.49   12.60
   0  -4  13   68.59   18.60
   3   1 -13  182.88   14.00
  -4   3 -13  203.28   15.00
  -4   3 -13  191.58   30.90
   1  -4 -13  188.18   13.70
   1  -4 -13  210.98   27.30
   3   1 -13  210.78   28.90
  -1   4  13  198.58   24.40
  -3  -1  13  226.38   31.10
  -3  -1  13  190.08   24.20
  -4   6 -13    1.20   10.50
  -2  -4 -13    7.80    3.40
  -2  -4 -13    6.70    5.70
   6  -2 -13    4.70    9.60
  -4   6 -13   16.70    4.90
   6  -2 -13   18.00    4.20
  -2  -4 -13   13.50    9.10
   2   4  13   17.30    4.50
  -6   2  13    8.30    9.10
  -5  -4 -13  174.58   27.80
  -5  -4 -13  174.38   15.20
  -5  -4 -13  188.88   29.00
  -4   9 -13  178.28   38.20
  -4   9 -13  201.38   17.20
   5   4  13  204.88   15.60
  -9   5  13  190.58   32.30
  -5  -1 -13    0.50    6.40
  -5  -1 -13    5.00    5.80
   6  -5 -13   -3.70    7.00
   6  -5 -13    4.60    2.90
  -5  -1 -13    1.50    3.30
  -1   6 -13    1.90    3.40
  -1   6 -13   -5.90    8.20
   1  -6  13   -1.80    7.80
   5   1  13    7.60    6.40
  -6   5  13    3.60    9.60
  -5   2 -13   14.90   11.80
   2   3 -13   19.10    5.10
   3  -5 -13   27.30    5.00
  -5   2 -13   39.00    6.70
   3  -5 -13   12.60   10.90
  -3   5  13   26.00   10.70
  -2  -3  13   19.30    8.50
  -2  -3  13   24.40   12.70
   0  -5 -13 1536.35   92.99
   0  -5 -13 1501.05   75.79
  -5   5 -13 1431.46   76.59
   5   0 -13 1532.95   75.39
  -5   5 -13 1565.14  105.99
   0   5  13 1449.65   75.39
  -5   0  13 1570.04   92.49
  -3  -5 -13  114.49   20.60
  -3  -5 -13  137.49   12.10
  -5   8 -13  103.59   29.50
   8  -3 -13  145.19   10.50
  -5   8 -13  122.29   14.00
  -3  -5 -13  168.08   26.50
  -8   3  13  134.59   26.50
   3   5  13  125.59   11.80
  -6  -5 -13    2.40    4.20
  -5  11 -13    7.70    5.30
  -6  -5 -13    4.80   11.50
  -6  -5 -13    2.50   10.20
   6   5  13    4.50    4.30
 -11   6  13    3.40   13.40
  -6  -2 -13   12.00    4.70
  -2   8 -13   33.70    7.70
  -6  -2 -13   18.50   11.30
  -6  -2 -13   15.60    9.30
   6   2  13   32.30    6.50
  -8   6  13   39.80   17.70
   2  -8  13   35.10   13.70
   1   5 -13    3.30    4.20
   5  -6 -13    6.40    3.20
  -6   1 -13    4.80    9.60
  -6   1 -13    0.90    4.60
  -6   1 -13    3.70    3.40
  -1  -5  13   13.40    9.30
  -5   6  13    2.40    9.00
   2  -6 -13   11.60    4.10
  -6   4 -13   22.70   14.60
   4   2 -13   24.00    5.30
  -6   4 -13    2.30    3.00
   2  -6 -13   12.80   10.20
  -2   6  13   10.30   10.00
  -2   6  13   23.80    5.10
  -4  -2  13   20.30   10.10
  -6   7 -13   73.79    9.90
  -1  -6 -13   88.99    9.90
   7  -1 -13   75.79    8.60
  -6   7 -13   51.99   22.70
  -1  -6 -13   80.49   19.60
  -1  -6 -13   85.79   14.40
   1   6  13   94.79   10.00
  -7   1  13   67.99   19.10
  -4  -6 -13   85.09   22.20
  -4  -6 -13   59.69   17.40
  -6  10 -13   84.19   30.30
  -4  -6 -13   63.09    9.70
  -6  10 -13   61.79   10.30
 -10   4  13  102.89   25.70
   4   6  13   81.59   10.70
  -7  -6 -13    0.50   10.00
  -6  13 -13   -2.30    5.00
  -7  -6 -13   -4.70   13.70
   7   6  13   -4.30    3.20
  -7  -3 -13   41.00    7.70
  -7  -3 -13   23.50   12.90
  -3  10 -13   16.40    6.90
  -7  -3 -13   43.10   15.50
 -10   7  13   20.30   16.70
   7   3  13   39.10    7.40
   0   7 -13   37.50    8.10
  -7   0 -13   61.99   18.70
  -7   0 -13   50.29   11.60
   7  -7 -13   67.29   16.50
  -7   0 -13   71.59    9.40
   7   0  13   54.39    8.20
  -7   7  13   25.60   13.70
   0  -7  13   35.80   13.50
   3   4 -13   36.70    7.20
  -7   3 -13   47.50    7.90
   4  -7 -13   44.20    6.30
   4  -7 -13   20.70   13.20
  -7   3 -13   51.69   19.40
  -4   7  13   50.09   17.10
  -4   7  13   44.80    6.00
  -3  -4  13   50.99   14.80
  -7   6 -13   74.59   24.40
   6   1 -13   61.09    8.70
   1  -7 -13   92.59   10.00
  -7   6 -13   90.49   10.50
   1  -7 -13   59.89   18.80
  -6  -1  13   60.49   17.90
  -1   7  13  101.29   10.20
  -7   9 -13   -4.20   14.40
  -7   9 -13    1.90    4.00
  -2  -7 -13   12.40    8.50
  -2  -7 -13    5.50    4.30
  -2  -7 -13    4.20   11.90
   2   7  13    4.20    4.10
  -9   2  13   -5.60    9.60
  -5  -7 -13    7.70    9.50
  -7  12 -13    9.00    5.60
  -5  -7 -13    8.30   13.40
   5   7  13    4.80    4.70
  -7  15 -13    1.00    6.50
  -8  -7 -13    6.90   12.80
   8   7  13   -0.20    5.30
  -4  12 -13    7.20    6.10
  -8  -4 -13   -4.00   10.70
   8   4  13    4.00    4.30
  -8  -1 -13  176.38   32.20
  -1   9 -13  139.49   16.20
  -8  -1 -13  136.99   12.90
  -9   8  13  100.09   26.80
   1  -9  13  138.39   27.60
   8   1  13  135.19   12.80
   6  -8 -13   20.30    4.30
  -8   2 -13   14.60   12.10
   2   6 -13   31.30    7.60
  -8   2 -13   26.00    6.10
  -2  -6  13   50.69   16.40
  -6   8  13   27.20   14.50
  -6   8  13   31.40    5.00
   3  -8 -13  156.78   12.00
  -8   5 -13  161.48   13.60
   3  -8 -13  154.18   29.90
   5   3 -13  146.99   13.60
  -8   5 -13  162.18   34.00
  -3   8  13  145.29   11.80
  -5  -3  13  141.09   25.10
  -3   8  13  160.28   28.90
   0  -8 -13  138.49   12.50
   0  -8 -13  152.18   21.60
   0  -8 -13  116.19   27.40
  -8   8 -13  134.49   12.80
   8   0 -13  135.29   11.70
  -8   8 -13  167.48   39.80
  -8   0  13   88.09   23.60
   0   8  13  133.09   12.20
  -8  11 -13   45.40    8.80
  -3  -8 -13   30.70   13.80
  -3  -8 -13   16.30   15.00
   3   8  13   35.10    7.70
 -11   3  13   30.80   19.50
  -8  14 -13   65.59   11.80
  -6  -8 -13   41.00   19.60
   6   8  13   45.60    9.40
  -5  14 -13   58.79   13.00
  -9  -5 -13   45.80   20.50
   9   5  13   54.89   10.10
  -9  -2 -13    1.60    4.00
  -9  -2 -13    0.70   11.80
  -2  11 -13   -3.70    4.60
   9   2  13   -3.20    3.10
   1   8 -13  116.49   15.50
  -9   1 -13  142.49   12.90
  -9   1 -13  114.69   28.60
   9  -1  13  139.19   12.60
  -1  -8  13  143.59   27.80
  -8   9  13  130.69   29.90
  -9   4 -13  173.28   15.30
  -9   4 -13  272.87   43.80
   4   5 -13  214.18   17.60
   5  -9 -13  161.98   32.70
  -4  -5  13  207.68   32.40
  -5   9  13  218.98   14.70
  -5   9  13  174.98   32.90
   2  -9 -13   -4.20   10.10
   7   2 -13    6.70    4.00
  -9   7 -13    3.60    3.90
  -9   7 -13  -10.50   11.70
   2  -9 -13    8.10    7.20
  -7  -2  13    2.20   11.20
  -2   9  13   -3.10    3.60
  -9  10 -13    5.90    4.40
  -1  -9 -13   18.60   10.90
  -1  -9 -13   24.30   15.90
   1   9  13    9.40    4.80
 -10   1  13   18.90   16.10
  -4  -9 -13   71.49   22.60
  -9  13 -13  115.19   14.50
   4   9  13   77.19   12.30
 -10  -3 -13   30.50   18.50
  -3  13 -13   36.00   10.60
  10   3  13   23.20    6.70
 -10   0 -13  137.49   14.40
 -10   0 -13  145.49   32.40
   0  10 -13  147.99   18.10
   0 -10  13  191.68   34.40
  10   0  13  109.99   13.10
   7 -10 -13   36.50   19.90
 -10   3 -13   46.20   21.60
   3   7 -13   29.00    8.10
 -10   3 -13   55.19    8.60
  -7  10  13   41.00   18.30
  -3  -7  13   24.50   15.90
 -10   6 -13   84.09   11.10
   4 -10 -13   76.49   26.70
 -10   6 -13   59.89   24.90
   6   4 -13   81.99   11.20
  -4  10  13   63.59   23.20
  -4  10  13   74.79    9.40
  -6  -4  13   68.99   20.50
 -10   9 -13    8.20   17.50
   1 -10 -13   28.70   19.10
 -10   9 -13   16.30    5.40
   9   1 -13   13.60    5.10
   1 -10 -13   14.90   10.10
  -9  -1  13   23.40   16.10
  -1  10  13   27.20    6.90
 -10  12 -13    5.50    4.90
  -2 -10 -13   15.10   11.40
   2  10  13   16.20    6.50
  -5 -10 -13   -3.70   11.90
   5  10  13    4.30    5.50
  -1  12 -13    1.90    5.80
 -11  -1 -13   -2.70    3.80
 -11  -1 -13    3.80   14.60
  11   1  13   -0.30    3.80
   2   9 -13    2.80    5.40
 -11   2 -13    0.20    3.20
 -11   2 -13   -5.10   11.60
  -2  -9  13    6.00   15.70
  11  -2  13    3.00    3.70
 -11   5 -13    5.60    4.20
 -11   5 -13   11.70   16.70
   5   6 -13    3.80    4.80
   6 -11 -13    7.40   17.00
  -5  -6  13    3.70   13.20
  -6  11  13   13.20   15.50
   8   3 -13   50.09    8.50
   3 -11 -13   31.10   12.50
 -11   8 -13   34.80   22.60
   3 -11 -13   31.00   19.80
 -11   8 -13   48.60    8.20
  -3  11  13   63.99   23.40
  -8  -3  13   25.70   16.60
  -3  11  13   30.40    7.20
   0 -11 -13   16.40   13.00
   0  11  13   32.80    7.90
  -3 -11 -13   -2.60   11.30
   3  11  13    0.00    5.30
  -2  14 -13   13.70    8.30
 -12  -2 -13    4.60   17.00
  12   2  13    2.10    4.30
   1  11 -13   -4.90    5.00
 -12   1 -13    0.00    3.70
 -12   1 -13    2.20   15.00
  -1 -11  13   15.90   19.60
  12  -1  13   -2.30    3.60
   4   8 -13   10.20    6.20
 -12   4 -13    6.70    4.40
 -12   4 -13   -0.80   14.70
  -4  -8  13  -10.20   14.30
  12  -4  13   13.50    5.40
 -12   7 -13   -7.60   14.40
   7   5 -13    5.10    5.10
 -12   7 -13    3.20    4.00
  -7  -5  13    2.00   16.00
  -5  12  13    4.20    4.50
   2 -12 -13   14.80   12.40
  10   2 -13    9.10    4.60
  -2  12  13    9.20    5.30
  -1 -12 -13    6.90   13.00
   1  12  13   50.19    9.70
   0  13 -13   43.40   12.40
 -13   0 -13   60.49   26.30
  13   0  13   61.49   10.50
 -13   3 -13   29.80    7.20
 -13   3 -13   34.20   22.10
   3  10 -13   32.70    9.80
  13  -3  13   24.30    6.40
   6   7 -13   -5.00    4.20
 -13   6 -13   10.80   17.90
   9   4 -13   94.59   12.90
  -4  13  13   77.89   10.90
   1 -13 -13   50.19   18.90
  -1  13  13   41.70    9.40
 -14   2 -13   12.60   21.30
   2  12 -13   -5.50    6.20
  14  -2  13    1.40    5.90
   5   9 -13   77.99   14.10
   8   6 -13   61.19   12.00
   3 -14 -13   12.10   13.20
  -3  14  13   -3.40    4.60
   7   8 -13   -5.70    5.00
  10   5 -13   23.60    8.30
   0  -1 -14 2483.75  127.09
  -1   1 -14 2639.54  142.29
   1   0 -14 2774.32  139.29
  -1   1 -14 2317.07  140.79
  -1   1 -14 2594.44  127.99
   0  -1 -14 2783.42  136.49
   1   0 -14 2802.82  135.69
   0  -1 -14 2387.86  135.69
   1   0 -14 2709.73  127.39
  -1   0  14 2641.54  134.99
  -1   0  14 2707.53  134.09
   0   1  14 2400.96  132.59
   0   1  14 2684.63  133.39
  -2   0 -14   30.00   11.50
   0   2 -14   42.30    9.70
   0   2 -14   40.40    6.70
   0   2 -14   33.90   12.50
  -2   0 -14   42.50    7.00
  -2   0 -14   42.20   12.40
   2  -2 -14   42.50    6.20
   2  -2 -14   27.00    9.60
   2  -2 -14   41.20    8.60
   0  -2  14   38.30   13.50
  -2   2  14   40.80   11.10
   0  -2  14   36.20    8.40
  -2   2  14   39.70   10.80
  -2   3 -14   40.90   15.80
   3  -1 -14   78.09   14.80
  -2   3 -14   33.10   13.60
  -1  -2 -14   55.79    7.50
  -1  -2 -14   54.29   11.30
  -1  -2 -14   47.00   10.50
  -1  -2 -14   33.00    9.90
  -2   3 -14   45.90    7.00
   3  -1 -14   53.59    6.80
   1   2  14   41.60   10.00
  -3   1  14   36.40   10.90
   1   2  14   44.70    9.90
  -1   4 -14  561.54   34.90
   4  -3 -14  637.04   40.20
  -3  -1 -14  584.04   44.50
  -1   4 -14  655.83   39.20
   4  -3 -14  654.53   33.30
  -3  -1 -14  531.05   34.40
  -3  -1 -14  635.04   39.00
   3   1  14  663.73   39.30
   1  -4  14  622.74   38.90
   1  -4  14  397.46   64.79
  -4   3  14  628.84   47.30
   2   1 -14   55.89   14.80
   2   1 -14   58.89   13.50
  -3   2 -14   60.79    8.30
   1  -3 -14   62.89   14.80
  -3   2 -14   41.20   14.10
  -3   2 -14   58.49   16.20
   1  -3 -14   58.59    7.40
   2   1 -14   52.99    7.20
  -1   3  14   43.90   11.10
  -2  -1  14   60.09   13.30
  -1   3  14   35.10   10.40
   5  -2 -14    4.90    3.30
  -3   5 -14   23.30    5.50
  -2  -3 -14    7.80    3.90
   5  -2 -14    9.60    9.00
  -2  -3 -14   20.40    9.60
  -2  -3 -14    9.00    6.20
  -3   5 -14   11.90   12.70
   2   3  14    3.90    6.90
  -5   2  14   12.20    9.00
  -4  -2 -14    5.40    6.80
  -4  -2 -14    4.30    6.50
   6  -4 -14    8.60    3.40
   6  -4 -14    5.20    9.20
  -2   6 -14    8.90    4.60
  -4  -2 -14   10.60    4.40
   2  -6  14    4.10    7.30
   4   2  14   11.60    7.20
  -6   4  14   14.40   10.90
   1   3 -14  584.44   35.60
   1   3 -14  668.03   43.50
  -4   1 -14  608.04   51.69
   3  -4 -14  618.14   34.10
  -4   1 -14  637.64   35.80
  -4   1 -14  643.04   49.50
  -3   4  14  655.33   48.60
  -1  -3  14  616.34   42.70
  -4   4 -14 5338.97  303.97
   0  -4 -14 5912.41  290.37
   0  -4 -14 5892.21  274.37
   4   0 -14 6044.50  294.07
   4   0 -14 5410.86  273.57
  -4   4 -14 5607.54  275.37
  -4   0  14 5862.31  289.27
   0   4  14 6088.79  288.17
  -3  -4 -14  288.47   34.20
   7  -3 -14  305.47   18.40
  -3  -4 -14  316.37   28.60
  -4   7 -14  302.97   46.40
  -3  -4 -14  309.07   20.60
  -4   7 -14  280.67   21.20
  -7   3  14  255.07   35.90
   3   4  14  284.37   20.00
  -3   8 -14 1364.56   74.99
  -5  -3 -14 1616.54   88.29
  -5  -3 -14 1298.77   73.09
  -5  -3 -14 1343.87   88.39
  -8   5  14 1394.06   95.29
   5   3  14 1485.05   73.49
   5  -5 -14 1970.10   91.49
  -5   0 -14 1770.62  111.09
  -5   0 -14 1887.81   94.09
  -5   0 -14 1756.02   96.19
   0   5 -14 1960.80  103.19
   0   5 -14 1707.73   94.89
  -5   5  14 1879.21  111.79
   0  -5  14 1993.10  104.39
   3   2 -14   13.00    4.70
   2  -5 -14    4.50    7.50
  -5   3 -14   17.00    5.20
   2  -5 -14   13.60    3.90
  -5   3 -14    7.60   10.10
  -2   5  14   18.40   10.10
  -3  -2  14   26.20   11.00
  -1  -5 -14  156.98   16.40
  -1  -5 -14  161.68   13.50
  -5   6 -14  189.78   37.80
  -5   6 -14  171.38   14.70
   6  -1 -14  178.58   13.00
  -1  -5 -14  167.68   26.70
   1   5  14  176.08   13.70
  -6   1  14  149.19   25.90
  -4  -5 -14 1691.93  101.39
  -4  -5 -14 1643.04   84.89
  -5   9 -14 1593.44   86.69
  -5   9 -14 1753.82  125.89
  -4  -5 -14 1732.13  104.59
  -9   4  14 1625.24  108.89
   4   5  14 1623.44   84.59
  -6  -4 -14  105.89   23.30
  -6  -4 -14  124.09   24.40
  -4  10 -14  108.89   14.50
  -6  -4 -14  111.29   12.50
 -10   6  14  120.29   29.00
   6   4  14   87.19   11.30
   7  -6 -14   84.79   10.90
  -6  -1 -14   56.29   12.90
   7  -6 -14   48.30   14.60
  -6  -1 -14   54.29    8.50
  -6  -1 -14   59.59   17.20
  -1   7 -14   52.79    9.10
  -7   6  14   43.90   17.00
   6   1  14   43.40    7.50
   1  -7  14   45.80   15.00
  -6   2 -14    9.40   10.80
   2   4 -14    6.50    4.30
   4  -6 -14    8.90    3.70
  -6   2 -14   11.40    4.50
  -4   6  14   12.70   10.30
  -2  -4  14    5.60    9.50
  -6   5 -14  170.68   14.80
   5   1 -14  183.68   14.00
  -6   5 -14  186.58   36.10
   1  -6 -14  170.88   27.90
   1  -6 -14  176.18   13.70
  -5  -1  14  203.28   29.20
  -1   6  14  177.38   26.80
  -1   6  14  175.68   13.60
  -2  -6 -14   43.60   16.80
  -6   8 -14   36.40   21.30
   8  -2 -14   37.30    6.20
  -2  -6 -14   53.69    8.60
  -6   8 -14   36.10    7.80
  -2  -6 -14   43.80   11.90
  -8   2  14   38.20   16.50
   2   6  14   40.40    7.20
  -5  -6 -14    7.70    9.20
  -6  11 -14   -0.70    4.90
  -5  -6 -14    7.80   11.50
  -5  -6 -14    6.90    4.90
   5   6  14    2.70    4.00
 -11   5  14   19.60   15.90
  -7  -5 -14   64.59   21.90
  -5  12 -14   43.90    9.90
   7   5  14   45.70    8.60
  -7  -2 -14   -1.40    9.60
  -7  -2 -14    9.50    4.10
  -2   9 -14    7.60    5.60
   7   2  14    6.30    4.10
  -9   7  14   10.70   14.50
   6  -7 -14   65.59    7.30
  -7   1 -14   59.19    8.80
  -7   1 -14   50.89   18.10
   1   6 -14   47.90    9.20
  -1  -6  14   47.20   14.70
  -6   7  14   50.09   18.30
  -6   7  14   54.79    6.60
   3  -7 -14  273.87   18.30
  -7   4 -14  303.87   20.50
  -7   4 -14  314.37   46.90
   4   3 -14  290.87   20.40
   3  -7 -14  243.88   36.60
  -3   7  14  281.47   18.30
  -4  -3  14  250.17   32.80
  -3   7  14  334.47   39.30
   0  -7 -14   67.29    9.20
  -7   7 -14   96.09   29.50
   7   0 -14   68.29    8.70
  -7   7 -14   78.89   10.50
   0  -7 -14   60.69   11.90
   0  -7 -14   78.99   22.10
  -7   0  14   50.19   17.20
   0   7  14   84.39    9.80
  -3  -7 -14   15.50   14.10
  -7  10 -14    7.70   18.50
  -7  10 -14    5.30    4.00
  -3  -7 -14    6.30    8.10
  -3  -7 -14    4.90    4.90
 -10   3  14   -1.30   11.30
   3   7  14    9.60    4.90
  -7  13 -14   -4.40    4.50
  -6  -7 -14    3.90   11.90
  -6  -7 -14   -6.60   13.10
   6   7  14    5.10    4.50
  -6  14 -14  101.69   16.10
  -8  -6 -14   73.09   25.40
   8   6  14  111.69   14.10
  -3  11 -14    1.60    5.30
  -8  -3 -14    6.00    4.70
  -8  -3 -14    2.50    9.90
   8   3  14    4.40    4.10
   0   8 -14 2068.79  112.79
  -8   0 -14 2265.07  136.89
  -8   0 -14 2280.77  110.69
   0  -8  14 2365.56  130.09
   8   0  14 2208.68  110.09
  -8   8  14 1940.41  133.49
  -8   3 -14 1346.07  101.29
   3   5 -14 1543.35   77.79
   5  -8 -14 1509.65  103.89
  -8   3 -14 1442.86   75.69
   5  -8 -14 1473.95   72.79
  -3  -5  14 1435.46   92.79
  -5   8  14 1436.36   72.59
  -5   8  14 1442.16   97.79
   2  -8 -14   39.80    6.70
   2  -8 -14   16.80   14.40
  -8   6 -14   33.50   19.70
   6   2 -14   37.40    7.30
  -8   6 -14   35.80    7.00
  -2   8  14   45.70    7.00
  -2   8  14   22.70   13.80
  -6  -2  14   48.40   17.00
  -1  -8 -14  537.75   45.40
   9  -1 -14  654.53   36.40
  -8   9 -14  699.23   74.59
  -8   9 -14  635.74   38.70
  -1  -8 -14  706.73   38.70
  -1  -8 -14  649.64   59.89
  -9   1  14  660.43   59.09
   1   8  14  661.13   38.10
  -4  -8 -14  822.92   68.39
  -8  12 -14  605.54   40.10
  -4  -8 -14  614.94   55.59
   4   8  14  671.03   39.90
  -8  15 -14    6.90    7.40
  -7  -8 -14    3.40   13.50
   7   8  14   17.90    6.50
  -9  -4 -14  857.21   73.49
  -4  13 -14  757.52   50.39
   9   4  14  818.32   47.40
  -9  -1 -14  269.47   20.00
  -1  10 -14  259.27   23.20
  -9  -1 -14  292.37   43.60
   9   1  14  265.97   19.90
 -10   9  14  285.07   46.90
  -9   2 -14    1.70    3.60
   2   7 -14    5.40    5.20
  -9   2 -14    2.40   11.70
  -2  -7  14   12.10   13.90
  -7   9  14   -2.00   11.00
  -9   5 -14 1737.73   91.29
  -9   5 -14 1717.83  125.89
   4  -9 -14 1978.70  124.59
   5   4 -14 1709.23   91.99
   4  -9 -14 1840.22   89.09
  -5  -4  14 1812.72  112.39
  -4   9  14 1812.72  116.89
  -4   9  14 1776.92   88.99
  -9   8 -14  692.43   41.00
   1  -9 -14  699.73   65.39
   8   1 -14  718.73   40.00
  -9   8 -14  746.73   77.09
   1  -9 -14  653.73   47.70
  -1   9  14  707.63   40.00
  -8  -1  14  748.53   62.49
  -2  -9 -14    9.20   16.90
  -2  -9 -14    1.90    8.00
  -9  11 -14    4.00    5.00
   2   9  14    9.50    5.50
  -9  14 -14  371.36   28.20
  -5  -9 -14  374.86   51.59
   5   9  14  383.96   27.80
 -10  -2 -14  108.59   28.50
 -10  -2 -14   91.79   12.70
  -2  12 -14   90.89   15.50
  10   2  14  106.19   13.10
 -10   1 -14  259.07   20.10
   1   9 -14  262.27   23.50
 -10   1 -14  339.67   49.50
  -9  10  14  170.68   36.50
  -1  -9  14  307.87   42.10
  10  -1  14  302.97   20.70
 -10   4 -14  116.99   33.00
 -10   4 -14  114.99   12.80
   4   6 -14  109.39   14.20
   6 -10 -14  101.59   29.10
  -6  10  14  114.89   29.20
  -4  -6  14  132.39   28.70
 -10   7 -14    3.40    3.70
   3 -10 -14    9.60   14.80
   7   3 -14   11.90    5.50
 -10   7 -14   -6.30   15.30
  -3  10  14    3.70    4.00
  -7  -3  14    3.60   12.70
  -3  10  14    4.60   14.30
 -10  10 -14   96.49   12.50
   0 -10 -14  111.09   22.10
   0 -10 -14  118.79   33.10
   0  10  14   79.19   11.30
 -10  13 -14  154.38   17.30
  -3 -10 -14  142.99   29.40
   3  10  14  145.99   16.60
 -11  -3 -14    2.00   15.80
  -3  14 -14   -3.00    6.90
  11   3  14    3.60    4.60
 -11   0 -14   79.99   27.70
   0  11 -14   64.89   12.80
 -11   0 -14   60.09    9.80
  11   0  14   84.39   11.40
 -11   3 -14    8.10    4.50
   3   8 -14   -1.00    4.70
 -11   3 -14    1.00   13.60
  11  -3  14    2.30    3.70
  -3  -8  14   12.00   16.00
 -11   6 -14   11.40   15.90
 -11   6 -14    5.80    4.60
   5 -11 -14   -0.10   17.00
   6   5 -14    2.60    4.80
  -6  -5  14   -3.00   11.90
  -5  11  14   13.80    4.90
  -5  11  14   23.70   17.70
 -11   9 -14   -4.40   25.70
   2 -11 -14    0.60    9.20
   9   2 -14    3.80    4.70
 -11   9 -14    4.40    4.20
   2 -11 -14   38.90   27.30
  -2  11  14    3.20    4.80
  -1 -11 -14    3.70   10.30
   1  11  14    1.90    4.40
  -1  13 -14  247.18   28.70
 -12  -1 -14  404.16   58.09
  12   1  14  343.47   24.30
 -12   2 -14   72.99   10.90
   2  10 -14   74.39   13.90
 -12   2 -14   99.79   31.40
  -2 -10  14   90.59   29.40
  12  -2  14   93.39   11.80
 -12   5 -14   53.59    8.90
   5   7 -14   65.39   12.20
 -12   5 -14   52.99   25.90
  -5  -7  14   47.70   23.40
 -12   8 -14  724.73   41.20
   8   4 -14  702.03   42.40
 -12   8 -14  756.92   81.09
  -4  12  14  645.64   39.30
   1 -12 -14    8.20   11.00
  -1  12  14    7.10    5.30
  -2 -12 -14    4.80   11.30
   2  12  14    2.80    5.40
 -13   1 -14  351.66   25.20
   1  12 -14  328.87   29.60
 -13   1 -14  352.76   58.49
  13  -1  14  365.66   25.50
 -13   4 -14  910.61   50.59
   4   9 -14  835.32   54.79
 -13   4 -14  928.21   88.49
  13  -4  14  925.01   50.59
   7   6 -14   -0.60    5.60
   3 -13 -14  154.28   27.70
  10   3 -14  154.08   16.40
  -3  13  14  130.99   15.10
   0 -13 -14  990.40   79.59
   0  13  14  999.30   56.99
 -14   3 -14    8.20   21.90
   3  11 -14    2.90    7.60
   6   8 -14   83.89   13.90
   9   5 -14  411.06   30.20
   2 -14 -14   -0.10   12.60
  -2  14  14    1.40    5.40
   8   7 -14   10.90    6.70
   0   0 -15  159.48   23.00
   0   0 -15  141.39   21.50
   0   0 -15  176.18   13.40
   0   0  15  174.38   16.50
   0   0  15  136.29   17.00
  -1   2 -15  108.19   12.00
   2  -1 -15  139.39   19.20
   2  -1 -15  145.89   11.40
  -1  -1 -15  137.99   20.30
   2  -1 -15  129.49   19.40
  -1  -1 -15  103.09   17.30
  -1  -1 -15  137.99   11.60
  -1   2 -15  118.69   23.70
   1   1  15  109.79   14.60
   1   1  15  119.99   15.30
  -2   1  15  115.49   18.00
  -2   1  15  126.59   18.60
   1   1 -15  113.99   21.20
   1  -2 -15  106.99   15.20
  -2   1 -15  104.79   11.80
   1  -2 -15  130.49   10.90
  -2   1 -15  130.99   22.30
   1  -2 -15  117.59   15.10
   1   1 -15  127.39   11.00
   1   1 -15  144.79   18.00
  -2   1 -15  133.09   23.60
  -1  -1  15  115.69   16.90
  -1   2  15  110.09   17.00
  -1   2  15  108.39   17.20
   4  -2 -15    5.80    7.20
  -2  -2 -15   14.00    7.10
  -2  -2 -15    8.80    4.20
  -2  -2 -15    3.40    5.70
  -2   4 -15    3.10    3.60
   4  -2 -15    7.10    3.30
   2   2  15    6.90    6.90
   2   2  15    5.20    6.40
  -4   2  15   10.60    8.80
   0   3 -15   35.80    9.60
  -3   0 -15   33.50   12.90
  -3   0 -15   37.60    7.00
  -3   0 -15   26.20   11.80
   0   3 -15   44.90    7.50
   3  -3 -15   38.10    8.40
   3  -3 -15   40.90    6.20
   0  -3  15   45.20   10.40
  -3   3  15   41.70   12.70
  -3   3 -15   56.19   17.90
   0  -3 -15   71.29   15.20
   0  -3 -15   76.79    9.00
   3   0 -15   68.19    8.40
   3   0 -15   89.99   18.00
  -3   3 -15   80.49    9.70
  -3   0  15   51.19   13.30
   0   3  15   65.79   13.90
   0   3  15   62.29   13.10
  -3   6 -15  232.28   38.60
   6  -3 -15  187.28   25.90
  -6   3  15  162.98   27.00
   5  -4 -15  348.57   20.10
   5  -4 -15  344.67   27.20
  -4  -1 -15  334.07   32.70
  -4  -1 -15  299.67   21.90
  -4  -1 -15  312.57   26.00
  -1   5 -15  300.87   22.30
  -5   4  15  263.57   34.70
   1  -5  15  341.37   27.90
   2  -4 -15    9.70    3.70
  -4   2 -15    4.90    9.70
   2   2 -15   14.90    4.40
  -4   2 -15   13.60    4.60
  -2   4  15   13.20    8.80
  -2  -2  15   10.50    8.60
  -4   5 -15  469.35   29.00
  -1  -4 -15  441.36   30.90
  -1  -4 -15  440.16   27.40
   5  -1 -15  436.76   26.50
  -1  -4 -15  432.86   38.00
  -4   5 -15  483.85   51.39
   1   4  15  512.95   38.40
  -5   1  15  500.55   41.50
  -4  -4 -15  410.86   37.30
  -4  -4 -15  431.86   39.70
  -4   8 -15  392.56   28.50
  -4  -4 -15  459.85   28.00
  -4   8 -15  405.36   57.79
  -8   4  15  460.45   46.20
   4   4  15  435.26   27.40
   7  -5 -15   55.69   15.10
  -5  -2 -15   50.09    8.60
   7  -5 -15   64.09    7.10
  -2   7 -15   54.29    9.40
  -5  -2 -15   36.20   12.60
  -5  -2 -15   62.69   14.40
   5   2  15   58.79    8.40
  -7   5  15   35.80   14.90
   1   4 -15  315.57   22.20
   4  -5 -15  332.07   20.00
  -5   1 -15  307.77   41.50
  -5   1 -15  312.77   22.00
  -1  -4  15  275.47   28.00
  -4   5  15  363.06   35.40
  -5   4 -15  431.96   28.40
   4   1 -15  462.85   27.60
  -5   4 -15  449.76   48.60
   1  -5 -15  457.55   27.10
   1  -5 -15  448.26   41.20
  -4  -1  15  461.95   39.90
  -1   5  15  462.15   39.50
   7  -2 -15   14.40    4.40
  -2  -5 -15    7.70   10.70
  -2  -5 -15   15.60    4.80
  -2  -5 -15    7.10    6.90
  -5   7 -15   10.80   14.50
  -5   7 -15   11.40    5.10
  -7   2  15    3.50   10.40
   2   5  15   18.20    5.10
  -5  10 -15   57.59   26.80
  -5  -5 -15   37.80   16.30
  -5  -5 -15   60.49    9.20
  -5  10 -15   47.40    9.90
  -5  -5 -15   65.69   18.10
 -10   5  15   60.99   22.10
   5   5  15   69.29    9.90
  -3   9 -15    8.30    6.00
  -6  -3 -15    2.70    4.20
  -6  -3 -15    7.20    9.50
   6   3  15   11.20    4.90
  -9   6  15    1.40   11.60
   0   6 -15   80.19   11.60
  -6   0 -15   61.89    9.40
   6  -6 -15   67.79    7.80
  -6   0 -15   56.19   17.50
  -6   6  15   46.90   16.20
   0  -6  15   66.89   17.00
   3  -6 -15  159.48   27.50
  -6   3 -15  213.68   35.00
  -3  -3  15  142.99   23.40
  -3   6  15  150.88   25.20
  -3   6  15  223.38   14.30
   0  -6 -15   11.40    4.30
   0  -6 -15    8.60    9.70
   6   0 -15   16.60    4.80
  -6   6 -15   11.10   14.80
  -6   6 -15   11.20    4.60
   0   6  15   16.80   11.20
   0   6  15    8.80    4.00
  -6   0  15    5.50   10.60
  -3  -6 -15   79.39   10.60
  -6   9 -15  104.19   31.90
  -6   9 -15   92.59   12.70
  -3  -6 -15   73.19   20.60
  -3  -6 -15   81.79   17.30
  -9   3  15   68.39   20.80
   3   6  15   80.19   10.50
  -6  -6 -15   11.80   10.60
  -6  12 -15   17.40    8.20
   6   6  15    7.20    5.10
  -4  11 -15    3.00    5.60
  -7  -4 -15   -0.10   10.00
  -7  -4 -15    5.50    4.70
   7   4  15    8.00    4.70
  -7  -1 -15   70.49   10.00
  -1   8 -15   60.69   10.50
  -7  -1 -15   29.40   14.90
  -8   7  15   35.10   18.00
   7   1  15   56.19    8.80
  -7   2 -15   59.29    8.90
   5  -7 -15   57.99    7.30
  -7   2 -15   60.29   20.70
   2   5 -15   43.40    8.40
  -5   7  15   58.39    7.20
  -2  -5  15   44.00   13.90
  -5   7  15   65.99   19.10
   2  -7 -15   11.80    4.40
   5   2 -15   15.90    4.80
   2  -7 -15   -1.30    8.10
  -7   5 -15   11.80    4.80
  -7   5 -15   20.60   16.50
  -2   7  15   18.60   11.70
  -5  -2  15   24.50   13.50
  -2   7  15   15.50    4.70
  -1  -7 -15    2.20    6.40
  -7   8 -15    6.20    4.60
  -1  -7 -15    8.80   13.60
   8  -1 -15    5.20    4.00
  -7   8 -15   26.00   19.30
  -1  -7 -15    1.80    3.90
   1   7  15   -1.50    3.40
  -8   1  15   -1.70   11.00
  -4  -7 -15   34.30   13.40
  -4  -7 -15   28.50    7.10
  -4  -7 -15   48.80   20.40
  -7  11 -15   22.00    7.40
   4   7  15   30.10    7.30
  -7  -7 -15   -4.50   10.60
  -7  14 -15   -8.40    5.00
   7   7  15   12.70    6.30
  -5  13 -15   87.59   14.80
  -8  -5 -15  114.39   28.90
   8   5  15   82.09   12.30
  -2  10 -15    5.40    5.80
  -8  -2 -15   -2.70    3.50
  -8  -2 -15    5.50   10.10
   8   2  15    1.30    3.70
 -10   8  15   -8.00   10.50
   1   7 -15   49.50    9.80
  -8   1 -15   58.39    9.20
  -8   1 -15   43.80   18.40
  -7   8  15   28.40   15.40
  -1  -7  15   47.60   17.10
  -8   4 -15  430.46   28.70
   4   4 -15  464.35   29.70
   4  -8 -15  421.36   52.09
   4  -8 -15  469.75   26.50
  -8   4 -15  486.15   61.19
  -4  -4  15  392.06   41.10
  -4   8  15  449.16   26.20
  -4   8  15  429.26   49.40
  -8   7 -15    6.90   14.80
  -8   7 -15    6.30    4.30
   1  -8 -15   10.60   11.50
   7   1 -15    4.80    4.20
   1  -8 -15    8.80    4.70
  -7  -1  15   10.00   13.30
  -1   8  15    5.40   11.10
  -1   8  15    6.80    4.30
  -2  -8 -15   19.40    5.90
  -2  -8 -15   18.40   10.00
  -8  10 -15   38.90    8.20
  -8  10 -15    4.00   19.00
  -2  -8 -15   24.10   15.90
   2   8  15   13.10    5.70
 -10   2  15   12.40   16.10
  -5  -8 -15   79.29   23.00
  -8  13 -15   51.19   10.60
   5   8  15   74.09   11.30
  -3  12 -15   33.30   10.00
  -9  -3 -15   17.10   16.40
  -9  -3 -15   29.00    7.60
   9   3  15   25.80    7.30
   0   9 -15  176.88   21.60
  -9   0 -15  216.28   17.90
  -9   0 -15  231.08   38.60
   9   0  15  226.98   17.80
  -9   9  15  237.08   40.70
  -9   3 -15    5.30    4.20
  -9   3 -15    1.70   12.00
   3   6 -15    6.00    4.90
  -3  -6  15   -1.00   12.60
  -6   9  15   20.20   14.50
   3  -9 -15  104.39   10.90
  -9   6 -15   96.09   32.20
   6   3 -15   92.89   11.90
  -9   6 -15   95.89   12.30
   3  -9 -15   84.29   25.60
  -3   9  15   86.69   10.30
  -3   9  15   87.79   23.00
  -6  -3  15   60.29   19.30
   0  -9 -15  242.48   26.40
   9   0 -15  268.67   18.70
  -9   9 -15  313.27   57.49
  -9   9 -15  244.78   20.00
   0  -9 -15  223.78   40.10
  -9   0  15  219.18   37.80
   0   9  15  273.17   19.70
  -3  -9 -15   22.60   13.90
  -9  12 -15   20.70    7.40
   3   9  15   22.50    6.90
  -4  14 -15   90.69   16.80
 -10  -4 -15  121.49   30.80
  10   4  15  104.09   13.70
  -1  11 -15   32.20   10.10
 -10  -1 -15   -0.90   12.80
 -10  -1 -15   16.50    5.80
  10   1  15   19.10    6.40
 -10   2 -15    2.80    4.50
   2   8 -15    6.00    6.20
 -10   2 -15   -7.30   12.10
  -8  10  15   -7.60   13.10
  -2  -8  15   -6.00   13.20
  10  -2  15    0.20    3.10
 -10   5 -15   73.79   10.60
   5 -10 -15   69.89   23.30
 -10   5 -15   61.99   23.80
   5   5 -15   54.19   10.30
  -5  10  15   45.00   20.40
  -5  -5  15   51.19   21.00
  -5  10  15   60.19    8.50
   8   2 -15   20.90    6.30
   2 -10 -15    9.10   15.10
 -10   8 -15   20.60    6.80
 -10   8 -15   17.40   21.50
  -2  10  15   23.30    6.30
  -2  10  15   23.60   16.20
  -8  -2  15    8.60   14.50
 -10  11 -15   12.50    6.00
  -1 -10 -15    5.50   10.30
   1  10  15    2.10    4.80
  -4 -10 -15   18.10   16.30
   4  10  15   39.30    9.30
  -2  13 -15   11.80    8.70
 -11  -2 -15    9.20   16.70
  11   2  15    4.00    4.60
 -11   1 -15   -4.60   12.10
 -11   1 -15   15.10    6.30
   1  10 -15   24.30    8.90
  11  -1  15   18.40    6.20
 -11   4 -15    3.50    4.00
 -11   4 -15   10.30   15.50
   4   7 -15    8.70    6.10
  -4  -7  15    7.80   15.30
   7   4 -15   40.30    9.00
 -11   7 -15   26.10    7.30
   4 -11 -15   35.60   24.90
 -11   7 -15   21.70   21.60
  -7  -4  15   14.50   16.20
  -4  11  15   32.10   20.40
  -4  11  15   24.50    6.30
 -11  10 -15    6.60    4.90
   1 -11 -15   -0.20    9.90
  -1  11  15   10.80    5.40
  -2 -11 -15   14.20   12.00
   2  11  15   30.90    8.40
 -12   0 -15   14.50    6.20
   0  12 -15   -5.10    5.90
 -12   0 -15   12.00   18.30
  12   0  15    5.20    4.60
   3   9 -15   43.50   10.80
 -12   3 -15   32.80   23.40
 -12   3 -15   32.20    7.70
  -3  -9  15   10.50   20.60
  12  -3  15   40.30    8.20
   6   6 -15   15.30    7.00
 -12   6 -15   25.30   22.00
 -12   6 -15   12.00    5.00
   9   3 -15   21.30    7.20
  -3  12  15   25.40    7.10
   0 -12 -15   55.59   19.50
   0  12  15   73.69   11.40
   2  11 -15    2.00    6.30
 -13   2 -15    2.80    4.60
 -13   2 -15   27.20   22.20
  13  -2  15    2.00    4.40
   5   8 -15   76.89   13.90
 -13   5 -15  113.09   13.30
 -13   5 -15  112.59   35.70
  13  -5  15   89.89   12.10
   8   5 -15   72.99   12.80
   2 -13 -15    4.20   11.50
  -2  13  15   11.40    5.90
 -14   4 -15  139.69   40.80
   4  10 -15   73.89   14.70
   7   7 -15    9.40    7.30
  10   4 -15   25.30    8.10
   0   1 -16  150.68   12.90
   0   1 -16  157.18   24.60
  -1   0 -16  155.48   12.90
   0   1 -16  185.88   19.50
  -1   0 -16  156.28   23.40
   1  -1 -16  187.48   13.50
  -1   0 -16  134.99   22.70
   1  -1 -16  170.08   21.60
   0  -1  16  149.69   17.10
   1   0  16  139.09   14.20
   0  -1  16  131.49   16.70
  -1   1  16  158.98   19.60
   1   0  16  111.79   14.00
  -1   1  16  137.39   19.00
  -2  -1 -16  265.37   26.70
   3  -2 -16  225.18   22.10
  -2  -1 -16  210.58   27.40
  -1   3 -16  195.08   16.70
   3  -2 -16  233.08   16.40
  -2  -1 -16  227.88   17.20
  -3   2  16  228.58   28.10
   2   1  16  241.88   20.10
   0  -2 -16  393.86   24.30
   2   0 -16  379.06   24.00
  -2   2 -16  337.77   24.80
   2   0 -16  368.56   33.80
  -2   2 -16  429.66   57.99
   2   0 -16  409.16   33.50
   0  -2 -16  386.96   29.90
   0  -2 -16  413.66   30.20
  -2   2 -16  335.97   37.80
  -2   0  16  418.26   32.50
   0   2  16  385.96   31.20
   0   2  16  350.16   29.70
  -2   0  16  471.65   36.50
  -3  -2 -16  307.57   20.60
   5  -3 -16  265.37   18.30
  -3  -2 -16  278.97   25.70
   5  -3 -16  283.17   27.30
  -3  -2 -16  268.97   27.50
  -2   5 -16  289.67   20.90
  -5   3  16  298.37   36.20
   3   2  16  295.27   25.00
   2  -3 -16  258.97   16.90
  -3   1 -16  232.48   32.70
   1   2 -16  291.97   25.80
  -3   1 -16  185.48   16.90
  -3   1 -16  212.48   32.10
   1   2 -16  231.68   17.30
  -2   3  16  236.98   28.50
  -1  -2  16  234.08   22.80
  -1  -3 -16  149.49   13.00
  -3   4 -16  163.58   14.00
  -3   4 -16  149.88   30.00
  -1  -3 -16  157.68   19.80
   4  -1 -16  160.88   24.50
   4  -1 -16  158.58   12.70
  -1  -3 -16  151.38   22.70
  -1  -3 -16  138.59   15.50
  -4   1  16  144.19   22.60
   1   3  16  183.28   22.20
   1   3  16  136.59   25.00
  -4  -3 -16   12.00    8.60
  -3   7 -16   12.00    5.20
   7  -4 -16    6.10    3.60
  -4  -3 -16    6.10    7.50
  -4  -3 -16   15.70    5.30
  -7   4  16    5.50   11.30
   4   3  16   -2.00    2.90
  -4   0 -16 2188.88  113.19
   0   4 -16 2143.79  112.79
  -4   0 -16 2217.98  130.19
   4  -4 -16 2358.36  110.39
  -4   4  16 2298.57  128.99
   0  -4  16 2263.87  119.29
  -4   3 -16  121.79   26.90
   1  -4 -16  199.58   14.20
   1  -4 -16  164.28   25.30
   3   1 -16  157.78   13.50
  -4   3 -16  150.38   14.10
  -3  -1  16  165.28   23.50
  -1   4  16  199.38   25.30
  -4   6 -16   80.79   26.30
  -4   6 -16  100.49   12.70
   6  -2 -16  125.79   10.60
  -2  -4 -16  112.99   16.70
  -2  -4 -16  100.69   11.70
  -2  -4 -16  110.89   20.30
  -6   2  16  140.49   25.30
   2   4  16  107.99   11.90
  -5  -4 -16  201.08   29.60
  -5  -4 -16  262.77   19.30
  -4   9 -16  243.78   20.90
  -4   9 -16  205.68   43.90
  -9   5  16  256.47   39.80
   5   4  16  244.78   19.00
  -1   6 -16   15.00    5.90
  -5  -1 -16   12.50   10.20
   6  -5 -16   22.00    9.40
  -5  -1 -16   23.40    6.20
   6  -5 -16   21.30    5.00
  -6   5  16    6.10   11.40
  -5   2 -16  299.97   41.40
   3  -5 -16  271.77   18.40
  -5   2 -16  260.77   20.00
   2   3 -16  304.17   20.90
  -3   5  16  262.47   33.50
  -2  -3  16  300.77   29.00
   5   0 -16  584.04   32.00
  -5   5 -16  491.35   32.80
  -5   5 -16  516.85   55.89
   0  -5 -16  657.83   49.20
   0  -5 -16  541.25   31.90
   0   5  16  500.25   31.30
   0   5  16  563.14   44.70
  -5   0  16  601.34   47.90
  -3  -5 -16    4.70   11.20
  -3  -5 -16    5.90    7.10
  -3  -5 -16    3.50    4.10
  -5   8 -16    2.90    4.10
  -5   8 -16   -5.40   15.30
  -8   3  16    4.80   11.40
   3   5  16    6.00    4.40
  -5  11 -16  127.09   16.70
  -6  -5 -16  151.78   28.70
  -6  -5 -16  117.09   14.70
   6   5  16  167.88   14.90
  -6  -2 -16  176.78   28.60
  -2   8 -16  185.78   17.70
  -6  -2 -16  179.58   15.70
  -8   6  16  157.38   30.40
   6   2  16  195.48   15.90
   5  -6 -16   20.90    5.00
   1   5 -16   15.90    5.90
  -6   1 -16   18.20   13.70
  -6   1 -16   18.20    5.50
  -5   6  16   16.30   12.20
  -1  -5  16   10.40   11.10
  -6   4 -16  108.49   12.90
  -6   4 -16  110.39   28.40
   4   2 -16  108.69   12.20
   2  -6 -16  122.79   24.40
   2  -6 -16  116.79   10.80
  -4  -2  16   90.19   19.90
  -2   6  16  140.29   25.00
  -2   6  16  104.49   10.10
  -6   7 -16  137.29   35.60
  -1  -6 -16  125.49   16.60
  -6   7 -16  118.79   14.20
  -1  -6 -16  130.99   25.80
  -1  -6 -16  152.98   13.20
   7  -1 -16  137.39   11.90
   1   6  16  151.08   13.00
  -7   1  16  126.09   25.60
  -4  -6 -16   21.70    6.10
  -4  -6 -16    5.40   13.00
  -6  10 -16    5.10    5.10
  -4  -6 -16    4.80    8.30
  -6  10 -16   25.00   23.50
   4   6  16   17.60    6.10
 -10   4  16    9.50   14.50
  -6  13 -16    6.30    7.10
  -7  -6 -16   10.10   13.40
   7   6  16    6.30    5.10
  -7  -3 -16   36.20   15.40
  -7  -3 -16   35.40    7.80
  -3  10 -16   35.10    9.50
 -10   7  16   22.20   17.90
   7   3  16   29.50    7.30
  -7   0 -16    5.80    4.50
   0   7 -16    4.00    4.90
  -7   0 -16    4.80   10.30
  -7   7  16   -3.80   10.20
  -7   3 -16   10.70    5.00
  -7   3 -16   16.80   13.80
   4  -7 -16   25.80   16.50
   3   4 -16   10.30    5.00
   4  -7 -16   10.40    4.20
  -3  -4  16    1.40   10.50
  -4   7  16   11.00    4.50
  -4   7  16    1.70   10.90
   1  -7 -16  152.88   12.70
  -7   6 -16  103.99   30.20
  -7   6 -16  133.39   15.10
   1  -7 -16  152.68   29.50
   6   1 -16  141.59   12.70
  -6  -1  16  129.79   26.20
  -1   7  16  154.48   27.70
  -1   7  16  130.29   11.90
  -7   9 -16   29.30    7.70
  -2  -7 -16   48.10    8.70
  -2  -7 -16   25.60   16.20
  -7   9 -16   29.20   21.50
  -2  -7 -16   36.10   11.80
  -9   2  16   43.00   20.60
   2   7  16   40.00    7.70
  -5  -7 -16   15.70   10.40
  -7  12 -16    8.60    6.40
   5   7  16   10.70    5.80
  -8  -4 -16  202.38   36.00
  -4  12 -16  153.88   19.90
  -8  -4 -16  204.88   17.80
   8   4  16  188.78   17.30
  -8  -1 -16  161.08   31.00
  -1   9 -16  139.29   18.30
  -8  -1 -16  171.88   15.70
   8   1  16  178.18   15.60
  -9   8  16  164.68   34.40
   2   6 -16  202.48   18.30
   6  -8 -16  202.28   15.30
  -8   2 -16  170.18   35.00
  -8   2 -16  192.98   16.90
  -6   8  16  182.98   33.60
  -2  -6  16  205.48   31.50
  -6   8  16  212.08   16.70
  -8   5 -16    3.30   13.20
   3  -8 -16    3.80    3.90
   3  -8 -16   10.70   13.50
   5   3 -16    1.50    4.20
  -8   5 -16    2.80    4.00
  -3   8  16    1.00    3.80
  -5  -3  16    7.90   11.50
  -3   8  16    3.50   12.10
  -8   8 -16  244.58   20.50
   8   0 -16  292.17   19.50
  -8   8 -16  198.08   43.60
   0  -8 -16  304.87   20.20
   0  -8 -16  219.48   37.30
  -8   0  16  224.38   36.90
   0   8  16  278.47   19.70
  -3  -8 -16    2.30    8.40
  -3  -8 -16   13.20   15.40
  -8  11 -16    7.10    5.70
   3   8  16    3.10    4.70
  -8  14 -16    3.70    6.80
  -6  -8 -16   13.10   14.50
   6   8  16    4.00    5.60
  -9  -5 -16   69.99   25.20
  -5  14 -16   97.89   16.80
   9   5  16   93.29   13.40
  -9  -2 -16   71.89   23.30
  -2  11 -16  108.19   16.60
  -9  -2 -16  121.89   14.40
   9   2  16  102.29   13.20
  -9   1 -16  183.28   35.40
  -9   1 -16  170.98   15.90
   1   8 -16  162.28   19.00
   9  -1  16  187.18   15.90
  -8   9  16  193.78   36.90
  -9   4 -16  275.37   46.90
   5  -9 -16  255.97   17.10
   4   5 -16  274.77   21.30
   5  -9 -16  207.88   39.00
  -9   4 -16  224.28   19.10
  -5   9  16  247.58   17.00
  -4  -5  16  247.58   36.40
  -5   9  16  239.58   38.70
   2  -9 -16   56.99    8.70
   7   2 -16   31.90    7.30
   2  -9 -16   27.30   19.30
  -9   7 -16   48.30    9.10
  -9   7 -16   19.70   19.90
  -7  -2  16   23.00   15.30
  -2   9  16   22.00   16.10
  -2   9  16   47.50    8.00
  -1  -9 -16   32.40   12.90
  -1  -9 -16   25.80   21.40
  -9  10 -16   22.00   24.00
  -9  10 -16   30.60    8.20
   1   9  16   31.60    7.70
  -9  13 -16  388.76   29.90
  -4  -9 -16  358.56   47.30
   4   9  16  451.65   29.60
  -3  13 -16    1.00    5.80
 -10  -3 -16    5.60   14.10
 -10  -3 -16    5.00    5.20
  10   3  16    4.30    4.60
   0  10 -16   11.80    7.70
 -10   0 -16   20.60   15.00
 -10   0 -16   -1.00    4.10
  10   0  16    7.00    4.90
 -10   3 -16   47.60    9.00
 -10   3 -16   23.40   19.10
   3   7 -16   43.40    9.80
  -3  -7  16   42.20   19.70
  -7  10  16   37.80   21.10
   4 -10 -16   23.30   18.10
 -10   6 -16    0.80   14.80
 -10   6 -16   17.50    6.50
   6   4 -16   17.40    6.50
  -6  -4  16   13.60   16.10
  -4  10  16   28.70   18.10
  -4  10  16    4.90    4.60
 -10   9 -16   29.10   23.50
   9   1 -16   33.00    7.00
 -10   9 -16   28.10    7.40
   1 -10 -16   11.50   17.50
  -1  10  16   26.60    6.90
 -10  12 -16   89.89   13.60
  -2 -10 -16   98.29   23.00
   2  10  16   93.59   12.90
 -11  -1 -16    5.90   16.20
  -1  12 -16   48.80   11.60
 -11  -1 -16    6.40    5.30
  11   1  16   22.00    7.10
   2   9 -16  113.09   16.40
 -11   2 -16  127.49   14.80
 -11   2 -16  156.18   36.00
  11  -2  16  108.89   13.80
 -11   5 -16  161.98   15.40
   5   6 -16  148.89   18.00
 -11   5 -16  235.08   46.10
  -5  -6  16  180.48   35.10
   8   3 -16    3.50    4.80
 -11   8 -16   -0.90    4.10
 -11   8 -16   16.40   22.20
  -3  11  16    4.40    5.00
 -11  11 -16   86.29   12.50
   0 -11 -16   46.70   15.90
   0  11  16   61.89   10.40
 -12   1 -16    9.30   18.50
 -12   1 -16   12.50    5.70
   1  11 -16    8.40    7.40
  12  -1  16   12.90    5.40
 -12   4 -16  253.07   49.70
   4   8 -16  170.98   21.20
 -12   4 -16  215.28   18.10
  -4  -8  16  137.49   46.90
  12  -4  16  229.88   18.20
   7   5 -16   13.90    6.30
 -12   7 -16   16.40   21.30
 -12   7 -16   12.70    6.00
  -2  12  16   96.49   12.70
 -13   3 -16   -1.10    4.60
   3  10 -16   -2.10    6.30
 -13   3 -16   -7.50   19.40
  13  -3  16   -1.70    4.50
 -13   6 -16    8.40    5.40
 -13   6 -16   -1.10   19.10
   6   7 -16    7.70    6.50
   9   4 -16  411.46   29.80
  -4  13  16  413.26   34.20
   5   9 -16  101.59   16.30
 -14   5 -16   65.29   33.00
   8   6 -16   -4.30    5.20
   0  -1 -17  590.94   47.20
  -1   1 -17  651.23   39.30
   1   0 -17  698.43   50.59
   0  -1 -17  696.13   39.40
  -1   1 -17  536.25   50.39
  -1   1 -17  767.72   55.69
   1   0 -17  681.33   39.10
   1   0 -17  740.73   47.60
   0  -1 -17  734.23   48.80
   0   1  17  619.74   51.89
  -1   0  17  761.72   47.90
  -1   0  17  780.12   46.80
   0   1  17  771.22   45.60
   2  -2 -17  271.87   23.90
   2  -2 -17  322.07   20.30
  -2   0 -17  249.78   33.00
  -2   0 -17  279.27   31.20
   0   2 -17  289.97   20.70
  -2   0 -17  280.67   20.50
  -2   2  17  325.77   29.40
   0  -2  17  331.37   25.20
  -1  -2 -17   -1.10    6.10
  -1  -2 -17   10.00    4.50
  -2   3 -17   11.20    9.90
  -1  -2 -17    3.30    7.80
  -2   3 -17   10.40    5.00
   3  -1 -17    8.60    9.70
   3  -1 -17    0.90    3.10
   1   2  17   11.00    7.80
  -3   1  17   -2.20    8.60
  -3  -1 -17  280.17   21.00
  -1   4 -17  283.67   21.30
   4  -3 -17  314.17   20.00
   4  -3 -17  306.47   25.90
  -3  -1 -17  288.77   30.10
  -4   3  17  357.46   33.80
  -3   2 -17    5.60   10.10
   1  -3 -17   10.00    4.40
  -3   2 -17    9.80    4.60
   2   1 -17   -1.40    3.20
  -1   3  17    2.30    8.00
  -2  -1  17    8.20    8.20
  -3   5 -17   90.79   12.40
  -3   5 -17  108.49   28.20
  -2  -3 -17  150.18   21.60
  -2  -3 -17  117.19   17.90
  -2  -3 -17  131.39   19.40
   5  -2 -17  132.69   11.40
  -2  -3 -17  138.89   12.70
  -5   2  17  125.19   24.20
   2   3  17  199.38   23.30
   6  -4 -17  190.88   13.50
  -2   6 -17  153.28   16.70
   6  -4 -17  177.38   24.40
  -4  -2 -17  169.18   14.90
  -4  -2 -17  134.79   23.00
  -6   4  17  177.28   29.80
  -4   1 -17  287.27   39.80
   3  -4 -17  333.47   20.90
  -4   1 -17  286.47   21.90
   1   3 -17  267.97   21.00
  -1  -3  17  349.57   29.20
  -3   4  17  397.06   35.50
   0  -4 -17   69.09    9.00
   4   0 -17   55.49    8.40
  -4   4 -17   45.80    8.40
   0  -4 -17   65.69   16.70
  -4   4 -17   43.90   18.70
   0   4  17   39.80   13.10
  -4   0  17   46.20   15.90
  -3  -4 -17  264.67   26.00
  -3  -4 -17  254.57   42.00
  -3  -4 -17  239.28   18.70
  -4   7 -17  183.78   18.40
   7  -3 -17  240.08   16.60
  -4   7 -17  228.18   42.40
  -7   3  17  234.88   35.60
   3   4  17  261.97   18.90
  -3   8 -17  166.48   18.80
  -5  -3 -17  178.18   15.60
  -5  -3 -17  147.29   25.40
  -8   5  17  128.29   28.40
   5   3  17  171.78   15.30
   5  -5 -17   13.60    4.70
  -5   0 -17   19.00   12.30
  -5   0 -17   13.50    5.20
   0   5 -17   13.40    5.80
  -5   5  17   14.40   12.80
   2  -5 -17  129.69   11.40
  -5   3 -17  120.09   13.80
  -5   3 -17  121.39   28.10
   3   2 -17  115.89   13.10
  -2   5  17  109.89   20.90
  -3  -2  17  102.79   20.00
  -5   6 -17   89.59   12.30
  -1  -5 -17  107.59   22.20
   6  -1 -17  100.99   11.20
  -1  -5 -17  110.39   12.30
  -5   6 -17  107.09   31.20
  -6   1  17  116.39   22.70
   1   5  17  107.19   20.30
   1   5  17  106.79   11.60
  -5   9 -17  146.29   38.50
  -4  -5 -17  107.89   20.70
  -4  -5 -17  130.49   14.50
  -5   9 -17  154.88   17.10
   4   5  17  152.88   14.30
  -9   4  17  230.38   37.90
  -6  -4 -17  148.79   27.90
  -6  -4 -17  155.88   16.70
  -4  10 -17  180.18   19.80
  -4  10 -17  149.49   40.60
   6   4  17  147.29   15.80
   7  -6 -17   53.79   15.20
  -6  -1 -17   49.99   17.20
  -1   7 -17   53.19   11.00
  -6  -1 -17   57.29    9.00
  -7   6  17   74.89   21.60
   4  -6 -17  179.28   13.90
   2   4 -17  178.28   16.20
  -6   2 -17  202.98   36.30
  -6   2 -17  187.38   16.50
  -4   6  17  175.68   30.00
  -2  -4  17  215.18   29.30
  -6   5 -17  114.69   14.00
   5   1 -17  129.89   12.10
  -6   5 -17   74.99   25.30
   1  -6 -17  145.99   27.20
   1  -6 -17  101.09   11.80
  -1   6  17  118.69   11.10
  -1   6  17   98.39   20.80
  -5  -1  17  119.29   23.70
  -6   8 -17   17.10   18.90
   8  -2 -17    9.50    4.60
  -2  -6 -17   22.90    8.30
  -2  -6 -17   36.00   16.90
  -6   8 -17   15.10    6.40
  -2  -6 -17   20.20    5.90
  -8   2  17   21.30   14.60
   2   6  17   30.20    7.10
  -6  11 -17   26.00    8.20
  -5  -6 -17   36.20   14.30
  -5  -6 -17   27.70    7.50
   5   6  17   33.20    8.10
  -7  -5 -17   36.10    8.70
  -5  12 -17   41.80   10.80
  -7  -5 -17    8.30   12.70
   7   5  17   41.10    8.50
  -2   9 -17   54.79   11.50
  -7  -2 -17   46.50   17.10
  -7  -2 -17   72.79   10.80
   7   2  17   87.89   11.30
  -9   7  17   47.30   18.40
   6  -7 -17   55.19    7.50
   1   6 -17   54.09   10.20
  -7   1 -17   62.19    9.90
  -7   1 -17   72.09   22.10
  -6   7  17   53.29   19.00
  -7   4 -17  224.78   18.90
   3  -7 -17  267.47   40.00
  -7   4 -17  214.28   41.70
   3  -7 -17  248.98   17.50
   4   3 -17  213.88   18.40
  -3   7  17  249.88   17.10
  -4  -3  17  291.47   36.10
  -3   7  17  271.97   36.40
  -7   7 -17  211.08   17.60
   0  -7 -17  201.78   15.90
  -7   7 -17  251.57   46.30
   7   0 -17  165.58   14.90
   0  -7 -17  246.98   37.30
   0   7  17  227.88   33.30
  -7   0  17  147.29   29.90
   0   7  17  179.28   15.40
  -7  10 -17   49.40   10.10
  -3  -7 -17   33.50   11.90
  -7  10 -17   46.50   28.90
  -3  -7 -17   65.69   34.30
  -3  -7 -17   39.50    8.30
   3   7  17   53.79    9.40
  -6  -7 -17   30.20   15.90
  -7  13 -17   21.40    8.60
   6   7  17   25.10    7.60
  -8  -3 -17    6.70    4.90
  -3  11 -17    2.40    6.40
  -8  -3 -17   15.50   13.20
   8   3  17    9.90    5.50
  -8   0 -17   77.19   11.70
   0   8 -17   66.29   12.10
  -8   0 -17   64.19   21.60
  -8   8  17   49.99   20.10
   8   0  17   87.09   11.50
  -8   3 -17  251.17   41.90
   3   5 -17  180.78   16.90
   5  -8 -17  189.18   14.20
  -8   3 -17  163.18   16.00
  -5   8  17  168.48   13.40
  -5   8  17  192.68   33.10
  -3  -5  17  237.08   34.30
   2  -8 -17   52.59   19.30
   2  -8 -17   20.20    5.60
   6   2 -17   18.90    6.30
  -8   6 -17   45.00    8.90
  -8   6 -17   18.30   19.30
  -2   8  17   11.20   14.80
  -2   8  17   30.50    6.30
  -6  -2  17   12.60   14.60
  -1  -8 -17  130.19   31.40
  -1  -8 -17  103.39   17.60
  -8   9 -17  118.59   36.40
  -1  -8 -17  106.79   13.00
  -8   9 -17  110.59   13.80
  -9   1  17   44.80   19.40
   1   8  17   92.59   11.80
  -8  12 -17   43.10   10.00
  -4  -8 -17   25.90   12.70
   4   8  17   26.10    7.80
  -9  -4 -17   87.09   13.10
  -4  13 -17   69.19   14.50
  -9  -4 -17   53.39   22.00
   9   4  17   96.39   13.20
  -1  10 -17   56.89   11.90
  -9  -1 -17   41.00   18.30
  -9  -1 -17   46.50    9.10
   9   1  17   45.20    8.60
   2   7 -17  104.19   14.50
  -9   2 -17   95.79   28.80
  -9   2 -17   95.99   12.60
  -7   9  17   52.79   22.40
  -9   5 -17  202.28   43.50
   4  -9 -17  161.08   13.90
   5   4 -17  173.18   16.50
  -9   5 -17  203.18   17.40
   4  -9 -17  172.38   35.40
  -5  -4  17  179.38   32.10
  -4   9  17  185.48   14.20
  -4   9  17  173.88   32.80
   1  -9 -17  108.69   12.50
   1  -9 -17  110.29   28.30
  -9   8 -17   78.79   31.30
   8   1 -17   93.59   11.70
  -9   8 -17   82.59   12.70
  -1   9  17  121.29   28.10
  -1   9  17   92.29   11.40
  -8  -1  17   80.29   23.40
  -2  -9 -17    7.60   10.00
  -2  -9 -17    2.20   19.50
  -9  11 -17   21.20    8.00
   2   9  17   26.80    7.40
 -10  -2 -17   39.20    9.10
  -2  12 -17   44.00   11.60
 -10  -2 -17   77.89   25.70
  10   2  17   44.70    9.10
   1   9 -17   49.99   11.50
 -10   1 -17   41.50    8.90
 -10   1 -17   33.40   20.20
  10  -1  17   49.00    9.30
 -10   4 -17  154.18   16.40
 -10   4 -17  194.48   42.60
   4   6 -17  155.08   18.00
  -4  -6  17  166.88   33.20
  -6  10  17  146.19   31.90
   3 -10 -17   30.90   21.20
   7   3 -17   38.10    8.10
   3 -10 -17   46.90    8.50
 -10   7 -17   63.59   10.30
 -10   7 -17   50.99   27.30
  -3  10  17   47.80    8.30
  -7  -3  17   29.40   18.20
  -3  10  17   27.50   19.40
 -10  10 -17   61.69   10.80
   0 -10 -17   62.09   15.90
   0  10  17   57.59    9.90
  -3 -10 -17   53.19   19.90
 -10  13 -17   67.69   12.70
   3  10  17   76.49   12.00
   0  11 -17   21.80    9.00
 -11   0 -17   18.70   19.00
 -11   0 -17   28.40    7.60
  11   0  17   32.70    7.90
 -11   3 -17    8.50   16.60
 -11   3 -17    8.60    5.60
   3   8 -17    6.80    7.00
  11  -3  17   12.90    5.60
 -11   6 -17   19.30   20.50
 -11   6 -17   29.70    7.70
   6   5 -17   28.40    8.50
  -6  -5  17   28.70   20.10
 -11   9 -17   40.20   30.10
 -11   9 -17   27.40    7.90
   9   2 -17   34.70    8.20
  -2  11  17   31.50    7.60
 -11  12 -17   39.60   12.30
  -1 -11 -17   35.30   15.80
   1  11  17   34.40    8.60
   2  10 -17   50.49   12.50
 -12   2 -17   22.60   21.60
 -12   2 -17   56.99   10.40
  12  -2  17   56.29   10.20
 -12   5 -17   39.60    9.00
 -12   5 -17   49.50   27.10
   5   7 -17   34.80    9.80
   8   4 -17   48.40    9.90
 -12   8 -17   34.90    9.10
 -12   8 -17   21.90   24.80
  -4  12  17   33.50    8.00
  -1  12  17   37.80    9.10
   4   9 -17   81.89   15.30
 -13   4 -17   93.79   13.20
 -13   4 -17  101.09   33.10
  13  -4  17  102.79   13.60
 -13   7 -17    3.30   21.80
   7   6 -17   20.20    8.40
  -3  13  17   67.39   11.10
  -1  -1 -18  375.66   34.50
   2  -1 -18  428.16   34.40
  -1   2 -18  418.86   42.40
  -1   2 -18  373.96   25.90
  -1  -1 -18  385.66   35.50
  -1  -1 -18  419.26   26.40
   2  -1 -18  435.76   26.20
  -2   1  18  378.06   33.40
  -2   1 -18  355.56   25.40
  -2   1 -18  292.47   39.30
   1  -2 -18  412.76   31.00
   1   1 -18  389.96   25.50
   1  -2 -18  419.66   32.30
   1  -2 -18  393.26   25.20
  -1   2  18  468.65   35.00
  -1  -1  18  414.96   31.80
   4  -2 -18  293.97   19.30
  -2  -2 -18  257.97   26.00
  -2  -2 -18  278.07   20.30
  -2   4 -18  266.37   40.70
  -2   4 -18  247.88   20.10
   4  -2 -18  264.87   26.70
  -2  -2 -18  278.97   28.20
  -4   2  18  262.87   32.20
   3  -3 -18   70.29    8.90
   3  -3 -18   60.49   10.60
  -3   0 -18   62.99   17.70
  -3   3 -18   35.20   15.60
  -3   3 -18   36.80    7.60
  -3   0  18   23.50   11.30
  -3  -3 -18  112.09   19.40
  -3   6 -18   95.09   13.30
  -3   6 -18  105.29   27.90
  -3  -3 -18   92.89   12.40
   6  -3 -18  143.89   11.80
  -6   3  18   95.79   22.70
   5  -4 -18   65.39   13.30
  -4  -1 -18   34.60   12.70
  -1   5 -18   36.20    8.00
  -4  -1 -18   47.60    8.30
   5  -4 -18   41.60    7.00
  -5   4  18   57.09   17.90
  -4   2 -18  208.78   18.90
   2   2 -18  286.47   19.90
  -4   2 -18  286.27   40.60
   2  -4 -18  265.67   18.60
  -2  -2  18  253.77   29.00
  -2   4  18  269.37   32.50
  -4   5 -18   61.19   24.50
  -4   5 -18   33.10    7.70
  -1  -4 -18   49.50    8.10
  -1  -4 -18   41.80   14.20
   5  -1 -18   32.30    6.70
  -5   1  18   36.20   15.10
   1   4  18   30.30   12.50
  -4   8 -18   52.39   24.70
  -4  -4 -18   14.70    9.00
  -4   8 -18   37.60    8.80
  -8   4  18   17.60   15.50
  -2   7 -18  201.18   20.20
  -5  -2 -18  237.58   32.10
  -5  -2 -18  297.27   20.70
  -7   5  18  271.17   39.50
  -5   1 -18   44.60   17.50
   1   4 -18   38.70    8.20
  -5   1 -18   34.90    8.40
   4  -5 -18   60.19    8.50
  -4   5  18   73.59   19.90
   4   1 -18   46.60    7.90
  -5   4 -18   39.00    8.40
   1  -5 -18   39.00   15.30
   1  -5 -18   42.10    7.30
  -5   4 -18   32.50   17.10
  -4  -1  18   35.20   15.20
  -1   5  18   20.90   12.30
  -5   7 -18   99.19   13.40
  -2  -5 -18   92.89   16.10
   7  -2 -18  120.19   12.10
  -2  -5 -18  105.49   13.20
  -5   7 -18   97.69   30.80
   2   5  18  115.59   13.00
  -7   2  18  121.69   25.40
  -5  -5 -18   98.29   12.80
  -5  -5 -18   57.59   16.60
  -5  10 -18   84.89   31.90
  -5  10 -18   77.79   12.90
   5   5  18   68.79   10.80
  -6  -3 -18   33.10    8.10
  -6  -3 -18   33.30   14.60
  -3   9 -18   33.40    8.90
  -9   6  18   12.40   15.00
   6   3  18   38.20    8.10
  -6   0 -18   87.49   22.70
   0   6 -18  120.09   15.20
  -6   0 -18  131.39   14.60
   6  -6 -18  177.78   12.70
  -6   6  18  104.49   24.90
   3   3 -18  122.89   14.00
   3  -6 -18  131.49   11.70
  -6   3 -18  161.98   33.80
  -6   3 -18   98.39   13.00
  -3  -3  18   97.99   22.30
  -3   6  18  161.78   27.50
  -6   6 -18   17.20    6.10
   6   0 -18   17.00    5.70
   0  -6 -18   22.30    6.20
   0  -6 -18   36.70   15.30
  -6   6 -18    7.70   15.30
   0   6  18   25.60   13.30
  -6   0  18   17.20   13.40
   0   6  18    4.00    5.20
  -6   9 -18  114.79   15.20
  -3  -6 -18  101.99   18.80
  -6   9 -18  154.08   41.60
  -3  -6 -18  147.99   15.50
  -9   3  18  114.79   28.00
   3   6  18  113.89   13.60
  -6  12 -18   59.49   13.00
  -6  -6 -18   57.69   18.80
  -6  -6 -18   50.39    9.90
   6   6  18   71.99   11.40
  -7  -4 -18   17.10    6.20
  -4  11 -18   13.80    7.90
  -7  -4 -18   13.60   11.70
   7   4  18   17.60    6.40
  -1   8 -18   11.80    6.80
  -7  -1 -18    5.70   10.60
  -7  -1 -18    6.50    5.00
   7   1  18   10.30    5.10
  -8   7  18   -3.30   13.90
   5  -7 -18  336.37   20.10
  -7   2 -18  292.57   44.10
  -7   2 -18  259.07   21.60
   2   5 -18  274.57   22.50
  -5   7  18  278.97   39.60
  -5   7  18  287.47   19.10
   2  -7 -18   99.79   24.50
  -7   5 -18  134.99   15.00
  -7   5 -18  107.49   31.40
   2  -7 -18  144.69   12.70
   5   2 -18  107.39   13.00
  -5  -2  18  118.09   25.60
  -2   7  18  123.89   11.60
  -2   7  18  119.89   25.70
   8  -1 -18   35.20    6.90
  -1  -7 -18   23.20    6.70
  -7   8 -18   27.40    7.80
  -7   8 -18   33.30   22.50
  -1  -7 -18   16.10   15.10
  -8   1  18   57.09   21.80
   1   7  18   32.60    7.30
   1   7  18   23.50   15.60
  -4  -7 -18   19.90    6.40
  -7  11 -18   26.10    9.00
  -4  -7 -18   10.80    9.60
   4   7  18   13.10    6.00
  -8  -5 -18    4.40    5.50
  -8  -5 -18    2.50   12.40
  -5  13 -18   13.20    9.00
   8   5  18    2.50    4.90
  -8  -2 -18   16.00   13.90
  -8  -2 -18   30.70    7.70
  -2  10 -18   23.20    8.90
   8   2  18   31.00    7.80
  -8   1 -18    8.30   14.30
   1   7 -18    5.10    5.10
  -8   1 -18    3.50    4.60
  -7   8  18   12.50   14.70
   4  -8 -18   15.90   17.20
  -8   4 -18   29.40   18.00
  -8   4 -18   26.50    7.30
  -4   8  18   32.50   15.90
  -4   8  18   37.80    6.50
  -4  -4  18   24.30   16.60
   1  -8 -18   31.60    7.00
  -8   7 -18   18.90   18.60
   1  -8 -18   23.80   17.30
   7   1 -18   30.50    7.20
  -8   7 -18   28.00    7.90
  -1   8  18   32.00   16.80
  -1   8  18   23.90    6.20
  -7  -1  18   35.60   18.80
  -2  -8 -18   92.59   18.80
  -8  10 -18  109.29   15.00
  -8  10 -18   53.99   31.40
  -2  -8 -18  124.69   14.10
   2   8  18  136.49   14.80
  -8  13 -18   11.70    7.70
  -5  -8 -18    7.20   12.00
   5   8  18    1.70    4.70
  -9  -3 -18    5.50   14.00
  -3  12 -18   11.70    8.70
  -9  -3 -18   19.80    7.00
   9   3  18   15.40    6.90
  -9   0 -18   25.60   16.30
  -9   0 -18   19.60    6.70
   0   9 -18   28.70    9.00
   9   0  18   31.80    8.00
  -9   3 -18   42.00    8.80
  -9   3 -18   21.50   17.30
   3   6 -18   41.50    9.50
  -6   9  18   27.40   19.90
   6   3 -18  113.49   14.00
   3  -9 -18  105.59   29.70
  -9   6 -18  107.69   33.90
   3  -9 -18  138.99   12.50
  -9   6 -18  135.99   15.30
  -3   9  18  109.49   12.30
  -6  -3  18  107.09   26.50
  -3   9  18  116.89   28.10
   0  -9 -18    4.50    4.90
  -9   9 -18   11.50   25.40
   0  -9 -18    5.50   15.50
  -9   9 -18    5.10    5.90
   0   9  18   17.30   16.20
   0   9  18   12.80    5.50
  -3  -9 -18   -1.70   10.30
  -9  12 -18    7.50    6.50
   3   9  18   -1.60    5.10
 -10  -1 -18  115.49   14.60
 -10  -1 -18   74.39   25.40
  -1  11 -18  111.59   17.10
  10   1  18  114.39   14.40
 -10   2 -18   33.00    8.40
   2   8 -18   19.60    8.30
 -10   2 -18   20.50   19.50
  10  -2  18   26.60    7.20
 -10   5 -18   91.69   13.30
   5 -10 -18   83.79   30.70
 -10   5 -18   72.29   28.10
   5   5 -18   83.19   12.50
  -5  -5  18   86.49   25.60
  -5  10  18   50.49   24.20
   8   2 -18  118.79   14.50
 -10   8 -18  111.39   36.70
   2 -10 -18  139.59   14.90
 -10   8 -18  162.48   17.60
   2 -10 -18  119.19   37.80
  -2  10  18  132.09   14.10
  -2  10  18  201.18   37.80
  -1 -10 -18  100.89   20.00
 -10  11 -18  105.89   15.00
   1  10  18  101.99   13.30
 -11   1 -18  122.49   15.00
   1  10 -18  100.89   16.50
 -11   1 -18  124.39   33.30
  11  -1  18   89.49   12.80
   4   7 -18   10.40    6.90
 -11   4 -18    6.10    5.50
 -11   4 -18    7.40   17.30
 -11   7 -18   34.00    8.60
   7   4 -18   31.80    8.20
 -11   7 -18   39.80   25.80
  -4  11  18   26.20    7.20
 -11  10 -18   84.49   13.30
  -1  11  18   75.39   11.20
 -12   3 -18   29.70    8.20
 -12   3 -18    7.40   18.70
   3   9 -18   19.80    8.90
  12  -3  18   17.20    6.70
 -12   6 -18   53.89   29.50
   6   6 -18   66.39   12.30
 -12   6 -18   83.59   12.30
 -12   9 -18    9.10    6.20
   9   3 -18   -0.40    5.10
  -3  12  18   12.50    6.20
 -13   5 -18    5.40   21.90
 -13   5 -18    1.90    5.30
   5   8 -18    7.20    7.50
  13  -5  18    7.30    5.20
   8   5 -18   17.00    7.90
   1  -1 -19  250.27   26.00
  -1   0 -19  215.68   17.40
   0   1 -19  228.28   17.70
   1  -1 -19  164.68   24.90
  -1   0 -19  187.68   28.80
   1  -1 -19  248.78   17.70
   0   1 -19  142.19   27.10
  -1   1  19  271.47   26.40
   3  -2 -19    9.30    7.90
  -1   3 -19    0.10   10.50
  -1   3 -19    1.20    4.00
  -2  -1 -19    6.30    4.70
  -2  -1 -19    3.90    7.90
   3  -2 -19    9.50    4.40
  -3   2  19    4.20    9.20
   0  -2 -19   70.89    9.90
   0  -2 -19   72.69   14.90
  -2   2 -19   71.99   10.30
   0  -2 -19   64.49   13.80
   2   0 -19   60.49    9.00
  -2   2 -19   69.59   21.50
  -2   0  19   67.59   14.90
  -3  -2 -19   11.00    4.90
  -2   5 -19    3.60    5.00
  -2   5 -19   -9.00   10.70
   5  -3 -19    0.40    3.90
  -3  -2 -19    2.20    7.20
  -5   3  19    5.90   10.80
   1   2 -19    8.20    5.10
   2  -3 -19    5.50    4.20
  -3   1 -19    1.30    3.60
  -3   1 -19   10.50   10.50
  -2   3  19    5.00    9.80
  -3   4 -19   45.20    8.70
  -1  -3 -19   60.49   11.90
  -3   4 -19   81.19   24.20
   4  -1 -19   60.19    8.80
  -1  -3 -19   59.39   13.50
  -1  -3 -19   59.09    9.60
  -4   1  19   35.80   14.20
   7  -4 -19   42.30   10.10
  -3   7 -19   13.20    6.30
  -4  -3 -19   32.60    7.40
  -4  -3 -19   30.60   12.00
  -3   7 -19   23.50   19.70
  -7   4  19   26.30   15.60
   4   3  19   24.30    6.80
   0   4 -19  798.82   48.80
  -4   0 -19  858.51   49.40
  -4   0 -19  768.32   63.09
   4  -4 -19  923.71   47.40
  -4   4  19  917.81   64.89
  -4   3 -19   54.59    9.70
  -4   3 -19   75.39   23.30
   3   1 -19   56.09    9.00
   1  -4 -19   81.19   10.60
  -3  -1  19   62.79   16.00
  -1   4  19   60.79   17.10
  -2  -4 -19    6.60    4.70
  -2  -4 -19   -0.50   10.20
  -4   6 -19    7.80    5.50
  -4   6 -19   -1.70   13.80
   6  -2 -19    4.00    4.30
  -2  -4 -19    3.00    5.70
  -6   2  19    5.10   12.60
  -4   9 -19  381.96   61.19
  -5  -4 -19  392.76   38.90
  -5  -4 -19  380.06   28.10
  -4   9 -19  362.86   29.10
  -9   5  19  442.96   54.29
   5   4  19  448.06   28.40
  -5  -1 -19   -2.30    3.50
  -5  -1 -19    2.60    8.50
   6  -5 -19    1.20    7.90
   6  -5 -19   -0.30    3.90
  -1   6 -19   -3.90    3.90
  -6   5  19    7.70   12.80
   3  -5 -19    3.20    4.20
  -5   2 -19    6.20    4.70
   2   3 -19   20.10    6.20
  -5   2 -19   -0.90   11.90
  -3   5  19    1.10   11.00
   0  -5 -19 1106.09   73.09
   5   0 -19  986.50   54.09
  -5   5 -19  939.11   55.99
  -5   5 -19  833.62   80.89
   0  -5 -19  991.00   54.49
   0   5  19 1043.20   72.49
  -5   0  19 1130.59   73.09
  -3  -5 -19   41.80   13.10
  -5   8 -19   36.70    9.10
  -5   8 -19   41.90   23.00
  -3  -5 -19   28.20    7.80
   3   5  19   34.20    7.60
  -8   3  19   57.89   21.80
  -5  11 -19   25.60    9.40
  -6  -5 -19    0.50   10.30
  -6  -5 -19   26.10    7.90
   6   5  19   12.90    5.80
  -2   8 -19    9.00    5.90
  -6  -2 -19    0.70    4.20
  -6  -2 -19    8.30   10.30
   6   2  19    9.20    4.40
  -8   6  19   -7.70   12.40
   5  -6 -19    3.30    3.70
  -6   1 -19    5.60   11.00
  -6   1 -19    1.90    4.40
   1   5 -19    2.50    4.20
  -5   6  19   -0.30   11.10
   2  -6 -19   -3.10    3.40
   4   2 -19    2.40    4.20
   2  -6 -19    7.40   13.40
  -6   4 -19   14.80   15.40
  -6   4 -19    4.40    4.70
  -2   6  19   -3.10   10.20
  -4  -2  19    1.80   11.50
  -6   7 -19   27.90   20.80
   7  -1 -19   23.00    6.40
  -1  -6 -19   29.40    7.10
  -6   7 -19   24.10    7.40
  -7   1  19   21.50   18.20
   1   6  19   28.70    7.00
  -4  -6 -19    5.90    8.80
  -6  10 -19   13.50   23.20
  -6  10 -19    4.20    5.60
  -4  -6 -19    2.60    4.90
   4   6  19   10.00    5.30
  -6  13 -19    4.90    8.10
  -7  -6 -19    9.40    6.40
  -7  -6 -19    7.80   12.70
   7   6  19   15.50    6.50
  -3  10 -19   26.50    9.40
  -7  -3 -19   38.10   15.40
  -7  -3 -19   52.99   10.50
   7   3  19   42.90    9.20
  -7   0 -19   -5.60    3.60
   0   7 -19    5.20    5.40
  -7   0 -19    1.90   10.80
  -7   7  19    3.40   14.30
  -7   3 -19   39.10    9.10
   4  -7 -19   43.10    7.60
  -7   3 -19   33.70   18.50
   3   4 -19   23.70    7.00
  -4   7  19   36.30   17.50
  -4   7  19   27.70    6.20
   1  -7 -19   22.70    6.50
   1  -7 -19    9.60   14.50
  -7   6 -19  -12.70   12.90
  -7   6 -19   31.20    8.30
   6   1 -19   17.30    5.70
  -1   7  19   17.10    5.70
  -6  -1  19   16.00   16.00
  -1   7  19    3.70   12.10
  -7   9 -19   23.60    7.90
  -2  -7 -19    7.60    8.40
  -7   9 -19   13.00   21.60
  -2  -7 -19   14.40    5.50
   2   7  19    7.50    5.10
  -9   2  19    6.80   17.70
  -7  12 -19    2.40    6.10
  -5  -7 -19   -0.80    4.90
  -5  -7 -19    7.20   10.50
   5   7  19    1.50    4.90
  -4  12 -19   65.09   13.10
  -8  -4 -19   46.00   20.40
  -8  -4 -19   65.79   11.30
   8   4  19   57.89   10.60
  -8  -1 -19  138.49   16.10
  -8  -1 -19  136.49   29.30
  -1   9 -19  124.59   17.50
   8   1  19  158.88   16.80
  -8   2 -19    6.90   14.20
   2   6 -19    5.30    5.40
  -8   2 -19    0.20    4.10
  -6   8  19   -8.00   13.30
  -8   5 -19   41.70    8.80
  -8   5 -19   29.40   21.70
   5   3 -19   37.20    8.50
   3  -8 -19   39.90    7.70
   3  -8 -19   55.69   22.00
  -3   8  19   57.39   21.40
  -5  -3  19   66.69   21.20
  -3   8  19   29.60    7.10
   0  -8 -19  222.88   17.90
   8   0 -19  226.88   17.50
   0  -8 -19  237.98   40.00
  -8   8 -19  198.08   19.00
  -8   8 -19  140.89   40.80
   0   8  19  210.18   44.60
   0   8  19  210.98   17.20
  -8   0  19  145.59   32.30
  -3  -8 -19    2.20    4.60
  -8  11 -19    4.50    6.10
  -3  -8 -19   10.70   11.00
   3   8  19    2.40    4.80
  -2  11 -19    8.80    7.50
  -9  -2 -19    5.70    5.50
  -9  -2 -19   17.80   16.20
   9   2  19   17.30    6.70
  -9   1 -19  165.18   17.10
  -9   1 -19  190.68   37.30
   1   8 -19  128.39   17.40
   9  -1  19  109.29   14.20
   5  -9 -19  457.85   27.80
  -9   4 -19  409.76   30.30
  -9   4 -19  426.26   61.59
   4   5 -19  437.96   31.60
  -5   9  19  474.95   29.00
  -5   9  19  463.15   56.89
   7   2 -19    7.10    5.50
   2  -9 -19   24.80    6.60
  -9   7 -19   19.10    7.40
  -9   7 -19   -4.30   17.10
   2  -9 -19   29.20   21.10
  -2   9  19   16.50    6.00
  -2   9  19   19.60   18.10
  -7  -2  19   11.30   16.20
  -9  10 -19   56.69   10.90
  -1  -9 -19   86.79   12.20
  -9  10 -19   75.59   38.00
   1   9  19   76.99   11.50
 -10   0 -19  140.89   33.50
   0  10 -19  112.39   17.10
 -10   0 -19  140.19   16.50
  10   0  19  100.19   13.90
 -10   3 -19   35.00   22.60
 -10   3 -19   56.29   10.10
   3   7 -19   32.70    9.00
   4 -10 -19   -0.10    4.20
 -10   6 -19   14.10   20.30
 -10   6 -19    0.70    4.90
   6   4 -19   10.40    6.00
  -6  -4  19    8.00   18.70
  -4  10  19    2.90    4.80
 -10   9 -19  104.29   38.50
   1 -10 -19   92.19   12.90
 -10   9 -19   85.59   13.20
  -1  10  19   66.69   10.80
 -10  12 -19    2.30    6.80
  -2 -10 -19   -7.30    9.60
   2  10  19   11.00    6.10
 -11   2 -19   17.50    7.50
   2   9 -19   16.50    7.60
 -11   2 -19   16.90   18.50
  11  -2  19   23.70    7.70
 -11   5 -19   17.40    7.10
 -11   5 -19   17.60   21.80
   5   6 -19   21.00    8.20
 -11   8 -19    8.10    6.10
   8   3 -19    3.60    5.70
 -11   8 -19   14.00   23.90
  -3  11  19    7.70    5.40
 -11  11 -19    5.40    6.40
   0  11  19   12.90    6.00
 -12   4 -19   47.70   26.90
 -12   4 -19   60.39   11.30
   4   8 -19   47.00   11.50
  12  -4  19   66.89   10.80
 -12   7 -19   -0.90    5.40
   7   5 -19   -1.30    5.10
 -12   7 -19   13.00   23.40
 -12  10 -19   -6.60    4.40
  -2  12  19   11.90    6.30
   6   7 -19   14.20    8.30
 -13   6 -19   -2.30   22.20
 -13   6 -19   22.20    8.00
  -1   1 -20    8.90    5.00
   1   0 -20    6.10    4.70
   0  -1 -20    1.80    4.10
   0  -1 -20    6.50    9.20
   1   0 -20    1.10    8.70
  -1   1 -20    9.20   11.40
   2  -2 -20   99.99   11.70
  -2   0 -20  110.99   23.50
  -2   0 -20  101.69   12.50
   0   2 -20   76.99   11.10
   2  -2 -20   72.79   16.20
   2  -2 -20  106.29   16.80
  -2   2  20   56.89   26.80
  -1  -2 -20  100.39   18.70
  -1  -2 -20   75.29   15.50
  -2   3 -20   83.99   24.10
  -1  -2 -20  101.09   12.70
   3  -1 -20   97.39   11.80
  -2   3 -20  112.59   13.60
  -3   1  20  124.99   21.60
  -3  -1 -20  217.68   18.90
   4  -3 -20  224.68   22.60
  -1   4 -20  220.38   19.00
  -3  -1 -20  206.38   29.50
   4  -3 -20  248.18   17.90
  -4   3  20  252.57   33.50
  -3   2 -20   91.79   12.30
  -3   2 -20   98.99   24.90
   1  -3 -20   87.89   11.50
   2   1 -20   98.39   12.20
  -3   5 -20    0.80   14.30
  -2  -3 -20   -3.90    5.90
  -3   5 -20   10.70    5.60
  -2  -3 -20    4.70    4.60
   5  -2 -20    8.20    4.60
  -5   2  20   17.90   13.50
  -2   6 -20   98.49   28.80
  -4  -2 -20   46.80   14.60
  -2   6 -20   72.79   11.90
  -4  -2 -20   66.89   10.90
   6  -4 -20   78.59   10.00
  -6   4  20   71.49   22.80
   3  -4 -20  251.77   18.30
   1   3 -20  229.98   18.70
  -4   1 -20  146.39   30.70
  -4   1 -20  209.98   18.40
  -3   4  20  247.48   32.90
  -4   4 -20    6.20   13.30
   4   0 -20   15.20    5.60
   0  -4 -20    5.90    4.30
  -4   4 -20   10.60    5.80
  -4   0  20    3.80   12.50
  -4   7 -20  103.79   32.80
   7  -3 -20  139.49   12.30
  -4   7 -20   87.69   13.40
  -3  -4 -20   80.49   12.20
  -3  -4 -20   77.69   16.00
   3   4  20  114.09   13.20
  -7   3  20   93.89   25.00
  -3   8 -20    4.90   17.70
  -5  -3 -20    4.40    9.50
  -3   8 -20   11.30    6.70
  -5  -3 -20   19.70    7.20
   5   3  20   14.60    6.10
  -8   5  20   27.40   18.20
   0   5 -20    3.00    4.70
   5  -5 -20    1.80    4.30
  -5   0 -20   11.50    6.10
  -5   0 -20    2.60    9.50
  -5   5  20   -1.00   12.70
  -5   3 -20    7.90    5.10
   2  -5 -20    5.30    4.40
  -5   3 -20   -7.60   11.90
   3   2 -20    7.50    5.10
  -2   5  20    7.20   11.90
   6  -1 -20   18.10    5.80
  -1  -5 -20   -0.80    4.60
  -5   6 -20    4.40   15.60
  -5   6 -20   11.60    6.30
  -6   1  20   -3.90   14.00
   1   5  20   13.90    5.70
  -5   9 -20    0.90   21.20
  -4  -5 -20    6.40    8.60
  -5   9 -20    4.10    5.30
  -4  -5 -20    8.10    5.80
   4   5  20    5.30    4.90
  -6  -4 -20   62.09   10.50
  -4  10 -20   25.10   25.00
  -6  -4 -20   39.00   15.60
  -4  10 -20   33.00    9.90
   6   4  20   40.60    8.80
  -1   7 -20   76.19   12.80
  -6  -1 -20   63.99   19.40
  -6  -1 -20   88.29   13.00
  -7   6  20  119.09   26.40
   2   4 -20   66.49   11.30
  -6   2 -20   90.59   12.90
  -6   2 -20   80.19   25.00
   4  -6 -20   87.59   10.80
  -4   6  20  102.09   23.60
  -6   5 -20   -6.70   14.50
   1  -6 -20    2.50   20.50
  -6   5 -20    4.10    4.90
   1  -6 -20    7.40    5.20
   5   1 -20    6.60    4.90
  -1   6  20    4.80    4.40
  -5  -1  20   26.30   16.40
  -2  -6 -20   34.90   10.00
  -6   8 -20   61.99   11.50
  -2  -6 -20   64.69   10.50
  -6   8 -20   61.39   28.70
   2   6  20   64.19   10.40
  -8   2  20   31.50   19.60
  -5  -6 -20   -0.50    8.60
  -6  11 -20    6.80    6.90
  -5  -6 -20   11.30    6.40
   5   6  20    7.70    5.30
  -7  -5 -20   48.30    9.70
  -7  -5 -20   34.00   17.50
  -5  12 -20   62.29   14.00
   7   5  20   60.39   10.70
  -7  -2 -20   80.99   22.10
  -2   9 -20   65.59   13.20
  -7  -2 -20   52.59   10.80
   7   2  20   64.49   10.90
  -7   1 -20   73.09   22.90
   1   6 -20   67.99   12.20
  -7   1 -20   93.59   13.00
  -6   7  20   84.49   24.90
  -7   4 -20   90.69   29.20
  -7   4 -20  105.89   14.30
   3  -7 -20  115.79   13.10
   4   3 -20   93.89   13.00
  -3   7  20  106.79   12.00
  -3   7  20  130.29   27.50
   7   0 -20  316.57   22.10
   0  -7 -20  312.07   22.30
  -7   7 -20  235.68   48.40
  -7   7 -20  273.77   23.60
   0   7  20  318.17   22.20
  -7   0  20  278.47   41.60
  -7  10 -20    8.50   24.20
  -3  -7 -20   12.40    9.70
  -3  -7 -20   16.80    6.70
  -7  10 -20   16.40    7.50
   3   7  20   18.50    6.70
  -3  11 -20   43.10   11.90
  -8  -3 -20   51.29   10.10
  -8  -3 -20   41.70   18.30
   8   3  20   40.70    9.40
  -8   0 -20   15.70   14.40
  -8   0 -20    5.40    5.10
   0   8 -20    0.70    5.80
   8   0  20   10.50    5.60
  -8   3 -20    6.20    5.50
   5  -8 -20    4.70    5.00
   3   5 -20   10.80    6.50
  -8   3 -20   32.30   18.70
  -5   8  20   10.80    5.40
  -5   8  20   11.60   16.70
  -8   6 -20   63.49   11.70
   6   2 -20   49.60    9.40
   2  -8 -20   37.00    8.20
   2  -8 -20   40.00   21.10
  -8   6 -20  101.39   33.40
  -2   8  20   20.10   19.00
  -2   8  20   57.89    9.10
  -6  -2  20   32.70   19.10
  -8   9 -20   -1.60   19.30
  -1  -8 -20   16.70    6.10
  -8   9 -20   15.90    7.20
   1   8  20   14.50    6.20
  -4  -8 -20   35.00    9.30
  -4  -8 -20   26.40   14.60
  -8  12 -20   30.50    9.50
   4   8  20   27.00    7.90
  -9  -1 -20   -0.90    5.00
  -1  10 -20    2.40    5.90
  -9  -1 -20   -0.60   13.00
   9   1  20    4.60    5.60
   2   7 -20   49.30   11.50
  -9   2 -20   66.99   11.60
  -9   2 -20   46.30   21.90
   5   4 -20    7.60    6.00
  -9   5 -20    1.30    4.70
   4  -9 -20   -0.60   16.70
   4  -9 -20    3.70    4.90
  -9   5 -20    0.00   16.10
  -4   9  20    1.50    3.90
  -4   9  20   -5.60   14.50
  -9   8 -20   28.90   23.70
   1  -9 -20    9.20    5.00
   8   1 -20    2.90    5.10
  -9   8 -20   13.60    6.90
  -1   9  20   25.50    7.10
  -9  11 -20   27.20    9.60
  -2  -9 -20   23.90    7.70
   2   9  20   36.40    8.70
   1   9 -20   12.90    8.00
 -10   1 -20  -17.10   12.80
 -10   1 -20    1.90    5.30
  10  -1  20    1.10    4.80
 -10   4 -20   49.40    9.80
 -10   4 -20   78.39   30.70
   4   6 -20   26.80    9.10
   7   3 -20   15.10    6.60
 -10   7 -20   -8.50   19.00
 -10   7 -20   10.40    6.20
   3 -10 -20   23.40    6.80
  -3  10  20    5.20    4.90
 -10  10 -20    4.50    5.80
 -10  10 -20    2.40   28.30
   0  10  20   -3.40    4.90
 -11   3 -20   20.60   21.90
   3   8 -20   67.19   13.40
 -11   3 -20   46.70   10.30
  11  -3  20   53.99   10.30
 -11   6 -20   30.80   23.00
   6   5 -20   -1.00    5.00
 -11   6 -20   22.10    7.70
 -11   9 -20   46.70   10.70
 -11   9 -20   51.29   33.20
  -2  11  20   30.00    8.10
 -12   5 -20   59.29   32.80
   5   7 -20   46.30   11.80
 -12   5 -20   79.39   12.80
 -12   8 -20   46.90   11.00
 -12   8 -20   10.60   24.40
   8   4 -20   25.50    9.10
   0   0 -21  222.68   31.90
  -1  -1 -21  210.68   29.30
   2  -1 -21  141.79   25.40
  -1  -1 -21  210.98   17.40
  -1   2 -21  212.08   17.90
   2  -1 -21  208.78   16.80
  -1   2 -21  141.69   30.10
   1  -2 -21  246.38   22.90
  -2   1 -21  182.38   17.20
  -2   1 -21  149.59   29.60
   1  -2 -21  226.78   24.20
   1   1 -21  191.78   17.20
   1  -2 -21  233.88   17.90
  -2   4 -21  357.86   52.59
  -2  -2 -21  432.86   30.10
  -2   4 -21  443.06   30.90
   4  -2 -21  501.25   29.60
  -2  -2 -21  484.05   38.30
  -4   2  21  428.66   66.79
   0   3 -21   29.30    7.30
  -3   0 -21   12.70   12.40
  -3   0 -21   24.60    7.40
   3  -3 -21   31.60    7.10
   3  -3 -21   19.50    7.90
   3   0 -21    0.20    4.10
   0  -3 -21    0.90    4.00
  -3   3 -21   -2.00    9.80
  -3   3 -21    1.90    4.30
  -3  -3 -21  773.62   54.39
   6  -3 -21  858.21   45.00
  -3  -3 -21  764.72   46.40
  -3   6 -21  741.03   47.50
  -3   6 -21  691.33   74.19
  -6   3  21  886.71   66.69
  -4  -1 -21   52.79    9.40
   5  -4 -21   69.99    9.20
  -4  -1 -21   23.90   12.20
  -5   4  21   37.70   17.00
  -4   2 -21  410.76   29.80
  -4   2 -21  377.26   51.49
   2   2 -21  479.95   30.50
   2  -4 -21  486.35   29.60
  -4   5 -21  133.29   15.40
  -1  -4 -21  110.19   13.70
  -4   5 -21   92.19   28.60
  -5   1  21  101.09   23.90
  -4  -4 -21  149.79   24.70
  -4   8 -21  179.78   44.00
  -4  -4 -21  252.67   20.40
   4   4  21  279.77   20.80
  -8   4  21  221.28   37.70
  -5  -2 -21  215.18   31.60
  -2   7 -21  248.68   21.50
  -2   7 -21  175.28   41.00
  -5  -2 -21  200.18   19.30
  -7   5  21  236.58   39.10
  -5   1 -21   37.60   17.60
   4  -5 -21   42.50    8.20
  -5   1 -21   44.50    9.10
  -4   5  21   44.10   17.80
  -5   4 -21   55.19   22.30
  -5   4 -21   83.09   12.30
   1  -5 -21   97.69   12.10
  -5   7 -21  271.47   22.80
  -5   7 -21  212.88   47.60
  -2  -5 -21  249.78   20.70
   7  -2 -21  273.97   19.90
   2   5  21  269.87   20.90
  -7   2  21  221.98   36.80
  -5  -5 -21    0.80    4.40
  -5  10 -21   -0.50    6.00
  -5  10 -21   35.70   30.20
  -5  -5 -21    1.40    9.10
   5   5  21   -2.60    4.50
  -3   9 -21   17.90    8.20
  -3   9 -21   17.40   24.60
  -6  -3 -21   19.00    7.10
  -6  -3 -21    4.20    9.30
   6   3  21   17.00    6.80
   0   6 -21   75.39   12.40
  -6   0 -21  119.29   14.80
  -6   0 -21   54.99   19.40
  -6   6  21  155.28   32.80
  -6   3 -21  767.82   74.29
  -6   3 -21  752.72   48.30
   3   3 -21  791.82   48.00
   3  -6 -21  893.81   46.80
  -3   6  21  909.61   83.09
  -6   6 -21   55.19   26.90
   6   0 -21   61.09    9.70
   0  -6 -21   71.69   10.90
  -6   6 -21   38.20    9.70
   0   6  21   58.59    9.50
  -6   0  21   62.99   22.80
  -3  -6 -21   17.20    9.10
  -6   9 -21   16.50   24.80
  -3  -6 -21   21.10    6.70
  -6   9 -21   14.60    7.20
   3   6  21   27.40    7.70
  -7  -4 -21  112.09   15.00
  -7  -4 -21  101.49   24.50
  -4  11 -21  145.79   19.10
   7   4  21  122.59   15.30
  -1   8 -21   79.09   13.90
  -7  -1 -21   51.89   19.20
  -7  -1 -21   69.79   11.90
   7   1  21   65.29   10.80
   5  -7 -21  291.27   19.70
   2   5 -21  252.87   22.40
  -7   2 -21  202.78   39.10
  -7   2 -21  249.18   21.90
  -5   7  21  324.07   44.60
  -7   5 -21  255.27   22.50
   5   2 -21  267.47   21.70
   2  -7 -21  299.37   21.50
  -7   5 -21  343.27   54.69
  -2   7  21  300.77   21.20
  -1  -7 -21  120.39   14.20
  -7   8 -21  155.38   42.00
  -7   8 -21  126.69   16.50
  -8   1  21  117.39   29.10
   1   7  21  110.29   13.70
  -4  -7 -21  158.48   25.90
  -4  -7 -21  155.48   17.40
  -7  11 -21  156.68   20.10
   4   7  21  125.89   15.90
  -8  -2 -21   45.80   19.30
  -8  -2 -21   94.69   13.90
  -2  10 -21   84.09   15.40
   8   2  21   87.49   12.90
  -8   1 -21   31.50   18.00
   1   7 -21   63.39   12.80
  -8   1 -21   83.19   12.40
   4  -8 -21  315.17   21.50
  -8   4 -21  255.57   48.00
  -8   4 -21  272.07   23.50
  -4   8  21  290.37   20.30
  -4   8  21  235.78   39.80
   7   1 -21  121.59   14.10
   1  -8 -21  113.69   13.70
  -8   7 -21   98.59   35.60
  -8   7 -21  108.39   15.10
  -1   8  21  139.89   14.60
  -7  -1  21  133.29   31.70
  -2  -8 -21  124.29   15.00
  -8  10 -21   98.49   15.10
  -8  10 -21    7.00   26.00
   2   8  21  107.69   13.80
  -9   0 -21  202.28   38.70
   0   9 -21  300.47   26.70
  -9   0 -21  270.87   23.10
   9   0  21  285.17   22.90
   3   6 -21   27.70    9.20
  -9   3 -21   27.70    8.90
  -9   3 -21   26.90   20.70
   6   3 -21   35.70    8.80
  -9   6 -21   13.80    7.30
  -9   6 -21   38.00   26.00
   3  -9 -21   25.80    6.90
   3  -9 -21   30.90   25.20
  -3   9  21   23.70    6.60
   0  -9 -21  225.88   19.10
  -9   9 -21  221.68   53.19
  -9   9 -21  218.28   23.00
   0   9  21  220.58   18.70
 -10   2 -21  102.49   32.10
   2   8 -21   97.09   16.00
 -10   2 -21   93.09   14.10
   5   5 -21    9.90    6.30
 -10   5 -21    0.70    5.20
 -10   5 -21    7.10   18.10
 -10   8 -21   37.60   29.70
 -10   8 -21  102.39   14.80
   8   2 -21  117.19   14.50
   2 -10 -21  101.49   13.30
  -2  10  21  111.19   13.40
   4   7 -21  152.98   19.90
 -11   4 -21  150.28   40.00
 -11   4 -21  132.49   16.80
 -11   7 -21  156.98   46.90
 -11   7 -21  167.38   20.10
   7   4 -21  154.48   18.60
   1  -1 -22   23.50    6.90
   0   1 -22   13.90   12.20
   0   1 -22   19.30    6.30
  -1   0 -22   16.80   11.80
  -1   0 -22   15.80    6.10
   1  -1 -22   10.80   10.80
  -2  -1 -22  108.29   13.90
   3  -2 -22  102.59   12.20
  -2  -1 -22   79.19   18.50
  -1   3 -22   80.89   12.20
   3  -2 -22   63.59   16.30
  -1   3 -22   60.79   21.20
  -2   2 -22   34.20   16.90
   2   0 -22   89.49   12.30
   0  -2 -22   84.69   16.60
   0  -2 -22  118.09   13.60
  -2   2 -22   78.79   12.10
  -2   5 -22   98.09   14.00
  -3  -2 -22   76.39   18.30
   5  -3 -22  130.49   13.90
  -2   5 -22   72.69   27.10
  -3  -2 -22  105.89   14.10
  -3   1 -22   81.79   12.10
   1   2 -22   93.99   12.80
   2  -3 -22  102.89   12.70
  -3   1 -22   88.49   23.10
  -3   4 -22   18.40    7.40
  -1  -3 -22   38.50    8.40
  -3   4 -22   24.00   18.70
   4  -1 -22   46.60    8.80
  -1  -3 -22   27.40    8.90
  -3   7 -22   55.99   11.80
  -4  -3 -22   67.29   17.10
  -3   7 -22   40.60   22.60
  -4  -3 -22   52.19   10.40
  -7   4  22   51.99   21.70
   4   3  22   52.89   10.00
  -4   0 -22    5.50   11.30
  -4   0 -22   10.30    5.70
   0   4 -22    6.90    5.60
   4  -4 -22   10.90    5.80
   3   1 -22   26.20    7.10
  -4   3 -22   43.70   20.80
  -4   3 -22   42.90    9.40
   1  -4 -22   22.20    6.60
   6  -2 -22   34.70    8.00
  -4   6 -22   16.70   20.30
  -2  -4 -22   31.90    8.20
  -4   6 -22   25.50    8.00
  -4   9 -22   -5.00   21.00
  -5  -4 -22    3.30    5.60
  -4   9 -22   10.60    6.90
  -5  -4 -22    1.00    9.00
   5   4  22    4.90    5.30
  -5  -1 -22   26.50   14.00
  -1   6 -22    0.10    5.30
  -5  -1 -22   17.90    7.70
   6  -5 -22   24.80    8.50
  -6   5  22   12.20   17.50
   2   3 -22  134.19   15.50
   3  -5 -22  147.19   15.50
  -5   2 -22  147.99   33.10
  -5   2 -22  116.99   15.50
  -5   5 -22   17.90   17.40
   0  -5 -22    0.20    4.70
   5   0 -22   11.80    5.90
  -5   5 -22    4.40    5.50
  -5   8 -22   77.09   33.50
  -3  -5 -22   57.69   10.80
  -3  -5 -22   40.10   12.40
  -5   8 -22   49.40   11.40
   3   5  22   61.99   10.80
  -8   3  22   55.59   22.30
  -5  11 -22   57.09   13.00
  -6  -5 -22   78.29   21.70
  -6  -5 -22   64.69   12.00
   6   5  22   73.79   12.20
  -6  -2 -22   84.99   13.30
  -2   8 -22   41.40   27.60
  -6  -2 -22   64.79   18.80
  -2   8 -22   76.69   14.20
   6   2  22   84.99   12.20
  -6   1 -22    7.20    5.90
   5  -6 -22    2.40    4.70
   1   5 -22   13.30    6.60
  -6   1 -22   10.70   13.20
  -5   6  22    5.40   20.10
  -6   4 -22   39.70    9.40
   2  -6 -22   51.79    9.10
  -6   4 -22   18.60   18.50
   4   2 -22   37.70    8.70
   7  -1 -22   69.19   10.50
  -1  -6 -22  106.89   13.70
  -6   7 -22   83.99   31.80
  -6   7 -22   86.79   14.00
   1   6  22   80.69   11.70
  -6  10 -22   -3.90   25.80
  -4  -6 -22   -0.20    5.10
  -6  10 -22    0.20    6.40
  -4  -6 -22   -1.20    7.10
   4   6  22    1.20    5.30
  -3  10 -22   38.30   30.20
  -7  -3 -22   73.69   12.40
  -7  -3 -22   43.30   17.70
  -3  10 -22   59.39   13.30
   7   3  22   45.70    9.60
  -7   0 -22   54.49   10.40
   0   7 -22   42.10   11.00
  -7   0 -22   38.60   18.10
  -7   7  22   37.60   25.80
  -7   3 -22   67.19   26.60
   3   4 -22   63.99   11.90
   4  -7 -22   65.39   10.20
  -7   3 -22   70.39   12.50
  -4   7  22   80.49   10.40
   6   1 -22   73.59   11.20
  -7   6 -22   76.19   12.70
   1  -7 -22   77.59   11.50
  -7   6 -22   66.59   28.80
  -1   7  22   82.39   11.70
  -7   9 -22   30.30    9.20
  -7   9 -22   33.80   28.10
  -2  -7 -22   29.60    8.30
   2   7  22   14.80    7.10
  -8  -1 -22    2.60    5.40
  -1   9 -22    4.20    7.30
  -8  -1 -22    0.90   11.30
   8   1  22    3.40    5.20
  -8   2 -22  103.29   14.50
   2   6 -22   56.79   12.00
  -8   2 -22   48.70   22.00
  -6   8  22   42.50   36.00
   3  -8 -22   49.10    9.10
  -8   5 -22   51.99   10.90
   5   3 -22   72.09   11.40
  -8   5 -22   36.00   24.30
  -3   8  22   67.19   10.00
  -8   8 -22   33.90   29.20
  -8   8 -22  121.79   16.70
   0  -8 -22   90.59   12.70
   0   8  22   84.79   12.00
  -9   1 -22   -0.90   14.00
   1   8 -22    9.60    7.10
  -9   1 -22    1.70    5.30
   4   5 -22   -1.60    5.00
  -9   4 -22    5.50   17.90
  -9   4 -22    2.40    5.20
   2  -9 -22   17.50    6.40
  -9   7 -22   32.20   25.90
  -9   7 -22   28.80    8.70
   7   2 -22    5.20    5.50
  -2   9  22   29.60    7.30
  -1  -9 -22    3.40    5.70
  -9  10 -22   -2.20   25.40
  -9  10 -22    7.80    6.60
   1   9  22    6.90    6.30
 -10   3 -22   51.79   24.30
 -10   3 -22   63.39   11.80
   3   7 -22   43.40   11.20
 -10   6 -22    4.00   20.90
 -10   6 -22    2.70    6.40
   6   4 -22    2.20    5.20
   1 -10 -22    1.90    5.40
 -10   9 -22    3.30    6.30
 -10   9 -22  -25.00   22.80
  -1  10  22    1.10    5.50
 -11   5 -22   62.59   12.30
   5   6 -22   74.79   13.40
 -11   5 -22   98.59   34.20
   1   0 -23   53.19   17.80
   1   0 -23   57.59   10.00
   0  -1 -23   68.49   10.80
  -1   1 -23   35.40    8.90
  -1   1 -23   48.30   17.80
   0  -1 -23   48.60   15.10
   0   2 -23   14.40   14.80
   2  -2 -23   60.69   16.00
   2  -2 -23   61.89    9.60
  -2   0 -23   42.60   16.70
  -2   0 -23   44.70    9.50
   0   2 -23   51.59   10.10
  -2   3 -23    4.30   14.10
   3  -1 -23   27.70    7.50
  -2   3 -23   16.80    6.90
  -1  -2 -23   23.50   10.50
  -1  -2 -23    6.30    5.80
   4  -3 -23   55.69    9.80
   4  -3 -23   40.40   13.20
  -1   4 -23   33.80    8.80
  -3  -1 -23   31.80   13.30
  -3  -1 -23   37.90    9.10
  -1   4 -23   36.60   19.20
  -3   2 -23    4.10   13.40
   2   1 -23   22.80    7.10
   1  -3 -23   19.50    6.70
  -3   2 -23   17.70    6.00
  -2  -3 -23   15.40    6.40
  -3   5 -23   -1.50   14.50
   5  -2 -23   11.80    6.20
  -2  -3 -23   10.80    8.50
  -3   5 -23   13.10    6.60
  -2   6 -23    5.50    6.10
  -4  -2 -23   15.10    6.40
   6  -4 -23   26.30    6.80
  -2   6 -23    1.80   16.40
  -4  -2 -23   16.80   11.40
   1   3 -23   46.20    9.60
  -4   1 -23   53.59   20.90
  -4   1 -23   37.10    9.40
   3  -4 -23   48.40    9.50
  -4   4 -23  298.67   25.80
   4   0 -23  348.77   24.80
   0  -4 -23  362.46   25.40
  -4   4 -23  315.07   50.69
  -3  -4 -23    0.70    7.50
  -4   7 -23    2.00   18.10
  -3  -4 -23    9.10    6.40
  -4   7 -23    0.90    6.30
   3   4  23    5.80    5.60
  -5  -3 -23    0.10    5.40
  -5  -3 -23    5.00    9.00
  -3   8 -23    8.80   21.60
  -3   8 -23    9.00    7.20
   5   3  23   -1.70    4.20
   0   5 -23  337.87   28.40
  -5   0 -23  380.16   29.40
   5  -5 -23  449.86   27.60
  -5   0 -23  425.76   44.70
   3   2 -23    9.10    6.40
  -5   3 -23    6.40   14.40
   2  -5 -23   23.40    7.00
  -5   3 -23   20.30    7.70
   6  -1 -23   14.00    6.60
  -5   6 -23    8.60   18.10
  -5   6 -23   11.30    7.10
  -1  -5 -23    7.80    5.30
   1   5  23    8.20    5.00
  -5   9 -23  111.19   41.30
  -5   9 -23  150.68   19.60
  -4  -5 -23  147.79   24.10
  -4  -5 -23  159.58   18.30
   4   5  23  168.28   18.20
  -4  10 -23  -10.00   25.20
  -6  -4 -23    8.50    6.40
  -4  10 -23   -4.50    6.50
  -6  -4 -23   -1.00   10.80
   6   4  23    1.50    4.20
  -6  -1 -23    6.20   11.30
  -6  -1 -23   38.50    9.70
  -1   7 -23   43.60   10.50
  -6   2 -23    3.50    5.70
   2   4 -23    7.00    6.40
  -6   2 -23   11.60   14.40
   4  -6 -23   18.10    6.10
  -6   5 -23   -0.50   14.50
   1  -6 -23    1.50    4.80
   5   1 -23   -3.80    4.80
  -6   5 -23   10.10    6.30
  -1   6  23    7.30    4.90
  -6   8 -23   14.40    7.50
  -2  -6 -23    8.80    6.30
  -6   8 -23    1.70   21.90
   2   6  23    7.80    5.80
  -7  -2 -23    3.60    5.30
  -2   9 -23   -2.60   22.30
  -7  -2 -23   -4.80   10.10
  -2   9 -23    7.80    7.30
   7   2  23    5.90    5.20
  -7   1 -23   34.30    9.50
  -7   1 -23   35.20   19.10
   1   6 -23   30.50    9.20
  -7   4 -23   14.30   19.80
   3  -7 -23    2.30    5.60
   4   3 -23   10.00    6.40
  -7   4 -23   10.60    6.30
  -3   7  23   10.70    5.30
   0  -7 -23    8.00    5.90
  -7   7 -23    7.30   20.70
   7   0 -23   28.60    7.60
  -7   7 -23   16.30    8.40
   0   7  23   15.40    6.60
  -7  10 -23   30.70   31.00
  -7  10 -23   45.30   11.10
  -3  -7 -23   49.60   10.60
   3   7  23   47.30    9.70
   0   8 -23   69.99   14.50
  -8   0 -23  118.09   15.80
  -8   0 -23   75.59   23.60
   8   0  23  108.09   14.00
   3   5 -23   -0.30    5.50
  -8   3 -23   -4.30   15.60
  -8   3 -23    1.20    5.70
   2  -8 -23    9.60    5.80
   6   2 -23    3.40    5.70
  -8   6 -23    0.70    5.70
  -8   6 -23   25.90   23.90
  -2   8  23    3.50    5.50
  -8   9 -23  116.29   17.10
  -8   9 -23  101.29   39.70
  -1  -8 -23  114.79   14.80
   1   8  23  103.49   13.80
  -9   2 -23   10.40    6.40
   2   7 -23    2.40    6.60
  -9   2 -23   -2.80   16.60
   5   4 -23  170.18   19.70
   4  -9 -23  187.38   16.90
  -9   5 -23  186.78   44.70
  -9   5 -23  178.38   21.20
  -4   9  23  214.58   20.10
  -9   8 -23  106.99   16.00
  -9   8 -23   76.59   34.40
   1  -9 -23  124.99   14.90
  -1   9  23  109.19   14.10
   4   6 -23    5.70    7.30
 -10   4 -23    4.50   18.00
 -10   4 -23    2.20    6.40
 -10   7 -23   24.20   27.10
   3 -10 -23   47.60    9.50
   7   3 -23   55.79   11.10
 -10   7 -23   62.59   12.60
  -3  10  23   49.50    9.40
   0   0 -24    3.10    5.20
   0   0 -24    7.60   11.30
  -1   2 -24   33.90    9.30
  -1   2 -24   17.40   16.10
  -1  -1 -24   15.40    6.80
   2  -1 -24   20.20   13.60
  -1  -1 -24   19.20   13.00
   2  -1 -24   27.80    7.80
   1   1 -24   18.40   13.70
   1   1 -24   17.00    6.60
  -2   1 -24   13.10   12.30
  -2   1 -24   21.70    7.40
   1  -2 -24   15.90   10.60
   1  -2 -24   23.00    7.20
  -2   4 -24   58.09   23.60
   4  -2 -24   59.79   10.30
  -2  -2 -24   56.49   15.90
  -2  -2 -24   66.89   11.50
  -2   4 -24   58.79   11.00
   0   3 -24   35.30   19.30
  -3   0 -24   16.80   13.40
   3  -3 -24   49.80    9.90
   0   3 -24   35.60    9.00
  -3   0 -24   44.60   10.10
   0  -3 -24  113.59   14.00
  -3   3 -24   97.59   14.00
  -3   3 -24   61.99   23.00
   3   0 -24  100.49   13.30
  -3   6 -24   53.39   11.40
  -3  -3 -24   54.29   10.80
  -3   6 -24   49.40   25.80
   6  -3 -24   66.19   10.50
  -3  -3 -24   41.10   13.40
  -1   5 -24   11.10   16.80
  -4  -1 -24    9.30    6.60
   5  -4 -24   10.80    6.20
  -1   5 -24   19.50    7.70
  -4  -1 -24   12.50   11.30
   2   2 -24   44.40    9.70
  -4   2 -24   44.50   10.20
  -4   2 -24   23.80   16.70
   2  -4 -24   87.59   12.50
  -4   5 -24   -1.00   14.90
  -4   5 -24   -0.20    5.20
  -1  -4 -24    0.10    4.50
   5  -1 -24   -1.10    4.60
  -4  -4 -24   -2.50    8.80
  -4   8 -24   19.00    8.00
  -4   8 -24   10.80   22.70
  -4  -4 -24   16.50    7.60
   4   4  24   15.30    6.50
  -5  -2 -24    7.10   10.00
  -5  -2 -24    5.90    5.80
  -2   7 -24   19.30    8.40
  -2   7 -24   21.20   21.40
   1   4 -24   11.10    6.50
  -5   1 -24   10.10    6.80
  -5   1 -24   16.80   14.10
   4  -5 -24   32.90    7.90
   4   1 -24    5.10    5.70
  -5   4 -24    6.20   18.10
  -5   4 -24    3.80    6.00
   1  -5 -24    2.50    4.80
  -2  -5 -24   56.49   10.70
  -5   7 -24   43.00   10.50
  -5   7 -24   46.40   27.70
   2   5  24   61.69   10.90
  -6  -3 -24   -1.10   10.50
  -3   9 -24   16.60    8.70
  -6  -3 -24   17.70    8.00
  -3   9 -24   -1.40   22.70
   6   3  24    6.10    5.30
  -6   0 -24   89.09   13.90
   0   6 -24   99.09   15.40
  -6   0 -24   86.29   23.00
  -6   3 -24   68.29   26.00
  -6   3 -24   67.19   12.00
   3   3 -24   84.59   12.80
   3  -6 -24   63.79   10.80
   0  -6 -24   74.29   11.90
  -6   6 -24   18.30   20.60
  -6   6 -24   64.39   12.30
   6   0 -24   67.89   11.20
   0   6  24   52.49   10.40
  -3  -6 -24   23.10    8.20
  -6   9 -24    5.40   24.70
  -6   9 -24    9.90    8.00
   3   6  24   24.20    8.40
  -1   8 -24    9.90    7.10
  -7  -1 -24    3.50    5.60
  -7  -1 -24    0.60   12.90
   7   1  24    4.40    5.20
   2   5 -24   16.20    7.50
  -7   2 -24    8.80   14.80
  -7   2 -24   24.20    8.60
  -7   5 -24   46.90   10.80
   2  -7 -24   42.00    9.50
   5   2 -24   56.89   10.80
  -7   5 -24   44.60   26.00
  -2   7  24   52.49   10.30
  -7   8 -24    9.00    7.50
  -7   8 -24    9.80   24.50
  -1  -7 -24   17.90    7.30
   1   7  24   19.50    7.70
  -8   1 -24   10.70    7.10
   1   7 -24   -2.50    6.20
  -8   1 -24   -0.80   14.10
  -8   4 -24   18.60   20.60
   4  -8 -24    6.10    6.00
  -8   4 -24    8.80    7.20
   4   4 -24   12.10    6.80
  -4   8  24   13.80    6.40
  -8   7 -24   17.40    8.50
   7   1 -24   18.40    7.40
   1  -8 -24    4.80    5.70
  -8   7 -24   -5.50   21.50
  -1   8  24   14.30    6.90
  -9   3 -24   14.60    7.70
   3   6 -24   13.40    8.10
  -9   3 -24   -2.50   17.30
  -9   6 -24   12.10   22.10
   6   3 -24   22.60    8.30
  -9   6 -24    9.00    7.00
   3  -9 -24   24.80    7.80
  -3   9  24   10.10    6.30
   0   1 -25   50.59   10.30
   0   1 -25   39.90   19.80
  -1   0 -25   75.99   12.00
   1  -1 -25   29.10   14.20
  -1   0 -25   29.30   14.30
   1  -1 -25   58.99   10.40
   3  -2 -25   35.70   14.90
  -2  -1 -25   27.90   13.10
  -1   3 -25   40.20    9.90
  -2  -1 -25   42.30   10.30
   3  -2 -25   41.90    9.30
  -1   3 -25   17.70   17.80
   2   0 -25   21.50   14.70
   2   0 -25   35.30    9.20
  -2   2 -25   14.10   15.10
   0  -2 -25   29.30   12.30
  -2   2 -25   29.70    8.80
   0  -2 -25   67.59   11.90
   5  -3 -25   82.99   12.20
  -2   5 -25   97.99   14.80
  -2   5 -25   79.49   30.90
  -3  -2 -25   66.69   12.10
  -3  -2 -25   86.09   18.40
   2  -3 -25   36.90    8.90
  -3   1 -25   34.30    8.80
  -3   1 -25   29.30   16.10
   1   2 -25   35.40    9.40
   1   2 -25   18.80   15.80
  -1  -3 -25   20.70    7.70
  -3   4 -25   17.30   16.90
   4  -1 -25   44.10    9.60
  -3   4 -25   48.00   10.70
  -3   7 -25   -0.60   18.70
  -4  -3 -25   17.80    8.30
  -3   7 -25   11.70    8.30
  -4  -3 -25    2.30    9.30
   4   3  25    9.50    5.20
   0   4 -25   78.19   13.10
  -4   0 -25   79.59   12.70
   4  -4 -25   79.99   11.90
  -4   0 -25   70.29   20.90
   0   4 -25   75.99   26.00
  -4   3 -25   30.50    8.80
  -4   3 -25   48.50   21.60
   1  -4 -25   28.30    8.20
   3   1 -25   29.80    8.20
  -2  -4 -25   46.10   10.20
  -4   6 -25   43.20   10.90
  -4   6 -25   46.10   26.30
   6  -2 -25   32.70    8.40
  -1   6 -25   46.20   25.60
  -5  -1 -25   11.70   12.30
  -1   6 -25   31.10    9.30
  -5  -1 -25   32.90    9.30
   3  -5 -25   81.59   12.00
  -5   2 -25   67.79   24.70
   2   3 -25   78.19   12.80
  -5   2 -25   79.19   13.40
   0  -5 -25   98.39   13.50
  -5   5 -25   86.89   13.80
   5   0 -25   74.39   12.20
  -5   5 -25   60.79   26.80
  -3  -5 -25   52.89   11.40
  -5   8 -25   61.99   32.30
  -5   8 -25   62.39   13.20
   3   5  25   61.09   11.50
  -2   8 -25   19.70    8.80
  -6  -2 -25   15.20   12.60
  -6  -2 -25   20.40    7.70
  -2   8 -25   16.00   25.90
   6   2  25   26.80    7.70
   1   5 -25   28.80    9.00
  -6   1 -25   16.60   15.90
  -6   1 -25   41.10   10.60
   2  -6 -25   33.60    8.60
   4   2 -25   33.20    9.20
  -6   4 -25   42.20   23.90
  -6   4 -25   60.19   12.00
  -6   7 -25   38.40   26.30
  -1  -6 -25    6.00    6.90
  -6   7 -25    9.30    8.00
   1   6  25   21.10    8.00
   0   7 -25    8.10    7.30
  -7   0 -25   28.20   16.70
  -7   0 -25    5.40    6.40
   4  -7 -25    2.90    5.40
  -7   3 -25   -0.50   14.90
  -7   3 -25   -3.80    5.50
   3   4 -25    8.60    6.80
  -4   7  25    4.10    5.50
  -7   6 -25   26.00    9.20
  -7   6 -25   24.80   25.00
   1  -7 -25   34.50    9.00
   6   1 -25   20.90    8.10
  -1   7  25   26.20    8.30
  -8   2 -25   35.60   10.30
  -8   2 -25   22.30   19.30
   2   6 -25   25.80    9.20
  -8   5 -25   55.79   12.10
   5   3 -25   54.09   11.50
  -8   5 -25   54.19   30.30
   3  -8 -25   78.79   12.40
  -3   8  25   77.79   11.90
   1   0 -26   -4.70   11.50
   0  -1 -26   17.00    6.40
  -1   1 -26    6.20    6.10
   0  -1 -26   24.40   14.00
   1   0 -26    7.60    5.90
  -1   1 -26   -0.60   10.80
   2  -2 -26   11.60   11.40
   0   2 -26   18.00    7.50
  -2   0 -26   22.30   14.20
   2  -2 -26   30.30    8.40
  -2   0 -26   14.60    7.00
   0   2 -26   23.30   16.80
   3  -1 -26   83.79   12.80
  -2   3 -26   29.50   20.10
   3  -1 -26   43.00   16.50
  -2   3 -26   98.29   14.30
  -1  -2 -26   95.79   13.70
  -1  -2 -26   72.49   16.10
  -3  -1 -26   19.50   13.00
  -3  -1 -26   11.10    6.80
  -1   4 -26   -6.20    5.10
  -1   4 -26   10.70   19.00
   4  -3 -26   14.00    6.60
   2   1 -26   30.60   18.70
  -3   2 -26   86.09   13.90
   1  -3 -26  103.39   14.10
  -3   2 -26   60.09   23.90
   2   1 -26   93.59   14.30
  -3   5 -26   38.50   25.20
   5  -2 -26   69.39   11.40
  -2  -3 -26   36.50    9.50
  -3   5 -26   29.90    9.70
  -2   6 -26   26.00   22.70
  -4  -2 -26   42.80   15.80
  -2   6 -26   71.99   13.40
  -4  -2 -26   70.69   12.50
   1   3 -26    8.10   17.00
   3  -4 -26    4.50    6.40
   1   3 -26    0.70    5.10
  -4   1 -26   16.30    7.70
  -4   1 -26    0.50   13.30
   0  -4 -26  288.17   22.90
   4   0 -26  250.97   21.70
  -4   4 -26  180.78   41.60
  -4   4 -26  260.37   23.50
  -4   7 -26    3.80   21.10
  -4   7 -26    1.60    7.10
  -3  -4 -26   14.60    7.50
   3   4  26    8.70    6.30
   0   5 -26  114.29   35.20
  -5   0 -26  113.09   16.20
   0   5 -26   94.19   15.40
  -5   0 -26   54.09   19.80
   5  -5 -26  112.09   17.00
   3   2 -26   38.10    9.40
  -5   3 -26   36.10   22.00
   2  -5 -26   55.99   10.90
  -5   3 -26   46.20   11.20
  -1  -5 -26    2.60    5.90
  -5   6 -26   -0.20    6.50
   6  -1 -26   17.70    7.10
  -5   6 -26    4.50   20.10
   1   5  26    2.20    5.80
  -1   7 -26   51.69   12.80
  -1   7 -26   43.10   27.10
  -6  -1 -26   71.89   13.50
  -6  -1 -26   59.99   20.00
   4  -6 -26   76.39   11.90
  -6   2 -26   35.10   10.70
   2   4 -26   71.09   13.10
  -6   2 -26   58.69   23.00
   5   1 -26    1.00    5.90
  -6   5 -26    4.30    6.10
  -6   5 -26   33.90   24.20
   1  -6 -26    9.10    6.70
  -1   6  26    1.40    5.80
  -7   1 -26   42.90   20.60
   1   6 -26   54.79   12.50
  -7   1 -26   63.49   12.60
   3  -7 -26    7.80    7.00
  -7   4 -26   -3.90   17.80
  -7   4 -26    3.30    7.00
   4   3 -26   10.50    6.80
  -3   7  26    9.00    6.60
   0   0 -27  138.99   28.00
   0   0 -27  184.58   19.80
  -1   2 -27    2.40    5.80
  -1  -1 -27    6.00    6.90
  -1  -1 -27   -1.40   11.60
   2  -1 -27    2.90    5.70
   2  -1 -27    7.30   12.70
  -1   2 -27   -9.60   11.60
  -2   1 -27    2.10   11.60
  -2   1 -27    5.00    6.20
   1  -2 -27    2.50    5.90
   1   1 -27    6.70    6.30
   1   1 -27   -1.30   11.70
  -2   4 -27   19.40   21.10
  -2  -2 -27   10.60    6.50
  -2   4 -27    3.50    6.10
   4  -2 -27   -4.50   12.00
   4  -2 -27    0.40    5.80
  -2  -2 -27   -1.20    9.00
   3  -3 -27    3.40    6.40
   0   3 -27   -1.10    5.80
  -3   0 -27    4.80    6.40
  -3   0 -27    0.30   10.50
   0   3 -27   -6.40   13.90
   3   0 -27   92.49   13.80
  -3   3 -27   86.09   27.20
  -3   3 -27   74.09   13.30
   0  -3 -27  103.59   14.50
   3   0 -27   64.19   21.60
  -3  -3 -27   -5.90    5.50
  -3   6 -27    8.20    6.80
  -3   6 -27   -2.00   21.60
  -4  -1 -27   14.80    7.80
  -1   5 -27    9.40   19.20
   5  -4 -27   15.20    8.40
  -1   5 -27   20.60    8.70
  -4  -1 -27   12.80   13.50
   2   2 -27   -5.70   15.80
   2   2 -27   -0.40    5.60
  -4   2 -27    2.40    5.70
  -4   2 -27   12.80   16.60
   2  -4 -27    7.80    6.30
   5  -1 -27   41.50    9.90
  -4   5 -27   20.20   20.80
  -1  -4 -27   61.99   12.20
  -4   5 -27   38.80   10.90
   4  -5 -27   21.00    8.10
   1   4 -27   26.10   22.60
  -5   1 -27   14.40   13.30
   1   4 -27   22.50    8.40
  -5   1 -27   29.60    9.70
  -5   4 -27   33.80    9.80
  -5   4 -27   28.10   21.00
   1  -5 -27   45.90   10.10
   4   1 -27   57.69   11.40
  -6   3 -27   -5.40    6.00
  -6   3 -27    3.40   16.30
   3   3 -27    0.50    6.00
   3  -6 -27   -3.90    6.10
  -1   0 -28  130.79   27.00
   0   1 -28  134.59   17.40
   0   1 -28  145.39   31.50
   1  -1 -28  134.59   16.80
   1  -1 -28   73.19   20.60
  -1   0 -28  139.59   17.20
   3  -2 -28   10.70    6.50
  -2  -1 -28    3.90    6.70
  -1   3 -28   -3.90    5.60
   3  -2 -28    3.00   11.20
  -2  -1 -28   -1.10   11.00
  -1   3 -28   -2.10   16.50
   2   0 -28   -4.40    5.30
   2   0 -28   -0.40   15.10
  -2   2 -28   -2.00    5.60
   0  -2 -28   -6.40    5.10
  -2   2 -28    6.10   15.80
  -3   1 -28    9.90   14.80
  -3   1 -28   -4.70    5.50
   2  -3 -28    1.50    6.00
   1   2 -28   -0.90   15.80
   1   2 -28    3.50    6.80
   4  -1 -28   78.19   23.00
   4  -1 -28  167.38   18.40
  -1  -3 -28  138.49   17.80
  -3   4 -28  120.19   35.40
  -3   4 -28  133.29   18.00
   3   1 -28  126.89   16.50
  -4   3 -28   58.69   26.10
  -4   3 -28   98.79   15.50
   1  -4 -28  134.99   16.60
   3   1 -28   92.69   28.20
   0   0   0    0.00    0.00

_computing_structure_solution     'SHELXT 2014/5 (Sheldrick, 2014)'
;
_shelx_hkl_checksum   79088
