# Supplementary material for: Stepwise dehydration of Cd-exchanged levyne: thermal stability and structural modifications
Source: Phys Chem Miner. 2021 May 12;48(6):23. doi: 10.1007/s00269-021-01146-6 (PMC8550444; doi:10.1007/s00269-021-01146-6)
Supplement: Supplementary file 3 — Supplementary file3 (CIF 330 KB) [file 269_2021_1146_MOESM3_ESM.cif]

 
data_shelx
 
_audit_creation_method            SHELXL-2014
_chemical_name_systematic
;
 ?
;
_chemical_name_mineral            'Cd-exchanged levyne'
_chemical_melting_point           ?
_chemical_formula_moiety          ?
_chemical_formula_sum
 'Ca2.77 Cd6.09 O162.45 Si54' 
_chemical_formula_weight          4911.60

loop_
 _atom_type_symbol
 _atom_type_description
 _atom_type_scat_dispersion_real
 _atom_type_scat_dispersion_imag
 _atom_type_scat_source
 'Ca'  'Ca'   0.2262   0.3064
 'International Tables Vol C Tables 4.2.6.8 and 6.1.1.4'
 'Cd'  'Cd'  -0.8075   1.2024
 'International Tables Vol C Tables 4.2.6.8 and 6.1.1.4'
 'O'  'O'   0.0106   0.0060
 'International Tables Vol C Tables 4.2.6.8 and 6.1.1.4'
 'Si'  'Si'   0.0817   0.0704
 'International Tables Vol C Tables 4.2.6.8 and 6.1.1.4'
 
_space_group_crystal_system       trigonal
_space_group_IT_number            166
_space_group_name_H-M_alt         'R -3 m :H'
_space_group_name_Hall            '-R 3 2"'
 
_shelx_space_group_comment
;
The symmetry employed for this shelxl refinement is uniquely defined
by the following loop, which should always be used as a source of
symmetry information in preference to the above space-group names.
They are only intended as comments.
;
 
loop_
 _space_group_symop_operation_xyz
 'x, y, z'
 '-y, x-y, z'
 '-x+y, -x, z'
 'y, x, -z'
 'x-y, -y, -z'
 '-x, -x+y, -z'
 'x+2/3, y+1/3, z+1/3'
 '-y+2/3, x-y+1/3, z+1/3'
 '-x+y+2/3, -x+1/3, z+1/3'
 'y+2/3, x+1/3, -z+1/3'
 'x-y+2/3, -y+1/3, -z+1/3'
 '-x+2/3, -x+y+1/3, -z+1/3'
 'x+1/3, y+2/3, z+2/3'
 '-y+1/3, x-y+2/3, z+2/3'
 '-x+y+1/3, -x+2/3, z+2/3'
 'y+1/3, x+2/3, -z+2/3'
 'x-y+1/3, -y+2/3, -z+2/3'
 '-x+1/3, -x+y+2/3, -z+2/3'
 '-x, -y, -z'
 'y, -x+y, -z'
 'x-y, x, -z'
 '-y, -x, z'
 '-x+y, y, z'
 'x, x-y, z'
 '-x+2/3, -y+1/3, -z+1/3'
 'y+2/3, -x+y+1/3, -z+1/3'
 'x-y+2/3, x+1/3, -z+1/3'
 '-y+2/3, -x+1/3, z+1/3'
 '-x+y+2/3, y+1/3, z+1/3'
 'x+2/3, x-y+1/3, z+1/3'
 '-x+1/3, -y+2/3, -z+2/3'
 'y+1/3, -x+y+2/3, -z+2/3'
 'x-y+1/3, x+2/3, -z+2/3'
 '-y+1/3, -x+2/3, z+2/3'
 '-x+y+1/3, y+2/3, z+2/3'
 'x+1/3, x-y+2/3, z+2/3'
 
_cell_length_a                    13.3930(7)
_cell_length_b                    13.3930(7)
_cell_length_c                    22.3519(15)
_cell_angle_alpha                 90
_cell_angle_beta                  90
_cell_angle_gamma                 120
_cell_volume                      3472.2(4)
_cell_formula_units_Z             1
_cell_measurement_temperature     323(2)
_cell_measurement_reflns_used     3152 
_cell_measurement_theta_min       2.5 
_cell_measurement_theta_max       27.7 
 
_exptl_crystal_description        'fragment' 
_exptl_crystal_colour             'white' 
_exptl_crystal_density_meas       ? 
_exptl_crystal_density_method     ?              
_exptl_crystal_density_diffrn     2.349          
_exptl_crystal_F_000              2403
_exptl_transmission_factor_min    ?                                             
_exptl_transmission_factor_max    ?                                             
_exptl_crystal_size_max           0.13 
_exptl_crystal_size_mid           0.12 
_exptl_crystal_size_min           0.10 
_exptl_absorpt_coefficient_mu     1.646
_shelx_estimated_absorpt_T_min    ? 
_shelx_estimated_absorpt_T_max    ? 
_exptl_absorpt_correction_type    'multi-scan' 
_exptl_absorpt_correction_T_min   0.6141 
_exptl_absorpt_correction_T_max   0.7456 
_exptl_absorpt_process_details    ? 
 
_exptl_special_details
;
 ?
;
 
_diffrn_ambient_temperature       323(2)
_diffrn_radiation_wavelength      0.71073
_diffrn_radiation_type            MoK\a
_diffrn_source                    'fine-focus sealed tube'                       
_diffrn_measurement_device_type   'Bruker ApexII' 
_diffrn_measurement_method        direct 
_diffrn_detector_area_resol_mean  difmap 
_diffrn_reflns_number             10646
_diffrn_reflns_av_unetI/netI      0.0281
_diffrn_reflns_av_R_equivalents   0.0530
_diffrn_reflns_limit_h_min        -15
_diffrn_reflns_limit_h_max        14
_diffrn_reflns_limit_k_min        -17
_diffrn_reflns_limit_k_max        17
_diffrn_reflns_limit_l_min        -26
_diffrn_reflns_limit_l_max        29
_diffrn_reflns_theta_min          2.531
_diffrn_reflns_theta_max          27.791
_diffrn_reflns_theta_full         25.242
_diffrn_measured_fraction_theta_max   0.997
_diffrn_measured_fraction_theta_full  0.996
_diffrn_reflns_Laue_measured_fraction_max    0.997
_diffrn_reflns_Laue_measured_fraction_full   0.996
_diffrn_reflns_point_group_measured_fraction_max   0.997
_diffrn_reflns_point_group_measured_fraction_full  0.996
_reflns_number_total              1036
_reflns_number_gt                 912
_reflns_threshold_expression      'I > 2\s(I)'
_reflns_Friedel_coverage          0.000
_reflns_Friedel_fraction_max      .
_reflns_Friedel_fraction_full     .
 
_reflns_special_details
;
 Reflections were merged by SHELXL according to the crystal
 class for the calculation of statistics and refinement.
 
 _reflns_Friedel_fraction is defined as the number of unique
 Friedel pairs measured divided by the number that would be
 possible theoretically, ignoring centric projections and
 systematic absences.
;
 
_computing_data_collection        ?
_computing_cell_refinement        ?
_computing_data_reduction         'Apex3'
_computing_structure_solution     ?
_computing_structure_refinement   'SHELXL-2014 (Sheldrick, 2014)'
_computing_molecular_graphics     ?
_computing_publication_material   ?
 
_refine_special_details
;
 Refined as a 2-component twin.
;
_refine_ls_structure_factor_coef  Fsqd
_refine_ls_matrix_type            full
_refine_ls_weighting_scheme       calc
_refine_ls_weighting_details
'w=1/[\s^2^(Fo^2^)+(0.0752P)^2^+56.1547P] where P=(Fo^2^+2Fc^2^)/3'
_atom_sites_solution_primary      ?
_atom_sites_solution_secondary    ?
_atom_sites_solution_hydrogens    .
_refine_ls_hydrogen_treatment     undef
_refine_ls_extinction_method      none
_refine_ls_extinction_coef        .
_refine_ls_number_reflns          1036
_refine_ls_number_parameters      79
_refine_ls_number_restraints      0
_refine_ls_R_factor_all           0.0622
_refine_ls_R_factor_gt            0.0556
_refine_ls_wR_factor_ref          0.1621
_refine_ls_wR_factor_gt           0.1584
_refine_ls_goodness_of_fit_ref    1.176
_refine_ls_restrained_S_all       1.176
_refine_ls_shift/su_max           0.000
_refine_ls_shift/su_mean          0.000
 
loop_
 _atom_site_label
 _atom_site_type_symbol
 _atom_site_fract_x
 _atom_site_fract_y
 _atom_site_fract_z
 _atom_site_U_iso_or_equiv
 _atom_site_adp_type
 _atom_site_occupancy
 _atom_site_site_symmetry_order  
 _atom_site_calc_flag
 _atom_site_refinement_flags_posn
 _atom_site_refinement_flags_adp
 _atom_site_refinement_flags_occupancy
 _atom_site_disorder_assembly
 _atom_site_disorder_group
T2 Si 0.23721(13) 0.0000 0.5000 0.0142(5) Uani 1 2 d S T P . .
T1 Si 0.43827(11) 0.10482(11) 0.40503(6) 0.0156(4) Uani 1 1 d . . . . .
O1 O 0.3168(3) 0.0251(4) 0.44051(18) 0.0321(10) Uani 1 1 d . . . . .
O2 O 0.4937(5) 0.2469(3) 0.4206(2) 0.0273(12) Uani 1 2 d S T P . .
O3 O 0.5367(2) 0.0735(5) 0.4282(2) 0.0260(12) Uani 1 2 d S T P . .
O4 O 0.4122(5) 0.0789(5) 0.3333 0.0295(13) Uani 1 2 d S T P . .
O5 O 0.1085(3) -0.1085(3) 0.4845(3) 0.0321(13) Uani 1 2 d S T P . .
C1 Cd 0.6667 0.3333 0.47716(5) 0.0260(5) Uani 0.785(7) 6 d S T . . .
C3 Ca 0.0000 0.0000 0.3962(12) 0.165(13) Uiso 0.46(3) 6 d S . . . .
C5 Cd 0.0000 0.0000 0.5000 0.0217(10) Uiso 0.460(8) 12 d S . . . .
W1 O 0.5922(3) 0.1843(7) 0.5470(4) 0.070(3) Uani 1 2 d S T P . .
W2 O 0.1507(13) -0.0829(13) 0.3767(7) 0.043(6) Uiso 0.300(19) 1 d . . . . .
W2A O 0.144(4) -0.052(4) 0.327(2) 0.200 Uiso 0.37(2) 1 d . U . . .
W3 O 0.161(5) 0.080(3) 0.343(3) 0.13(3) Uiso 0.29(4) 2 d S . . . .
W4 O 0.125(3) -0.125(3) 0.276(3) 0.200 Uiso 0.39(4) 2 d S U . . .
 
loop_
 _atom_site_aniso_label
 _atom_site_aniso_U_11
 _atom_site_aniso_U_22
 _atom_site_aniso_U_33
 _atom_site_aniso_U_23
 _atom_site_aniso_U_13
 _atom_site_aniso_U_12
T2 0.0121(7) 0.0119(8) 0.0184(9) 0.0024(6) 0.0012(3) 0.0060(4)
T1 0.0155(7) 0.0167(7) 0.0162(7) 0.0019(4) 0.0031(4) 0.0092(5)
O1 0.023(2) 0.032(2) 0.0317(19) 0.0026(16) 0.0128(16) 0.0070(18)
O2 0.032(3) 0.0224(19) 0.031(3) -0.0015(11) -0.003(2) 0.0158(15)
O3 0.0226(19) 0.034(3) 0.025(2) 0.005(2) 0.0024(11) 0.0171(16)
O4 0.037(2) 0.037(2) 0.019(2) 0.0006(10) -0.0006(10) 0.021(3)
O5 0.0205(18) 0.0205(18) 0.039(3) 0.0026(13) -0.0026(13) -0.002(2)
C1 0.0254(5) 0.0254(5) 0.0272(7) 0.000 0.000 0.0127(3)
W1 0.105(6) 0.033(4) 0.048(4) 0.003(3) 0.0017(16) 0.017(2)
 
_geom_special_details
;
 All esds (except the esd in the dihedral angle between two l.s. planes)
 are estimated using the full covariance matrix.  The cell esds are taken
 into account individually in the estimation of esds in distances, angles
 and torsion angles; correlations between esds in cell parameters are only
 used when they are defined by crystal symmetry.  An approximate (isotropic)
 treatment of cell esds is used for estimating esds involving l.s. planes.
;
 
loop_
 _geom_bond_atom_site_label_1
 _geom_bond_atom_site_label_2
 _geom_bond_distance
 _geom_bond_site_symmetry_2
 _geom_bond_publ_flag
T2 O1 1.630(4) . ?
T2 O1 1.630(4) 5_556 ?
T2 O5 1.6429(18) 21_556 ?
T2 O5 1.6429(18) . ?
T1 O1 1.637(4) . ?
T1 O4 1.6400(18) . ?
T1 O3 1.655(2) . ?
T1 O2 1.697(3) . ?
O2 T1 1.697(3) 24 ?
O2 C1 2.371(6) . ?
O3 T1 1.655(2) 23_655 ?
O4 T1 1.6402(19) 16_545 ?
O5 T2 1.6429(18) 20_556 ?
O5 C5 2.540(6) . ?
C1 W1 2.329(8) . ?
C1 W1 2.329(8) 2_655 ?
C1 W1 2.329(8) 3_665 ?
C1 O2 2.371(6) 2_655 ?
C1 O2 2.371(6) 3_665 ?
C3 W3 2.21(6) 3 ?
C3 W3 2.21(6) . ?
C3 W3 2.21(6) 2 ?
C3 C5 2.32(3) . ?
C3 W2 2.782(17) . ?
C3 W2 2.782(17) 3 ?
C3 W2 2.782(17) 23 ?
C3 W2 2.782(17) 24 ?
C3 W2 2.782(17) 2 ?
C3 W2 2.782(17) 22 ?
C3 W2A 2.82(5) . ?
C3 W2A 2.82(5) 3 ?
C5 C3 2.32(3) 19_556 ?
C5 O5 2.540(6) 19_556 ?
C5 O5 2.540(6) 21_556 ?
C5 O5 2.540(6) 3 ?
C5 O5 2.540(7) 2 ?
C5 O5 2.540(7) 20_556 ?
W2 W2 0.91(3) 22 ?
W2 W2A 1.20(5) . ?
W2 W2A 1.60(4) 22 ?
W2A W2A 1.23(8) 22 ?
W2A W4 1.44(6) . ?
W2A W2 1.60(4) 22 ?
W2A W3 1.71(5) . ?
W3 W2A 1.71(5) 24 ?
W4 W2A 1.44(6) 22 ?
 
loop_
 _geom_angle_atom_site_label_1
 _geom_angle_atom_site_label_2
 _geom_angle_atom_site_label_3
 _geom_angle
 _geom_angle_site_symmetry_1
 _geom_angle_site_symmetry_3
 _geom_angle_publ_flag
O1 T2 O1 113.2(3) . 5_556 ?
O1 T2 O5 111.7(3) . 21_556 ?
O1 T2 O5 107.4(3) 5_556 21_556 ?
O1 T2 O5 107.4(3) . . ?
O1 T2 O5 111.7(3) 5_556 . ?
O5 T2 O5 105.2(5) 21_556 . ?
O1 T1 O4 107.4(3) . . ?
O1 T1 O3 110.0(2) . . ?
O4 T1 O3 111.4(2) . . ?
O1 T1 O2 111.5(3) . . ?
O4 T1 O2 111.4(3) . . ?
O3 T1 O2 105.2(3) . . ?
T2 O1 T1 149.7(3) . . ?
T1 O2 T1 128.9(4) . 24 ?
T1 O2 C1 115.48(18) . . ?
T1 O2 C1 115.48(18) 24 . ?
T1 O3 T1 135.0(3) . 23_655 ?
T1 O4 T1 155.5(4) . 16_545 ?
T2 O5 T2 150.4(4) . 20_556 ?
T2 O5 C5 96.5(2) . . ?
T2 O5 C5 96.5(2) 20_556 . ?
W1 C1 W1 80.0(3) . 2_655 ?
W1 C1 W1 80.0(3) . 3_665 ?
W1 C1 W1 80.0(3) 2_655 3_665 ?
W1 C1 O2 92.50(18) . 2_655 ?
W1 C1 O2 92.50(18) 2_655 2_655 ?
W1 C1 O2 170.1(2) 3_665 2_655 ?
W1 C1 O2 170.1(2) . 3_665 ?
W1 C1 O2 92.50(18) 2_655 3_665 ?
W1 C1 O2 92.50(18) 3_665 3_665 ?
O2 C1 O2 94.21(19) 2_655 3_665 ?
W1 C1 O2 92.50(18) . . ?
W1 C1 O2 170.1(2) 2_655 . ?
W1 C1 O2 92.50(18) 3_665 . ?
O2 C1 O2 94.21(19) 2_655 . ?
O2 C1 O2 94.21(19) 3_665 . ?
W3 C3 W3 94(2) 3 . ?
W3 C3 W3 94(2) 3 2 ?
W3 C3 W3 94(2) . 2 ?
W3 C3 C5 122.4(16) 3 . ?
W3 C3 C5 122.4(16) . . ?
W3 C3 C5 122.4(16) 2 . ?
W3 C3 W2 67.9(4) 3 . ?
W3 C3 W2 52.1(5) . . ?
W3 C3 W2 137.6(18) 2 . ?
C5 C3 W2 99.0(6) . . ?
W3 C3 W2 52.1(5) 3 3 ?
W3 C3 W2 137.6(18) . 3 ?
W3 C3 W2 67.9(4) 2 3 ?
C5 C3 W2 99.0(6) . 3 ?
W2 C3 W2 117.6(3) . 3 ?
W3 C3 W2 67.9(4) 3 23 ?
W3 C3 W2 137.6(18) . 23 ?
W3 C3 W2 52.1(5) 2 23 ?
C5 C3 W2 99.0(6) . 23 ?
W2 C3 W2 135.4(7) . 23 ?
W2 C3 W2 18.8(6) 3 23 ?
W3 C3 W2 137.6(18) 3 24 ?
W3 C3 W2 52.1(5) . 24 ?
W3 C3 W2 67.9(4) 2 24 ?
C5 C3 W2 99.0(6) . 24 ?
W2 C3 W2 99.3(7) . 24 ?
W2 C3 W2 135.4(7) 3 24 ?
W2 C3 W2 117.6(3) 23 24 ?
W3 C3 W2 137.6(18) 3 2 ?
W3 C3 W2 67.9(4) . 2 ?
W3 C3 W2 52.1(5) 2 2 ?
C5 C3 W2 99.0(6) . 2 ?
W2 C3 W2 117.6(3) . 2 ?
W2 C3 W2 117.6(3) 3 2 ?
W2 C3 W2 99.3(6) 23 2 ?
W2 C3 W2 18.8(6) 24 2 ?
W3 C3 W2 52.1(5) 3 22 ?
W3 C3 W2 67.9(4) . 22 ?
W3 C3 W2 137.6(18) 2 22 ?
C5 C3 W2 99.0(6) . 22 ?
W2 C3 W2 18.8(6) . 22 ?
W2 C3 W2 99.3(7) 3 22 ?
W2 C3 W2 117.6(3) 23 22 ?
W2 C3 W2 117.6(3) 24 22 ?
W2 C3 W2 135.4(7) 2 22 ?
W3 C3 W2A 61.6(12) 3 . ?
W3 C3 W2A 37.4(9) . . ?
W3 C3 W2A 112.8(19) 2 . ?
C5 C3 W2A 123.3(11) . . ?
W2 C3 W2A 24.8(9) . . ?
W2 C3 W2A 113.2(12) 3 . ?
W2 C3 W2A 126.0(13) 23 . ?
W2 C3 W2A 89.5(10) 24 . ?
W2 C3 W2A 104.8(11) 2 . ?
W2 C3 W2A 33.2(9) 22 . ?
W3 C3 W2A 37.4(9) 3 3 ?
W3 C3 W2A 112.8(19) . 3 ?
W3 C3 W2A 61.6(12) 2 3 ?
C5 C3 W2A 123.3(11) . 3 ?
W2 C3 W2A 104.8(11) . 3 ?
W2 C3 W2A 24.8(9) 3 3 ?
W2 C3 W2A 33.2(9) 23 3 ?
W2 C3 W2A 126.0(13) 24 3 ?
W2 C3 W2A 113.2(12) 2 3 ?
W2 C3 W2A 89.5(10) 22 3 ?
W2A C3 W2A 92.8(15) . 3 ?
C3 C5 C3 180.0 . 19_556 ?
C3 C5 O5 97.85(13) . 19_556 ?
C3 C5 O5 82.15(13) 19_556 19_556 ?
C3 C5 O5 82.15(13) . . ?
C3 C5 O5 97.85(13) 19_556 . ?
O5 C5 O5 180.0 19_556 . ?
C3 C5 O5 97.85(13) . 21_556 ?
C3 C5 O5 82.15(13) 19_556 21_556 ?
O5 C5 O5 118.16(6) 19_556 21_556 ?
O5 C5 O5 61.84(6) . 21_556 ?
C3 C5 O5 82.15(13) . 3 ?
C3 C5 O5 97.85(13) 19_556 3 ?
O5 C5 O5 61.84(6) 19_556 3 ?
O5 C5 O5 118.16(6) . 3 ?
O5 C5 O5 180.0 21_556 3 ?
C3 C5 O5 82.15(13) . 2 ?
C3 C5 O5 97.85(13) 19_556 2 ?
O5 C5 O5 61.84(6) 19_556 2 ?
O5 C5 O5 118.16(6) . 2 ?
O5 C5 O5 61.84(6) 21_556 2 ?
O5 C5 O5 118.16(6) 3 2 ?
C3 C5 O5 97.85(13) . 20_556 ?
C3 C5 O5 82.15(13) 19_556 20_556 ?
O5 C5 O5 118.16(6) 19_556 20_556 ?
O5 C5 O5 61.84(6) . 20_556 ?
O5 C5 O5 118.16(6) 21_556 20_556 ?
O5 C5 O5 61.84(6) 3 20_556 ?
O5 C5 O5 180.0 2 20_556 ?
W2 W2 W2A 98(2) 22 . ?
W2 W2 W2A 48.1(17) 22 22 ?
W2A W2 W2A 49(4) . 22 ?
W2 W2 C3 80.6(3) 22 . ?
W2A W2 C3 79(2) . . ?
W2A W2 C3 74.6(19) 22 . ?
W2 W2A W2A 82(2) . 22 ?
W2 W2A W4 121(5) . . ?
W2A W2A W4 65(2) 22 . ?
W2 W2A W2 34.2(16) . 22 ?
W2A W2A W2 48.1(16) 22 22 ?
W4 W2A W2 99(3) . 22 ?
W2 W2A W3 100(4) . . ?
W2A W2A W3 126(2) 22 . ?
W4 W2A W3 139(5) . . ?
W2 W2A W3 117(3) 22 . ?
W2 W2A C3 76(2) . . ?
W2A W2A C3 77.4(9) 22 . ?
W4 W2A C3 134(3) . . ?
W2 W2A C3 72.2(18) 22 . ?
W3 W2A C3 52(2) . . ?
W2A W3 W2A 152(5) 24 . ?
W2A W3 C3 91(2) 24 . ?
W2A W3 C3 91(2) . . ?
W2A W4 W2A 51(4) 22 . ?
 
_refine_diff_density_max    2.226
_refine_diff_density_min   -1.256
_refine_diff_density_rms    0.161

_shelxl_version_number 2014-1

_shelx_res_file
;
TITL LevCd50 in R-3m
CELL 0.71073  13.39300  13.39300  22.35190  90.0000  90.0000 120.0000
ZERR 1.00000 0.00071 0.00071 0.00150 0.0000 0.0000 0.0000
LATT  3
SYMM -Y, X-Y, Z
SYMM -X+Y, -X, Z
SYMM Y, X, -Z
SYMM X-Y, -Y, -Z
SYMM -X, -X+Y, -Z
SFAC Ca Cd O Si
UNIT 2.77 6.09 162.45 54
TEMP 50.000
TWIN -1 0 0 0 -1 0 0 0 1
L.S. 8
BOND
FMAP 2
PLAN 20
acta
WGHT    0.075200   56.154701
BASF   0.05728
FVAR       0.04856
MOLE   1
T2    4    0.237211    0.000000    0.500000    10.50000    0.01212    0.01192 =
         0.01841    0.00240    0.00120    0.00596
T1    4    0.438266    0.104821    0.405033    11.00000    0.01550    0.01672 =
         0.01615    0.00185    0.00307    0.00920
O1    3    0.316771    0.025090    0.440515    11.00000    0.02343    0.03202 =
         0.03171    0.00257    0.01284    0.00701
O2    3    0.493743    0.246872    0.420597    10.50000    0.03160    0.02238 =
         0.03092   -0.00147   -0.00293    0.01580
O3    3    0.536739    0.073478    0.428211    10.50000    0.02257    0.03422 =
         0.02508    0.00482    0.00241    0.01711
O4    3    0.412203    0.078870    0.333333    10.50000    0.03671    0.03671 =
         0.01868    0.00059   -0.00059    0.02108
O5    3    0.108453   -0.108453    0.484476    10.50000    0.02051    0.02051 =
         0.03930    0.00260   -0.00260   -0.00175
rem extraframework
C1    2    0.666667    0.333333    0.477163     0.13082    0.02542    0.02542 =
         0.02723    0.00000    0.00000    0.01271
C3    1    0.000000    0.000000    0.396210     0.07709    0.16472
C5    2    0.000000    0.000000    0.500000     0.03833    0.02173
W1    3    0.592156    0.184312    0.547010    10.50000    0.10480    0.03338 =
         0.04774    0.00341    0.00171    0.01669
W2    3    0.150683   -0.082921    0.376690     0.30001    0.04254
W2A   3    0.143796   -0.052176    0.327104     0.37440   10.20000
W3    3    0.160940    0.080470    0.343129     0.14478    0.13030
W4    3    0.124566   -0.124566    0.276015     0.19300   10.20000

MOLE   2
HKLF 4

REM  LevCd50 in R-3m
REM R1 =  0.0556 for     912 Fo > 4sig(Fo)  and  0.0622 for all    1036 data
REM     79 parameters refined using      0 restraints

END

WGHT      0.0752     56.1209

REM Highest difference peak  2.226,  deepest hole -1.256,  1-sigma level  0.161
Q1    1   0.6478  0.3522  0.5010  10.50000  0.05    0.77
Q2    1   0.6667  0.3333  0.4118  10.16667  0.05    0.75
Q3    1   0.0000  0.0000  0.2958  10.16667  0.05    0.74
Q4    1   0.1444 -0.1444  0.3439  10.50000  0.05    0.68
Q5    1   0.2338 -0.0070  0.4036  11.00000  0.05    0.67
Q6    1   0.1532 -0.1532  0.3933  10.50000  0.05    0.67
Q7    1   0.4167  0.0875  0.5071  11.00000  0.05    0.65
Q8    1   0.5828  0.1656  0.5815  10.50000  0.05    0.60
Q9    1   0.6667  0.3333  0.5810  10.16667  0.05    0.59
Q10   1   0.5034  0.2517  0.5006  10.50000  0.05    0.59
Q11   1   0.1069 -0.1069  0.3353  10.50000  0.05    0.55
Q12   1   0.5468  0.0935  0.5183  10.50000  0.05    0.54
Q13   1   0.0854 -0.0854  0.3807  10.50000  0.05    0.54
Q14   1   0.5009  0.0017  0.3948  10.50000  0.05    0.51
Q15   1   0.2399  0.1199  0.4202  10.50000  0.05    0.51
Q16   1   0.5734  0.1468  0.4052  10.50000  0.05    0.49
Q17   1  -0.0132 -0.2507  0.2637  11.00000  0.05    0.48
Q18   1   0.6669  0.2115  0.5745  11.00000  0.05    0.47
Q19   1   0.1505  0.0753  0.3964  10.50000  0.05    0.47
Q20   1   0.5459  0.1371  0.4405  11.00000  0.05    0.46
;
_shelx_res_checksum   18187

_shelx_hkl_file
;
   1  -2   0   42.40    1.88
   1  -2   0   40.08    1.75
   1   1   0   37.46    1.61
   1   1   0   36.21    1.57
  -2   1   0   47.38    2.03
   2  -1   0   40.17    1.66
  -1  -1   0   37.51    1.61
  -1   2   0   42.12    1.85
   2  -1   0   44.17    1.99
  -1  -1   0   35.36    1.59
  -1  -1   0   39.19    1.18
   0  -3   0  267.59    8.41
   3   0   0  271.46    8.07
   3   0   0  270.67    8.69
   0  -3   0  265.80    7.40
  -3   3   0  278.68    8.47
   3   0   0  263.20    8.15
  -3   3   0  288.27    9.04
   0   3   0  269.56    8.42
  -3   0   0  271.79    8.75
   0   3   0  270.59    8.41
   3  -3   0  288.94    7.32
   3  -3   0  278.91    8.43
   3  -3   0  298.69    9.65
  -3   0   0  262.90    8.05
  -3   0   0  273.00    8.23
  -4   2   0   28.00    1.72
   2  -4   0   24.92    1.76
   2  -4   0   27.69    1.08
   2   2   0   25.17    1.63
  -4   2   0   32.13    2.23
   2   2   0   26.60    1.65
   4  -2   0   30.30    1.81
  -2  -2   0   24.02    1.63
  -2   4   0   24.42    1.74
   4  -2   0   26.05    2.06
  -2   4   0   28.43    1.98
  -2  -2   0   25.84    0.98
   4  -5   0  353.46    9.31
  -5   1   0  328.65   10.32
   1   4   0  329.11   10.79
   4  -5   0  368.86   11.14
   1   4   0  325.70   10.74
  -5   1   0  342.57   11.52
  -5   1   0  336.11   10.71
  -1  -4   0  327.71   10.78
   5  -1   0  339.50   11.42
  -1  -4   0  342.23    9.35
  -4   5   0  374.89   11.73
   5  -1   0  340.68   10.59
  -4   5   0  355.88   11.01
  -5   4   0  347.84   10.67
   4   1   0  321.62   10.15
   1  -5   0  326.68    9.15
   1  -5   0  348.07   10.80
   4   1   0  310.43   10.72
  -5   4   0  351.01   11.57
  -4  -1   0  345.93   11.13
   5  -4   0  321.22    8.89
  -1   5   0  339.83   10.77
  -4  -1   0  328.67   10.36
  -4  -1   0  320.21   10.19
   5  -4   0  355.34   10.71
  -4  -1   0  330.04    8.83
  -1   5   0  340.61   10.90
   3  -6   0  271.16    9.32
  -6   3   0  279.92   10.17
   3   3   0  265.76    8.88
   3   3   0  251.80    8.87
  -6   3   0  273.81    9.06
   3  -6   0  271.55    7.53
  -3   6   0  267.26    9.28
  -3  -3   0  280.71    7.38
   6  -3   0  265.63    8.98
  -3  -3   0  253.29    8.88
  -3   6   0  265.61    9.58
   0  -6   0   12.32    0.92
   6   0   0   16.22    1.57
   6   0   0   16.84    2.47
  -6   6   0   15.58    2.19
  -6   6   0   24.66    3.38
  -6   0   0   14.58    1.99
  -6   0   0   14.43    2.23
   0   6   0   14.18    1.93
   6  -6   0   17.56    0.86
  -6   0   0   16.03    2.09
   0   6   0   13.08    1.90
  -7   5   0   31.61    3.05
   1   7   0   69.76    4.33
  -8   1   0   74.29    5.01
  -8   1   0   70.91    4.18
   1   7   0   70.27    4.28
   7  -8   0   72.48    2.54
  -1  -7   0   69.96    2.67
  -7   8   0   79.63    4.54
  -7   8   0   65.16    4.78
   8  -1   0   70.33    4.84
   4   4   0  944.20   27.71
  -8   4   0  923.53   27.85
   4   4   0  915.40   27.83
   4  -8   0  986.28   25.68
  -8   4   0  988.10   29.59
  -4  -4   0  961.91   25.42
  -4  -4   0 1000.00   28.78
  -4   8   0  984.16   28.44
  -4   8   0  997.00   28.99
   7   1   0   64.57    4.35
  -8   7   0   69.92    4.99
   7   1   0   69.36    3.77
  -8   7   0   68.65    4.28
   1  -8   0   69.79    2.67
  -7  -1   0   59.97    3.88
  -7  -1   0   65.67    4.64
  -1   8   0   74.11    4.49
  -1   8   0   64.92    4.19
   8  -7   0   71.36    2.35
   6  -9   0   30.27    1.48
  -9   3   0   29.83    2.72
   3   6   0   29.84    2.71
   3   6   0   29.65    2.81
  -9   3   0   25.71    3.73
  -3  -6   0   26.23    1.44
  -6   9   0   29.87    4.07
  -6   9   0   29.41    2.85
   3  -9   0   27.98    1.54
  -9   6   0   30.06    2.83
  -9   6   0   36.61    4.70
   6   3   0   26.22    2.43
  -6  -3   0   28.31    2.67
  -6  -3   0   24.00    3.29
  -3   9   0   33.96    3.19
  -6  -3   0   27.05    1.24
  -3   9   0   30.73    2.99
   0  -9   0  565.29   15.51
  -9   9   0  552.73   18.61
  -9   9   0  603.02   20.35
   0   9   0  535.30   18.41
  -9   0   0  533.70   18.10
   0   9   0  537.45   18.62
   9  -9   0  571.54   15.15
   2   8   0    1.79    1.09
   2   8   0    1.36    1.07
 -10   2   0    4.43    1.50
   8 -10   0    2.71    0.52
  -8  10   0    1.47    1.16
  -2  -8   0    2.86    0.69
  -8  10   0    2.53    1.36
   5 -10   0  177.73    5.61
   5   5   0  175.55    7.82
   5   5   0  169.35    7.48
 -10   5   0  175.61    7.83
 -10   5   0  177.43    9.07
  -5  -5   0  178.59    5.35
  -5  10   0  173.10    8.56
  -5  10   0  191.03    8.37
 -10   8   0    2.19    1.69
   2 -10   0    2.55    0.61
   8   2   0    2.75    1.08
 -10   8   0    2.58    1.22
  -2  10   0    1.16    1.02
  -8  -2   0    1.30    1.10
  -2  10   0    2.07    1.26
  10  -8   0    2.63    0.43
   1  10   0    2.54    1.51
  10 -11   0    2.51    0.56
   1  10   0    1.17    1.19
 -11   1   0    1.78    1.40
  -1 -10   0    2.58    0.70
 -10  11   0    1.44    1.19
 -10  11   0    1.16    1.30
   4   7   0    2.69    1.37
 -11   4   0    2.17    1.37
   4   7   0    3.57    1.52
   7 -11   0    2.27    0.59
  -4  -7   0    2.66    0.64
  -7  11   0    2.11    1.40
  -7  11   0    4.15    1.89
   4 -11   0    1.66    0.59
 -11   7   0    2.53    1.34
   7   4   0    3.54    1.34
  -4  11   0    2.66    1.53
  -7  -4   0    2.03    0.47
  -7  -4   0    0.97    1.11
  -4  11   0    2.60    1.42
 -11  10   0    1.99    1.40
   1 -11   0    3.01    0.68
  -1  11   0    1.11    1.22
  -1  11   0    1.57    1.38
  11 -10   0    2.50    0.52
 -10  -1   0    2.14    1.47
   3   9   0   51.22    4.35
 -12   3   0   43.75    4.04
   3   9   0   47.52    4.42
   9 -12   0   52.80    2.36
  -9  12   0   52.45    5.21
  -9  12   0   56.50    4.73
  -3  -9   0   51.64    2.45
   6   6   0    0.60    1.10
   6 -12   0    2.75    0.67
 -12   6   0    3.25    1.50
   6   6   0    1.35    1.17
  -6  12   0    0.37    1.06
  -6  -6   0    1.28    0.55
  -6  12   0    0.69    1.44
 -12   9   0   61.33    4.84
   9   3   0   51.90    4.07
   3 -12   0   50.76    2.57
  -3  12   0   56.78    4.99
  -3  12   0   51.32    4.53
  -9  -3   0   51.78    4.49
 -12  12   0  117.06    7.30
   0 -12   0  123.68    4.71
 -12   0   0  115.33    7.11
   0  12   0  120.86    7.67
  12 -12   0  128.39    4.29
   2  11   0    3.16    1.86
  11 -13   0    3.29    0.79
 -13   2   0    2.56    1.70
 -11  13   0    1.22    1.70
  -2 -11   0    3.91    0.90
   5   8   0  166.35    8.43
 -13   5   0  167.08    8.67
   5   8   0  176.14    8.84
   8 -13   0  178.87    5.85
  -5  -8   0  163.23    5.58
  -8  13   0  188.59   10.09
  -8  13   0  181.03    9.24
 -13   8   0  165.28    8.52
   8   5   0  162.81    7.98
   5 -13   0  166.52    5.74
  -5  13   0  174.34    9.41
  -8  -5   0  160.13    8.35
  -5  13   0  160.92    8.69
   2 -13   0    4.39    0.92
 -13  11   0    1.27    1.64
  -2  13   0    2.90    2.15
 -11  -2   0    4.31    2.06
   1  13   0   43.34    5.60
  -1 -13   0   45.79    2.68
  10 -14   0   28.73    1.84
   4  10   0   31.53    4.61
 -14   4   0   20.80    3.79
  -4 -10   0   29.58    1.91
   7 -14   0    0.75    0.53
   7   7   0    0.25    1.21
 -14   7   0    0.33    1.30
  -7  -7   0    0.27    0.59
  -7  -7   0    0.22    1.32
  -7  14   0   -0.30    1.55
 -14  10   0   28.79    4.36
   4 -14   0   27.46    1.95
  10   4   0   21.23    3.37
 -10  -4   0   24.76    4.07
  -4  14   0   31.77    4.86
   1 -14   0   45.53    2.75
  -1  14   0   54.15    5.56
  12 -15   0    0.13    0.51
   3  12   0    0.07    1.51
  -3 -12   0    0.00    0.65
   6   9   0    1.41    1.67
   9 -15   0    0.75    0.56
  -9  15   0    2.27    2.07
  -6  -9   0    0.25    0.58
   6 -15   0    0.53    0.57
  -6  15   0    1.77    1.77
   3 -15   0    0.51    0.76
  -3  15   0   -0.47    1.78
   0 -15   0    0.67    0.82
   0  15   0    1.40    2.25
   2  14   0    0.82    2.23
  -2 -14   0   -0.03    0.73
   5  11   0   -0.50    1.75
  11 -16   0    2.84    0.87
  -5 -11   0    2.48    0.89
   8 -16   0   89.95    3.92
  -8  16   0   89.57    7.76
   5 -16   0    2.04    0.87
  -5  16   0    2.55    2.14
   2 -16   0    2.92    1.10
  -2  16   0    0.63    2.26
  10 -17   0    2.04    0.81
   7 -17   0    2.19    0.93
  -7  17   0    3.21    2.78
   3  -2  -1    4.22    0.29
  -1   3  -1    5.29    0.89
  -2  -1  -1    5.03    0.74
  -2  -1  -1    4.35    0.78
   3  -2  -1    5.19    0.79
   3  -2  -1    6.51    1.14
  -2  -1  -1    4.55    0.32
  -1   3  -1    5.20    0.86
  -3   2   1    5.59    1.04
   1  -3   1    4.48    0.85
   1  -3   1    5.12    0.40
   2   1   1    4.36    0.68
  -3   2   1    5.07    0.31
   2   1   1    5.22    0.77
  -3   2   1    6.43    0.87
  -2   2  -1    1.40    0.44
   2   0  -1    1.53    0.51
   2   0  -1    1.45    0.35
   0  -2  -1    1.34    0.41
   0  -2  -1    1.23    0.20
   2   0  -1    1.51    0.34
  -2   2  -1    1.44    0.47
   2  -2   1    1.55    0.43
  -2   0   1    2.04    0.53
   2  -2   1    1.01    0.42
   0   2   1    0.57    0.30
  -2   0   1    1.92    0.18
  -2   0   1    1.40    0.33
   2  -2   1    1.28    0.18
   0   2   1    1.13    0.35
  -2   0   1    1.50    0.34
  -2   5  -1    0.06    0.36
  -3  -2  -1    0.14    0.47
  -3  -2  -1    0.46    0.41
   5  -3  -1    0.56    0.48
  -2   5  -1    0.32    0.48
  -3  -2  -1    0.30    0.20
   5  -3  -1    0.35    0.13
   3   2   1    0.40    0.43
  -5   3   1    0.27    0.13
   2  -5   1    0.58    0.52
   2  -5   1   -0.09    0.21
   3   2   1    0.14    0.35
  -5   3   1    0.37    0.48
  -5   3   1    0.29    0.61
  -3   1  -1    6.46    0.96
   2  -3  -1    5.75    0.89
  -3   1  -1    4.86    0.89
   1   2  -1    5.11    0.84
   1   2  -1    4.46    0.73
   2  -3  -1    4.50    0.37
  -2   3   1    4.59    0.84
   3  -1   1    6.09    0.87
   3  -1   1    4.03    0.87
  -1  -2   1    6.05    0.85
  -2   3   1    4.37    0.90
  -1  -2   1    4.90    0.38
   4  -1  -1    8.17    1.13
  -3   4  -1   10.03    1.55
  -1  -3  -1    7.27    0.53
   4  -1  -1    8.61    1.49
  -3   4  -1    8.06    1.21
  -1  -3  -1    7.77    1.14
  -4   1   1    9.58    1.53
   1   3   1    6.80    1.07
   3  -4   1    7.98    0.51
   1   3   1    9.14    1.22
   3  -4   1    8.77    1.32
  -4   1   1    9.14    1.20
  -4   1   1    9.79    1.09
  -3   7  -1    0.89    0.83
  -4  -3  -1    0.68    0.75
  -3   7  -1    0.93    0.80
   7  -4  -1    0.72    0.75
  -4  -3  -1    0.53    0.27
   7  -4  -1    0.51    0.18
   4   3   1    0.11    0.51
   3  -7   1    1.17    0.37
  -7   4   1   -0.37    0.66
  -7   4   1    0.90    0.20
  -7   4   1   -0.02    0.51
   4   3   1   -0.29    0.41
   4  -4  -1   67.72    2.12
   0   4  -1   64.66    3.26
   4  -4  -1   71.57    3.24
  -4   0  -1   67.11    3.16
  -4   0  -1   69.75    3.51
   0   4  -1   63.83    3.17
  -4   0  -1   67.25    2.97
   4   0   1   73.47    3.17
   0  -4   1   63.54    3.17
   4   0   1   69.09    2.99
  -4   4   1   71.54    3.78
   4   0   1   71.43    3.48
   0  -4   1   66.09    2.23
  -4   4   1   70.65    3.28
   1  -4  -1    8.73    1.28
   3   1  -1    9.43    0.92
  -4   3  -1    8.19    1.26
  -4   3  -1   10.84    1.65
   1  -4  -1    6.71    0.55
  -3  -1   1   10.04    1.16
   4  -3   1   10.41    1.61
   4  -3   1    8.58    0.43
  -3  -1   1    8.28    0.46
  -3  -1   1    9.30    1.11
  -1   4   1    7.79    1.21
  -1   4   1    6.79    1.12
   4  -3   1    8.45    1.21
  -3  -1   1    7.98    1.39
  -2  -4  -1   10.85    0.73
   6  -2  -1   12.04    1.61
  -2  -4  -1   11.86    1.76
  -4   6  -1    9.70    1.75
  -4   6  -1    8.91    1.60
  -6   2   1   11.27    1.44
   4  -6   1    9.45    0.68
   2   4   1   10.47    1.61
   4  -6   1   11.99    1.82
  -6   2   1   11.26    1.98
   2   4   1   13.00    1.79
  -6   2   1   12.49    1.70
  -4   9  -1  103.29    5.69
  -4   9  -1  108.23    6.04
  -5  -4  -1  109.14    3.44
  -5  -4  -1  112.87    6.00
   4  -9   1  109.53    3.75
   5   4   1  109.24    5.32
  -9   5   1  105.21    5.36
  -9   5   1  108.52    6.53
   5   4   1  112.82    5.46
  -1   6  -1   17.60    2.22
   6  -5  -1   18.74    1.83
  -5  -1  -1   21.89    1.89
  -5  -1  -1   21.03    2.14
  -1   6  -1   17.40    2.26
  -5  -1  -1   18.57    2.09
   6  -5  -1   16.60    0.83
   1  -6   1   19.55    1.07
  -6   5   1   21.41    2.99
   5   1   1   17.13    2.26
  -6   5   1   19.93    2.41
   5   1   1   17.77    1.67
  -5   2  -1    0.36    0.45
  -5   2  -1   -0.30    0.39
   2   3  -1    0.35    0.42
   2   3  -1    0.46    0.46
   3  -5  -1    0.72    0.54
   3  -5  -1    0.25    0.21
  -2  -3   1    0.56    0.24
   5  -2   1    0.00    0.57
  -3   5   1    0.10    0.44
  -3   5   1    0.26    0.42
   5  -2   1    0.03    0.40
  -2  -3   1    0.17    0.42
  -5   5  -1   44.60    2.81
   0  -5  -1   47.73    1.72
  -5   5  -1   43.36    3.14
   0  -5  -1   46.31    2.83
   5   0  -1   48.95    2.45
   5   0  -1   41.90    2.96
  -5   0   1   42.96    2.33
   5  -5   1   40.02    1.52
  -5   0   1   43.40    3.11
   0   5   1   47.09    2.79
   5  -5   1   39.28    2.66
  -5   0   1   44.29    2.54
   0   5   1   48.08    2.79
  -5   8  -1   19.38    3.04
  -3  -5  -1   18.00    1.04
  -5   8  -1   17.47    2.49
  -8   3   1   24.51    2.74
  -8   3   1   21.59    3.32
   3   5   1   17.80    2.28
   3   5   1   15.17    2.11
   5  -8   1   14.06    0.99
  -5  11  -1    0.24    0.95
  -6  -5  -1    0.48    0.37
  -5  11  -1   -0.47    0.99
  -6  -5  -1    1.09    1.07
   5 -11   1    0.71    0.47
   6   5   1    0.76    0.89
 -11   6   1   -0.53    0.80
  -2   8  -1   -0.17    0.66
  -6  -2  -1   -0.12    0.57
  -6  -2  -1    0.61    0.98
  -2   8  -1    0.09    0.62
  -6  -2  -1    0.64    0.25
   8  -6  -1    0.17    0.18
   2  -8   1    0.10    0.33
  -8   6   1    1.07    0.82
  -8   6   1    0.25    0.70
   6   2   1   -0.18    0.55
   1   5  -1   17.75    2.16
   1   5  -1   20.93    1.96
  -6   1  -1   18.02    1.60
   5  -6  -1   21.90    2.50
  -6   1  -1   20.50    2.33
  -6   1  -1   17.24    2.48
   5  -6  -1   15.68    0.91
   6  -1   1   18.87    1.78
  -1  -5   1   23.37    2.85
  -1  -5   1   20.29    1.04
  -5   6   1   19.05    2.74
  -5   6   1   17.40    2.21
   6  -1   1   18.51    2.56
  -6   4  -1   11.29    1.69
  -6   4  -1   13.63    2.23
   4   2  -1   10.60    1.51
   4   2  -1   11.72    1.72
   2  -6  -1   10.30    0.76
   2  -6  -1   10.86    1.71
  -4  -2   1   11.26    1.86
  -2   6   1   15.36    2.28
   6  -4   1   12.72    1.83
  -4  -2   1    7.75    1.36
  -2   6   1   14.31    1.93
  -4  -2   1    9.22    0.60
  -6   7  -1   13.23    2.19
  -6   7  -1    9.78    2.08
  -1  -6  -1   11.12    0.86
   6  -7   1   10.80    0.75
   1   6   1   13.36    2.05
  -7   1   1    9.89    2.05
  -7   1   1   10.76    1.73
   1   6   1   12.94    2.02
  -6  10  -1    8.54    2.12
  -6  10  -1    7.59    2.23
  -4  -6  -1    6.55    0.84
 -10   4   1    7.05    2.36
 -10   4   1    5.18    1.50
   6 -10   1    7.08    0.86
   4   6   1    6.16    1.67
   4   6   1    7.32    1.83
  -7  -6  -1    1.66    1.48
  -6  13  -1    2.23    1.74
  -7  -6  -1    2.40    0.59
  -6  13  -1    4.71    1.98
   6 -13   1    2.92    0.77
   7   6   1    2.69    1.52
 -13   7   1    3.24    1.69
  -7  -3  -1   28.24    3.55
  -3  10  -1   32.36    4.16
  -3  10  -1   16.78    2.65
  10  -7  -1   22.24    1.08
  -7  -3  -1   21.78    1.08
   7   3   1   21.80    2.79
 -10   7   1   24.70    3.28
   3 -10   1   22.96    1.48
 -10   7   1   34.69    4.88
  -7   0  -1    1.01    1.03
   0   7  -1   -0.64    0.54
   0   7  -1    0.52    0.70
  -7   0  -1    1.03    0.77
   7  -7  -1    0.21    0.22
  -7   7   1   -0.06    0.76
  -7   7   1    0.53    0.72
   7   0   1    0.75    0.95
   0  -7   1   -0.20    0.28
   3   4  -1    0.63    0.60
   4  -7  -1    0.33    0.31
   3   4  -1    0.86    0.70
  -7   3  -1   -0.04    0.55
  -7   3  -1    0.80    0.87
  -4   7   1    0.09    0.58
  -3  -4   1    1.45    0.38
   7  -3   1    0.40    0.90
  -4   7   1    0.85    0.83
   1  -7  -1   10.00    0.86
  -7   6  -1   11.69    2.05
  -7   6  -1   13.89    2.55
   6   1  -1   12.12    1.67
  -1   7   1   13.30    2.16
   7  -6   1   10.71    0.67
  -6  -1   1   11.37    0.61
  -1   7   1   12.12    2.03
  -6  -1   1   12.38    1.76
  -6  -1   1    7.15    1.78
  -7   9  -1    1.27    1.06
  -2  -7  -1    0.69    0.41
  -7   9  -1    1.25    0.93
  -9   2   1    1.07    0.89
   7  -9   1    0.56    0.34
  -9   2   1   -0.48    0.96
   2   7   1    0.19    0.77
   2   7   1    0.09    0.70
  -5  -7  -1    1.53    0.54
  -7  12  -1    0.10    1.14
  -7  12  -1   -0.73    1.27
   5   7   1    0.84    0.96
   5   7   1    0.14    1.05
 -12   5   1    2.66    1.44
   7 -12   1    1.33    0.51
  -7  15  -1    1.41    2.05
   7 -15   1    3.71    0.91
 -15   8   1    0.76    2.06
  -8  -4  -1    2.44    1.38
  -4  12  -1    5.41    1.92
  -4  12  -1    5.18    2.18
   4 -12   1    5.66    0.98
 -12   8   1    6.93    1.96
   8   4   1    5.97    1.78
   9  -8  -1    7.17    0.79
  -1   9  -1    8.83    2.12
  -8  -1  -1    8.49    1.99
  -1   9  -1    7.20    1.88
   1  -9   1    7.47    0.98
   8   1   1    7.00    1.60
  -9   8   1    8.13    2.01
  -9   8   1    7.22    2.30
  -8   2  -1    0.22    0.83
   6  -8  -1    0.05    0.30
   2   6  -1    1.13    0.76
   2   6  -1    0.39    0.70
  -8   2  -1    1.50    0.91
  -2  -6   1    0.70    0.38
  -6   8   1    0.73    0.84
  -6   8   1    0.94    0.91
   8  -2   1    0.89    1.07
  -8   5  -1   21.71    2.63
   3  -8  -1   20.05    1.19
   5   3  -1   19.04    2.07
  -8   5  -1   19.66    3.08
   5   3  -1   18.18    2.15
  -5  -3   1   20.70    2.04
  -5  -3   1   19.80    1.00
  -3   8   1   16.98    2.44
  -5  -3   1   16.13    2.59
  -3   8   1   21.65    2.85
  -8   8  -1   35.33    3.18
   0  -8  -1   34.93    1.79
  -8   8  -1   34.28    3.58
  -8   0   1   41.71    3.93
  -8   0   1   42.72    3.14
   0   8   1   33.30    3.06
   8  -8   1   35.64    1.55
   0   8   1   35.14    3.06
  -8  11  -1    0.58    1.23
  -8  11  -1    0.26    1.07
  -3  -8  -1    0.34    0.47
   3   8   1   -0.15    0.98
   8 -11   1   -0.67    0.28
 -11   3   1    0.41    0.89
   3   8   1   -0.32    0.86
  -6  -8  -1    0.77    0.59
  -8  14  -1    0.73    1.85
   6   8   1    0.96    1.48
   6   8   1    1.28    1.45
   8 -14   1    0.49    0.55
 -14   6   1    0.62    1.34
   8 -17   1    1.59    0.89
  -9  -5  -1    9.05    2.45
  -5  14  -1   11.36    3.10
 -14   9   1   14.58    3.20
   9   5   1    9.71    2.41
   5 -14   1   11.04    1.37
  -2  11  -1    1.23    1.41
  11  -9  -1    1.25    0.40
  -9  -2  -1    0.04    0.96
  -2  11  -1   -0.31    0.98
   2 -11   1    0.34    0.46
 -11   9   1   -1.02    1.12
 -11   9   1   -0.70    0.83
   9   2   1    0.89    0.97
   8  -9  -1    9.09    0.94
  -9   1  -1    6.81    1.72
   1   8  -1    9.24    2.12
   1   8  -1    7.34    1.90
  -8   9   1    9.15    1.98
  -8   9   1   10.65    2.72
  -1  -8   1    7.05    0.94
   5  -9  -1  105.03    3.68
   4   5  -1  118.37    5.71
   4   5  -1  108.91    5.34
  -9   4  -1  110.28    5.62
  -9   4  -1  111.86    6.51
  -5   9   1  106.93    5.73
  -4  -5   1  114.93    3.60
  -5   9   1  100.78    5.91
  -4  -5   1  105.06    5.92
  -9   7  -1   -0.21    0.88
  -9   7  -1    1.14    0.94
   7   2  -1    0.53    0.73
   2  -9  -1    0.25    0.39
  -2   9   1    0.69    0.86
  -2   9   1    0.72    0.83
   9  -7   1    0.52    0.25
  -7  -2   1    0.91    1.16
  -7  -2   1    0.98    0.28
  -7  -2   1    0.95    0.81
  -9  10  -1    0.61    0.95
  -9  10  -1    2.07    1.65
  -1  -9  -1    2.25    0.63
   1   9   1    2.25    1.31
   9 -10   1    1.55    0.47
   1   9   1    1.97    1.21
 -10   1   1    2.16    1.31
  -4  -9  -1    8.77    1.15
  -9  13  -1    7.05    2.54
  -9  13  -1    6.93    2.30
   9 -13   1    7.74    1.09
   4   9   1   12.38    2.73
   4   9   1   11.71    2.73
 -13   4   1    8.93    2.34
   9 -16   1    0.53    0.52
  -6  16  -1    1.84    2.29
   6 -16   1    1.66    0.90
 -10  -3  -1    2.03    1.67
  -3  13  -1    1.24    1.55
  -3  13  -1    4.58    2.21
   3 -13   1    3.84    0.94
 -13  10   1    0.38    1.45
  10   3   1    4.20    1.67
   0  10  -1    1.16    1.33
  10 -10  -1    1.71    0.47
   0  10  -1    3.72    1.61
 -10   0  -1    2.19    1.43
 -10  10   1    3.35    1.46
   0 -10   1    2.77    0.70
 -10  10   1    4.37    2.02
   3   7  -1   24.07    3.16
   7 -10  -1   23.06    1.35
 -10   3  -1   21.23    2.92
   3   7  -1   23.48    3.15
  -7  10   1   21.39    3.23
  -7  10   1   22.90    3.46
  -3  -7   1   21.55    1.38
 -10   6  -1    4.64    1.86
   4 -10  -1    7.38    0.93
 -10   6  -1    6.61    1.70
   6   4  -1    7.19    1.63
  -4  10   1    7.45    1.93
  -6  -4   1    7.61    1.85
  -4  10   1    9.32    2.38
  -6  -4   1    6.58    0.74
   1 -10  -1    1.75    0.60
 -10   9  -1    0.08    0.99
 -10   9  -1    0.50    1.19
  10  -9   1    1.19    0.40
  -1  10   1    1.75    1.26
  -1  10   1    0.70    1.08
  -9  -1   1    2.10    1.21
  -2 -10  -1    0.68    0.58
 -10  12  -1    0.71    1.38
 -10  12  -1    0.53    1.47
   2  10   1    1.42    1.27
 -12   2   1    0.78    1.16
   2  10   1   -0.65    1.00
  10 -12   1   -0.25    0.32
  -5 -10  -1    1.07    0.69
   5  10   1    3.40    2.12
  10 -15   1    2.06    0.71
  -4  15  -1   -0.09    1.67
   4 -15   1    0.41    0.67
 -11  -1  -1    0.28    1.53
  -1  12  -1    1.62    1.56
  12 -11  -1    1.78    0.53
  -1  12  -1    0.87    1.33
   1 -12   1    1.18    0.65
 -12  11   1    0.62    1.38
 -11   2  -1    0.41    1.09
   2   9  -1    0.26    0.89
   9 -11  -1    0.54    0.37
   2   9  -1    0.21    1.08
  -9  11   1    0.02    1.16
  -9  11   1    0.64    0.98
  -2  -9   1    0.13    0.46
   5   6  -1    1.65    1.16
 -11   5  -1    0.86    1.23
   6 -11  -1    0.18    0.41
   5   6  -1    2.56    1.08
  -6  11   1    0.02    0.94
  -5  -6   1    1.47    0.50
  -6  11   1   -0.36    1.01
 -11   8  -1    0.50    1.04
   3 -11  -1    0.59    0.50
   8   3  -1    2.79    1.23
  -8  -3   1    2.82    1.19
  -3  11   1    0.00    0.91
  -3  11   1    0.39    1.06
   0 -11  -1    0.20    0.53
 -11  11  -1   -0.44    1.01
   0  11   1    0.15    1.27
  11 -11   1   -0.19    0.32
 -11   0   1    0.81    1.29
   0  11   1    0.27    1.21
  -3 -11  -1    0.62    0.62
   3  11   1   -0.21    1.37
 -14   3   1    0.66    1.58
  11 -14   1    0.24    0.45
  11 -17   1    0.39    0.64
   6  11   1    1.75    1.85
  -5  17  -1   -1.98    2.10
   5 -17   1    1.21    0.89
  -2  14  -1    1.76    1.73
   2 -14   1   -0.18    0.68
  11 -12  -1    0.99    0.51
   1  11  -1    3.32    1.84
   1  11  -1    1.27    1.43
 -12   1  -1   -0.44    1.37
  -1 -11   1    1.12    0.63
 -11  12   1    2.61    2.21
 -11  12   1    2.60    1.64
 -12   4  -1    8.12    2.13
   8 -12  -1    6.30    1.01
   4   8  -1   11.18    2.24
   4   8  -1    6.96    1.93
  -4  -8   1   10.63    1.13
  -8  12   1    6.18    1.91
  -8  12   1    6.33    2.16
   7   5  -1    0.03    0.96
 -12   7  -1    0.34    1.10
   5 -12  -1    1.04    0.50
  -5  12   1    0.40    1.31
  -7  -5   1    1.05    0.46
  -7  -5   1    1.15    1.33
  -5  12   1   -0.37    0.96
 -12  10  -1   -1.21    0.95
   2 -12  -1    0.25    0.53
  -2  12   1   -0.77    1.08
 -10  -2   1    2.35    1.55
  -2  12   1    1.44    1.34
  -1 -12  -1    0.60    0.71
  12 -13   1    2.05    0.66
   1  12   1    2.49    1.91
 -13   1   1    4.38    1.95
  -4 -12  -1    3.78    1.00
   4  12   1    4.31    2.32
  12 -16   1    3.35    0.89
  -3  16  -1    2.53    2.53
   3 -16   1    1.64    1.00
   0  13  -1   14.45    3.37
   0 -13   1   14.45    1.62
  10 -13  -1    2.68    0.70
 -13   3  -1    2.75    1.69
   3  10  -1    3.36    1.77
   3  10  -1    1.56    1.52
 -10  13   1    2.96    1.75
 -10  13   1    3.16    2.19
  -3 -10   1    2.31    0.76
   7 -13  -1    4.12    0.85
 -13   6  -1    1.18    1.71
   6   7  -1    3.76    1.76
   6   7  -1    4.46    1.79
  -6  -7   1    2.35    0.62
  -7  13   1    2.20    1.61
  -7  13   1    4.06    1.87
   4 -13  -1    8.93    1.23
 -13   9  -1    6.40    2.17
   9   4  -1   13.63    2.51
  -4  13   1   12.86    3.22
  -4  13   1   10.87    2.78
  -9  -4   1   16.52    3.15
   1 -13  -1    1.99    0.79
 -12  -1   1    6.00    2.30
  -1  13   1    4.70    2.15
  -2 -13  -1   -0.03    0.66
   2  13   1   -0.10    2.01
  -1  15  -1    0.99    2.26
   1 -15   1    1.89    0.98
  12 -14  -1   -0.07    0.46
   2  12  -1    0.37    1.56
  -2 -12   1    0.96    0.71
 -14   5  -1   11.75    2.96
   5   9  -1   13.42    3.08
   9 -14  -1   12.98    1.42
   5   9  -1   13.70    3.02
  -9  14   1   13.28    3.64
  -5  -9   1   15.66    1.42
 -14   8  -1    1.33    1.59
   8   6  -1    0.69    1.22
   6 -14  -1    1.67    0.67
  -8  -6   1    0.41    1.34
  -6  14   1    1.44    1.75
   3 -14  -1    0.62    0.68
 -11  -3   1   -0.08    1.58
  -3  14   1    1.47    1.63
   0 -14  -1   21.58    1.95
   0  14   1   22.91    4.35
   1  14  -1    0.32    1.87
  -1 -14   1    3.19    1.04
   4  11  -1    0.35    1.50
  11 -15  -1   -0.26    0.50
  -4 -11   1    0.84    0.69
   8 -15  -1    2.77    0.82
  -8  15   1    3.11    2.21
   5 -15  -1    0.86    0.77
  -5  15   1    4.48    2.59
   2 -15  -1    2.07    0.95
  -2  15   1    2.51    2.19
   3  13  -1    0.31    1.87
  13 -16  -1    1.90    0.77
  -3 -13   1    0.97    0.81
   6  10  -1    3.50    2.22
  10 -16  -1    1.36    0.74
  -6 -10   1    2.88    0.94
   7 -16  -1    0.03    0.65
  -7  16   1    0.67    2.03
   4 -16  -1    2.89    1.04
  -4  16   1    3.47    2.79
   5  12  -1    0.10    2.08
  12 -17  -1    0.11    0.67
  -5 -12   1    0.48    0.74
   9 -17  -1    0.95    0.78
   6 -17  -1    1.27    0.87
  -6  17   1    0.53    2.12
   0  -1  -2  134.37    3.89
   1   0  -2  130.53    4.12
   1   0  -2  131.00    3.49
   0  -1  -2  126.62    3.64
  -1   1  -2  120.21    3.91
  -1   1  -2  129.43    3.99
   1  -1   2  125.61    3.93
  -1   0   2  126.54    3.94
  -1   0   2  130.45    3.51
  -1   0   2  134.24    4.16
  -1   0   2  131.81    3.47
  -2   0  -2   46.84    2.09
  -2   0  -2   45.00    2.00
   2  -2  -2   48.75    1.47
   0   2  -2   51.13    2.22
  -2   0  -2   47.47    1.98
   2  -2  -2   48.92    1.98
   0   2  -2   49.81    2.06
   2   0   2   46.46    1.96
   0  -2   2   49.99    1.51
   2   0   2   45.47    2.05
  -2   2   2   51.22    1.97
   0  -2   2   49.65    2.07
  -2   2   2   48.10    1.47
  -2   2   2   51.14    2.38
   2   0   2   48.07    2.02
   0  -2   2   48.67    2.20
   3  -1  -2  247.81    8.02
  -1  -2  -2  255.39    7.55
  -1  -2  -2  247.79    6.51
  -2   3  -2  250.03    7.66
   3  -1  -2  234.54    7.07
  -2   3  -2  247.57    7.90
  -3   1   2  239.65    7.99
   2  -3   2  238.65    7.60
   2  -3   2  241.20    7.88
   1   2   2  243.19    7.11
   2  -3   2  240.92    6.52
   1   2   2  234.49    7.40
  -3   1   2  238.64    7.10
  -3   1   2  237.90    6.42
   4  -3  -2  132.65    3.74
  -3  -1  -2  122.40    4.82
   4  -3  -2  133.30    4.77
  -3  -1  -2  134.98    4.81
  -1   4  -2  134.28    5.06
  -3  -1  -2  141.33    3.65
  -1   4  -2  137.11    5.26
  -3  -1  -2  135.19    4.97
   3   1   2  134.69    4.80
   3   1   2  130.96    4.87
  -4   3   2  132.11    4.76
  -4   3   2  138.75    5.65
   1  -4   2  129.26    3.87
   1  -4   2  131.84    5.04
  -4   3   2  133.05    3.74
   2   1  -2  240.12    7.07
   1  -3  -2  240.86    7.46
   1  -3  -2  252.01    6.57
  -3   2  -2  240.32    7.55
   2   1  -2  244.22    7.56
  -3   2  -2  240.30    7.84
   3  -2   2  234.57    7.48
  -1   3   2  243.55    7.49
  -1   3   2  250.16    7.51
  -2  -1   2  237.13    7.82
   3  -2   2  239.09    7.80
  -2  -1   2  233.15    7.09
  -2  -1   2  245.70    6.46
   5  -2  -2   17.60    1.42
  -3   5  -2   18.68    1.84
  -2  -3  -2   16.21    0.82
  -2  -3  -2   17.24    1.57
  -3   5  -2   18.67    1.68
  -5   2   2   18.92    2.02
   2   3   2   17.61    1.55
   3  -5   2   19.55    0.91
  -5   2   2   17.49    0.69
  -5   2   2   18.63    1.46
   2   3   2   15.83    1.34
   3  -5   2   19.18    1.76
  -4  -2  -2    2.41    0.90
  -4  -2  -2    2.04    0.32
  -2   6  -2    3.56    1.14
  -4  -2  -2    2.27    0.82
   6  -4  -2    2.41    0.34
   6  -4  -2    1.59    0.69
  -2   6  -2    3.41    1.10
  -4  -2  -2    2.09    0.73
   2  -6   2    2.68    0.49
  -6   4   2    2.23    0.33
  -6   4   2    1.57    0.71
   4   2   2    1.66    0.70
   2  -6   2    3.61    1.11
  -6   4   2    0.90    0.88
   3  -4  -2  136.47    4.97
   3  -4  -2  134.74    3.82
  -4   1  -2  127.36    4.64
  -4   1  -2  129.03    4.95
   1   3  -2  135.63    5.06
  -4   1  -2  124.93    5.10
   1   3  -2  134.19    4.79
  -3   4   2  137.57    3.81
  -3   4   2  133.62    5.34
  -3   4   2  126.86    4.85
  -1  -3   2  131.67    3.81
  -1  -3   2  129.48    4.80
   4  -1   2  131.03    4.92
   4   0  -2  747.32   21.86
  -4   4  -2  754.65   21.95
   0  -4  -2  760.84   19.82
   4   0  -2  763.56   20.57
  -4   4  -2  744.96   21.42
   0  -4  -2  750.71   21.29
   4  -4   2  752.33   22.06
   4  -4   2  757.62   21.42
  -4   0   2  730.80   20.54
  -4   0   2  773.30   22.08
   4  -4   2  761.95   19.67
   0   4   2  748.27   21.06
   0   4   2  732.07   21.23
  -4   0   2  758.98   20.81
  -4   0   2  758.78   19.58
  -3  -4  -2   28.16    1.22
  -4   7  -2   21.16    2.54
  -4   7  -2   25.75    2.53
   7  -3  -2   28.17    2.13
  -7   3   2   27.19    2.79
   4  -7   2   23.92    1.23
   3   4   2   22.91    1.96
   3   4   2   21.08    2.03
  -7   3   2   24.99    2.08
  -3   8  -2   10.19    2.00
  -5  -3  -2    9.48    1.69
  -5  -3  -2   11.93    0.73
  -3   8  -2   11.60    2.25
   8  -5  -2   10.30    0.63
  -5  -3  -2    6.04    1.57
   3  -8   2   11.75    0.93
  -8   5   2   12.46    1.92
   5   3   2   10.86    1.74
  -8   5   2   11.80    2.39
  -8   5   2   11.48    0.63
   0   5  -2    0.28    0.48
   5  -5  -2    0.37    0.22
  -5   0  -2    0.80    0.58
  -5   0  -2    0.14    0.57
   0   5  -2    0.45    0.54
   5  -5  -2    0.04    0.44
  -5   0  -2   -0.04    0.41
   5   0   2   -0.10    0.40
   0  -5   2    0.24    0.55
   0  -5   2    0.07    0.22
   5   0   2    0.08    0.40
   5   0   2    0.47    0.47
  -5   5   2    0.54    0.66
  -5   5   2    0.44    0.54
  -5   5   2    0.27    0.19
   3   2  -2   17.57    1.61
  -5   3  -2   19.88    1.97
   3   2  -2   16.15    1.35
  -5   3  -2   17.88    1.64
   2  -5  -2   16.56    1.56
   2  -5  -2   18.86    0.92
   5  -3   2   18.95    1.96
  -2   5   2   15.30    1.61
  -3  -2   2   16.85    1.44
  -2   5   2   17.32    1.63
  -3  -2   2   17.03    1.84
  -3  -2   2   17.16    0.80
   5  -3   2   18.60    1.66
  -5   6  -2    0.34    0.63
   6  -1  -2    0.23    0.44
  -5   6  -2    0.22    0.65
  -1  -5  -2    0.55    0.30
   1   5   2    0.61    0.62
  -6   1   2    1.48    0.62
   1   5   2    1.52    0.63
  -6   1   2    0.66    0.55
  -6   1   2    0.41    0.76
   5  -6   2    0.65    0.27
  -5   9  -2   81.90    5.07
  -4  -5  -2   99.69    3.15
  -5   9  -2   93.12    5.70
   5  -9   2   92.21    3.30
  -9   4   2   94.39    4.93
  -9   4   2   90.78    6.01
   4   5   2   93.98    5.02
   4   5   2   97.49    4.95
  -6  -4  -2   -0.03    0.88
  10  -6  -2    2.17    0.37
  -4  10  -2    2.54    1.22
  -4  10  -2    0.30    1.02
  -6  -4  -2    2.42    0.47
   4 -10   2    2.31    0.62
   6   4   2    1.86    1.05
 -10   6   2    2.41    1.62
 -10   6   2    1.19    1.07
  -1   7  -2   25.73    2.40
   7  -6  -2   22.57    1.07
  -6  -1  -2   22.96    2.48
  -1   7  -2   24.59    2.45
  -6  -1  -2   28.50    2.43
   6   1   2   23.50    2.08
  -7   6   2   22.67    2.19
   1  -7   2   24.94    1.31
  -7   6   2   22.62    3.10
   4  -6  -2    2.11    0.90
  -6   2  -2    3.34    1.04
   2   4  -2    3.18    0.96
  -6   2  -2    2.79    0.80
   2   4  -2    2.68    0.88
   4  -6  -2    2.14    0.41
  -6   2  -2    1.45    0.89
  -4   6   2    2.19    1.00
  -2  -4   2    2.17    0.41
   6  -2   2    2.59    0.90
   6  -2   2    3.05    1.24
  -4   6   2    2.55    0.97
  -2  -4   2    1.72    0.77
   1  -6  -2    0.86    0.30
  -6   5  -2    1.27    0.81
   5   1  -2    0.55    0.47
  -6   5  -2    0.24    0.56
  -5  -1   2    0.39    0.46
  -1   6   2    0.66    0.58
   6  -5   2    0.59    0.22
  -5  -1   2    1.14    0.56
  -1   6   2    0.31    0.54
  -5  -1   2    0.89    0.83
  -5  -1   2    0.31    0.20
  -2  -6  -2  137.51    4.25
  -6   8  -2  129.18    6.24
  -6   8  -2  122.80    6.62
   2   6   2  128.29    6.00
  -8   2   2  138.09    7.22
   2   6   2  134.23    5.97
  -8   2   2  144.82    6.02
   6  -8   2  132.66    4.19
  -5  -6  -2   21.85    1.32
  -6  11  -2   22.40    3.53
  -6  11  -2   24.96    3.56
   5   6   2   17.57    2.73
   6 -11   2   23.14    1.48
 -11   5   2   23.18    3.18
   5   6   2   26.19    2.82
  -7  -5  -2    3.26    1.69
  -5  12  -2    5.19    2.06
  -5  12  -2    1.76    1.54
  -7  -5  -2    5.65    0.74
   5 -12   2    2.81    0.70
   7   5   2    6.96    1.86
 -12   7   2    2.12    1.39
  -7  -2  -2   16.49    2.61
  -2   9  -2   12.48    2.48
   9  -7  -2   13.96    0.84
  -2   9  -2   16.47    2.68
   7   2   2   16.65    2.43
  -9   7   2   16.55    2.61
   2  -9   2   12.61    1.07
  -9   7   2   18.26    3.54
   1   6  -2   20.19    2.46
  -7   1  -2   24.28    2.35
  -7   1  -2   25.71    2.69
   1   6  -2   25.54    2.40
   6  -7  -2   25.23    1.21
   7  -1   2   25.53    2.61
  -6   7   2   29.62    2.95
  -1  -6   2   25.06    1.32
  -6   7   2   24.49    2.30
  -7   4  -2   24.03    2.30
   4   3  -2   24.37    2.22
   4   3  -2   27.18    2.07
  -7   4  -2   29.00    2.78
   3  -7  -2   25.13    1.28
  -3   7   2   20.56    2.24
  -3   7   2   26.06    2.34
   7  -4   2   29.27    2.84
  -4  -3   2   25.05    2.58
  -4  -3   2   24.03    1.12
  -4  -3   2   23.17    2.24
   0  -7  -2    0.16    0.29
  -7   7  -2    0.38    0.89
  -7   7  -2   -0.50    0.58
  -7   0   2   -0.04    0.78
   0   7   2    0.65    0.71
   7  -7   2    0.00    0.21
  -7   0   2   -0.22    0.53
   0   7   2    0.46    0.69
  -3  -7  -2   19.82    1.26
  -7  10  -2   14.15    2.62
  -7  10  -2   16.93    3.03
   7 -10   2   16.60    1.16
 -10   3   2   17.77    2.69
   3   7   2   18.18    2.71
   3   7   2   15.83    2.64
 -10   3   2   16.88    3.40
  -7  13  -2    0.78    1.34
  -6  -7  -2   -0.13    0.47
  -7  13  -2    0.57    1.35
 -13   6   2    0.46    1.20
   7 -13   2    0.67    0.55
   6   7   2    0.25    1.10
   6   7   2    1.55    1.15
  -6  14  -2    0.35    1.50
  -8  -6  -2   -0.34    1.50
   8   6   2   -0.33    1.32
   6 -14   2    0.10    0.50
 -14   8   2   -0.12    1.36
  -8  -3  -2   29.79    3.74
  -3  11  -2   40.98    4.95
  11  -8  -2   35.07    1.54
  -3  11  -2   38.73    3.78
 -11   8   2   39.36    4.36
 -11   8   2   37.59    5.06
   8   3   2   36.15    3.27
   3 -11   2   34.09    1.93
   0   8  -2  131.88    6.82
  -8   0  -2  147.98    6.74
   0   8  -2  150.70    6.87
   8  -8  -2  141.04    4.43
  -8   8   2  146.37    6.73
  -8   8   2  145.22    7.73
   0  -8   2  144.44    4.73
   3   5  -2    7.23    1.62
   5  -8  -2   11.32    0.87
  -8   3  -2   10.23    2.25
   3   5  -2    9.93    1.75
  -8   3  -2   13.30    2.15
   8  -3   2   12.54    2.49
  -5   8   2   17.51    2.59
  -5   8   2   11.49    2.26
  -3  -5   2   10.87    0.85
   6   2  -2  129.90    5.51
  -8   6  -2  143.41    7.26
   2  -8  -2  137.09    4.32
  -8   6  -2  123.54    6.06
  -2   8   2  126.99    6.24
  -6  -2   2  129.95    5.72
   8  -6   2  126.97    3.81
  -6  -2   2  127.26    6.74
  -6  -2   2  132.68    3.90
  -2   8   2  139.94    6.37
  -8   9  -2   48.44    4.37
  -8   9  -2   47.77    3.89
  -1  -8  -2   53.98    2.30
   8  -9   2   51.34    2.07
   1   8   2   49.52    3.82
  -9   1   2   49.33    4.58
   1   8   2   52.51    3.84
  -9   1   2   56.67    3.78
  -8  12  -2   56.40    4.79
  -8  12  -2   63.24    5.48
  -4  -8  -2   65.94    2.69
   4   8   2   66.83    4.74
   8 -12   2   55.80    2.61
   4   8   2   66.77    4.84
 -12   4   2   64.99    4.69
 -15   7   2    1.11    1.71
   8 -15   2    2.22    0.77
   7 -16   2   -0.05    0.61
  -4  13  -2   69.68    5.59
  -4  13  -2   80.34    6.29
  -9  -4  -2   73.09    5.49
   4 -13   2   68.93    3.21
 -13   9   2   73.09    5.43
   9   4   2   73.68    5.09
  10  -9  -2   18.97    1.14
  -1  10  -2   19.01    3.30
  -1  10  -2   19.89    3.10
  -9  -1  -2   16.53    2.77
 -10   9   2   19.37    3.56
 -10   9   2   20.41    3.09
   1 -10   2   19.61    1.46
   7  -9  -2   12.76    0.98
   2   7  -2   17.32    2.62
   2   7  -2   13.95    2.56
  -9   2  -2   16.11    2.52
  -7   9   2   17.71    2.79
  -7   9   2   13.92    2.69
  -2  -7   2   13.89    1.11
   5   4  -2   93.73    5.16
  -9   5  -2   84.68    5.69
   4  -9  -2   91.34    3.29
  -9   5  -2   95.42    5.25
   5   4  -2   93.92    4.70
  -4   9   2   84.71    5.07
  -5  -4   2   90.65    5.65
  -5  -4   2   94.49    3.06
  -4   9   2   88.19    5.40
  -9   8  -2   46.91    3.86
  -9   8  -2   57.59    4.84
   1  -9  -2   55.89    2.36
   8   1  -2   49.88    3.31
  -8  -1   2   53.19    3.70
  -1   9   2   57.33    4.10
  -1   9   2   57.48    4.13
   9  -8   2   48.35    1.93
  -9  11  -2    8.15    2.63
  -2  -9  -2   10.76    1.18
  -9  11  -2   10.16    2.44
   2   9   2    8.28    2.03
   9 -11   2   10.42    1.11
 -11   2   2    7.25    1.95
   2   9   2   11.58    2.51
  -5  -9  -2    9.19    1.18
 -14   5   2    8.74    2.49
   5   9   2   11.02    2.74
   9 -14   2    8.07    1.12
   9 -17   2   24.44    2.07
  -5  15  -2    6.56    2.73
   5 -15   2    4.41    1.13
  -2  12  -2    4.59    2.02
 -10  -2  -2    4.65    2.10
  12 -10  -2    8.66    1.12
  -2  12  -2    8.38    2.35
   2 -12   2    8.14    1.20
 -12  10   2    9.53    2.51
   9 -10  -2   18.88    1.22
   1   9  -2   23.94    3.65
 -10   1  -2   21.32    3.19
   1   9  -2   17.44    2.92
  -9  10   2   18.82    2.94
  -1  -9   2   18.96    1.40
  -9  10   2   19.83    3.61
 -10   4  -2    4.46    1.56
   4   6  -2    2.08    0.98
   4   6  -2    1.78    1.14
   6 -10  -2    2.86    0.64
  -4  -6   2    3.21    0.64
  -6  10   2    4.82    1.88
  -6  10   2    2.27    1.32
 -10   7  -2   13.05    3.07
   7   3  -2   12.53    2.08
   3 -10  -2   17.32    1.27
 -10   7  -2   17.66    2.87
  -3  10   2   16.70    2.94
  -7  -3   2   12.04    2.15
  -7  -3   2   16.82    0.98
  -3  10   2   17.00    2.88
 -10  10  -2    1.29    1.36
   0 -10  -2    3.36    0.76
 -10  10  -2    3.95    2.20
   0  10   2    2.32    1.38
   0  10   2    3.09    1.43
 -10   0   2    1.74    1.32
  10 -10   2    3.09    0.58
  -3 -10  -2    1.44    0.70
 -10  13  -2   -1.25    1.06
   3  10   2   -0.87    1.23
 -13   3   2   -0.22    1.32
  10 -13   2    0.27    0.42
   3  10   2   -1.04    1.05
   6  10   2   16.10    3.53
  10 -16   2   15.56    1.67
   6 -17   2    6.29    1.32
  -3  14  -2    4.38    2.61
   3 -14   2    5.48    1.12
 -14  11   2    9.48    2.85
   0  11  -2    2.62    1.75
   0  11  -2    2.64    1.70
 -11   0  -2    4.13    1.87
  11 -11  -2    2.10    0.56
   0 -11   2    2.81    0.74
 -11  11   2    1.86    1.38
 -11  11   2    2.16    1.58
   3   8  -2   36.43    3.41
   3   8  -2   40.89    3.86
   8 -11  -2   33.73    1.79
 -11   3  -2   35.43    3.52
  -8  11   2   36.40    4.32
  -8  11   2   35.82    4.56
  -3  -8   2   34.94    1.89
   6   5  -2   22.30    2.96
   5 -11  -2   17.81    1.36
   6   5  -2   26.53    3.58
 -11   6  -2   31.72    3.93
  -6  -5   2   24.84    1.34
  -5  11   2   23.60    3.55
  -5  11   2   27.40    4.15
   9   2  -2   10.85    2.04
   2 -11  -2   10.92    1.24
 -11   9  -2    9.86    2.41
  -2  11   2   10.75    2.41
  -9  -2   2    6.90    1.97
  -2  11   2    7.99    2.16
  11  -9   2   10.87    0.93
 -11  12  -2    1.04    1.30
  -1 -11  -2    0.97    0.63
   1  11   2    2.40    1.76
  11 -12   2    0.62    0.43
 -12   1   2    2.59    1.63
   1  11   2    0.61    1.34
  -4 -11  -2    2.46    0.83
  11 -15   2    4.83    0.96
   4  11   2    2.00    1.84
  -4  16  -2   18.12    4.57
   4 -16   2   18.61    2.08
  -1  13  -2   17.81    3.95
   1 -13   2   14.13    1.69
 -13  12   2   17.18    3.32
  10 -12  -2   10.37    1.17
   2  10  -2    6.21    2.06
 -12   2  -2    3.24    1.65
   2  10  -2    6.05    2.01
 -10  12   2    8.10    2.90
 -10  12   2    6.67    2.19
  -2 -10   2    8.08    1.14
   5   7  -2    4.01    1.61
   5   7  -2    2.15    1.55
 -12   5  -2    5.65    1.99
   7 -12  -2    6.13    0.99
  -7  12   2    6.46    2.32
  -7  12   2    7.43    2.16
  -5  -7   2    4.91    0.82
   4 -12  -2   61.34    2.80
 -12   8  -2   58.75    4.77
   8   4  -2   62.42    4.29
  -8  -4   2   62.03    2.43
  -4  12   2   55.79    4.72
  -4  12   2   62.19    5.19
  -8  -4   2   68.67    4.85
   1 -12  -2    0.40    0.60
 -12  11  -2    0.08    1.34
  -1  12   2    0.70    1.45
 -11  -1   2    0.24    1.45
  -1  12   2    0.96    1.34
  -2 -12  -2    4.48    1.05
   2  12   2    5.00    2.07
  12 -14   2    5.08    0.91
 -14   2   2    3.53    1.93
  -5 -12  -2   11.75    1.87
   5  12   2    6.58    2.82
  12 -17   2   13.44    1.68
  -2  15  -2    1.28    2.28
   2 -15   2    2.22    0.98
 -13   1  -2   12.68    3.74
  12 -13  -2   13.43    1.39
   1  12  -2   22.49    4.32
  -1 -12   2   13.13    1.61
   4   9  -2   80.09    5.82
   9 -13  -2   71.01    3.06
 -13   4  -2   71.60    5.50
   4   9  -2   66.38    5.08
  -4  -9   2   75.49    3.15
  -9  13   2   74.17    5.73
  -9  13   2   74.07    6.36
   7   6  -2   -0.60    0.94
   6 -13  -2    0.16    0.50
 -13   7  -2   -0.46    1.15
  -7  -6   2    0.03    0.44
  -6  13   2    0.26    1.21
  -7  -6   2    0.33    1.14
  -6  13   2    0.42    1.31
   3 -13  -2    0.14    0.52
  10   3  -2    0.19    1.05
 -13  10  -2   -0.11    1.38
  -3  13   2   -0.39    1.55
  -3  13   2    0.52    1.32
 -10  -3   2    0.57    1.46
   0 -13  -2   69.00    3.21
   0  13   2   51.90    5.29
 -13   0   2   56.21    5.43
  -3 -13  -2    0.57    0.79
   3  13   2    0.73    1.67
   0  14  -2   -0.10    1.82
   0 -14   2   -0.05    0.73
  11 -14  -2    7.27    1.15
   3  11  -2    6.49    2.59
  -3 -11   2    8.02    1.28
 -11  14   2    3.49    3.04
   6   8  -2   -0.29    1.24
 -14   6  -2   -0.46    1.56
   6   8  -2    0.38    1.49
   8 -14  -2   -0.12    0.44
  -6  -8   2   -0.09    0.48
  -8  14   2    1.09    1.75
 -14   9  -2   12.24    3.08
   5 -14  -2    9.36    1.37
   9   5  -2    9.39    2.47
  -5  14   2   14.58    3.63
  -9  -5   2   14.12    3.08
   2 -14  -2    6.38    1.23
  -2  14   2   10.86    3.20
 -12  -2   2    2.91    2.50
  -1 -14  -2    2.79    0.96
   1  14   2    1.76    1.98
   2  13  -2    0.26    1.87
  13 -15  -2    1.14    0.66
  -2 -13   2    1.79    0.90
  10 -15  -2    5.09    0.98
   5  10  -2    8.08    2.94
  -5 -10   2    5.65    1.07
 -10  15   2    9.14    3.43
   7 -15  -2    2.19    0.80
  -7  15   2    0.94    1.86
   4 -15  -2    4.70    1.14
  -4  15   2    3.17    2.19
   1 -15  -2    2.77    1.07
  -1  15   2    1.24    2.17
  12 -16  -2   18.50    1.87
   4  12  -2   12.64    3.42
  -4 -12   2   18.19    1.93
   9 -16  -2    0.94    0.71
  -9  16   2    0.61    2.10
   6 -16  -2   13.05    1.72
  -6  16   2   13.94    3.81
   3 -16  -2    1.02    0.92
  -3  16   2    1.51    2.36
   6  11  -2    2.45    2.36
  11 -17  -2    7.15    1.27
   8 -17  -2   25.65    2.18
  -8  17   2   33.34    6.01
   5 -17  -2   13.23    1.77
  -5  17   2    9.57    3.57
   0   0  -3  385.09   10.38
   0   0  -3  407.79   10.50
   0   0  -3  384.23   10.46
   0   0   3  397.29   10.46
  -1  -1  -3  107.03    3.52
  -1  -1  -3  101.20    2.84
  -1   2  -3  105.87    3.77
  -1   2  -3   96.24    3.55
   2  -1  -3  101.30    3.06
  -1  -1  -3   99.04    3.01
   1  -2   3  109.81    2.92
   1   1   3  106.14    3.50
  -2   1   3  104.97    2.88
   1   1   3   97.24    2.83
  -2   1   3  115.91    4.01
  -2   1   3   99.78    3.07
   1  -2   3  101.68    3.75
   1   1   3  106.69    2.98
   1  -2   3   95.71    3.54
   1  -2  -3  102.08    2.92
   1  -2  -3  108.33    3.45
   1   1  -3   99.09    3.19
  -2   1  -3   95.19    3.53
  -1   2   3  110.15    3.47
  -1  -1   3   99.11    3.23
  -1  -1   3  109.07    3.70
   2  -1   3  111.23    3.69
  -1  -1   3   97.98    2.89
  -1   2   3  100.74    2.91
   2  -1   3  110.39    2.79
  -1   2   3   96.57    3.51
  -2  -2  -3   63.19    2.90
  -2  -2  -3   64.50    2.74
  -2  -2  -3   61.65    1.94
  -2   4  -3   55.80    2.92
  -2   4  -3   69.77    3.37
   4  -2  -3   62.15    2.61
   2   2   3   60.88    2.51
   2   2   3   63.27    2.91
   2  -4   3   66.41    3.17
  -4   2   3   68.36    3.56
  -4   2   3   57.78    2.56
   2  -4   3   65.87    2.07
  -4   2   3   66.12    1.93
   0   3  -3  261.39    8.28
  -3   0  -3  249.85    8.05
  -3   0  -3  255.54    7.82
   0   3  -3  239.02    7.81
  -3   0  -3  256.36    7.91
   3  -3  -3  263.32    6.89
   3  -3  -3  271.57    7.84
  -3   3   3  257.40    7.74
   3   0   3  252.58    7.82
   3   0   3  251.89    7.89
   0  -3   3  238.36    7.85
   3   0   3  244.24    7.93
  -3   3   3  262.80    8.55
  -3   3   3  258.84    6.89
   0  -3   3  253.96    6.94
   3   0  -3   90.91    2.87
   0  -3  -3   89.70    3.45
   0  -3  -3   72.03    2.44
  -3   3  -3   78.86    3.64
   0   3   3   89.29    3.45
  -3   0   3   82.15    2.83
   3  -3   3   86.94    3.55
   0   3   3   70.31    3.02
  -3   0   3   76.07    2.36
   3  -3   3   75.44    3.65
  -3   0   3   87.28    3.89
  -3   0   3   87.40    2.94
   3  -3   3   86.03    2.38
   0   3   3   76.54    2.46
  -3   6  -3  182.32    7.17
  -3   6  -3  200.57    7.71
  -3  -3  -3  184.15    5.31
   6  -3  -3  202.29    6.72
  -3  -3  -3  194.13    6.97
   3   3   3  182.29    6.54
   3   3   3  184.99    6.91
   3  -6   3  185.42    7.89
  -6   3   3  186.77    5.22
  -6   3   3  203.32    8.11
  -6   3   3  183.77    6.59
   3  -6   3  189.62    5.50
  -4  -1  -3  177.24    6.35
   5  -4  -3  188.27    6.38
  -4  -1  -3  171.49    6.49
  -1   5  -3  174.30    6.86
  -4  -1  -3  181.80    6.56
   5  -4  -3  181.41    5.02
  -1   5  -3  178.07    6.64
  -5   4   3  182.71    5.04
  -5   4   3  183.65    7.41
  -5   4   3  186.29    6.41
   1  -5   3  169.82    6.58
   1  -5   3  177.67    5.20
   4   1   3  179.83    6.39
   4   1   3  171.38    6.40
  -4   2  -3   62.53    3.00
   2  -4  -3   66.35    2.97
   2   2  -3   62.54    3.01
   2  -4  -3   59.78    2.01
  -4   2  -3   58.64    3.13
   2   2  -3   62.30    2.63
  -2   4   3   61.70    2.01
  -2   4   3   59.44    3.01
  -2  -2   3   60.81    2.67
   4  -2   3   54.70    3.05
  -2  -2   3   59.15    1.94
  -2   4   3   68.19    2.98
   4  -2   3   61.54    2.98
  -1  -4  -3    3.11    0.42
   1   4   3    2.30    0.66
  -4  -4  -3   76.19    4.39
  -4  -4  -3   81.03    2.70
  -4   8  -3   83.35    4.71
   8  -4  -3   80.43    2.51
  -4   8  -3   83.55    4.96
  -8   4   3   82.66    4.20
  -8   4   3   85.07    5.44
   4  -8   3   86.21    2.92
   4   4   3   83.10    4.18
  -8   4   3   81.32    2.51
   4   4   3   75.96    4.27
  -5  -2  -3   28.91    2.47
  -2   7  -3   30.49    2.76
  -5  -2  -3   26.77    2.50
   7  -5  -3   39.66    2.64
  -2   7  -3   27.88    2.50
   7  -5  -3   33.87    1.27
   2  -7   3   29.84    1.48
  -7   5   3   33.93    2.49
  -7   5   3   33.88    1.28
   5   2   3   28.46    2.34
  -7   5   3   36.88    3.27
   1   4  -3  180.38    6.83
  -5   1  -3  175.83    6.31
   4  -5  -3  180.06    5.18
   4  -5  -3  201.61    6.80
  -5   1  -3  180.21    6.75
  -5   1  -3  176.14    6.85
   1   4  -3  180.10    6.48
  -1  -4   3  179.75    6.49
  -4   5   3  183.45    5.18
  -4   5   3  180.49    7.21
  -1  -4   3  181.93    5.23
   5  -1   3  173.92    6.54
  -4   5   3  184.62    6.60
  -5   4  -3    4.43    1.10
   1  -5  -3    4.09    0.51
  -4  -1   3    5.52    0.44
   5  -4   3    4.31    1.21
  -1   5   3    3.86    0.92
   7  -2  -3   75.43    3.67
  -2  -5  -3   78.09    2.61
  -5   7  -3   83.35    4.39
  -5   7  -3   76.43    4.66
  -7   2   3   68.69    2.27
   5  -7   3   81.30    2.63
   2   5   3   77.65    4.09
  -7   2   3   75.15    3.73
   2   5   3   80.15    3.91
  -7   2   3   76.31    4.88
  -7   2   3   70.22    3.37
  -5  -5  -3   51.49    2.07
  -5  10  -3   46.95    4.20
  -5  10  -3   55.01    4.16
 -10   5   3   56.27    3.73
   5 -10   3   52.26    2.27
   5   5   3   54.69    3.82
   5   5   3   49.65    3.58
 -10   5   3   61.65    5.12
  -3   9  -3   37.26    3.43
  -6  -3  -3   35.57    3.09
  -3   9  -3   35.47    3.16
  -6  -3  -3   35.49    1.40
   9  -6  -3   36.43    1.42
  -9   6   3   34.04    2.86
  -9   6   3   34.62    3.77
  -9   6   3   33.61    1.37
   3  -9   3   31.13    1.69
   6   3   3   36.58    2.95
   6  -6  -3   52.18    3.18
   0   6  -3   50.48    3.42
   6  -6  -3   52.51    1.88
  -6   0  -3   44.93    3.27
   0   6  -3   50.59    3.22
  -6   0  -3   44.89    3.11
   0  -6   3   49.58    1.99
  -6   6   3   53.16    1.86
  -6   6   3   49.27    3.08
  -6   6   3   57.64    3.97
   6   0   3   48.28    3.28
   3  -6  -3  182.88    5.51
  -6   3  -3  188.07    7.69
  -6   3  -3  194.36    7.25
   3   3  -3  180.64    6.60
   3  -6  -3  198.63    7.24
  -3   6   3  190.44    7.43
   6  -3   3  191.46    7.82
  -3  -3   3  186.11    6.74
   6  -3   3  194.95    7.73
  -3  -3   3  186.50    5.40
  -3   6   3  198.54    7.18
   0  -6  -3   48.14    1.90
  -6   6  -3   52.09    3.70
  -6   6  -3   49.18    3.27
   0   6   3   47.97    2.98
   0   6   3   48.20    3.13
  -6   0   3   43.25    2.50
  -6   0   3   46.55    2.77
   6  -6   3   46.34    1.67
  -6   0   3   44.44    1.56
  -6   0   3   42.73    3.50
  -6   9  -3   52.22    3.88
  -6   9  -3   50.78    4.18
  -3  -6  -3   45.88    1.98
   3   6   3   49.47    3.52
   6  -9   3   49.58    2.03
  -9   3   3   48.96    3.31
   3   6   3   45.79    3.28
  -9   3   3   43.78    4.20
  -6  12  -3   23.59    3.58
  -6  12  -3   23.40    3.87
  -6  -6  -3   26.41    3.77
  -6  -6  -3   27.20    1.48
 -12   6   3   28.60    3.51
   6   6   3   26.59    3.49
   6 -12   3   28.44    1.71
  -7  -4  -3   31.17    3.86
  11  -7  -3   27.19    1.28
  -7  -4  -3   29.60    1.37
  -4  11  -3   31.30    4.28
  -4  11  -3   27.22    3.80
   7   4   3   28.62    3.42
   4 -11   3   27.33    1.71
 -11   7   3   34.06    5.11
 -11   7   3   30.76    3.70
   8  -7  -3   29.54    1.28
  -7  -1  -3   20.31    2.73
  -7  -1  -3   20.08    2.99
  -1   8  -3   20.65    2.74
  -1   8  -3   26.24    2.75
  -8   7   3   31.64    2.76
  -8   7   3   30.92    4.26
   1  -8   3   23.98    1.43
   7   1   3   22.97    2.26
   7   1   3   23.76    2.60
  -7   2  -3   29.04    2.52
  -7   2  -3   25.72    2.69
   2   5  -3   27.96    2.36
   5  -7  -3   33.81    1.44
   2   5  -3   30.17    2.55
  -5   7   3   35.55    3.00
   7  -2   3   27.09    2.68
  -5   7   3   31.78    2.57
  -2  -5   3   28.97    1.40
   5   2  -3   76.67    3.59
  -7   5  -3   79.95    4.26
   2  -7  -3   71.85    2.64
  -7   5  -3   72.37    4.66
  -5  -2   3   77.21    3.69
  -5  -2   3   72.37    3.64
  -2   7   3   74.33    4.14
  -5  -2   3   76.21    2.41
  -5  -2   3   69.48    4.51
  -2   7   3   65.90    4.00
  -7   8  -3   57.86    4.50
  -7   8  -3   67.52    4.36
  -1  -7  -3   64.86    2.47
  -8   1   3   59.13    3.62
   7  -8   3   62.18    2.29
  -8   1   3   67.71    4.98
   1   7   3   61.35    3.83
   1   7   3   62.19    4.05
  -7  11  -3    6.17    1.84
  -7  11  -3    6.40    2.18
  -4  -7  -3    4.46    0.81
 -11   4   3    3.67    1.35
   4   7   3    5.72    1.71
   4   7   3    4.23    1.53
   7 -11   3    5.90    0.80
  -7  14  -3   10.92    3.21
 -14   7   3    6.74    2.30
   7 -14   3    7.69    1.12
  -5  13  -3   44.65    5.75
  -8  -5  -3   28.09    3.99
  -5  13  -3   27.61    4.03
 -13   8   3   38.58    4.59
   8   5   3   33.18    4.00
   5 -13   3   33.45    2.05
  10  -8  -3   37.47    1.63
  -2  10  -3   37.92    3.56
  -8  -2  -3   35.25    4.20
  -2  10  -3   37.93    3.78
 -10   8   3   39.25    4.21
 -10   8   3   37.20    3.39
   8   2   3   38.73    3.21
   2 -10   3   38.51    2.02
   1   7  -3   25.13    3.16
   7  -8  -3   26.35    1.30
   1   7  -3   26.30    2.55
  -8   1  -3   23.28    3.16
  -8   1  -3   24.15    3.31
  -7   8   3   25.56    3.72
  -7   8   3   26.53    2.57
  -1  -7   3   23.61    1.39
   4   4  -3   84.69    4.21
   4   4  -3   79.79    4.63
  -8   4  -3   81.29    5.14
  -8   4  -3   89.80    4.78
   4  -8  -3   81.06    2.95
  -4   8   3   80.43    4.85
  -4  -4   3   80.96    5.02
  -4  -4   3   81.33    2.80
   8  -4   3   88.87    5.35
  -4   8   3   89.48    4.72
  -8   7  -3   64.17    4.72
   1  -8  -3   64.57    2.50
  -8   7  -3   62.81    4.19
   7   1  -3   60.01    3.37
  -7  -1   3   59.03    4.59
   8  -7   3   60.20    2.11
  -7  -1   3   63.30    3.73
  -1   8   3   63.29    4.11
  -1   8   3   66.68    4.12
  -7  -1   3   59.98    2.07
  -2  -8  -3    5.92    0.92
  -8  10  -3   10.70    2.24
  -8  10  -3   12.21    3.02
 -10   2   3    7.75    1.78
   8 -10   3   10.22    0.88
   2   8   3   11.95    2.33
   2   8   3    7.16    1.82
  -8  13  -3   29.65    4.19
  -5  -8  -3   28.54    1.70
  -8  13  -3   37.23    5.41
   5   8   3   29.25    3.86
 -13   5   3   25.72    3.63
   8 -13   3   33.35    1.89
   5   8   3   26.79    3.71
   8 -16   3   25.00    1.96
  -6  15  -3    2.82    2.52
   6 -15   3    5.21    1.08
 -15   9   3    6.96    2.37
  -3  12  -3   22.96    3.71
  -9  -3  -3   22.36    3.69
  -3  12  -3   19.71    3.40
 -12   9   3   23.65    3.62
   3 -12   3   20.94    1.62
   9   3   3   20.16    3.17
   0   9  -3   40.13    3.74
   9  -9  -3   44.00    1.83
   0   9  -3   28.55    3.59
  -9   0  -3   33.12    3.99
   0  -9   3   34.41    1.93
  -9   9   3   49.92    4.60
  -9   9   3   44.05    3.55
   3   6  -3   34.97    3.21
   6  -9  -3   40.51    1.80
  -9   3  -3   36.10    3.18
   3   6  -3   35.02    2.90
  -9   3  -3   39.49    4.17
  -3  -6   3   33.86    1.69
  -6   9   3   42.38    3.36
  -6   9   3   37.16    3.55
  -9   6  -3   49.61    4.32
  -9   6  -3   44.22    3.58
   3  -9  -3   44.54    2.09
   6   3  -3   48.44    3.14
  -3   9   3   53.65    3.84
  -3   9   3   45.92    3.71
  -6  -3   3   49.18    1.85
  -6  -3   3   46.54    3.24
  -6  -3   3   46.79    4.14
   0  -9  -3  164.42    5.32
  -9   9  -3  162.71    8.65
  -9   9  -3  172.98    8.11
  -9   0   3  161.88    7.25
   0   9   3  165.59    7.66
   9  -9   3  162.90    4.96
   0   9   3  148.96    7.63
  -3  -9  -3   19.92    1.49
  -9  12  -3   22.73    3.70
 -12   3   3   21.84    3.29
   9 -12   3   22.29    1.43
   3   9   3   22.12    3.42
   3   9   3   25.73    3.65
   6   9   3    3.73    1.84
   9 -15   3    3.42    0.91
 -15   6   3    2.63    1.87
   7 -17   3    5.08    1.15
  -4  14  -3   14.86    3.76
 -14  10   3    9.75    2.73
   4 -14   3   13.12    1.59
 -10  -1  -3   14.57    2.96
  -1  11  -3    9.58    2.60
  11 -10  -3   13.04    1.00
  -1  11  -3   10.52    2.57
   1 -11   3   11.90    1.37
 -11  10   3   11.51    2.91
 -11  10   3   11.88    2.39
 -10   2  -3   40.36    3.61
   2   8  -3   41.29    3.53
   8 -10  -3   37.07    1.81
   2   8  -3   38.07    3.62
  -2  -8   3   36.54    1.92
  -8  10   3   38.21    3.99
  -8  10   3   35.72    3.41
   5   5  -3   52.40    3.59
 -10   5  -3   48.50    3.96
   5   5  -3   51.51    4.02
   5 -10  -3   50.62    2.27
  -5  -5   3   50.43    2.07
  -5  10   3   55.49    4.13
  -5  10   3   49.84    4.20
 -10   8  -3    8.25    2.17
   2 -10  -3    8.10    1.02
   8   2  -3    8.62    1.81
  -8  -2   3    4.64    1.54
  -2  10   3    8.57    2.23
  -2  10   3   10.23    2.26
  10  -8   3    8.13    0.67
  -8  -2   3    7.92    0.80
 -10  11  -3   14.02    2.85
  -1 -10  -3   13.10    1.44
 -11   1   3   18.82    3.02
   1  10   3   18.13    3.21
  10 -11   3   17.00    1.14
   1  10   3   17.57    3.11
  -4 -10  -3    4.64    0.97
  10 -14   3    6.17    1.01
   4  10   3    7.51    2.25
 -14   4   3    6.21    1.95
  10 -17   3    5.32    1.13
   5 -16   3   10.49    1.55
  -2  13  -3   24.26    4.38
 -11  -2  -3   17.96    3.50
 -13  11   3   18.90    3.50
   2 -13   3   21.94    1.76
   1  10  -3    8.21    2.44
  10 -11  -3   12.34    1.05
   1  10  -3   16.17    3.11
 -11   1  -3   13.80    2.93
 -10  11   3   12.23    2.58
 -10  11   3   16.00    3.51
  -1 -10   3   12.86    1.38
 -11   4  -3   27.19    3.69
   7 -11  -3   28.67    1.68
   4   7  -3   32.41    3.81
   4   7  -3   29.66    3.81
  -4  -7   3   31.08    1.72
  -7  11   3   36.67    4.97
  -7  11   3   38.05    4.49
   7   4  -3    3.28    1.29
   4 -11  -3    3.48    0.73
 -11   7  -3    2.65    1.48
  -4  11   3    4.92    1.96
  -7  -4   3    5.17    1.64
  -4  11   3    5.30    1.81
  -7  -4   3    5.99    0.75
   1 -11  -3   15.20    1.55
 -11  10  -3   14.99    2.96
  -1  11   3   19.37    3.40
  -1  11   3   14.10    2.92
  11 -10   3   14.67    1.01
 -10  -1   3   11.48    2.27
  -2 -11  -3   11.32    1.42
   2  11   3   12.71    2.77
 -13   2   3    9.41    2.34
  11 -13   3   12.87    1.16
  -5 -11  -3    6.59    1.22
   5  11   3    8.26    2.84
  11 -16   3    8.12    1.31
  -3  15  -3    1.46    2.14
   3 -15   3    0.82    0.74
   0  12  -3   22.37    4.09
  12 -12  -3   20.55    1.42
   0  12  -3   21.56    3.99
 -12   0  -3   18.07    3.43
   0 -12   3   23.87    1.82
 -12  12   3   20.48    3.61
 -12   3  -3   13.73    2.81
   3   9  -3   15.74    2.83
   9 -12  -3   21.72    1.46
   3   9  -3   21.94    3.63
  -9  12   3   23.35    3.99
  -9  12   3   27.27    3.91
  -3  -9   3   21.51    1.56
   6   6  -3   25.09    3.31
   6 -12  -3   27.00    1.69
   6   6  -3   26.47    3.71
 -12   6  -3   28.86    4.06
  -6  12   3   22.16    3.41
  -6  12   3   32.47    4.54
  -6  -6   3   26.11    1.54
   9   3  -3   19.32    2.88
 -12   9  -3   19.86    3.37
   3 -12  -3   19.12    1.51
  -3  12   3   12.67    2.63
  -9  -3   3   17.45    3.06
  -3  12   3   22.97    3.89
   0 -12  -3   22.18    1.76
 -12   0   3   13.62    2.94
   0  12   3   24.64    3.93
  -3 -12  -3   30.91    2.11
   3  12   3   29.86    4.68
  12 -15   3   26.74    1.88
  -1  14  -3   12.93    3.72
   1 -14   3   14.01    1.74
 -13   2  -3   12.84    2.94
  11 -13  -3   18.82    1.39
   2  11  -3   13.56    3.20
   2  11  -3   22.31    3.83
 -11  13   3   18.97    4.05
  -2 -11   3   17.21    1.76
 -11  13   3   16.58    3.37
 -13   5  -3   32.73    4.28
   5   8  -3   30.57    3.99
   8 -13  -3   30.24    1.84
   5   8  -3   32.67    4.51
  -5  -8   3   30.12    1.83
  -8  13   3   33.80    4.84
  -8  13   3   29.82    4.07
   5 -13  -3   28.78    1.92
 -13   8  -3   27.72    4.04
   8   5  -3   27.31    3.37
  -8  -5   3   32.36    2.10
  -5  13   3   27.79    4.00
  -8  -5   3   24.05    3.44
  -5  13   3   38.38    5.10
   2 -13  -3   11.27    1.46
 -11  -2   3    9.90    2.68
  -2  13   3    7.93    2.61
  -1 -13  -3    6.40    1.22
   1  13   3    4.12    2.36
  -2  16  -3    3.02    2.86
   2 -16   3    6.33    1.44
   1  13  -3   11.91    3.31
  13 -14  -3   16.39    1.42
  -1 -13   3   15.08    1.83
   4  10  -3   16.05    3.54
  10 -14  -3   11.95    1.40
  -4 -10   3   11.25    1.39
 -10  14   3   18.28    4.42
 -14   7  -3    5.47    2.10
   7   7  -3    7.01    2.07
   7 -14  -3    7.85    1.21
  -7  -7   3    5.59    1.99
  -7  14   3    7.47    2.76
  -7  -7   3    7.07    1.01
  10   4  -3    1.69    1.45
   4 -14  -3    3.23    0.93
 -10  -4   3    3.02    1.95
  -4  14   3    4.24    2.24
   1 -14  -3    7.70    1.33
  -1  14   3    5.31    2.58
  -2 -14  -3    3.70    1.09
   2  14   3    3.20    2.44
   0  15  -3    0.79    2.10
   0 -15   3    0.38    0.84
  12 -15  -3    1.96    0.68
   3  12  -3    0.58    1.69
  -3 -12   3    3.10    0.99
   9 -15  -3    4.00    0.96
   6   9  -3    3.69    2.20
  -9  15   3    3.19    2.54
  -6  -9   3    4.16    0.87
   6 -15  -3    1.71    0.84
  -6  15   3    4.49    2.31
   3 -15  -3   27.37    2.14
  -3  15   3   33.31    5.54
   0 -15  -3    4.51    1.23
   0  15   3    3.12    2.60
   2  14  -3    5.61    2.99
  -2 -14   3    6.23    1.37
  11 -16  -3    8.88    1.31
   5  11  -3    8.12    3.17
  -5 -11   3    8.13    1.34
   8 -16  -3   24.77    2.00
  -8  16   3   27.09    5.14
   5 -16  -3    7.75    1.42
  -5  16   3    9.23    3.18
   2 -16  -3    7.59    1.51
  -2  16   3    9.55    3.27
   7  10  -3    4.24    2.55
  10 -17  -3    7.31    1.32
 -10  17   3    5.77    3.42
   7 -17  -3    7.51    1.44
  -7  17   3   11.08    3.59
   1  -1  -4   27.22    1.04
  -1   0  -4   27.00    1.27
  -1   0  -4   25.98    0.97
   0   1  -4   27.63    1.42
   0   1  -4   25.71    1.19
  -1   0  -4   29.68    1.42
  -1   1   4   26.85    1.42
   0  -1   4   26.78    1.19
   0  -1   4   26.73    0.93
  -1   1   4   25.96    1.01
   0  -1   4   28.34    1.44
   1   0   4   28.19    1.37
   1   0   4   25.77    0.87
   1   0   4   25.01    1.04
  -1   1   4   26.53    0.94
  -2  -1  -4   92.07    3.50
  -1   3  -4   90.29    3.58
  -1   3  -4   91.16    3.82
  -2  -1  -4   88.21    3.58
  -2  -1  -4   91.70    2.58
   3  -2  -4   92.33    3.12
  -3   2   4   95.80    3.17
   1  -3   4   93.24    2.74
   2   1   4   88.63    3.47
   1  -3   4   93.72    3.89
   2   1   4   91.30    3.08
  -3   2   4   91.65    4.03
   1  -3   4   87.70    3.61
  -3   2   4   88.59    2.66
   2   1   4   90.87    2.58
   0  -2  -4   38.04    1.81
  -2   2  -4   34.95    1.88
   0  -2  -4   37.52    1.24
  -2   2  -4   34.06    1.92
   2   0  -4   36.64    1.25
   0   2   4   37.84    1.24
   2  -2   4   34.62    1.17
   2  -2   4   28.04    1.81
  -2   0   4   39.62    2.19
  -2   0   4   37.14    1.29
   2  -2   4   34.12    1.87
  -2   0   4   35.44    1.27
   0   2   4   38.24    1.79
   0   2   4   37.85    1.51
  -2   0   4   37.67    1.94
  -2   0   4   37.46    1.23
  -3  -2  -4   85.97    2.56
  -3  -2  -4   83.71    3.90
  -2   5  -4   80.33    4.19
  -2   5  -4   83.37    3.98
   5  -3  -4   94.90    3.59
  -3  -2  -4   78.32    3.75
   2  -5   4   84.27    2.76
  -5   3   4   87.82    4.60
   2  -5   4   88.18    4.14
  -5   3   4   91.66    3.59
   3   2   4   87.00    3.86
  -5   3   4   86.85    2.61
   2  -3  -4   90.53    2.70
   1   2  -4   86.22    3.23
   2  -3  -4   90.50    3.39
  -3   1  -4   91.47    3.57
  -3   1  -4   93.68    3.74
   1   2  -4   92.69    3.74
  -1  -2   4   90.40    3.75
   3  -1   4   87.12    3.54
  -2   3   4   90.00    3.72
   3  -1   4   89.10    3.66
  -2   3   4   92.68    3.40
  -2   3   4   87.56    2.69
  -1  -2   4   89.74    3.31
  -1  -2   4   93.21    2.71
   4  -1  -4    3.98    0.67
  -3   4  -4    2.18    0.76
  -1  -3  -4    3.40    0.41
  -3   4  -4    3.53    0.98
  -1  -3  -4    3.08    0.78
   3  -4   4    3.43    0.85
   1   3   4    3.58    0.65
  -4   1   4    3.62    0.39
  -4   1   4    4.56    0.67
  -4   1   4    4.00    0.68
   3  -4   4    2.49    0.35
   1   3   4    1.97    0.65
  -4   1   4    5.62    1.39
   3  -4   4    3.01    1.01
  -3   7  -4    2.65    1.00
  -4  -3  -4    1.73    0.77
   7  -4  -4   -0.12    0.58
  -4  -3  -4    1.21    0.32
  -3   7  -4    1.05    0.86
   4   3   4    2.18    0.90
  -7   4   4    1.63    0.98
  -7   4   4    1.98    0.79
   3  -7   4    1.29    0.37
  -7   4   4    1.04    0.29
   4   3   4    1.22    0.60
   4  -4  -4   11.19    1.39
  -4   0  -4   11.95    1.52
   0   4  -4    9.78    1.42
   4  -4  -4    9.99    0.62
   0   4  -4   13.58    1.91
  -4   0  -4    7.43    1.27
  -4   0  -4    8.81    1.31
   0  -4   4   10.57    0.70
   0  -4   4   10.84    1.48
  -4   4   4   11.52    1.96
   4   0   4    8.81    1.39
  -4   4   4   10.24    0.64
   4   0   4   11.59    1.43
   4   0   4   11.36    1.50
  -4   4   4   12.40    1.21
  -4   3  -4    3.31    0.95
  -4   3  -4    2.89    0.80
   3   1  -4    3.01    0.58
   3   1  -4    2.15    0.64
   1  -4  -4    3.04    0.43
   1  -4  -4    1.83    0.71
   4  -3   4    2.97    0.91
  -1   4   4    2.04    0.66
   4  -3   4    3.80    0.34
   4  -3   4    0.94    0.58
  -3  -1   4    1.84    0.85
  -3  -1   4    2.51    0.58
  -1   4   4    3.16    0.81
  -1   4   4    2.13    0.37
  -3  -1   4    2.91    0.37
   6  -2  -4   58.41    2.88
  -4   6  -4   55.01    3.65
  -4   6  -4   56.81    3.42
  -2  -4  -4   61.10    2.06
  -6   2   4   54.95    2.82
   4  -6   4   58.62    2.09
   2   4   4   64.21    3.40
  -6   2   4   62.04    4.05
   2   4   4   58.30    2.88
  -6   2   4   56.40    1.87
  -6   2   4   60.88    2.67
  -5  -4  -4    5.03    1.42
  -4   9  -4    6.12    1.63
  -5  -4  -4    7.39    0.73
  -4   9  -4    6.70    1.96
   9  -5  -4    6.54    0.55
  -9   5   4    6.98    2.25
   5   4   4    6.48    1.52
  -9   5   4    6.69    0.57
  -9   5   4    7.45    1.56
   4  -9   4    6.72    0.87
  -1   6  -4   93.01    4.73
  -1   6  -4   89.00    4.38
   6  -5  -4   96.39    4.22
  -5  -1  -4   80.05    4.20
   6  -5  -4   87.69    2.79
  -5  -1  -4   87.35    4.35
   1  -6   4   89.44    2.99
  -6   5   4   89.37    5.08
   5   1   4   86.89    4.13
  -6   5   4   86.18    2.78
   5   1   4   88.95    4.26
  -6   5   4   88.23    4.14
  -5   2  -4   93.10    4.37
   2   3  -4   90.25    4.23
   2   3  -4   88.07    3.72
   3  -5  -4   87.94    2.83
  -5   2  -4   87.93    4.16
   3  -5  -4   91.95    4.02
  -3   5   4   88.28    3.95
  -2  -3   4   90.12    3.78
  -3   5   4   86.81    2.81
   5  -2   4   92.39    4.15
  -2  -3   4   87.98    2.78
  -3   5   4   82.65    4.20
   5   0  -4   54.93    2.55
  -5   5  -4   57.83    3.67
  -5   5  -4   56.66    3.35
   0  -5  -4   60.25    2.08
   0  -5  -4   53.66    3.20
   0   5   4   58.30    3.28
  -5   0   4   58.16    2.80
   0   5   4   58.01    2.98
  -5   0   4   58.89    2.67
  -5   0   4   57.01    1.87
   5  -5   4   59.16    3.82
   5  -5   4   56.54    1.90
  -5   0   4   55.27    3.72
  -5   8  -4    0.07    0.76
  -5   8  -4    0.98    0.80
   8  -3  -4    0.22    0.69
  -3  -5  -4   -0.05    0.27
   5  -8   4   -0.12    0.25
  -8   3   4    0.08    0.55
  -8   3   4    0.78    0.93
   3   5   4    0.82    0.77
  -8   3   4    0.06    0.18
   3   5   4    0.40    0.53
  -8   3   4    0.23    0.45
  -6  -5  -4    6.28    0.77
  -5  11  -4    9.09    2.28
  -5  11  -4    4.59    1.78
  -6  -5  -4    8.42    2.17
  11  -6  -4    6.96    0.74
   6   5   4    6.20    1.69
 -11   6   4    8.70    2.55
   5 -11   4   10.00    1.19
 -11   6   4    5.41    1.64
 -11   6   4    7.30    0.83
  -2   8  -4    5.40    1.52
  -2   8  -4    4.05    1.36
  -6  -2  -4    5.72    1.49
   8  -6  -4    6.61    0.68
   2  -8   4    5.11    0.73
  -8   6   4    5.97    1.56
   6   2   4    4.47    1.30
  -8   6   4    6.37    1.92
  -8   6   4    5.95    0.65
   5  -6  -4   86.50    4.26
  -6   1  -4   91.43    4.55
   1   5  -4   92.67    4.30
   5  -6  -4   91.41    2.91
   1   5  -4   89.77    4.61
  -6   1  -4   90.90    4.65
  -5   6   4   84.71    4.84
  -5   6   4   87.69    2.88
  -1  -5   4   86.98    2.95
   6  -1   4   89.22    4.56
  -5   6   4   84.32    4.19
  -1  -5   4   86.05    4.25
  -6   4  -4   54.24    3.39
   4   2  -4   57.02    2.83
  -6   4  -4   60.08    3.79
   2  -6  -4   60.96    2.18
   4   2  -4   58.34    3.42
   2  -6  -4   63.63    3.87
  -2   6   4   57.25    3.35
  -4  -2   4   59.95    2.02
  -4  -2   4   55.96    3.79
  -4  -2   4   57.70    2.93
   6  -4   4   57.33    3.78
  -2   6   4   63.85    3.48
   7  -1  -4   73.29    3.54
  -6   7  -4   73.91    4.72
  -1  -6  -4   73.07    2.65
  -6   7  -4   72.75    4.35
   1   6   4   79.54    3.97
   6  -7   4   76.04    2.56
  -7   1   4   74.13    4.91
  -7   1   4   73.11    3.42
  -7   1   4   78.52    3.81
   1   6   4   75.27    4.21
  -7   1   4   72.75    2.33
  -6  10  -4   30.18    3.97
  -6  10  -4   29.11    3.74
  -4  -6  -4   25.53    1.41
   4   6   4   29.79    3.53
   6 -10   4   25.81    1.50
 -10   4   4   27.57    4.03
 -10   4   4   27.60    2.66
   4   6   4   27.56    2.60
  -7  -6  -4    1.35    1.62
  -6  13  -4    0.39    1.52
  -6  13  -4    1.45    1.45
   6 -13   4    2.62    0.73
 -13   7   4    1.84    1.43
   7   6   4    2.30    1.45
  -3  10  -4   27.52    3.72
  -7  -3  -4   24.55    3.26
  10  -7  -4   27.30    1.30
  -3  10  -4   31.44    3.76
   7   3   4   26.41    3.17
 -10   7   4   29.83    2.86
   3 -10   4   27.74    1.67
 -10   7   4   28.01    1.29
 -10   7   4   25.03    3.87
   7  -7  -4    3.99    0.56
   0   7  -4    1.25    0.91
   0   7  -4    2.26    1.03
  -7   0  -4    2.93    1.17
  -7   0  -4    1.55    1.05
   0  -7   4    2.71    0.57
   7   0   4    3.22    1.21
  -7   7   4    3.54    0.54
  -7   7   4    4.20    1.21
  -7   7   4    4.96    1.74
   4  -7  -4    1.04    0.37
  -7   3  -4    1.48    0.97
  -7   3  -4    1.24    0.86
   3   4  -4    2.71    0.93
   3   4  -4    2.01    0.93
  -4   7   4    0.54    0.76
  -4   7   4    2.10    0.91
   7  -3   4    1.95    1.08
  -3  -4   4    1.33    0.76
  -3  -4   4    1.96    0.45
   1  -7  -4   74.71    2.71
  -7   6  -4   72.77    4.77
  -7   6  -4   72.11    4.29
   6   1  -4   78.49    3.58
  -6  -1   4   75.61    4.93
  -6  -1   4   76.41    3.73
  -6  -1   4   75.58    2.44
   7  -6   4   74.16    2.39
  -6  -1   4   71.46    3.53
  -1   7   4   72.10    4.20
  -1   7   4   75.91    4.14
  -7   9  -4   54.08    3.95
  -7   9  -4   42.96    4.04
  -2  -7  -4   45.31    1.99
   7  -9   4   44.37    1.91
  -9   2   4   41.90    4.20
  -9   2   4   43.13    3.10
   2   7   4   45.57    3.52
   2   7   4   39.14    3.09
  -7  12  -4   -0.02    1.15
  -5  -7  -4    0.71    0.45
  -7  12  -4    0.90    1.47
   5   7   4    0.01    1.07
   7 -12   4    1.39    0.55
   5   7   4    1.22    1.14
 -12   5   4   -0.15    1.00
 -15   8   4    8.05    3.31
   7 -15   4    9.54    1.35
  -8  -4  -4    0.66    1.26
  -4  12  -4    0.47    1.22
  -4  12  -4    1.87    1.56
 -12   8   4   -0.13    1.77
 -12   8   4    0.92    1.24
   8   4   4    0.34    1.11
   4 -12   4    0.23    0.47
  -1   9  -4    0.54    1.07
  -8  -1  -4    0.66    1.00
   9  -8  -4    0.03    0.26
  -1   9  -4    1.00    0.92
  -9   8   4    0.79    1.08
   1  -9   4    0.51    0.42
   8   1   4    0.93    0.79
  -9   8   4    0.90    0.94
  -8   2  -4    6.26    1.68
   2   6  -4    6.16    1.68
   6  -8  -4    4.73    0.67
   2   6  -4    5.71    1.47
  -8   2  -4    4.30    1.59
  -6   8   4    6.68    1.84
  -2  -6   4    5.18    0.72
  -6   8   4    8.01    1.71
   3  -8  -4    0.31    0.32
   5   3  -4    0.30    0.64
  -8   5  -4    0.00    0.84
  -8   5  -4    0.19    0.73
   5   3  -4    0.04    0.53
  -5  -3   4    0.24    0.86
  -3   8   4    0.09    0.63
  -5  -3   4   -0.15    0.27
   8  -5   4    0.07    0.93
  -3   8   4    0.61    0.75
  -8   8  -4    8.14    2.04
  -8   8  -4    8.06    2.27
   0  -8  -4   12.28    1.07
  -8   0   4   10.63    2.34
   0   8   4   11.98    2.08
  -8   0   4   12.04    1.92
   8  -8   4    9.58    0.80
   0   8   4   18.90    2.75
  -8   0   4   12.69    0.73
  -8  11  -4    2.31    1.55
  -3  -8  -4    4.35    0.80
  -8  11  -4    4.20    1.76
 -11   3   4    1.84    1.11
   3   8   4    3.32    1.62
   8 -11   4    1.94    0.54
   3   8   4    4.10    1.51
  -6  -8  -4    5.94    0.93
 -14   6   4    4.69    1.83
   8 -14   4    4.30    0.93
   6   8   4    5.31    1.84
   8 -17   4    0.99    0.77
  -5  14  -4    3.63    2.21
 -14   9   4    3.84    1.95
   5 -14   4    3.54    0.89
  -2  11  -4   22.06    3.35
  -2  11  -4   20.55    3.55
  -9  -2  -4   22.32    3.49
  11  -9  -4   16.92    1.12
 -11   9   4   20.50    3.87
 -11   9   4   18.59    3.13
   2 -11   4   18.38    1.47
   9   2   4   21.86    3.23
   8  -9  -4    0.04    0.29
   1   8  -4    0.78    0.99
  -9   1  -4    0.86    0.90
   1   8  -4   -0.51    0.88
  -1  -8   4    0.27    0.46
  -8   9   4    1.48    1.01
  -8   9   4    0.07    0.93
  -9   4  -4    7.80    1.86
   4   5  -4    8.54    1.69
   5  -9  -4    6.42    0.87
  -9   4  -4    6.16    2.03
   4   5  -4    7.86    1.86
  -5   9   4   10.22    2.33
  -5   9   4    6.00    1.56
  -4  -5   4    7.41    0.82
  -9   7  -4   40.16    3.54
  -9   7  -4   56.15    4.63
   7   2  -4   39.49    2.84
   2  -9  -4   40.31    1.99
  -7  -2   4   37.26    3.92
  -2   9   4   43.76    3.55
  -7  -2   4   42.71    3.07
   9  -7   4   44.33    1.61
  -2   9   4   47.54    3.70
  -7  -2   4   42.06    1.70
  -9  10  -4   21.88    4.79
  -1  -9  -4   16.44    1.31
  -9  10  -4   14.94    2.79
   1   9   4   22.21    3.15
   9 -10   4   15.48    1.09
 -10   1   4   19.19    2.73
   1   9   4   16.02    2.80
  -4  -9  -4    0.77    0.55
  -9  13  -4    0.09    1.34
   4   9   4    1.14    1.34
 -13   4   4    2.62    1.31
   9 -13   4    0.35    0.52
   4   9   4    0.68    1.11
   9 -16   4   -0.10    0.57
   6 -16   4    4.03    1.07
 -10  -3  -4   13.35    3.10
  -3  13  -4   12.82    3.08
  -3  13  -4   13.57    3.45
  10   3   4   12.74    2.82
   3 -13   4   12.47    1.53
 -13  10   4    9.63    2.57
   0  10  -4    0.02    1.03
  10 -10  -4    0.06    0.31
   0  10  -4    1.23    1.29
 -10   0  -4    0.49    1.24
   0 -10   4    1.26    0.59
 -10  10   4    1.05    1.12
 -10  10   4    0.98    1.34
 -10   3  -4   28.29    3.59
   3   7  -4   31.55    3.57
   3   7  -4   31.93    4.03
   7 -10  -4   29.99    1.65
  -7  10   4   32.03    3.85
  -7  10   4   34.39    4.68
  -3  -7   4   30.14    1.68
 -10   6  -4   24.28    3.29
   4 -10  -4   23.64    1.51
   6   4  -4   29.42    2.56
  -6  -4   4   26.47    1.37
  -4  10   4   24.89    3.23
  -6  -4   4   26.13    2.58
  -4  10   4   29.45    3.18
   1 -10  -4   16.10    1.31
 -10   9  -4   16.09    2.93
  10  -9   4   15.09    0.98
  -9  -1   4   17.78    0.98
  -1  10   4   17.64    2.90
  -1  10   4   17.10    3.03
  -9  -1   4   17.50    2.61
 -10  12  -4   20.71    3.53
  -2 -10  -4   19.66    1.55
 -12   2   4   17.54    2.96
   2  10   4   22.44    3.53
  10 -12   4   18.62    1.34
   2  10   4   18.90    3.27
  -5 -10  -4    8.71    1.23
  10 -15   4   10.17    1.33
   5  10   4   12.03    2.88
  -4  15  -4    0.17    2.18
   4 -15   4    0.37    0.72
  12 -11  -4    5.75    0.91
  -1  12  -4    4.78    2.02
  -1  12  -4    5.05    2.11
 -11  -1  -4    3.64    2.22
 -12  11   4    6.39    2.59
 -12  11   4    4.82    1.92
   1 -12   4    5.32    1.04
   2   9  -4   20.01    3.12
 -11   2  -4   21.92    3.53
   2   9  -4   19.96    3.27
   9 -11  -4   20.80    1.37
  -9  11   4   17.72    3.53
  -2  -9   4   20.05    1.50
  -9  11   4   21.59    3.33
   6 -11  -4    9.04    1.16
 -11   5  -4   11.20    2.53
   5   6  -4    7.14    1.94
   5   6  -4    5.86    1.89
  -5  -6   4    9.04    1.00
  -6  11   4    6.59    2.03
  -6  11   4   11.89    2.86
   8   3  -4    4.14    1.40
 -11   8  -4    3.07    1.69
   3 -11  -4    3.28    0.72
  -8  -3   4    3.46    0.62
  -3  11   4    2.52    1.45
  -3  11   4    1.72    1.30
  -8  -3   4    1.57    1.10
   0 -11  -4    2.03    0.72
 -11  11  -4    0.98    1.45
   0  11   4    2.34    1.50
 -11   0   4    2.60    1.38
  11 -11   4    2.77    0.61
   0  11   4    3.88    1.85
  -3 -11  -4    5.77    1.09
  11 -14   4    4.98    0.91
   3  11   4    4.30    2.01
   6  11   4    2.54    1.93
  11 -17   4    0.90    0.77
  -2  14  -4    4.34    2.41
   2 -14   4    2.04    0.85
 -12   1  -4    7.19    2.50
  11 -12  -4    5.78    0.90
   1  11  -4    3.97    1.82
   1  11  -4    4.77    2.32
  -1 -11   4    6.02    1.09
 -11  12   4    4.26    2.39
 -11  12   4    6.71    2.21
 -12   4  -4    1.05    1.28
   8 -12  -4    0.79    0.50
   4   8  -4    0.66    1.09
   4   8  -4    1.18    1.19
  -8  12   4    0.50    1.35
  -8  12   4    0.39    1.17
   7   5  -4    0.03    0.98
 -12   7  -4    1.46    1.42
   5 -12  -4    0.96    0.56
  -7  -5   4    0.75    0.44
  -5  12   4    0.58    1.16
  -7  -5   4    1.11    1.10
  -5  12   4    0.59    1.20
 -12  10  -4   14.43    3.22
   2 -12  -4   20.73    1.62
 -10  -2   4   17.38    3.09
  -2  12   4   15.67    3.19
  -2  12   4   27.91    4.20
  -1 -12  -4    1.14    0.67
   1  12   4   -0.54    1.08
 -13   1   4    0.01    1.46
  -4 -12  -4    2.27    0.85
   4  12   4    1.98    2.09
  12 -16   4    2.27    0.83
   3 -16   4    2.03    0.96
   0  13  -4    0.97    1.90
  13 -13  -4    0.16    0.43
   0 -13   4    1.90    0.81
  10 -13  -4   12.63    1.37
   3  10  -4   11.54    2.75
   3  10  -4    7.76    2.45
 -13   3  -4    8.58    2.45
 -10  13   4   11.02    3.09
  -3 -10   4   12.74    1.45
 -10  13   4   14.74    3.09
   7 -13  -4    1.99    0.65
   6   7  -4    3.25    1.55
 -13   6  -4    1.18    1.65
   6   7  -4    1.80    1.73
  -6  -7   4    3.21    0.81
  -7  13   4    1.56    1.53
  -7  13   4    3.69    2.06
   9   4  -4    3.99    1.60
 -13   9  -4    1.87    1.61
   4 -13  -4    0.79    0.63
  -4  13   4    0.71    1.30
  -4  13   4    0.42    1.40
  -9  -4   4    6.70    2.08
   1 -13  -4    0.12    0.60
 -12  -1   4    4.00    1.94
  -1  13   4    0.59    1.38
  -2 -13  -4    2.82    0.96
   2  13   4    2.36    1.87
  -1  15  -4    6.24    2.89
   1 -15   4    6.05    1.39
   2  12  -4    1.16    1.97
  12 -14  -4    2.06    0.71
  -2 -12   4    2.25    0.97
   5   9  -4    4.41    2.01
   5   9  -4    4.24    2.04
   9 -14  -4    5.09    0.98
  -9  14   4    6.45    2.61
  -5  -9   4    5.95    1.02
   8   6  -4    5.63    1.96
   6 -14  -4    4.98    1.06
  -8  -6   4    2.99    1.92
  -6  14   4    5.17    2.49
   3 -14  -4    5.35    1.17
 -11  -3   4    3.92    2.42
  -3  14   4    6.31    2.66
   0 -14  -4    3.82    1.07
   0  14   4    5.34    2.64
   1  14  -4    9.63    3.39
  -1 -14   4    5.13    1.26
  11 -15  -4    0.42    0.54
   4  11  -4    0.83    1.88
 -11  15   4    1.44    2.19
  -4 -11   4    1.29    0.76
   7   8  -4   11.29    2.96
   8 -15  -4    9.45    1.41
  -8  15   4   10.53    3.20
  -7  -8   4    9.79    1.24
   5 -15  -4   11.90    1.57
  10   5  -4   10.08    2.78
  -5  15   4   10.98    3.38
   2 -15  -4    3.84    1.15
  -2  15   4    5.29    2.63
  13 -16  -4    3.44    0.96
   3  13  -4    5.28    2.57
  -3 -13   4    2.13    0.95
  10 -16  -4    5.01    1.12
   6  10  -4    1.59    2.18
  -6 -10   4    3.96    1.00
 -10  16   4    2.50    2.64
   7 -16  -4    0.76    0.71
  -7  16   4    0.47    2.19
   4 -16  -4    2.19    0.97
  -4  16   4    0.31    1.83
   9 -17  -4    1.53    0.87
  -9  17   4   -0.07    2.26
   6 -17  -4    3.10    1.07
  -6  17   4    0.73    2.45
  -1   1  -5  265.05    7.58
   0  -1  -5  254.98    7.33
  -1   1  -5  264.01    7.50
   0  -1  -5  253.21    7.34
   1   0  -5  259.31    7.58
   0   1   5  250.83    7.08
  -1   0   5  261.55    7.87
   1  -1   5  258.05    7.56
   1  -1   5  265.14    6.87
   1  -1   5  251.21    7.50
   0   1   5  238.08    6.86
   0   1   5  251.65    7.28
  -1   0   5  262.49    6.91
  -2   0  -5   46.16    2.27
   2  -2  -5   44.88    1.80
   0   2  -5   46.59    2.04
   0   2  -5   46.86    2.35
  -2   0  -5   48.52    2.13
   2   0   5   44.72    1.39
   0  -2   5   42.93    2.02
   2   0   5   47.25    2.24
  -2   2   5   43.71    1.51
  -2   2   5   45.14    1.78
   2   0   5   42.97    1.79
   0  -2   5   45.82    1.53
  -2   2   5   46.98    2.40
   0  -2   5   44.98    2.33
   3  -1  -5   43.44    1.55
  -2   3  -5   35.18    2.16
  -1  -2  -5   41.69    2.16
  -2   3  -5   41.29    2.42
  -1  -2  -5   41.17    1.41
   1   2   5   41.48    1.42
  -3   1   5   46.08    2.71
   2  -3   5   39.01    1.42
   1   2   5   44.64    2.21
   2  -3   5   41.23    2.24
   2  -3   5   44.01    2.49
  -3   1   5   44.92    1.45
  -3   1   5   43.19    1.57
   1   2   5   41.43    1.53
  -3   1   5   41.91    1.47
  -3  -1  -5   33.49    2.15
  -1   4  -5   30.94    2.24
  -3  -1  -5   31.56    2.01
  -1   4  -5   31.37    2.07
  -3  -1  -5   33.01    1.11
   4  -3  -5   34.73    1.78
  -4   3   5   35.35    1.82
   3   1   5   32.82    1.74
  -4   3   5   32.00    1.24
  -4   3   5   34.99    2.53
   3   1   5   33.99    2.07
   3   1   5   32.75    1.11
   1  -4   5   29.92    2.09
   1  -4   5   31.25    1.31
   2   1  -5   46.21    2.43
  -3   2  -5   41.14    2.32
   2   1  -5   42.86    1.69
   1  -3  -5   40.86    1.47
   1  -3  -5   40.52    2.10
  -3   2  -5   43.62    2.31
  -2  -1   5   40.37    1.72
  -1   3   5   42.13    2.08
  -1   3   5   44.40    2.15
   3  -2   5   41.34    1.31
  -2  -1   5   38.68    2.28
  -2  -1   5   40.43    1.45
  -1   3   5   41.23    1.47
   3  -2   5   41.53    2.32
   3  -2   5   43.12    2.33
   5  -2  -5   18.57    1.32
  -3   5  -5   18.33    2.37
  -3   5  -5   18.31    1.78
  -2  -3  -5   19.01    1.68
  -2  -3  -5   17.66    0.87
   2   3   5   16.98    1.23
  -5   2   5   18.06    0.83
  -5   2   5   16.44    1.25
   3  -5   5   19.61    1.83
  -5   2   5   18.12    2.49
   2   3   5   19.46    1.73
   3  -5   5   18.19    0.93
  -4  -2  -5   30.24    2.37
   6  -4  -5   29.59    1.99
  -2   6  -5   27.58    2.51
  -2   6  -5   28.10    2.33
  -4  -2  -5   26.97    1.09
  -6   4   5   26.75    1.16
  -6   4   5   30.86    2.05
   2  -6   5   29.04    1.35
   4   2   5   30.62    2.27
  -6   4   5   26.82    2.69
   3  -4  -5   33.67    1.30
   3  -4  -5   34.40    1.98
   1   3  -5   31.65    2.24
  -4   1  -5   33.41    2.23
  -4   1  -5   36.71    2.09
  -4   1  -5   32.72    2.09
   1   3  -5   30.04    1.86
  -1  -3   5   29.11    1.90
   4  -1   5   30.76    2.17
   4  -1   5   33.78    2.13
  -3   4   5   35.10    2.01
  -3   4   5   37.68    2.44
  -1  -3   5   29.82    1.29
  -3   4   5   33.80    1.30
  -4   4  -5   86.98    4.32
  -4   4  -5   91.59    4.19
   4   0  -5   91.43    3.16
   0  -4  -5   89.67    2.83
   0  -4  -5   87.86    3.93
   0   4   5   92.07    3.62
   0   4   5   90.70    2.83
   4  -4   5   88.83    2.70
  -4   0   5   90.30    3.20
  -4   0   5   88.01    2.73
  -4   0   5   88.67    3.30
   4  -4   5   90.09    4.48
  -4   0   5   91.61    4.64
   0   4   5   92.01    4.00
   4  -4   5   86.32    4.09
   7  -3  -5   19.77    2.10
  -4   7  -5   16.23    2.54
  -4   7  -5   12.53    2.02
  -3  -4  -5   12.89    0.84
  -7   3   5   15.75    1.85
   3   4   5   12.77    1.84
   3   4   5   14.70    1.44
  -7   3   5   13.46    0.73
   4  -7   5   12.71    0.90
  -7   3   5   17.58    2.85
  -5  -3  -5   10.09    1.92
   8  -5  -5    9.68    0.68
  -5  -3  -5    8.45    0.67
  -3   8  -5    6.89    1.65
  -3   8  -5    9.56    2.07
   3  -8   5    8.09    0.89
  -8   5   5   15.02    3.04
   5   3   5   12.40    1.97
  -8   5   5   12.13    1.90
  -8   5   5   10.75    0.71
   0   5  -5   50.38    3.03
  -5   0  -5   54.91    3.29
   5  -5  -5   54.67    1.93
   5  -5  -5   60.16    3.05
   0   5  -5   50.23    3.32
  -5   5   5   55.64    1.95
  -5   5   5   51.09    3.54
   0  -5   5   53.26    2.04
  -5   5   5   53.42    2.92
   5   0   5   53.61    3.06
   0  -5   5   53.89    3.15
   3   2  -5   17.91    1.77
  -5   3  -5   18.58    1.82
   3   2  -5   21.74    1.44
   2  -5  -5   18.62    1.68
   2  -5  -5   19.78    1.00
  -5   3  -5   16.87    1.80
  -3  -2   5   20.11    1.47
  -2   5   5   18.10    1.68
   5  -3   5   15.62    1.98
  -3  -2   5   19.01    0.93
  -2   5   5   17.17    1.61
  -3  -2   5   21.67    2.16
  -2   5   5   18.83    0.97
  -1  -5  -5    9.03    0.72
  -5   6  -5    7.49    1.54
   6  -1  -5    9.88    1.26
  -5   6  -5    9.35    1.87
   1   5   5    9.95    1.43
  -6   1   5    9.61    0.61
   5  -6   5    9.25    0.67
  -6   1   5   10.64    1.45
  -6   1   5    9.13    1.19
   1   5   5    9.45    1.65
  -6   1   5    7.75    1.80
  -5   9  -5  156.07    7.81
  -4  -5  -5  154.98    4.77
  -5   9  -5  151.07    7.29
  -9   4   5  160.40    8.36
  -9   4   5  147.56    6.36
   4   5   5  158.94    6.49
   5  -9   5  165.18    5.05
  -9   4   5  156.61    4.59
   4   5   5  167.85    7.21
  -6  -4  -5    4.36    1.51
  -6  -4  -5    4.32    0.58
  -4  10  -5    3.36    1.62
  -4  10  -5    3.20    1.50
  10  -6  -5    4.61    0.57
 -10   6   5    7.02    1.64
 -10   6   5    4.34    0.56
 -10   6   5    3.45    1.69
   4 -10   5    5.11    0.81
   6   4   5    5.93    1.61
  -1   7  -5   20.85    2.95
  -6  -1  -5   15.78    2.25
  -1   7  -5   21.82    2.68
   7  -6  -5   18.45    1.01
   7  -6  -5   28.05    3.10
   6   1   5   20.15    2.33
  -7   6   5   19.41    2.95
   6   1   5   18.60    2.40
  -7   6   5   20.45    2.02
   1  -7   5   20.12    1.22
  -7   6   5   20.25    1.04
  -6   2  -5   26.20    2.42
   2   4  -5   28.53    2.40
   2   4  -5   27.51    2.04
   4  -6  -5   28.56    1.30
  -6   2  -5   25.07    2.28
   4  -6  -5   29.98    2.27
  -2  -4   5   24.37    2.00
  -2  -4   5   29.02    1.29
   6  -2   5   25.89    2.38
  -4   6   5   26.42    2.16
  -4   6   5   27.41    2.51
  -4   6   5   26.81    1.26
  -6   5  -5   10.58    1.84
   1  -6  -5   10.67    0.80
  -6   5  -5   10.70    1.99
   5   1  -5   11.79    1.39
  -5  -1   5   12.26    1.49
  -1   6   5   10.45    1.74
  -5  -1   5   12.09    1.47
  -1   6   5   10.04    1.64
   6  -5   5    8.69    0.59
  -5  -1   5    9.42    2.09
  -5  -1   5   10.04    0.68
   6  -5   5    9.88    2.03
  -6   8  -5   21.63    2.88
  -6   8  -5   18.54    3.01
   8  -2  -5   18.56    2.14
  -2  -6  -5   16.31    1.09
   6  -8   5   17.49    1.06
  -8   2   5   20.62    3.33
   2   6   5   17.74    1.87
   2   6   5   22.00    2.87
  -8   2   5   15.96    1.54
  -8   2   5   16.54    0.86
  -8   2   5   18.58    2.22
  -6  11  -5    1.99    1.57
  -5  -6  -5    4.99    0.72
  -6  11  -5    2.59    1.48
 -11   5   5    5.56    2.41
   5   6   5    5.45    1.71
 -11   5   5    4.87    1.48
   5   6   5    5.11    1.52
   6 -11   5    4.99    0.84
  -5  12  -5   12.87    2.66
  -7  -5  -5   13.31    2.79
  -5  12  -5   11.13    2.93
 -12   7   5   11.15    4.56
   5 -12   5   11.09    1.29
 -12   7   5   15.25    2.68
   7   5   5   10.10    2.22
  -7  -2  -5    0.75    0.98
  -2   9  -5    0.50    0.97
  -2   9  -5    0.12    0.91
   9  -7  -5    0.35    0.28
  -9   7   5    0.15    0.25
  -9   7   5    0.38    0.79
   2  -9   5   -0.06    0.35
   7   2   5    0.08    0.72
  -9   7   5    0.17    1.02
  -7   1  -5   17.26    2.51
   6  -7  -5   20.56    1.12
   1   6  -5   18.60    2.33
  -7   1  -5   26.21    3.09
   1   6  -5   17.63    2.50
  -6   7   5   18.40    2.86
  -6   7   5   22.76    2.66
  -6   7   5   17.98    1.06
  -1  -6   5   17.31    1.16
   7  -1   5   22.90    2.45
   3  -7  -5   15.20    1.00
  -7   4  -5   11.90    2.10
   4   3  -5   17.68    1.62
   4   3  -5   16.08    2.26
  -7   4  -5   17.28    2.47
   7  -4   5   15.00    2.44
  -4  -3   5   17.47    2.70
  -3   7   5   16.55    2.30
  -3   7   5   13.07    2.13
  -4  -3   5   15.15    0.91
  -4  -3   5   13.67    1.83
  -7   7  -5   -0.05    0.76
   0  -7  -5    1.85    0.50
  -7   7  -5    2.21    1.15
  -7   0   5    1.87    0.73
  -7   0   5    1.48    0.79
  -7   0   5    1.79    0.38
   7  -7   5    1.47    0.38
   0   7   5    1.65    0.99
   0   7   5    1.21    0.74
  -7   0   5    2.62    1.39
  -7  10  -5   47.91    4.44
  -7  10  -5   47.56    4.01
  -3  -7  -5   51.76    2.16
   3   7   5   47.97    3.46
   3   7   5   50.97    3.93
 -10   3   5   43.05    4.49
   7 -10   5   50.11    2.15
 -10   3   5   43.01    3.32
 -10   3   5   49.75    1.78
  -6  -7  -5    0.78    1.46
  -6  -7  -5    0.13    0.46
  -7  13  -5   -0.08    1.40
   6   7   5   -0.25    1.18
 -13   6   5   -0.19    1.04
   7 -13   5    0.91    0.53
 -14   8   5    1.04    1.37
   6 -14   5    3.07    0.79
  -3  11  -5   12.13    2.93
  -3  11  -5   17.37    3.09
  11  -8  -5   11.72    0.89
  -8  -3  -5    9.89    2.38
   3 -11   5   11.79    1.29
   8   3   5    7.38    1.94
 -11   8   5   11.42    2.38
 -11   8   5    9.53    2.65
  -8   0  -5   74.46    4.71
   0   8  -5   74.24    4.62
   8  -8  -5   75.43    2.73
   0   8  -5   78.38    5.09
   0  -8   5   71.33    2.90
  -8   8   5   78.70    4.53
  -8   8   5   73.07    5.39
   5  -8  -5    9.61    0.85
  -8   3  -5    6.75    1.75
   3   5  -5    8.99    1.63
  -8   3  -5    7.15    1.72
   3   5  -5    8.62    1.80
  -5   8   5   12.67    2.43
  -3  -5   5    9.34    0.81
  -5   8   5   11.38    1.99
  -8   6  -5   16.78    2.67
  -8   6  -5   14.77    2.59
   6   2  -5   17.36    1.72
   2  -8  -5   19.08    1.23
   8  -6   5   18.07    0.88
   8  -6   5   18.98    3.56
  -2   8   5   22.95    3.03
  -6  -2   5   20.02    1.91
  -6  -2   5   16.64    2.92
  -6  -2   5   20.38    1.05
  -2   8   5   22.98    2.93
  -8   9  -5   88.77    5.52
  -1  -8  -5   87.43    3.23
  -8   9  -5   88.39    6.02
   1   8   5   89.97    5.29
   8  -9   5   88.55    3.05
  -9   1   5   85.25    4.66
   1   8   5   88.09    4.87
  -9   1   5   82.82    2.75
  -9   1   5   88.84    6.30
  -4  -8  -5   42.25    2.07
  -8  12  -5   38.74    4.75
   8 -12   5   39.62    2.04
   4   8   5   44.56    4.03
 -12   4   5   37.27    3.50
   4   8   5   34.98    3.32
   8 -15   5    1.43    0.68
   7 -16   5    0.26    0.68
  -4  13  -5   64.62    5.43
  -9  -4  -5   65.18    5.59
  -4  13  -5   70.46    6.07
   9   4   5   66.61    5.13
 -13   9   5   70.04    5.09
   4 -13   5   68.85    3.15
  -1  10  -5   38.09    3.65
  10  -9  -5   38.21    1.78
  -9  -1  -5   35.46    4.40
  -1  10  -5   42.92    4.21
 -10   9   5   42.92    4.53
   1 -10   5   35.75    2.02
 -10   9   5   40.19    3.50
   2   7  -5   -0.21    0.79
  -9   2  -5    0.20    0.90
   2   7  -5   -0.33    0.77
   7  -9  -5   -0.18    0.25
  -7   9   5   -0.16    0.80
  -7   9   5    0.45    0.71
  -2  -7   5    0.75    0.46
   4  -9  -5  158.10    5.08
   5   4  -5  159.47    6.46
  -9   5  -5  154.55    7.40
   5   4  -5  155.27    7.40
  -5  -4   5  163.38    4.89
  -4   9   5  150.76    7.38
  -5  -4   5  165.06    8.31
  -4   9   5  153.73    7.19
   1  -9  -5   94.39    3.45
   8   1  -5   85.83    4.37
  -9   8  -5   97.51    5.76
  -8  -1   5   90.46    2.98
   9  -8   5   86.48    2.96
  -8  -1   5   91.76    4.81
  -8  -1   5   92.01    6.34
  -1   9   5   99.75    5.40
  -1   9   5   87.52    5.37
  -2  -9  -5    2.08    0.64
  -9  11  -5    1.97    1.33
 -11   2   5    3.41    1.42
   2   9   5    2.40    1.26
   2   9   5    1.69    1.32
   9 -11   5    2.99    0.65
  -5  -9  -5   18.13    1.46
   9 -14   5   13.39    1.43
   5   9   5   18.52    3.24
   9 -17   5   26.18    2.12
   5 -15   5    0.51    0.68
  -2  12  -5   -0.48    1.24
 -10  -2  -5    0.08    1.54
  12 -10  -5   -0.38    0.29
  -2  12  -5    0.07    1.34
 -12  10   5    0.90    1.25
 -12  10   5   -0.23    1.30
   2 -12   5    0.12    0.53
   1   9  -5   36.76    3.48
   1   9  -5   37.10    3.87
 -10   1  -5   39.61    4.41
   9 -10  -5   35.02    1.78
  -9  10   5   44.17    4.55
  -9  10   5   34.00    3.37
  -1  -9   5   40.18    2.07
   4   6  -5    4.87    1.47
   4   6  -5    3.38    1.49
 -10   4  -5    3.14    1.50
   6 -10  -5    5.64    0.87
  -6  10   5    4.39    1.72
  -4  -6   5    6.19    0.83
  -6  10   5    3.46    1.35
   7   3  -5   50.04    3.32
   3 -10  -5   50.82    2.34
 -10   7  -5   48.56    4.08
  -3  10   5   48.41    4.09
  -3  10   5   48.09    3.99
  -7  -3   5   54.18    2.07
  -7  -3   5   46.96    3.44
   0 -10  -5   10.77    1.25
 -10  10  -5   11.77    2.58
   0  10   5   11.10    2.33
 -10   0   5   14.50    2.52
  10 -10   5   12.32    0.95
   0  10   5   12.95    2.58
  -3 -10  -5   10.25    1.26
  10 -13   5    9.02    1.15
   3  10   5   11.41    2.60
 -13   3   5   13.88    2.97
   6  10   5    6.31    2.44
  10 -16   5    9.09    1.31
   6 -17   5    1.74    0.97
  -3  14  -5   10.12    3.28
 -14  11   5    7.86    2.39
   3 -14   5    5.54    1.13
 -11   0  -5    2.80    1.63
   0  11  -5    1.95    1.73
  11 -11  -5    1.35    0.54
   0  11  -5    1.14    1.44
   0 -11   5    1.49    0.73
 -11  11   5    1.06    1.45
 -11  11   5    0.41    1.18
   3   8  -5   11.95    2.50
   3   8  -5    9.33    2.52
 -11   3  -5    8.87    2.32
   8 -11  -5   13.30    1.40
  -8  11   5   13.50    2.69
  -8  11   5   10.68    2.85
  -3  -8   5   15.09    1.28
   6   5  -5    3.78    1.63
   6   5  -5    3.22    1.27
   5 -11  -5    7.71    1.09
 -11   6  -5    5.28    1.98
  -6  -5   5    5.01    0.76
  -5  11   5    6.09    1.91
  -5  11   5    6.09    2.03
   9   2  -5    2.40    1.12
 -11   9  -5    0.89    1.38
   2 -11  -5    1.76    0.62
  -2  11   5    1.66    1.27
  -9  -2   5    1.83    0.50
  -9  -2   5    1.66    1.17
  -2  11   5    2.38    1.57
 -11  12  -5    0.15    1.22
  -1 -11  -5    0.39    0.60
  11 -12   5    0.84    0.44
 -12   1   5    0.24    1.36
   1  11   5    0.74    1.27
   1  11   5    0.50    1.53
  -4 -11  -5    0.51    0.72
  11 -15   5    0.71    0.62
   4  11   5   -0.08    1.36
   4 -16   5    6.75    1.31
  -1  13  -5   26.20    4.58
  13 -12  -5   24.91    1.67
 -13  12   5   26.59    4.22
   1 -13   5   23.34    1.94
 -12   2  -5    0.17    1.25
   2  10  -5   -0.55    1.12
   2  10  -5    0.33    1.28
  10 -12  -5    0.17    0.39
 -10  12   5   -0.11    1.12
  -2 -10   5   -0.14    0.50
 -10  12   5   -0.83    1.34
   5   7  -5   12.40    2.69
   5   7  -5   14.07    2.60
 -12   5  -5   10.99    2.59
   7 -12  -5   12.54    1.40
  -7  12   5   15.52    3.19
  -7  12   5   12.27    2.73
  -5  -7   5   12.04    1.31
 -12   8  -5   41.63    5.01
   4 -12  -5   39.34    2.19
   8   4  -5   43.64    3.46
  -4  12   5   33.30    4.21
  -4  12   5   47.79    4.49
  -8  -4   5   39.55    1.87
  -8  -4   5   35.66    3.52
 -12  11  -5    1.34    1.47
   1 -12  -5    0.31    0.62
  -1  12   5    0.26    1.42
 -11  -1   5    0.66    1.44
  -1  12   5    1.01    1.44
  -2 -12  -5    0.46    0.71
   2  12   5   -0.36    1.35
  12 -14   5   -0.25    0.47
   2 -15   5    0.28    0.69
  12 -13  -5   22.77    1.61
   1  12  -5   25.32    4.45
 -12  13   5   29.80    4.40
 -12  13   5   29.80    5.36
  -1 -12   5   20.74    1.86
   4   9  -5   71.00    5.25
 -13   4  -5   77.37    5.83
   4   9  -5   67.82    5.71
   9 -13  -5   72.67    3.12
  -4  -9   5   70.59    3.09
  -9  13   5   68.96    6.12
  -9  13   5   73.62    5.51
   6 -13  -5    0.66    0.50
   7   6  -5    1.34    1.13
 -13   7  -5   -0.05    1.32
  -7  -6   5    0.45    1.15
  -6  13   5    0.01    1.29
  -6  13   5    0.55    1.30
  -7  -6   5   -0.21    0.41
  10   3  -5    7.07    1.87
   3 -13  -5    8.12    1.22
 -10  -3   5    7.98    2.22
  -3  13   5    8.09    2.45
   0 -13  -5   44.56    2.61
   0  13   5   38.91    5.23
  -3 -13  -5    1.60    0.94
   3  13   5    2.69    2.00
   0  14  -5    6.75    3.00
   0 -14   5    9.25    1.55
  11 -14  -5    7.27    1.16
   3  11  -5    4.67    2.41
  -3 -11   5    5.60    1.15
 -11  14   5    8.26    2.99
   6   8  -5    3.09    2.16
   6   8  -5    4.83    1.86
   8 -14  -5    3.01    0.88
  -6  -8   5    2.49    0.75
  -8  14   5    2.83    2.16
   5 -14  -5   15.04    1.69
   9   5  -5   11.82    2.63
  -9  -5   5   15.86    3.03
  -5  14   5   13.86    3.50
   2 -14  -5   -0.58    0.70
  -2  14   5    0.69    1.63
  -1 -14  -5    0.09    0.71
   1  14   5    0.39    1.58
  13 -15  -5    0.02    0.49
   2  13  -5    0.19    2.13
  -2 -13   5   -0.19    0.66
  10 -15  -5    0.09    0.47
   5  10  -5   -0.55    1.58
 -10  15   5    1.46    1.93
  -5 -10   5    0.64    0.75
   8   7  -5    0.56    1.49
   7 -15  -5    0.66    0.68
  -7  15   5    1.30    2.07
  -8  -7   5   -0.80    1.77
   4 -15  -5    0.89    0.72
  -4  15   5    0.87    1.64
   1 -15  -5    0.14    0.82
  -1  15   5   -0.40    1.76
  12 -16  -5    7.36    1.30
   4  12  -5    4.20    2.53
  -4 -12   5    5.55    1.14
   9 -16  -5    2.16    0.88
   7   9  -5    1.60    2.12
  -7  -9   5    1.80    0.84
  -9  16   5    2.42    2.50
   6 -16  -5    7.75    1.41
  -6  16   5   15.23    3.95
   3 -16  -5    2.31    1.06
  -3  16   5    3.35    2.40
  11 -17  -5    1.14    0.78
   6  11  -5    3.39    2.83
  -6 -11   5    0.51    0.78
 -11  17   5   -0.26    2.50
   8 -17  -5   32.13    2.41
  -8  17   5   44.35    6.91
   0   0  -6   42.94    1.61
   0   0  -6   43.28    1.74
   0   0  -6   41.42    1.73
   0   0   6   42.55    1.68
   0   0   6   40.06    1.77
  -1   2  -6   88.12    3.53
  -1  -1  -6   88.97    3.28
  -1  -1  -6   84.51    3.34
  -1   2  -6   81.96    3.32
  -2   1   6   89.69    2.64
   1  -2   6   82.93    3.32
   1   1   6   84.30    2.57
   1   1   6   86.03    3.24
  -2   1   6  100.21    3.89
   1  -2   6   88.10    2.62
  -2   1  -6   84.61    3.20
   1   1  -6   88.17    2.87
   1   1  -6   95.02    3.64
   1  -2  -6   88.79    3.14
  -2   1  -6   91.12    3.58
  -1  -1   6   89.64    2.69
   2  -1   6   87.64    3.50
  -1   2   6   87.15    2.68
  -1  -1   6   92.55    3.67
  -1   2   6   88.74    3.33
   2  -1   6   90.52    2.59
  -1   2   6   96.87    3.17
   2  -1   6   85.64    3.32
  -1  -1   6   82.89    2.87
  -2   4  -6   78.40    3.67
  -2  -2  -6   75.08    3.53
  -2   4  -6   83.19    3.96
   4  -2  -6   75.10    2.76
  -2  -2  -6   77.61    2.38
  -2  -2  -6   77.97    3.50
   2  -4   6   81.57    2.51
   2   2   6   80.97    3.53
  -4   2   6   81.17    4.19
   2   2   6   75.86    2.38
  -4   2   6   73.13    2.77
   2  -4   6   77.55    3.95
   2   2   6   77.07    2.60
   2  -4   6   77.01    3.62
  -4   2   6   77.01    2.44
   0   3  -6   55.91    2.69
   3  -3  -6   64.72    2.58
  -3   0  -6   64.28    2.87
   0   3  -6   56.31    3.07
  -3   0  -6   60.27    3.04
  -3   3   6   59.63    2.46
   3   0   6   57.53    2.52
   0  -3   6   60.72    2.04
   3   0   6   59.84    1.81
   0  -3   6   62.23    3.20
   3   0   6   64.83    3.05
  -3   3   6   58.85    3.20
   0  -3   6   60.12    2.83
  -3   3   6   60.67    2.01
  -3   3  -6   11.17    1.48
   0  -3  -6    9.34    0.63
   0  -3  -6    8.81    1.24
   3   0  -6    9.77    0.62
  -3   3  -6    7.83    1.28
  -3   0   6    9.18    0.68
   0   3   6    8.07    0.80
   3  -3   6   10.08    1.40
  -3   0   6    8.86    1.49
   0   3   6    8.60    0.61
  -3   0   6    8.57    1.24
  -3   0   6    9.75    0.67
   0   3   6   12.16    1.17
  -3   0   6   11.38    0.64
  -3   6  -6   23.89    2.19
  -3  -3  -6   27.54    2.25
  -3   6  -6   28.62    2.56
   6  -3  -6   21.16    1.60
  -3  -3  -6   25.28    1.12
   3   3   6   23.48    1.62
  -6   3   6   25.16    1.10
   3   3   6   25.20    2.10
   3  -6   6   27.06    1.25
  -6   3   6   24.38    2.65
  -6   3   6   23.89    1.70
  -4  -1  -6  104.31    4.80
   5  -4  -6  114.81    4.32
  -4  -1  -6  111.10    3.15
  -1   5  -6  109.46    5.16
  -1   5  -6  107.99    4.76
   1  -5   6  105.37    4.83
   4   1   6  109.71    3.14
  -5   4   6  107.80    3.36
   1  -5   6  110.23    3.50
   4   1   6  113.56    4.30
  -5   4   6  117.53    4.35
  -5   4   6  112.19    5.51
   4   1   6  109.55    4.66
   2   2  -6   77.38    3.72
  -4   2  -6   79.53    3.73
   2   2  -6   82.61    3.04
   2  -4  -6   83.34    3.47
   2  -4  -6   77.74    2.50
  -4   2  -6   71.22    3.49
   4  -2   6   74.35    3.61
  -2  -2   6   72.55    3.03
  -2   4   6   74.38    2.49
  -2   4   6   71.55    3.49
   4  -2   6   77.67    2.23
  -2  -2   6   76.73    2.46
   4  -2   6   79.31    3.72
  -2   4   6   77.23    3.35
  -1  -4  -6   14.07    1.86
  -4   5  -6   12.18    1.72
  -4   5  -6   12.19    1.95
  -1  -4  -6   12.53    0.80
  -5   1   6   13.82    2.26
  -5   1   6   10.75    1.03
   1   4   6   11.14    1.09
   4  -5   6   11.98    1.80
  -5   1   6   13.39    0.74
   1   4   6   13.94    1.85
   1   4   6   11.28    0.77
  -5   1   6   13.30    0.96
   4  -5   6   14.55    2.18
  -4   8  -6   21.80    2.97
  -4   8  -6   16.93    2.54
   8  -4  -6   18.05    2.04
  -4  -4  -6   19.55    2.67
  -4  -4  -6   16.31    0.96
  -8   4   6   23.67    3.49
   4   4   6   19.46    2.56
   4   4   6   16.23    1.62
   4  -8   6   17.34    1.14
  -8   4   6   18.30    2.13
  -8   4   6   17.13    0.91
  -2   7  -6   60.90    3.84
  -2   7  -6   56.44    3.97
   7  -5  -6   64.80    3.39
  -5  -2  -6   58.44    3.73
  -7   5   6   61.63    3.37
  -7   5   6   59.71    4.44
   2  -7   6   64.56    2.42
   5   2   6   60.12    3.61
  -7   5   6   62.99    2.19
  -5   1  -6  111.04    5.04
   4  -5  -6  114.78    4.67
   1   4  -6  110.58    4.56
   4  -5  -6  113.26    3.49
   1   4  -6  107.99    5.13
  -1  -4   6  108.64    3.50
   5  -1   6  109.54    4.80
  -4   5   6  111.35    3.48
  -4   5   6  116.64    4.64
  -4   5   6  114.61    5.34
  -1  -4   6  110.40    4.61
   1  -5  -6   11.51    0.82
   4   1  -6   13.62    1.06
   1  -5  -6   12.08    1.67
  -5   4  -6   11.67    1.95
  -5   4  -6   11.89    1.82
  -1   5   6   11.07    1.58
  -4  -1   6   12.53    2.00
  -4  -1   6   12.24    1.12
  -1   5   6   11.93    0.82
  -1   5   6   10.40    1.46
  -4  -1   6   14.67    1.16
  -4  -1   6   12.62    0.76
   5  -4   6   12.25    1.98
   7  -2  -6   59.76    2.93
  -2  -5  -6   56.63    2.15
  -5   7  -6   60.51    3.91
  -5   7  -6   60.26    4.17
  -7   2   6   62.52    4.55
  -7   2   6   59.40    2.02
  -7   2   6   65.44    2.86
   2   5   6   50.40    3.38
   5  -7   6   59.76    2.19
   2   5   6   52.46    2.91
  -5  10  -6    3.66    1.61
  -5  -5  -6    5.02    1.73
  -5  -5  -6    4.82    0.68
  -5  10  -6    2.29    1.33
   5   5   6    9.19    2.05
   5 -10   6    5.41    0.82
 -10   5   6    5.90    0.68
 -10   5   6    2.24    1.53
 -10   5   6    5.77    1.49
   9  -6  -6    4.69    0.59
  -6  -3  -6    8.54    1.98
  -3   9  -6    6.85    1.92
  -6  -3  -6    5.24    0.57
  -3   9  -6    3.06    1.37
  -9   6   6    1.32    0.93
   6   3   6    5.96    1.56
  -9   6   6    7.39    2.34
  -9   6   6    4.13    0.59
   3  -9   6    3.95    0.71
  -6   0  -6   11.18    1.95
   0   6  -6   12.85    2.23
   6  -6  -6    9.79    0.74
   0   6  -6   11.93    1.95
   6  -6  -6    9.54    1.63
  -6   6   6    7.44    1.87
  -6   6   6   11.64    0.79
   6   0   6   12.03    1.87
  -6   6   6   10.54    1.75
   0  -6   6    8.81    0.92
   3  -6  -6   26.73    2.18
   3  -6  -6   22.66    1.21
   3   3  -6   26.50    1.82
  -6   3  -6   27.77    2.41
   3   3  -6   24.19    2.24
  -6   3  -6   23.47    2.30
  -3   6   6   22.81    1.20
   6  -3   6   26.45    2.48
  -3   6   6   23.43    2.20
  -3  -3   6   24.16    1.17
  -3   6   6   24.54    2.08
  -3  -3   6   27.35    1.97
   0  -6  -6   10.94    0.86
  -6   6  -6   14.35    2.40
  -6   6  -6   15.08    2.26
   6  -6   6   16.14    2.81
  -6   0   6   15.93    2.78
  -6   0   6   13.26    1.63
  -6   0   6   11.49    0.75
   0   6   6   13.15    1.74
   0   6   6   12.69    1.88
  -6   0   6   14.77    1.33
   6  -6   6   13.23    0.79
  -6   9  -6    5.64    1.64
  -6   9  -6    6.92    2.17
  -3  -6  -6    5.34    0.76
  -9   3   6    4.59    1.20
  -9   3   6    6.02    2.14
   6  -9   6    6.09    0.80
  -9   3   6    4.49    0.57
   3   6   6    4.83    1.46
   3   6   6    6.75    1.42
  -6  12  -6   33.18    5.33
  -6  -6  -6   40.28    1.83
  -6  -6  -6   38.17    4.57
  -6  12  -6   43.51    4.22
   6   6   6   37.56    3.72
 -12   6   6   36.00    3.36
   6 -12   6   41.03    2.14
  11  -7  -6   66.98    2.48
  -4  11  -6   69.96    5.00
  -4  11  -6   68.99    5.45
  -7  -4  -6   74.09    5.20
 -11   7   6   71.03    4.58
 -11   7   6   67.54    2.48
 -11   7   6   61.36    5.61
   7   4   6   71.52    4.79
   4 -11   6   68.35    2.93
  -1   8  -6   34.78    3.09
  -1   8  -6   42.83    3.70
   8  -7  -6   38.54    1.65
  -7  -1  -6   36.05    3.27
  -8   7   6   39.84    1.67
   7   1   6   32.95    2.95
  -8   7   6   37.45    2.91
  -8   7   6   38.23    3.80
   7   1   6   33.06    2.87
   1  -8   6   41.30    1.92
  -7   2  -6   59.94    3.92
   2   5  -6   60.52    3.94
   2   5  -6   59.55    3.43
  -7   2  -6   60.57    3.87
   5  -7  -6   66.03    2.39
  -2  -5   6   63.31    2.36
   7  -2   6   62.44    4.05
  -5   7   6   60.43    4.14
  -5   7   6   61.34    3.63
  -5   7   6   61.39    2.32
  -7   5  -6   63.75    4.32
   2  -7  -6   57.00    2.31
  -7   5  -6   59.42    3.87
   5   2  -6   59.89    2.99
  -5  -2   6   61.05    4.39
   7  -5   6   62.69    1.95
  -5  -2   6   60.32    2.16
  -5  -2   6   61.77    3.16
   7  -5   6   61.16    4.31
  -2   7   6   58.34    3.65
  -2   7   6   57.65    3.62
  -5  -2   6   56.71    3.01
  -7   8  -6   62.62    4.38
  -1  -7  -6   63.27    2.50
  -7   8  -6   67.96    4.84
   1   7   6   63.03    4.08
  -8   1   6   70.65    5.22
  -8   1   6   64.01    3.31
   1   7   6   63.48    3.70
  -8   1   6   63.39    2.19
  -8   1   6   63.52    3.54
   7  -8   6   61.90    2.34
  -7  11  -6   50.05    4.34
  -4  -7  -6   42.74    2.05
  -7  11  -6   51.00    7.07
   4   7   6   46.51    3.89
 -11   4   6   43.65    3.50
   4   7   6   47.53    3.54
   7 -11   6   47.93    2.19
 -11   4   6   51.13    5.07
   7 -14   6    7.54    1.10
  -5  13  -6    7.37    2.50
  -8  -5  -6    5.11    2.13
 -13   8   6    3.34    1.72
   5 -13   6    4.96    0.94
   8   5   6    4.30    1.95
  -8  -2  -6   27.56    3.86
  -2  10  -6   32.70    4.09
  -2  10  -6   37.35    4.73
  10  -8  -6   31.97    1.56
 -10   8   6   31.82    1.54
   8   2   6   28.68    3.45
   2 -10   6   32.57    1.86
 -10   8   6   31.19    3.00
 -10   8   6   38.05    5.12
   1   7  -6   35.93    3.03
  -8   1  -6   34.62    3.16
   7  -8  -6   37.63    1.71
   1   7  -6   39.40    3.47
  -1  -7   6   37.24    1.84
  -7   8   6   35.21    2.93
   8  -1   6   34.28    3.15
  -7   8   6   37.25    1.70
  -7   8   6   36.63    3.64
   4   4  -6   18.86    1.85
  -8   4  -6   16.23    2.63
   4   4  -6   17.87    2.48
   4  -8  -6   17.08    1.13
  -8   4  -6   14.94    2.56
  -4   8   6   19.46    2.61
  -4   8   6   19.07    2.80
  -4  -4   6   15.52    1.03
   7   1  -6   63.11    3.32
   1  -8  -6   66.92    2.65
  -8   7  -6   63.04    4.83
  -8   7  -6   63.17    4.40
  -7  -1   6   72.95    5.24
  -1   8   6   71.08    4.45
   8  -7   6   67.34    2.29
  -1   8   6   64.74    4.01
  -7  -1   6   64.15    2.33
  -7  -1   6   70.01    3.73
  -2  -8  -6   20.62    1.39
  -8  10  -6   20.00    3.07
   2   8   6   23.45    2.47
 -10   2   6   22.03    4.26
   2   8   6   16.47    2.75
 -10   2   6   24.92    2.86
   8 -10   6   22.02    1.32
 -10   2   6   21.93    1.08
  -5  -8  -6    2.86    0.72
  -8  13  -6    5.52    2.15
   5   8   6    1.87    1.42
   5   8   6    2.46    1.73
   8 -13   6    3.21    0.75
   8 -16   6    6.80    1.27
   6 -15   6    4.09    1.04
  -9  -3  -6    8.22    2.35
  -3  12  -6    5.82    2.10
  12  -9  -6    8.55    0.94
  -3  12  -6    5.20    2.33
 -12   9   6    8.16    2.15
 -12   9   6   10.77    3.06
   9   3   6    6.93    1.88
   3 -12   6    6.67    1.09
  -9   0  -6    0.53    1.11
   0   9  -6    5.09    1.79
   0   9  -6    3.50    1.36
   9  -9  -6    2.37    0.50
  -9   9   6    3.34    1.31
  -9   9   6    1.43    1.27
   0  -9   6    4.06    0.78
  -9   3  -6    4.45    1.60
   6  -9  -6    4.76    0.74
   3   6  -6    4.56    1.33
   3   6  -6    2.21    1.29
  -3  -6   6    5.71    0.82
  -6   9   6    7.50    2.22
  -6   9   6    5.86    1.52
   6   3  -6    6.74    1.41
  -9   6  -6    5.54    1.73
   3  -9  -6    6.73    0.90
  -6  -3   6    4.11    1.15
  -3   9   6    4.92    1.57
  -6  -3   6    5.86    0.74
  -3   9   6    3.93    1.39
  -6  -3   6    5.07    1.79
   0  -9  -6   10.73    1.14
  -9   9  -6   11.66    2.48
  -9   0   6   12.58    3.26
  -9   0   6   13.33    2.17
  -9   0   6   10.94    0.79
   0   9   6   10.04    2.01
   0   9   6   15.21    2.63
   9  -9   6   12.18    0.91
  -3  -9  -6   21.58    1.53
  -9  12  -6   22.70    3.61
   3   9   6   19.18    2.98
   3   9   6   23.78    3.68
 -12   3   6   16.94    2.70
   9 -12   6   22.31    1.47
   9 -15   6    2.58    0.75
   7 -17   6    3.99    1.10
   4 -14   6    0.61    0.63
 -10  -1  -6   10.72    2.63
  -1  11  -6   12.02    2.74
  11 -10  -6   17.48    1.19
  -1  11  -6   14.12    3.13
 -11  10   6   21.10    3.26
 -11  10   6   18.91    4.14
   1 -11   6   16.33    1.46
   2   8  -6   24.30    3.29
   2   8  -6   33.49    4.27
   8 -10  -6   27.65    1.57
 -10   2  -6   32.04    4.00
  -8  10   6   35.20    4.86
  -8  10   6   31.47    3.66
  -2  -8   6   28.26    1.70
 -10   5  -6    3.26    1.63
   5 -10  -6    5.03    0.83
   5   5  -6    3.16    1.45
   5   5  -6    4.79    1.32
  -5  10   6    5.71    1.67
  -5  -5   6    5.87    0.81
  -5  10   6    9.09    2.34
  -5  -5   6    4.47    2.40
   2 -10  -6   23.30    1.55
   8   2  -6   21.44    2.54
 -10   8  -6   22.01    3.44
  10  -8   6   24.79    1.23
  -2  10   6   27.40    3.65
  -2  10   6   19.13    3.07
  -8  -2   6   20.63    2.74
  -8  -2   6   21.91    1.24
  -1 -10  -6    9.65    1.21
 -10  11  -6    6.83    2.30
   1  10   6   11.96    2.43
  10 -11   6   12.73    1.03
 -11   1   6   12.23    2.35
   1  10   6   12.05    2.64
  -4 -10  -6    0.85    0.61
  10 -14   6    0.16    0.51
   4  10   6   -0.39    1.14
  10 -17   6    3.75    1.02
   5 -16   6   14.12    1.83
  -2  13  -6    8.62    2.78
   2 -13   6    7.30    1.25
 -13  11   6    7.02    2.19
  10 -11  -6   16.71    1.23
 -11   1  -6   20.25    3.49
   1  10  -6   14.20    3.06
   1  10  -6   11.54    2.67
  -1 -10   6   14.48    1.53
 -10  11   6   20.14    4.19
 -10  11   6   14.16    2.77
   4   7  -6   63.38    5.02
   7 -11  -6   70.26    2.91
   4   7  -6   70.24    4.61
 -11   4  -6   63.92    4.95
  -4  -7   6   71.54    2.89
  -7  11   6   70.59    5.44
  -7  11   6   75.39    5.15
 -11   7  -6   47.06    4.17
   7   4  -6   47.53    3.41
   4 -11  -6   44.79    2.28
  -4  11   6   43.30    3.96
  -4  11   6   50.54    4.38
  -7  -4   6   46.43    2.03
  -7  -4   6   46.02    3.62
   1 -11  -6    9.16    1.18
 -11  10  -6   13.91    3.14
 -10  -1   6    7.12    2.01
  -1  11   6    9.38    2.42
  -1  11   6   12.86    2.69
  -2 -11  -6    4.34    0.98
   2  11   6    5.40    1.83
  11 -13   6    5.13    0.88
   5  11   6    8.37    2.74
  11 -16   6   14.31    1.61
   3 -15   6   24.23    2.09
   0  12  -6   17.40    3.81
  12 -12  -6   13.32    1.42
   0  12  -6   21.24    4.22
   0 -12   6   15.30    1.76
 -12  12   6   14.99    3.07
 -12  12   6   13.09    3.64
 -12   3  -6    9.24    2.52
   3   9  -6    5.51    2.16
   3   9  -6    6.49    1.97
   9 -12  -6    8.30    1.10
  -9  12   6   10.54    2.78
  -9  12   6    7.58    2.15
  -3  -9   6    5.90    1.02
   6   6  -6   43.74    4.33
   6   6  -6   41.90    3.53
   6 -12  -6   38.17    2.13
 -12   6  -6   34.97    4.56
  -6  12   6   41.38    4.04
  -6  12   6   43.73    4.43
  -6  -6   6   38.68    1.98
   3 -12  -6   22.61    1.65
   9   3  -6   18.70    2.64
 -12   9  -6   19.60    3.43
  -9  -3   6   19.04    3.09
  -9  -3   6   18.59    1.51
  -3  12   6   31.07    4.29
  -3  12   6   21.85    3.56
   0 -12  -6   18.03    1.86
   0  12   6   16.86    3.24
  -3 -12  -6   39.21    2.43
   3  12   6   47.37    4.61
  12 -15   6   41.75    2.48
   1 -14   6   -0.30    0.74
  11 -13  -6    7.33    1.12
   2  11  -6    4.84    2.37
   2  11  -6    8.21    2.53
 -11  13   6    7.30    2.37
 -11  13   6    6.07    2.63
  -2 -11   6    9.46    1.34
   8 -13  -6    4.88    0.94
   5   8  -6    4.19    1.76
 -13   5  -6    4.26    1.96
   5   8  -6    4.75    2.25
  -8  13   6    8.02    2.69
  -8  13   6    6.76    2.27
  -5  -8   6    4.38    0.90
 -13   8  -6    4.54    2.11
   5 -13  -6    1.64    0.65
   8   5  -6    1.10    1.19
  -8  -5   6    2.74    0.72
  -5  13   6    3.70    1.74
  -5  13   6    0.83    1.48
  -8  -5   6    2.82    1.44
   2 -13  -6    4.36    1.06
  -2  13   6    5.64    2.21
  -1 -13  -6    1.38    0.84
   1  13   6    0.60    1.54
   1  13  -6    0.89    1.94
  13 -14  -6   -0.23    0.48
  -1 -13   6    1.20    0.82
  10 -14  -6    0.75    0.56
   4  10  -6    1.51    1.69
   4  10  -6   -1.08    1.40
 -10  14   6   -1.24    1.49
  -4 -10   6    0.78    0.71
   7 -14  -6   11.34    1.51
   7   7  -6    7.55    2.06
  -7  14   6    5.34    2.32
  -7  -7   6    9.98    2.33
  -7  -7   6   10.48    1.29
   4 -14  -6    0.09    0.54
  -4  14   6   -0.31    1.46
   1 -14  -6    0.54    0.78
  -1  14   6    0.54    1.65
  12 -15  -6   24.39    1.82
   3  12  -6   20.32    4.37
 -12  15   6   34.34    6.17
  -3 -12   6   20.93    1.86
   6   9  -6    3.12    2.50
   9 -15  -6    4.82    1.00
  -9  15   6    7.36    3.11
  -6  -9   6    3.82    0.96
   6 -15  -6    2.63    0.91
  -6  15   6    2.77    2.12
   3 -15  -6   49.49    2.88
  -3  15   6   39.71    5.61
  11 -16  -6   17.51    1.85
   5  11  -6   16.70    4.23
 -11  16   6   19.52    4.83
  -5 -11   6   17.43    1.87
   8 -16  -6    7.42    1.35
  -8  16   6    6.98    3.01
   5 -16  -6   15.06    1.87
  -5  16   6   13.83    3.95
   7  10  -6    2.58    2.47
  10 -17  -6    7.21    1.31
 -10  17   6    2.89    2.69
   7 -17  -6    4.28    1.15
  -7  17   6    4.48    2.61
  -1   0  -7  198.77    6.35
   0   1  -7  196.22    5.99
  -1   0  -7  190.51    6.08
   1  -1  -7  202.57    5.74
   0   1  -7  210.47    6.48
   1  -1  -7  206.31    5.73
  -1   1   7  200.30    6.14
   0  -1   7  208.68    5.60
   1   0   7  192.32    5.84
   1   0   7  189.35    5.50
   0  -1   7  201.44    6.49
   1   0   7  201.18    6.26
  -1   1   7  203.22    5.66
  -1   1   7  203.51    6.47
   0  -1   7  201.68    5.97
  -2  -1  -7  220.84    7.39
  -2  -1  -7  220.13    7.20
   3  -2  -7  228.43    6.29
  -1   3  -7  208.48    7.20
  -1   3  -7  225.14    7.69
  -3   2   7  232.22    6.29
   1  -3   7  219.69    6.20
  -3   2   7  226.58    7.93
  -3   2   7  218.21    6.18
   2   1   7  226.32    7.24
   1  -3   7  219.97    7.70
   1  -3   7  216.74    7.20
   2   1   7  218.48    6.06
   0  -2  -7  154.10    4.99
  -2   2  -7  143.33    5.11
  -2   2  -7  139.59    5.19
  -2   0   7  150.11    5.30
   0   2   7  145.44    4.17
  -2   0   7  151.44    5.74
  -2   0   7  146.79    4.21
   0   2   7  155.15    4.96
   2  -2   7  141.87    5.23
   0   2   7  140.19    4.40
   2  -2   7  142.73    5.15
   2  -2   7  136.57    4.10
  -3  -2  -7   22.43    1.98
   5  -3  -7   23.33    1.43
  -2   5  -7   22.62    2.16
  -2   5  -7   19.55    1.87
  -3  -2  -7   22.13    0.96
   3   2   7   26.24    2.01
  -5   3   7   24.57    2.44
   2  -5   7   19.80    1.93
  -5   3   7   21.52    1.04
   3   2   7   24.18    0.98
  -5   3   7   24.28    1.52
   2  -5   7   21.11    1.09
   1   2  -7  228.67    7.65
   1   2  -7  208.30    6.61
  -3   1  -7  224.20    7.16
  -3   1  -7  213.84    7.48
   2  -3  -7  232.99    6.89
  -1  -2   7  214.63    6.15
  -1  -2   7  212.53    7.57
   3  -1   7  226.62    7.47
  -1  -2   7  219.55    6.76
  -2   3   7  221.03    7.41
  -2   3   7  231.90    6.84
  -2   3   7  217.64    6.15
   3  -1   7  216.83    5.96
   3  -1   7  209.17    6.98
  -3   4  -7   79.05    3.81
  -3   4  -7   81.27    4.03
  -1  -3  -7   75.54    3.57
  -1  -3  -7   73.61    2.45
   3  -4   7   79.45    2.49
  -4   1   7   77.98    2.58
   1   3   7   71.70    2.45
   1   3   7   71.94    3.48
   3  -4   7   83.90    4.12
  -4   1   7   73.59    4.18
  -4   1   7   75.75    2.47
   3  -4   7   82.63    3.87
   1   3   7   76.21    2.64
  -4   1   7   78.88    2.48
  -4  -3  -7   17.40    2.37
   7  -4  -7   16.90    1.62
  -3   7  -7   20.87    2.62
  -4  -3  -7   16.66    0.89
  -3   7  -7   17.77    2.72
  -7   4   7   15.17    0.92
  -7   4   7   17.72    2.99
  -7   4   7   17.17    1.94
   4   3   7   16.15    2.11
   3  -7   7   18.69    1.13
  -4   0  -7    0.87    0.60
  -4   0  -7    0.51    0.58
   0   4  -7    1.37    0.69
   4  -4  -7    0.69    0.51
   0   4  -7    1.99    0.74
  -4   4   7    1.71    0.36
   4   0   7    1.55    0.59
   4   0   7   -0.14    0.48
   0  -4   7    1.35    0.35
   4   0   7    1.28    0.24
  -4   4   7    1.37    0.54
  -4   4   7    0.55    0.66
   0  -4   7    0.53    0.55
   1  -4  -7   74.55    3.49
   3   1  -7   78.74    2.73
   1  -4  -7   77.14    2.57
  -4   3  -7   78.50    3.89
   3   1  -7   80.31    3.86
  -4   3  -7   86.75    3.94
  -3  -1   7   80.28    4.36
  -1   4   7   75.73    2.55
  -1   4   7   75.06    3.48
  -1   4   7   73.42    3.28
   4  -3   7   80.12    3.82
   4  -3   7   78.42    2.37
  -3  -1   7   75.80    2.53
   4  -3   7   82.65    4.03
  -3  -1   7   77.28    2.87
   6  -2  -7   53.71    2.41
  -2  -4  -7   52.68    1.94
  -4   6  -7   52.35    3.45
  -4   6  -7   49.78    3.57
   2   4   7   51.68    3.18
   2   4   7   53.78    2.45
  -6   2   7   54.02    2.49
   4  -6   7   49.04    1.95
  -6   2   7   52.36    2.27
  -6   2   7   52.91    1.89
  -6   2   7   54.65    3.99
  -5  -4  -7  119.00    3.75
  -4   9  -7  115.30    6.65
  -4   9  -7  125.58    6.44
  -5  -4  -7  117.51    6.28
  -9   5   7  120.22    5.42
  -9   5   7  117.48    3.77
  -9   5   7  121.61    7.25
   5   4   7  123.13    6.08
   4  -9   7  126.44    4.17
  -1   6  -7   48.03    3.11
  -5  -1  -7   42.26    3.12
  -1   6  -7   40.74    3.27
   6  -5  -7   44.73    2.63
  -6   5   7   45.67    3.62
   5   1   7   42.66    2.86
  -6   5   7   46.76    2.68
   1  -6   7   46.94    1.90
   5   1   7   43.62    2.62
  -6   5   7   43.11    1.73
   2   3  -7   23.29    1.64
   2   3  -7   22.94    2.08
  -5   2  -7   20.45    2.13
   3  -5  -7   24.99    1.89
  -5   2  -7   24.33    2.15
   3  -5  -7   23.81    1.15
  -3   5   7   25.45    1.89
  -2  -3   7   20.54    1.66
  -3   5   7   24.05    1.16
  -3   5   7   23.60    2.07
   5  -2   7   19.21    1.95
  -2  -3   7   21.45    1.12
   0  -5  -7  148.19    4.51
  -5   5  -7  160.91    6.73
  -5   5  -7  142.66    6.28
   5  -5   7  152.73    4.36
  -5   0   7  144.23    4.99
   5  -5   7  158.53    6.94
   0   5   7  145.04    5.96
  -5   0   7  142.89    4.89
  -5   0   7  149.88    4.42
   0   5   7  148.17    4.49
  -5   0   7  149.18    7.00
   0   5   7  143.96    5.36
  -3  -5  -7    6.30    0.74
  -5   8  -7    5.46    1.56
  -5   8  -7    6.64    1.85
   8  -3  -7    8.67    1.39
   3   5   7    7.44    1.63
  -8   3   7    7.06    2.09
  -8   3   7    8.44    1.26
   3   5   7    5.63    1.13
  -8   3   7    7.46    0.62
   5  -8   7    5.71    0.77
  -8   3   7    6.50    1.28
  -6  -5  -7   32.06    4.04
  -6  -5  -7   33.61    1.57
  -5  11  -7   32.52    4.10
  -5  11  -7   33.54    4.53
  11  -6  -7   32.14    1.51
   5 -11   7   31.92    1.85
 -11   6   7   35.92    3.15
 -11   6   7   31.47    1.51
 -11   6   7   40.28    5.71
   6   5   7   31.49    3.77
   8  -6  -7   37.78    1.63
  -6  -2  -7   39.67    3.31
  -2   8  -7   37.02    3.42
  -2   8  -7   40.97    3.29
  -8   6   7   39.30    2.79
  -8   6   7   37.83    1.64
   2  -8   7   38.24    1.87
   6   2   7   34.56    2.93
  -8   6   7   39.46    3.83
   1   5  -7   43.04    2.78
   1   5  -7   47.44    3.41
   5  -6  -7   42.59    1.76
   5  -6  -7   45.75    2.87
  -6   1  -7   41.29    3.09
  -5   6   7   46.08    3.43
  -1  -5   7   43.00    2.87
  -5   6   7   41.58    2.72
  -5   6   7   41.84    1.75
  -1  -5   7   45.51    1.85
   6  -1   7   41.03    2.89
   4   2  -7   51.12    3.37
  -6   4  -7   52.88    3.50
   2  -6  -7   55.26    2.08
   4   2  -7   52.26    2.50
  -6   4  -7   52.14    3.54
   6  -4   7   50.79    1.68
  -2   6   7   51.80    3.18
  -4  -2   7   52.13    3.90
  -4  -2   7   48.77    1.93
  -2   6   7   53.30    2.04
  -2   6   7   58.14    3.24
  -4  -2   7   49.34    2.61
  -6   7  -7  212.94    9.11
  -6   7  -7  199.39    8.57
  -1  -6  -7  211.87    6.21
   6  -7   7  207.58    6.10
   1   6   7  202.50    8.22
   1   6   7  212.60    7.46
  -7   1   7  212.78    6.00
  -7   1   7  205.06    9.47
  -7   1   7  203.55    6.91
  -7   1   7  216.76    7.24
  -6  10  -7   20.93    3.34
  -4  -6  -7   20.82    1.26
  -6  10  -7   23.06    3.65
 -10   4   7   22.31    1.14
 -10   4   7   20.71    2.50
   6 -10   7   19.40    1.33
   4   6   7   19.55    2.13
   4   6   7   23.23    3.13
 -10   4   7   21.97    4.07
  -7  -6  -7   15.90    3.68
  -6  13  -7   16.32    3.43
   6 -13   7   16.55    1.46
   7   6   7   10.37    2.73
  10  -7  -7  156.89    4.90
  -3  10  -7  166.47    7.84
  -3  10  -7  157.59    8.29
  -7  -3  -7  160.93    7.89
   3 -10   7  153.60    5.28
 -10   7   7  157.00    4.90
 -10   7   7  161.80    7.14
   7   3   7  163.72    7.48
 -10   7   7  154.34    8.82
   0   7  -7  107.03    5.37
   0   7  -7  109.61    5.94
  -7   0  -7  102.07    5.59
   7  -7  -7  107.19    3.55
  -7   7   7  114.43    5.21
  -7   7   7  103.74    3.51
  -7   7   7  104.80    6.21
   0  -7   7  108.77    3.73
   7   0   7  103.04    5.25
  -7   3  -7   19.06    2.73
   4  -7  -7   17.91    1.10
   3   4  -7   15.12    1.84
   3   4  -7   18.07    2.64
  -7   3  -7   15.29    2.26
  -4   7   7   21.44    2.88
  -4   7   7   17.22    1.07
   7  -3   7   16.12    2.53
  -3  -4   7   14.31    0.99
  -3  -4   7   17.97    2.12
  -4   7   7   21.13    2.45
  -7   6  -7  206.58    9.12
   1  -7  -7  223.94    6.55
   6   1  -7  223.28    7.27
  -7   6  -7  216.82    8.87
  -6  -1   7  216.76    6.31
  -1   7   7  230.81    8.72
  -6  -1   7  219.87    7.49
  -6  -1   7  213.15    9.65
   7  -6   7  211.71    6.13
   7  -6   7  216.56    9.49
  -6  -1   7  214.18    7.40
  -1   7   7  221.05    8.22
  -7   9  -7   72.46    4.93
  -2  -7  -7   72.03    2.80
  -7   9  -7   75.29    5.47
  -9   2   7   71.08    2.51
   2   7   7   77.05    4.09
   2   7   7   72.18    4.66
   7  -9   7   75.12    2.77
  -9   2   7   73.24    3.92
  -9   2   7   85.78    6.05
  -7  12  -7   17.98    3.40
  -5  -7  -7   12.15    2.64
  -5  -7  -7   15.30    1.21
   7 -12   7   13.89    1.26
   5   7   7   14.89    2.40
 -12   5   7   14.87    2.49
   5   7   7   16.43    2.78
   7 -15   7   15.75    1.71
  12  -8  -7    4.71    0.70
  -4  12  -7    2.65    1.90
  -4  12  -7    1.84    1.53
  -8  -4  -7    6.34    2.06
   8   4   7    3.99    1.65
 -12   8   7    3.49    1.63
 -12   8   7    2.71    1.80
 -12   8   7    6.16    0.78
   4 -12   7    2.53    0.76
  -1   9  -7   30.83    3.66
  -1   9  -7   33.29    3.61
  -8  -1  -7   28.30    3.60
   9  -8  -7   30.30    1.54
  -9   8   7   31.51    2.89
  -9   8   7   29.86    1.52
  -9   8   7   35.77    4.79
   1  -9   7   30.62    1.80
   2   6  -7   37.92    2.91
   2   6  -7   39.08    3.41
   6  -8  -7   36.81    1.75
  -8   2  -7   38.49    3.29
  -6   8   7   36.93    1.74
   8  -2   7   37.87    3.33
  -6   8   7   37.61    2.99
  -2  -6   7   40.66    1.87
  -6   8   7   37.51    3.50
  -8   5  -7    4.94    1.64
   5   3  -7    6.88    1.28
   5   3  -7    4.47    1.39
   3  -8  -7    6.21    0.82
  -8   5  -7    8.07    1.88
  -5  -3   7    4.01    1.57
   8  -5   7    8.72    2.37
  -5  -3   7    5.85    0.71
  -5  -3   7    6.84    1.39
  -3   8   7    5.12    1.34
  -3   8   7    7.20    1.69
  -8   8  -7   73.41    4.97
   0  -8  -7   73.91    2.93
  -8   0   7   80.64    5.92
   0   8   7   79.32    4.84
   8  -8   7   72.93    2.66
  -8   0   7   74.80    2.60
   0   8   7   77.43    4.30
  -8   0   7   80.18    4.09
  -8  11  -7   22.72    3.64
  -3  -8  -7   15.59    1.27
   3   8   7   16.77    2.53
   3   8   7   18.37    3.01
 -11   3   7   18.86    2.56
   8 -11   7   15.73    1.23
   8 -14   7    1.68    0.65
   8 -17   7   25.77    2.18
   5 -14   7    9.02    1.31
  -2  11  -7   66.24    5.47
  11  -9  -7   61.45    2.50
  -9  -2  -7   62.67    5.14
  -2  11  -7   58.09    4.79
 -11   9   7   60.16    2.47
   2 -11   7   60.94    2.87
 -11   9   7   66.74    5.88
 -11   9   7   63.48    4.52
  -9   1  -7   36.17    4.19
   1   8  -7   34.71    4.41
   1   8  -7   31.68    3.11
   8  -9  -7   30.98    1.63
  -1  -8   7   30.57    1.77
  -8   9   7   28.07    4.12
  -8   9   7   30.77    1.62
  -8   9   7   28.97    2.87
   4   5  -7  127.75    6.75
   4   5  -7  128.19    5.67
   5  -9  -7  123.12    4.24
  -9   4  -7  126.79    6.60
  -4  -5   7  121.99    4.12
  -5   9   7  127.74    6.25
  -5   9   7  119.63    6.61
   7   2  -7   74.28    3.82
   2  -9  -7   74.66    2.97
  -9   7  -7   78.60    5.13
  -7  -2   7   82.40    5.93
   9  -7   7   78.19    2.51
  -2   9   7   69.08    4.54
  -7  -2   7   76.45    4.06
  -2   9   7   71.16    4.73
  -7  -2   7   75.76    2.72
  -1  -9  -7    0.58    0.50
  -9  10  -7   -0.55    1.16
   1   9   7    0.54    1.02
   1   9   7    0.62    0.89
 -10   1   7    0.52    0.94
   9 -10   7    0.69    0.42
 -10   1   7    1.14    0.37
  -4  -9  -7   42.96    2.27
   9 -13   7   46.18    2.33
   4   9   7   43.98    3.86
   9 -16   7    2.68    0.89
   6 -16   7   27.42    2.20
 -13  10   7    5.35    2.19
   3 -13   7    3.40    0.93
   0  10  -7    1.67    1.22
   0  10  -7    0.36    1.35
 -10   0  -7   -0.79    1.14
  10 -10  -7    0.04    0.32
 -10  10   7   -0.41    1.14
 -10  10   7   -0.53    0.96
   0 -10   7    0.88    0.57
   3   7  -7  169.55    8.29
 -10   3  -7  152.72    7.82
   7 -10  -7  152.40    5.19
   3   7  -7  164.43    7.26
  -7  10   7  158.12    8.36
  -3  -7   7  159.30    5.24
  -7  10   7  161.74    7.56
   6   4  -7   22.50    2.20
   4 -10  -7   20.19    1.42
 -10   6  -7   25.64    3.74
  -4  10   7   22.97    3.19
  -6  -4   7   21.01    1.29
  -6  -4   7   15.05    3.16
  -4  10   7   26.93    3.81
   1 -10  -7    1.13    0.60
 -10   9  -7   -0.92    0.91
  -9  -1   7    0.18    0.83
  -9  -1   7    0.71    0.39
  -1  10   7    0.60    0.94
  -1  10   7    0.71    1.24
  10  -9   7    0.94    0.41
  -2 -10  -7   36.42    2.07
 -10  12  -7   33.20    4.62
  10 -12   7   36.63    1.93
   2  10   7   35.64    4.60
   2  10   7   37.96    3.56
  -5 -10  -7   14.74    1.82
  10 -15   7   17.01    1.72
   5  10   7   16.19    3.07
   4 -15   7   15.94    1.88
  12 -11  -7   14.88    1.23
  -1  12  -7   21.44    4.13
  -1  12  -7   12.77    3.09
   1 -12   7   15.57    1.73
 -12  11   7   16.71    3.05
 -12  11   7   18.71    4.19
   9 -11  -7   59.33    2.64
   2   9  -7   66.27    5.33
 -11   2  -7   59.32    4.95
   2   9  -7   66.09    4.82
  -9  11   7   54.23    5.17
  -2  -9   7   66.10    2.86
  -9  11   7   57.44    4.61
   5   6  -7   30.30    3.94
 -11   5  -7   33.61    4.38
   6 -11  -7   31.88    1.86
   5   6  -7   35.48    3.13
  -6  11   7   38.08    4.43
  -5  -6   7   33.89    1.81
  -6  11   7   36.11    4.86
   8   3  -7   23.16    2.78
 -11   8  -7   13.50    2.93
   3 -11  -7   19.87    1.53
  -3  11   7   20.26    3.48
  -8  -3   7   16.59    2.50
  -8  -3   7   22.43    1.34
  -3  11   7   17.15    2.98
   0 -11  -7   24.37    1.75
 -11  11  -7   21.55    3.74
   0  11   7   30.89    4.09
   0  11   7   30.32    4.11
  -3 -11  -7   24.05    1.88
  11 -14   7   26.16    1.79
   3  11   7   26.33    3.78
   2 -14   7    8.24    1.44
  11 -12  -7   15.70    1.30
   1  11  -7   13.11    3.08
   1  11  -7   13.30    3.00
 -11  12   7    9.49    3.03
 -11  12   7   13.85    2.89
  -1 -11   7   15.77    1.66
 -12   4  -7    2.28    1.74
   4   8  -7    2.98    1.48
   8 -12  -7    5.05    0.94
   4   8  -7    4.42    2.00
  -8  12   7    1.91    1.65
  -8  12   7    6.02    2.00
  -4  -8   7    6.14    1.00
   7   5  -7   13.17    2.22
   5 -12  -7   13.28    1.47
 -12   7  -7   16.85    3.09
  -5  12   7   13.89    3.05
  -7  -5   7    9.52    1.98
  -7  -5   7   16.58    1.25
  -5  12   7   12.91    2.79
   2 -12  -7   39.95    2.22
 -12  10  -7   34.67    4.87
  -2  12   7   29.38    4.21
  -2  12   7   33.42    4.35
  -1 -12  -7    6.73    1.19
   1  12   7    4.78    1.86
  -4 -12  -7    1.03    0.76
  12 -16   7   -0.33    0.63
   4  12   7    0.75    1.67
   3 -16   7    0.92    0.87
  13 -13  -7   52.92    2.60
   0 -13   7   50.68    2.93
 -13  13   7   60.70    7.83
 -13  13   7   61.26    7.83
  10 -13  -7    2.97    0.81
   3  10  -7    3.34    2.06
   3  10  -7    5.21    2.03
 -10  13   7    1.41    1.81
 -10  13   7    5.65    2.06
  -3 -10   7    4.18    0.92
   6   7  -7   12.43    3.00
   6   7  -7   15.64    2.79
 -13   6  -7   11.30    2.97
   7 -13  -7   16.55    1.69
  -7  13   7    9.55    2.44
  -7  13   7   15.89    3.56
  -6  -7   7   15.45    1.35
   4 -13  -7   46.48    2.56
  -4  13   7   51.12    4.91
  -4  13   7   50.31    4.81
  -9  -4   7   39.60    4.60
   1 -13  -7    6.65    1.22
  -1  13   7    6.06    2.08
  -2 -13  -7   20.81    2.13
   2  13   7   20.57    3.89
   1 -15   7   13.72    1.89
  12 -14  -7    9.72    1.31
   2  12  -7    9.16    4.15
  -2 -12   7   11.17    1.50
 -12  14   7   10.97    3.62
   9 -14  -7   10.96    1.44
   5   9  -7    8.76    2.47
   5   9  -7    6.21    2.56
  -5  -9   7   11.51    1.42
  -9  14   7   15.36    3.93
   6 -14  -7    4.77    1.04
  -6  14   7    4.81    2.24
  -8  -6   7    4.01    0.82
  -8  -6   7    3.59    1.95
   3 -14  -7   21.66    1.93
  -3  14   7   22.51    4.12
   0 -14  -7    9.30    1.52
   0  14   7    9.32    2.94
  -1 -14   7    8.84    1.56
   4  11  -7   18.61    4.58
  11 -15  -7   17.82    1.80
  -4 -11   7   14.38    1.70
 -11  15   7   21.28    4.94
   7   8  -7   15.55    3.78
   8 -15  -7   16.57    1.80
  -7  -8   7   11.20    3.69
  -8  15   7   18.36    4.34
  -7  -8   7   17.09    1.55
   5 -15  -7   20.92    2.10
  -5  15   7   16.67    3.88
   2 -15  -7   23.68    2.39
  -2  15   7   22.22    4.41
  13 -16  -7    0.62    0.66
  -3 -13   7    1.44    0.88
  10 -16  -7   27.10    2.03
 -10  16   7   31.54    5.80
  -6 -10   7   25.66    2.02
   7 -16  -7    4.23    0.94
  -7  16   7    5.01    2.77
   4 -16  -7    0.13    0.76
  -4  16   7    1.18    1.96
   9 -17  -7   25.26    2.11
  -9  17   7   30.47    5.67
   1   0  -8   38.64    1.46
  -1   1  -8   36.14    1.98
  -1   1  -8   40.19    1.95
   0  -1  -8   40.84    1.89
   0  -1  -8   38.53    1.79
  -1   0   8   38.27    1.44
   1  -1   8   37.68    1.98
   0   1   8   39.40    1.64
  -1   0   8   37.65    2.07
   0   1   8   39.48    1.77
  -1   0   8   41.35    2.31
   0   1   8   37.27    1.42
   0   1   8   38.89    1.78
   1  -1   8   39.34    2.02
   1  -1   8   36.42    1.39
   0   2  -8   32.33    1.82
  -2   0  -8   38.74    2.05
  -2   0  -8   37.70    2.22
   0   2  -8   37.42    2.25
   2  -2  -8   35.97    1.58
  -2   2   8   39.22    2.34
  -2   2   8   37.00    1.52
  -2   2   8   35.56    1.41
   0  -2   8   39.79    1.46
   2   0   8   34.56    1.64
   2   0   8   36.14    1.32
   2   0   8   40.76    2.23
   0  -2   8   33.06    2.18
   0  -2   8   36.43    1.90
  -1  -2  -8   63.60    2.94
  -2   3  -8   64.40    3.23
  -1  -2  -8   59.01    2.97
  -2   3  -8   63.01    3.12
  -3   1   8   65.28    2.15
   1   2   8   61.26    2.06
  -3   1   8   65.49    3.17
   2  -3   8   59.88    2.08
  -3   1   8   61.20    3.49
   1   2   8   65.12    2.94
   2  -3   8   66.25    3.15
  -3  -1  -8   43.71    2.57
  -1   4  -8   45.15    2.62
  -3  -1  -8   45.14    2.79
  -1   4  -8   44.87    2.95
   4  -3  -8   43.87    1.96
   3   1   8   42.50    1.84
   3   1   8   41.35    1.50
   1  -4   8   41.69    1.69
  -4   3   8   44.94    1.68
  -4   3   8   46.84    3.16
   1  -4   8   47.00    2.68
  -4   3   8   45.41    1.95
   1  -4   8   47.90    3.06
   3   1   8   43.94    2.57
   1  -3  -8   66.38    2.87
  -3   2  -8   62.90    3.03
   2   1  -8   62.90    3.25
   2   1  -8   62.84    2.17
  -3   2  -8   63.32    3.23
  -1   3   8   63.10    2.15
  -2  -1   8   62.20    3.24
  -2  -1   8   63.75    2.28
  -2  -1   8   65.06    2.19
   3  -2   8   63.28    2.03
   3  -2   8   63.35    3.13
   3  -2   8   65.72    3.23
  -1   3   8   59.85    2.74
  -1   3   8   64.43    2.83
  -2  -3  -8   89.90    2.82
  -2  -3  -8   89.43    4.29
  -3   5  -8   88.23    4.38
   5  -2  -8   84.49    2.99
  -3   5  -8   83.44    4.53
  -5   2   8   89.27    3.14
   2   3   8   90.32    4.18
  -5   2   8   88.88    4.97
  -5   2   8   89.63    2.88
   3  -5   8   89.26    4.39
   3  -5   8   90.47    4.80
   2   3   8   88.15    2.81
   2   3   8   90.92    3.01
  -5   2   8   87.75    2.92
   3  -5   8   90.73    2.93
  -2   6  -8   33.95    2.93
  -4  -2  -8   34.76    1.32
  -4  -2  -8   36.18    2.79
  -2   6  -8   33.38    2.64
   6  -4  -8   36.57    2.08
  -6   4   8   34.68    1.47
   4   2   8   35.84    2.63
   2  -6   8   34.19    1.56
  -6   4   8   33.34    2.01
   4   2   8   32.73    1.30
  -6   4   8   29.90    2.99
   3  -4  -8   48.27    2.42
   1   3  -8   40.73    2.28
  -4   1  -8   43.06    2.55
  -4   1  -8   45.21    2.88
   1   3  -8   42.48    2.83
  -3   4   8   48.58    2.97
   4  -1   8   43.44    2.47
  -1  -3   8   46.28    2.44
   4  -1   8   43.61    1.49
  -3   4   8   45.49    2.33
  -1  -3   8   46.97    1.75
  -1  -3   8   45.51    3.08
   4  -1   8   47.10    2.82
  -3   4   8   46.10    1.74
   0  -4  -8    0.13    0.46
  -4   4  -8   -0.20    0.53
  -4   4  -8    0.63    0.61
   0  -4  -8    0.28    0.28
  -4   0   8    0.39    0.30
  -4   0   8    0.63    0.34
   0   4   8    0.77    0.31
  -4   0   8    0.38    0.24
   4  -4   8    0.36    0.59
  -4   0   8    0.68    0.78
   0   4   8    1.03    0.64
   4  -4   8    0.11    0.54
   4  -4   8    0.60    0.26
  -4   0   8    1.68    1.01
   0   4   8    0.46    0.38
   7  -3  -8   51.63    2.58
  -4   7  -8   48.86    3.46
  -4   7  -8   50.58    3.79
  -3  -4  -8   55.89    3.60
  -3  -4  -8   50.47    1.91
  -7   3   8   43.23    3.91
   3   4   8   45.84    3.22
  -7   3   8   49.47    2.31
   3   4   8   52.07    2.52
   4  -7   8   52.10    2.06
  -7   3   8   47.63    1.87
  -7   3   8   54.06    2.67
   8  -5  -8   13.26    1.81
  -3   8  -8   14.30    2.72
  -3   8  -8   14.02    2.47
  -5  -3  -8   11.43    0.78
  -5  -3  -8   13.30    2.32
  -8   5   8   13.52    1.89
  -8   5   8   12.19    0.86
   3  -8   8   11.79    1.04
   5   3   8   13.58    2.18
  -8   5   8   10.04    2.47
   0   5  -8   18.01    2.15
   5  -5  -8   20.34    1.71
  -5   0  -8   21.43    2.61
   0   5  -8   16.34    2.35
  -5   5   8   22.45    2.94
   5   0   8   18.35    1.72
   0  -5   8   15.52    1.04
  -5   5   8   19.78    1.06
   0  -5   8   17.91    2.26
  -5   5   8   18.61    1.63
   2  -5  -8   87.62    4.05
  -5   3  -8   90.06    4.39
   3   2  -8   85.06    4.45
  -5   3  -8   84.97    4.45
   2  -5  -8   90.10    2.98
   3   2  -8   94.04    3.39
   5  -3   8   83.74    4.42
  -3  -2   8   93.93    5.06
  -3  -2   8   89.76    3.53
  -2   5   8   93.10    4.12
   5  -3   8   90.92    2.68
  -3  -2   8   88.31    2.93
  -2   5   8   84.82    2.95
  -2   5   8   89.34    4.15
  -5   6  -8   16.68    2.42
  -1  -5  -8   20.25    1.12
  -5   6  -8   21.12    2.74
   5  -6   8   23.40    3.20
   5  -6   8   21.79    1.11
  -6   1   8   20.91    1.34
  -6   1   8   21.58    1.44
   1   5   8   20.62    1.55
   1   5   8   21.30    2.09
  -6   1   8   26.76    3.58
   1   5   8   20.00    1.12
  -6   1   8   21.39    1.09
  -5   9  -8   -0.14    0.91
  -4  -5  -8    1.33    0.44
  -5   9  -8   -0.29    0.87
   9  -4  -8   -0.25    0.64
  -4  -5  -8   -0.04    0.76
   4   5   8    0.66    0.86
  -9   4   8    0.59    0.33
  -9   4   8   -0.45    1.07
  -9   4   8    0.18    0.44
  -9   4   8    0.23    0.65
   5  -9   8    0.89    0.45
   4   5   8    0.80    0.60
  -6  -4  -8    5.43    1.71
  -6  -4  -8    8.10    0.79
  10  -6  -8    7.64    0.83
  -4  10  -8    3.70    1.69
  -4  10  -8    6.52    1.93
 -10   6   8    7.47    2.58
 -10   6   8    8.79    0.93
   6   4   8    4.92    1.62
 -10   6   8    6.18    1.60
   4 -10   8    5.93    0.92
  -1   7  -8    3.42    1.18
   7  -6  -8    5.70    0.68
  -1   7  -8    6.51    1.80
   7  -6  -8    5.49    1.25
  -6  -1  -8    6.90    1.77
   6   1   8    4.66    1.31
  -7   6   8    6.89    1.97
  -7   6   8    5.73    0.70
   6   1   8    4.81    1.21
   1  -7   8    5.65    0.80
  -7   6   8    7.33    1.47
   4  -6  -8   35.92    1.58
  -6   2  -8   30.98    2.73
   2   4  -8   33.41    2.28
   4  -6  -8   39.41    2.59
   2   4  -8   34.54    2.91
  -2  -4   8   35.93    1.60
  -4   6   8   34.75    1.57
  -4   6   8   32.94    2.78
  -2  -4   8   35.51    2.42
  -4   6   8   38.29    2.56
   6  -2   8   34.40    2.68
   5   1  -8   19.94    1.41
  -6   5  -8   18.32    2.55
   1  -6  -8   18.47    1.15
  -6   5  -8   20.24    2.64
  -1   6   8   20.60    1.17
  -5  -1   8   18.88    2.81
  -5  -1   8   21.67    1.51
   6  -5   8   22.02    1.00
  -5  -1   8   21.14    1.11
  -1   6   8   21.46    1.89
  -5  -1   8   19.48    1.52
   6  -5   8   23.89    3.22
  -1   6   8   22.53    2.15
  -2  -6  -8   48.88    2.01
  -6   8  -8   45.82    3.77
  -6   8  -8   46.05    3.99
   2   6   8   48.33    2.78
  -8   2   8   45.32    2.69
   6  -8   8   47.69    2.00
  -8   2   8   47.40    1.86
  -8   2   8   51.75    4.54
   2   6   8   48.53    3.62
  -8   2   8   46.78    2.52
  -6  11  -8   19.61    3.34
  -5  -6  -8   16.24    2.76
  -5  -6  -8   17.94    1.21
   5   6   8   18.19    2.95
 -11   5   8   17.41    3.45
   6 -11   8   17.70    1.37
 -11   5   8   19.16    2.58
 -11   5   8   16.31    1.06
  -7  -5  -8   29.16    4.12
  12  -7  -8   30.54    1.55
  -5  12  -8   30.59    4.30
 -12   7   8   43.43    6.30
   7   5   8   27.14    3.63
 -12   7   8   29.18    1.59
   5 -12   8   33.68    1.99
  -2   9  -8   38.12    3.93
   9  -7  -8   39.27    1.75
  -7  -2  -8   36.04    3.56
  -2   9  -8   36.07    3.38
  -9   7   8   42.79    4.25
   2  -9   8   39.55    2.02
  -9   7   8   41.28    3.07
   7   2   8   43.96    3.47
  -9   7   8   37.48    1.75
   6  -7  -8    5.86    0.74
   1   6  -8    5.99    1.49
  -7   1  -8    4.73    1.46
   1   6  -8    4.75    1.63
   7  -1   8    5.04    1.51
  -6   7   8    6.20    0.75
  -1  -6   8    5.77    0.84
  -6   7   8    5.72    1.38
  -6   7   8    7.40    1.98
  -7   4  -8   54.50    3.79
   4   3  -8   52.95    3.75
   4   3  -8   50.67    2.71
   3  -7  -8   50.06    2.11
  -7   4  -8   45.94    3.50
  -3   7   8   48.10    3.24
  -4  -3   8   53.41    4.31
  -4  -3   8   51.28    2.93
   7  -4   8   57.68    4.03
  -3   7   8   53.52    3.52
  -4  -3   8   50.29    2.03
  -3   7   8   51.52    2.10
  -7   7  -8   50.56    3.89
  -7   7  -8   48.65    4.00
   0  -7  -8   49.01    2.07
   7  -7   8   47.54    1.85
  -7   0   8   53.47    4.54
   0   7   8   42.67    3.32
  -7   0   8   50.01    2.65
  -7   0   8   46.98    2.74
  -7   0   8   46.84    1.86
   0   7   8   39.79    2.80
  -3  -7  -8    1.04    0.52
  -7  10  -8    1.10    1.17
 -10   3   8   -0.17    1.19
   3   7   8    0.67    1.09
 -10   3   8    1.59    0.42
   3   7   8    0.83    0.70
   7 -10   8    0.54    0.44
 -10   3   8    0.92    0.84
   7 -13   8    9.57    1.24
   6 -14   8    1.68    0.75
  11  -8  -8   63.74    2.45
  -3  11  -8   59.59    5.35
  -8  -3  -8   65.83    5.28
  -3  11  -8   56.97    4.76
 -11   8   8   56.94    5.53
   8   3   8   60.34    4.52
   3 -11   8   57.48    2.78
 -11   8   8   59.74    4.17
 -11   8   8   61.22    2.43
   8  -8  -8   33.51    1.66
  -8   0  -8   35.44    4.24
   0   8  -8   37.17    3.24
   0   8  -8   31.40    4.04
  -8   8   8   36.37    3.00
  -8   8   8   40.92    4.01
   0  -8   8   37.12    1.90
  -8   8   8   32.78    1.66
   3   5  -8   15.60    2.12
   5  -8  -8   10.77    0.95
  -8   3  -8   15.22    2.59
   3   5  -8   11.86    2.34
  -3  -5   8   14.03    1.06
  -5   8   8   12.73    2.07
  -5   8   8   11.80    2.37
   8  -3   8   13.19    2.48
  -5   8   8   12.28    0.99
   6   2  -8   45.14    2.60
   2  -8  -8   46.27    2.09
  -8   6  -8   45.14    3.71
  -2   8   8   45.39    3.31
   8  -6   8   44.66    1.66
  -6  -2   8   53.92    4.62
  -6  -2   8   42.63    2.72
  -6  -2   8   46.82    1.92
  -6  -2   8   43.12    2.79
  -2   8   8   50.83    3.64
  -8   9  -8   13.68    2.66
  -1  -8  -8   14.56    1.19
  -9   1   8   11.67    2.81
  -9   1   8   16.46    2.14
   1   8   8   13.62    2.14
  -9   1   8   13.88    0.93
   8  -9   8   13.79    1.04
   1   8   8   13.99    2.53
  -4  -8  -8   25.01    1.57
  -8  12  -8   24.99    3.96
   8 -12   8   25.74    1.66
   4   8   8   23.32    3.05
   4   8   8   25.48    3.79
   8 -15   8   16.76    1.77
   7 -16   8    9.64    1.49
  -4  13  -8    1.58    2.14
 -13   9   8    1.64    2.14
   4 -13   8    0.22    0.58
  10  -9  -8    1.27    0.49
  -9  -1  -8    0.03    1.22
  -1  10  -8    1.77    1.26
  -1  10  -8    0.76    1.40
 -10   9   8    1.18    0.45
   1 -10   8    0.31    0.50
 -10   9   8    1.44    1.14
 -10   9   8    2.39    1.87
  -9   2  -8   40.56    3.64
   2   7  -8   38.07    3.22
   2   7  -8   44.43    3.94
   7  -9  -8   39.63    1.92
  -2  -7   8   37.79    1.97
  -7   9   8   40.97    3.94
  -7   9   8   43.85    3.37
  -7   9   8   40.66    1.93
  -9   5  -8    0.34    1.04
   5   4  -8    0.82    0.73
   5   4  -8   -0.07    0.97
   4  -9  -8    0.60    0.43
  -5  -4   8   -0.59    1.16
  -5  -4   8    0.54    0.39
  -4   9   8    0.89    1.03
  -4   9   8   -0.20    0.74
  -9   8  -8   13.36    2.71
   1  -9  -8   16.19    1.26
   9  -8   8   11.81    0.90
  -1   9   8   19.75    3.04
  -8  -1   8   12.66    3.10
  -1   9   8   13.57    2.31
  -8  -1   8   12.45    0.96
  -8  -1   8   13.26    1.97
  -2  -9  -8   11.66    1.28
  -9  11  -8   14.49    2.93
   2   9   8   14.09    2.76
   2   9   8   11.65    2.21
   9 -11   8   11.92    1.20
  -5  -9  -8    0.36    0.58
   5   9   8    4.09    1.58
   9 -14   8    1.36    0.64
   5 -15   8    4.68    1.13
  12 -10  -8   10.00    1.15
 -10  -2  -8   10.73    3.31
  -2  12  -8    7.82    2.40
 -12  10   8   17.89    4.27
   2 -12   8   11.38    1.47
 -12  10   8   10.33    2.49
 -10   1  -8   -0.84    1.13
   1   9  -8    1.76    1.42
   9 -10  -8    0.72    0.42
   1   9  -8   -0.82    1.06
  -1  -9   8    1.59    0.66
  -9  10   8    1.41    1.18
  -9  10   8    2.54    1.60
 -10   4  -8    3.30    1.58
   4   6  -8    8.86    2.45
   6 -10  -8    8.78    1.08
   4   6  -8    7.18    1.69
  -6  10   8    8.97    2.12
  -4  -6   8    7.62    0.99
  -6  10   8    7.13    2.18
 -10   7  -8   -0.36    1.07
   3 -10  -8    0.73    0.48
   7   3  -8    0.50    0.79
  -7  -3   8   -0.77    1.40
  -7  -3   8    0.93    0.92
  -3  10   8    1.28    1.07
  -3  10   8    1.11    1.03
  -7  -3   8    1.43    0.52
 -10  10  -8    1.46    1.51
   0 -10  -8    0.92    0.61
  10 -10   8    2.20    0.55
   0  10   8    0.75    1.05
   0  10   8    1.91    1.34
 -10   0   8    1.26    0.48
  -3 -10  -8    2.19    0.73
  10 -13   8    1.69    0.66
   3  10   8    3.04    1.37
  10 -16   8    3.16    0.95
   3 -14   8    3.14    0.96
  11 -11  -8   17.95    1.37
   0  11  -8   18.55    3.69
   0  11  -8   17.08    3.29
 -11   0  -8   21.16    3.72
 -11  11   8   26.81    4.89
   0 -11   8   20.35    1.68
 -11  11   8   21.58    3.38
 -11   3  -8   57.55    4.83
   3   8  -8   59.26    4.35
   8 -11  -8   63.34    2.72
   3   8  -8   58.09    5.05
  -3  -8   8   60.40    2.77
  -8  11   8   61.72    4.72
  -8  11   8   69.20    5.59
   6   5  -8   20.98    3.34
 -11   6  -8   21.79    3.68
   6   5  -8   19.30    2.57
   5 -11  -8   16.01    1.35
  -5  11   8   14.68    2.73
  -6  -5   8   19.98    1.35
  -5  11   8   18.53    3.30
 -11   9  -8   11.34    2.94
   2 -11  -8   13.74    1.48
  -2  11   8   10.26    2.57
  -9  -2   8   11.63    1.01
  -9  -2   8   10.90    2.24
  -2  11   8   15.85    2.99
  -1 -11  -8   22.54    1.72
  11 -12   8   19.98    1.47
   1  11   8   20.72    3.36
  -4 -11  -8   22.23    1.79
  11 -15   8   22.50    1.79
   4  11   8   23.83    3.76
   4 -16   8   10.97    1.72
  13 -12  -8    6.38    1.00
 -13  12   8   10.87    3.65
   1 -13   8    5.69    1.22
 -12   2  -8   11.69    3.10
   2  10  -8    8.65    2.50
  10 -12  -8   11.97    1.38
   2  10  -8    6.01    2.38
 -10  12   8   10.20    2.45
 -10  12   8    5.84    2.32
  -2 -10   8   11.97    1.47
 -12   5  -8   31.87    4.57
   7 -12  -8   29.45    1.86
   5   7  -8   28.14    3.47
   5   7  -8   28.83    4.21
  -7  12   8   37.58    5.10
  -5  -7   8   29.74    1.83
  -7  12   8   33.80    4.21
 -12   8  -8   15.70    3.15
   4 -12  -8   25.25    1.78
   8   4  -8   25.64    2.93
  -8  -4   8   28.12    1.61
  -4  12   8   24.94    3.92
  -8  -4   8   23.22    3.04
  -4  12   8   24.94    3.75
   1 -12  -8   24.21    1.82
  -1  12   8   26.12    3.80
  -2 -12  -8   12.37    1.62
   2  12   8   11.06    2.72
   2 -15   8    3.43    1.16
  12 -13  -8    5.53    1.07
 -12  13   8    5.38    2.39
  -1 -12   8    6.28    1.21
 -12  13   8    2.47    2.10
   4   9  -8    1.02    1.59
   4   9  -8    0.54    1.73
   9 -13  -8    0.73    0.58
  -9  13   8    1.59    1.72
  -9  13   8    1.18    1.48
  -4  -9   8    2.53    0.80
   7   6  -8   10.42    2.25
   6 -13  -8   12.57    1.50
  -7  -6   8    8.61    2.20
  -7  -6   8   10.48    1.22
  -6  13   8   10.17    2.55
  -6  13   8   10.52    2.89
   3 -13  -8    1.20    0.77
  -3  13   8    4.46    2.04
   0 -13  -8    4.85    1.12
   0  13   8    4.07    2.01
   0 -14   8   -0.29    0.76
  11 -14  -8    6.48    1.10
 -11  14   8    4.82    2.70
  -3 -11   8    3.37    0.96
   6   8  -8    0.99    1.97
   8 -14  -8    1.42    0.75
   6   8  -8    1.85    1.60
  -6  -8   8    1.46    0.75
  -8  14   8    3.22    2.31
   5 -14  -8    1.18    0.72
  -5  14   8   -0.91    1.34
   2 -14  -8    8.91    1.43
  -2  14   8   15.12    3.32
  -1 -14  -8    0.96    0.94
   1  14   8    0.73    1.76
  13 -15  -8    3.84    1.01
  -2 -13   8    2.94    1.13
 -13  15   8    5.33    3.45
  10 -15  -8    6.61    1.16
  -5 -10   8    5.88    1.24
 -10  15   8    8.14    3.24
   7 -15  -8   20.20    1.82
  -8  -7   8   17.32    1.54
  -7  15   8   15.00    3.72
   4 -15  -8   26.99    2.12
  -4  15   8   29.73    4.91
   1 -15  -8    0.84    0.98
  -1  15   8    0.96    1.94
  12 -16  -8    8.28    1.38
 -12  16   8   11.39    4.26
  -4 -12   8   10.68    1.54
   9 -16  -8   11.32    1.57
  -9  16   8   21.63    5.03
  -7  -9   8    7.92    1.32
   6 -16  -8    3.09    0.93
  -6  16   8    2.65    2.22
  -1  -1  -9   24.99    1.61
  -1  -1  -9   26.19    1.77
  -1   2  -9   22.62    1.73
  -1   2  -9   27.53    1.75
   1   1   9   23.91    1.08
  -2   1   9   26.34    1.16
   1  -2   9   25.60    1.90
   1  -2   9   25.76    1.14
  -2   1   9   23.89    1.72
   1   1   9   25.49    1.59
   1   1   9   23.21    1.07
  -2   1   9   28.46    2.10
   1  -2   9   24.37    1.65
   1   1  -9   25.93    1.87
   1   1  -9   23.62    1.25
   1  -2  -9   25.56    1.47
  -2   1  -9   26.91    1.87
  -2   1  -9   29.29    1.73
   1  -2  -9   27.65    1.51
   2  -1   9   23.04    1.77
  -1   2   9   25.04    1.39
  -1   2   9   28.10    1.76
   2  -1   9   26.15    1.08
  -1  -1   9   24.54    1.24
   2  -1   9   26.22    1.66
  -1   2   9   24.83    1.13
  -1  -1   9   24.05    1.14
  -2  -2  -9   28.04    2.12
  -2   4  -9   24.13    2.03
  -2   4  -9   19.72    1.96
  -2  -2  -9   24.25    1.89
   2  -4   9   24.05    1.17
  -4   2   9   24.30    2.35
   2   2   9   26.18    1.94
   2   2   9   26.26    1.11
   2  -4   9   21.06    2.12
  -4   2   9   25.60    1.19
   2  -4   9   19.46    1.90
  -3   0  -9   14.05    1.39
  -3   0  -9   14.45    1.80
   0   3  -9   17.25    1.76
   3  -3  -9   13.45    1.05
   0   3  -9   14.65    1.36
   3   0   9   16.25    0.77
   3   0   9   14.38    1.74
  -3   3   9   13.94    1.86
   3   0   9   12.39    1.09
  -3   3   9   14.55    0.87
   0  -3   9   13.85    1.34
  -3   3   9   10.93    0.98
   0  -3   9   13.16    1.85
   0  -3   9   14.11    0.88
  -3   3  -9   21.00    1.86
   0  -3  -9   22.06    1.70
  -3   3  -9   23.00    1.93
   0   3   9   22.39    1.08
   0   3   9   21.10    1.65
  -3   0   9   24.54    2.31
   3  -3   9   22.41    1.99
   0   3   9   19.70    1.27
  -3   0   9   22.33    1.09
  -3   0   9   20.80    1.88
   3  -3   9   20.29    1.84
   3  -3   9   23.78    1.05
  -3  -3  -9   27.75    1.23
   6  -3  -9   27.09    1.57
  -3   6  -9   26.42    2.39
  -3  -3  -9   30.35    2.59
  -3   6  -9   23.10    2.51
  -6   3   9   25.90    1.62
  -6   3   9   31.86    3.09
   3   3   9   28.50    1.23
   3   3   9   25.12    2.26
  -6   3   9   28.02    1.30
   5  -4  -9  166.17    5.44
  -1   5  -9  155.86    6.85
  -1   5  -9  162.84    6.34
  -4  -1  -9  159.91    6.64
   4   1   9  156.48    5.26
  -5   4   9  156.66    7.07
   4   1   9  155.12    6.20
   1  -5   9  151.04    6.27
  -5   4   9  165.79    4.78
   1  -5   9  155.29    4.82
  -5   4   9  145.30    5.30
   4   1   9  158.21    4.49
   2  -4  -9   22.40    1.67
   2   2  -9   23.69    1.40
  -4   2  -9   25.13    2.13
   2   2  -9   21.53    2.04
   4  -2   9   22.02    1.98
   4  -2   9   23.76    2.08
  -2   4   9   22.76    1.67
  -2   4   9   23.77    1.16
   4  -2   9   25.83    1.01
  -2   4   9   22.75    1.85
  -2  -2   9   23.14    2.12
  -2  -2   9   19.86    1.49
  -2  -2   9   25.69    1.21
  -4   5  -9  285.15   10.36
  -1  -4  -9  286.95    8.04
  -4   5  -9  275.85   10.09
   1   4   9  283.74    8.28
  -5   1   9  285.28   10.96
   1   4   9  290.06    9.75
   4  -5   9  288.85   10.64
  -5   1   9  288.82    8.05
   1   4   9  288.60    8.03
   4  -5   9  288.46    8.01
  -4   8  -9  162.53    7.56
  -4   8  -9  172.08    8.10
   8  -4  -9  162.08    6.02
  -4  -4  -9  178.04    5.06
  -4  -4  -9  159.34    7.52
  -8   4   9  155.41    6.13
  -8   4   9  168.89    8.59
  -8   4   9  174.81    5.11
   4   4   9  173.67    7.40
   4  -8   9  168.84    5.31
  -5  -2  -9    0.32    0.84
  -5  -2  -9    1.82    0.38
  -2   7  -9    1.41    1.06
   7  -5  -9    0.46    0.62
  -2   7  -9    2.94    1.16
   2  -7   9    1.69    0.47
  -7   5   9    1.30    1.09
  -7   5   9    2.31    0.48
   5   2   9    2.23    0.38
  -7   5   9    0.98    0.63
   5   2   9    2.11    0.96
  -5   1  -9  151.09    6.55
   1   4  -9  155.68    5.83
   4  -5  -9  152.55    5.72
   1   4  -9  158.47    6.74
  -1  -4   9  147.48    5.89
  -4   5   9  167.29    6.88
  -1  -4   9  154.57    4.78
   5  -1   9  149.82    5.94
  -4   5   9  154.60    5.73
  -4   5   9  158.31    4.77
   5  -1   9  164.65    4.39
   1  -5  -9  297.93   10.51
  -5   4  -9  278.41   10.18
  -5   4  -9  280.96   10.19
   1  -5  -9  277.95    8.12
   4   1  -9  294.56    8.26
  -1   5   9  283.69    9.62
  -1   5   9  282.73    9.17
  -4  -1   9  289.77    8.34
  -1   5   9  290.64    8.16
   5  -4   9  280.58    7.89
  -4  -1   9  300.42   11.16
   5  -4   9  285.97   10.49
  -4  -1   9  290.21    8.47
  -4  -1   9  294.39    8.13
  -5   7  -9    0.63    0.95
  -5   7  -9    3.60    1.41
  -2  -5  -9    3.82    0.61
   2   5   9    3.43    1.17
   5  -7   9    2.78    0.53
  -7   2   9    4.06    1.55
  -7   2   9    2.66    0.47
   2   5   9    3.92    0.82
  -7   2   9    2.96    0.70
  -7   2   9    2.77    0.72
  -5  -5  -9   13.90    1.03
  -5  -5  -9   13.55    2.75
  -5  10  -9   15.80    2.79
 -10   5   9   12.74    2.00
   5   5   9   13.47    2.48
 -10   5   9   10.44    2.66
   5 -10   9   14.93    1.22
 -10   5   9   15.26    1.02
  -3   9  -9    4.55    1.70
  -3   9  -9    5.60    1.78
  -6  -3  -9    4.67    1.57
  -6  -3  -9    5.59    0.62
   3  -9   9    5.16    0.81
  -9   6   9    3.97    1.73
   6   3   9    4.60    1.56
  -9   6   9    2.31    0.99
  -9   6   9    4.74    0.70
   6  -6  -9    9.17    0.80
   6  -6  -9    9.89    1.59
   0   6  -9   11.35    2.19
   0   6  -9   11.20    1.89
  -6   0  -9    8.79    1.84
  -6   6   9   13.03    2.38
  -6   6   9    8.80    1.50
   6   0   9   11.60    1.75
   0  -6   9    9.08    0.99
  -6   6   9   10.43    0.83
  -6   3  -9   22.08    2.69
   3   3  -9   26.81    2.59
   3  -6  -9   29.12    1.41
   3   3  -9   27.68    1.84
   3  -6  -9   26.89    2.26
  -3   6   9   26.37    2.22
   6  -3   9   27.66    1.07
  -3  -3   9   25.23    1.94
  -3   6   9   29.78    1.42
  -3   6   9   31.13    2.54
  -3  -3   9   29.00    1.40
   6  -3   9   28.27    2.61
  -6   6  -9    3.17    1.24
   0  -6  -9    2.03    0.46
  -6   6  -9    2.18    1.07
  -6   0   9    2.97    0.71
   0   6   9    3.13    1.07
  -6   0   9    2.39    0.45
   0   6   9    2.53    0.76
   6  -6   9    3.19    0.50
   0   6   9    1.85    0.46
   6  -6   9    3.82    1.56
  -6   0   9    2.77    1.31
  -6   0   9    3.01    0.72
  -6   9  -9    1.81    1.16
  -3  -6  -9    1.53    0.49
  -9   3   9    0.33    1.22
   6  -9   9    0.88    0.45
  -9   3   9    1.58    0.42
   3   6   9    0.76    1.04
   3   6   9    0.98    0.65
  -9   3   9    2.24    0.89
  -6  -6  -9    1.34    1.41
  -6  12  -9    1.24    1.64
   6 -12   9    0.83    0.59
   6   6   9    1.47    1.46
 -12   6   9    2.04    1.94
  -4  11  -9   -0.61    1.10
  -7  -4  -9    1.02    1.43
  11  -7  -9    0.88    0.41
   4 -11   9    1.74    0.66
 -11   7   9    0.18    1.30
 -11   7   9    0.44    1.71
   7   4   9   -0.45    1.13
 -11   7   9    1.40    0.48
   8  -7  -9   13.51    1.02
  -1   8  -9   15.11    2.49
  -1   8  -9   18.73    3.08
  -7  -1  -9   13.60    2.45
  -8   7   9   17.60    1.13
  -8   7   9   14.29    2.09
   1  -8   9   16.89    1.26
   7   1   9   14.01    2.13
  -8   7   9   10.13    2.42
  -7   2  -9    3.55    1.40
   2   5  -9    1.15    0.98
   2   5  -9    2.90    1.02
   5  -7  -9    1.73    0.45
   7  -2   9    2.15    1.11
  -2  -5   9    1.34    0.99
  -5   7   9    1.75    1.07
  -5   7   9    1.94    0.87
  -5   7   9    2.31    0.51
  -2  -5   9    2.53    0.53
   2  -7  -9    2.20    0.52
  -7   5  -9    2.23    1.27
  -7   5  -9    3.89    1.42
   5   2  -9    3.13    0.78
  -2   7   9    2.26    0.95
  -5  -2   9    2.13    0.70
  -2   7   9    2.86    0.58
   7  -5   9    2.70    0.41
  -5  -2   9    4.05    0.99
  -5  -2   9    2.57    1.43
   7  -5   9    1.17    1.10
  -5  -2   9    3.20    0.59
  -2   7   9    3.24    1.22
  -7   8  -9    4.75    1.66
  -1  -7  -9    5.50    0.77
  -8   1   9    6.24    0.73
   1   7   9    5.31    1.50
  -8   1   9    4.22    1.84
   7  -8   9    3.44    0.58
   1   7   9    4.40    1.13
  -8   1   9    3.96    0.97
  -4  -7  -9    1.29    0.57
  -7  11  -9    0.17    1.40
   4   7   9    0.35    1.00
   7 -11   9    1.00    0.50
 -11   4   9    0.54    1.45
   4   7   9    0.76    0.84
 -11   4   9    0.88    0.41
   7 -14   9    2.71    0.81
   5 -13   9   60.33    2.92
 -13   8   9   40.17    8.17
  10  -8  -9    1.36    0.45
  -8  -2  -9    0.88    1.30
  -2  10  -9    0.09    1.28
  -2  10  -9    1.97    1.33
 -10   8   9    1.12    1.09
   8   2   9    0.40    1.08
 -10   8   9    0.77    1.22
   2 -10   9    0.67    0.51
 -10   8   9    1.32    0.46
   1   7  -9   10.53    2.19
   7  -8  -9   13.43    1.04
   1   7  -9   16.74    2.46
  -8   1  -9   13.31    2.40
  -7   8   9   13.54    2.79
  -7   8   9   14.63    2.17
  -1  -7   9   16.42    1.24
   8  -1   9   14.39    2.43
  -7   8   9   14.57    1.08
   4  -8  -9  167.51    5.31
   4   4  -9  168.00    7.84
   4   4  -9  159.01    6.26
  -8   4  -9  173.97    7.89
  -4  -4   9  181.82    8.80
  -4  -4   9  166.92    5.19
  -4   8   9  169.43    5.28
  -4   8   9  176.21    7.63
  -4  -4   9  140.91    6.41
  -4   8   9  163.74    7.12
   1  -8  -9    5.46    0.82
  -8   7  -9    4.35    1.70
  -7  -1   9    2.28    0.93
  -1   8   9    3.51    1.13
  -7  -1   9    5.30    1.29
  -1   8   9    3.25    1.29
   8  -7   9    4.58    0.59
  -7  -1   9    5.81    2.17
  -7  -1   9    6.04    0.76
  -2  -8  -9    5.28    0.89
  -8  10  -9    5.70    1.96
   8 -10   9    3.87    0.73
 -10   2   9    2.92    1.95
   2   8   9    3.43    1.53
 -10   2   9    5.86    0.76
   2   8   9    3.40    1.20
  -5  -8  -9   61.14    2.69
   8 -13   9   63.81    2.92
   8 -16   9    5.79    1.20
   6 -15   9    0.70    0.66
  12  -9  -9    7.99    0.98
  -3  12  -9    8.02    2.47
  -9  -3  -9    6.10    2.47
   9   3   9   10.16    2.61
   3 -12   9    7.65    1.16
 -12   9   9    8.81    1.00
 -12   9   9   12.05    3.21
   9  -9  -9  185.40    5.91
   0   9  -9  185.79    8.51
   0   9  -9  192.22    9.44
  -9   0  -9  187.27    9.07
  -9   9   9  187.48    8.07
   0  -9   9  188.95    6.15
  -9   9   9  189.82    5.90
  -9   9   9  177.57    9.69
   6  -9  -9    4.34    0.75
   3   6  -9   10.67    2.42
  -9   3  -9    4.74    1.63
   3   6  -9    6.04    1.51
  -6   9   9    6.41    0.90
  -3  -6   9    7.50    0.95
  -6   9   9    7.87    2.24
  -6   9   9    3.27    1.34
   6   3  -9    0.83    0.69
  -9   6  -9    1.87    1.07
   3  -9  -9    2.25    0.62
  -6  -3   9    1.39    1.48
  -6  -3   9    2.05    0.54
  -3   9   9    1.18    1.00
  -6  -3   9    1.80    0.93
  -3   9   9    1.14    1.01
  -9   9  -9  121.59    7.27
   0  -9  -9  134.51    4.66
   9  -9   9  139.20    4.35
   0   9   9  138.21    6.34
   0   9   9  132.28    6.96
  -9   0   9  133.64    4.31
  -9   0   9  136.19    8.47
  -9   0   9  131.98    6.21
  -3  -9  -9   27.36    1.66
  -9  12  -9   22.68    3.71
   3   9   9   21.70    3.46
   3   9   9   19.18    2.73
   9 -12   9   22.67    1.56
   9 -15   9    1.30    0.71
   4 -14   9    8.24    1.34
  11 -10  -9    1.88    0.57
 -10  -1  -9    0.28    1.76
  -1  11  -9    3.51    1.71
 -11  10   9    3.48    1.62
 -11  10   9    1.97    1.68
 -11  10   9    1.82    0.58
   1 -11   9    1.65    0.67
   8 -10  -9    1.49    0.56
 -10   2  -9    3.04    1.69
   2   8  -9    0.13    1.12
   2   8  -9    0.39    1.32
  -8  10   9    0.97    0.51
  -2  -8   9    0.81    0.54
  -8  10   9    0.24    1.08
  -8  10   9    0.27    1.26
 -10   5  -9   13.14    2.71
   5   5  -9   10.98    1.94
   5   5  -9   14.29    2.98
   5 -10  -9   14.56    1.25
  -5  -5   9   11.72    3.06
  -5  -5   9   14.95    1.16
  -5  10   9   15.72    2.61
  -5  10   9   13.54    2.68
   2 -10  -9    4.82    0.88
 -10   8  -9    3.14    1.66
   8   2  -9    4.52    1.17
  -8  -2   9    5.03    0.80
  -2  10   9    3.21    1.55
  -8  -2   9    4.99    1.44
  -2  10   9    4.22    1.51
 -10  11  -9    1.18    1.60
  -1 -10  -9    2.65    0.78
   1  10   9    4.46    1.89
  10 -11   9    3.64    0.71
   1  10   9    2.13    1.22
  -4 -10  -9    8.59    1.27
  10 -14   9   11.14    1.38
   4  10   9   11.23    2.45
   5 -16   9    0.06    0.75
  13 -11  -9    2.45    0.69
   2 -13   9    1.61    0.80
 -13  11   9    3.03    2.40
   1  10  -9    3.57    1.69
   1  10  -9    3.51    2.18
 -11   1  -9    0.70    1.60
 -10  11   9    2.95    1.92
 -10  11   9    3.06    1.63
  -1 -10   9    2.62    0.79
 -11   4  -9   -0.41    1.17
   4   7  -9    2.42    1.27
   7 -11  -9    1.83    0.63
   4   7  -9    0.43    1.37
  -7  11   9    0.70    1.13
  -4  -7   9    0.55    0.55
  -7  11   9    2.35    1.60
 -11   7  -9    1.56    1.42
   4 -11  -9    2.15    0.71
   7   4  -9    2.35    1.08
  -7  -4   9   -0.24    0.90
  -4  11   9    2.47    1.46
  -7  -4   9    1.52    0.54
  -4  11   9    2.22    1.35
   1 -11  -9    4.37    0.90
 -11  10  -9    3.00    1.93
  -1  11   9    2.86    1.81
  -1  11   9    3.01    1.33
 -10  -1   9    2.96    0.81
  -2 -11  -9    2.68    0.92
   2  11   9    0.68    1.22
  11 -13   9    1.70    0.64
  11 -16   9    0.25    0.64
   3 -15   9    0.42    0.88
  12 -12  -9   37.12    2.06
   0  12  -9   29.72    5.70
   0 -12   9   40.19    2.42
 -12  12   9   34.69    5.88
   3   9  -9    8.09    2.47
   9 -12  -9   10.28    1.30
 -12   3  -9    5.79    2.22
   3   9  -9    7.75    2.23
  -3  -9   9   12.52    1.42
  -9  12   9    5.84    1.86
  -9  12   9    9.11    2.93
   6 -12  -9    1.39    0.62
   6   6  -9    1.47    1.56
   6   6  -9   -0.19    1.00
 -12   6  -9   -0.78    1.45
  -6  12   9    1.15    1.39
  -6  12   9    0.77    1.32
  -6  -6   9    0.36    0.51
 -12   9  -9   21.88    4.17
   3 -12  -9   24.32    1.79
  -3  12   9   36.71    4.69
  -9  -3   9   25.36    1.56
  -3  12   9   19.46    3.53
   0 -12  -9   30.68    2.05
   0  12   9   24.64    3.65
  -3 -12  -9    0.54    0.76
   3  12   9   -0.04    1.28
   1 -14   9   10.59    1.66
   2  11  -9    1.65    1.95
  11 -13  -9    4.15    0.89
 -11  13   9    1.91    1.70
 -11  13   9    0.87    1.64
  -2 -11   9    0.63    0.68
   5   8  -9   54.70    7.36
   5   8  -9   61.25    4.63
   8 -13  -9   59.31    2.87
  -5  -8   9   60.75    2.85
  -8  13   9   51.89    4.80
  -8  13   9   59.93    5.78
   5 -13  -9   60.48    3.02
  -5  13   9   60.54    5.23
  -5  13   9   72.32    5.68
  -8  -5   9   62.16    2.76
   2 -13  -9    2.76    0.92
  -2  13   9    2.21    1.56
  -1 -13  -9   16.87    1.86
   1  13   9   13.41    2.93
  13 -14  -9   11.80    1.52
 -13  14   9    7.71    3.40
  -1 -13   9    9.54    1.56
   4  10  -9   12.15    2.94
  10 -14  -9    7.30    1.21
 -10  14   9   13.61    3.74
  -4 -10   9    8.30    1.35
   7 -14  -9    3.47    0.92
  -7  -7   9    2.02    0.75
  -7  14   9    0.56    1.95
   4 -14  -9    9.74    1.50
  -4  14   9   10.60    2.88
   1 -14  -9   13.09    1.75
  -1  14   9   17.37    3.58
  12 -15  -9    0.03    0.58
 -12  15   9    0.91    2.39
  -3 -12   9    0.67    0.77
   9 -15  -9   -0.43    0.51
  -9  15   9    3.32    2.32
  -6  -9   9    1.47    0.74
   6 -15  -9    1.42    0.81
  -6  15   9    3.05    2.27
   3 -15  -9    2.71    1.08
  -3  15   9    0.67    1.87
  11 -16  -9    0.31    0.64
  -5 -11   9    1.91    1.02
 -11  16   9   -0.80    1.93
   8 -16  -9    8.85    1.40
  -8  16   9    9.80    3.20
   5 -16  -9    0.41    0.65
  -5  16   9   -0.29    1.80
   0   1 -10   32.31    1.74
   1  -1 -10   30.85    1.47
  -1   0 -10   33.61    1.82
  -1   0 -10   31.01    1.95
   0   1 -10   30.71    1.94
   1  -1 -10   33.26    1.60
   1   0  10   33.05    1.93
   1   0  10   33.26    1.73
   0  -1  10   33.07    1.39
  -1   1  10   32.50    1.87
   0  -1  10   34.67    1.75
  -1   1  10   32.11    2.12
  -1   1  10   30.95    1.36
   0  -1  10   32.56    2.11
   1   0  10   35.45    1.36
  -1   3 -10   35.11    2.43
  -2  -1 -10   27.58    2.10
  -1   3 -10   28.14    2.02
  -2  -1 -10   31.73    2.04
  -3   2  10   29.37    1.34
   2   1  10   30.46    1.26
   2   1  10   29.18    1.99
   1  -3  10   30.34    2.03
  -3   2  10   28.56    2.39
   1  -3  10   27.68    1.32
   0  -2 -10  107.81    4.00
  -2   2 -10  103.00    4.32
   0  -2 -10  105.79    4.08
  -2   0  10  100.89    4.79
   0   2  10   99.74    3.21
   2  -2  10   99.32    4.19
   2  -2  10   99.53    4.31
   2  -2  10   99.34    3.16
   0   2  10  103.26    3.58
  -2   0  10   96.81    3.21
   0   2  10   98.31    3.82
   0   2  10  107.04    3.38
  -2   5 -10    1.37    0.83
  -3  -2 -10    0.75    0.70
  -2   5 -10    2.15    1.11
   3   2  10    0.43    0.57
   3   2  10    0.99    0.33
   2  -5  10    0.49    0.68
  -5   3  10    1.07    0.36
  -5   3  10    1.76    1.03
   2  -5  10    1.48    0.42
   2  -5  10    1.25    0.93
   1   2 -10   30.95    1.69
   1   2 -10   31.81    2.30
   2  -3 -10   33.28    1.81
  -3   1 -10   30.95    2.27
  -3   1 -10   31.83    2.07
  -1  -2  10   31.76    1.41
  -2   3  10   30.75    1.37
  -2   3  10   34.06    1.75
   3  -1  10   28.71    1.21
  -1  -2  10   30.78    1.71
   3  -1  10   30.00    2.18
   3  -1  10   25.79    1.86
  -1  -2  10   32.87    2.43
  -2   3  10   28.48    2.11
  -3   4 -10   61.97    3.58
  -3   4 -10   65.31    3.58
  -1  -3 -10   66.81    3.43
  -1  -3 -10   65.98    3.34
   3  -4  10   54.86    3.31
  -4   1  10   63.59    2.26
   1   3  10   59.34    2.18
  -4   1  10   63.08    3.56
   3  -4  10   63.44    2.22
  -4   1  10   56.30    3.84
   1   3  10   62.92    3.24
  -3   7 -10    0.40    0.86
   7  -4 -10    0.48    0.48
  -4  -3 -10    0.84    0.35
  -4  -3 -10    0.47    0.77
  -3   7 -10   -0.83    0.76
   3  -7  10    0.26    0.34
   4   3  10    0.78    0.70
  -7   4  10    1.00    0.56
   4   3  10    0.44    0.30
  -7   4  10    0.07    0.87
  -7   4  10    0.88    0.37
   0   4 -10   16.94    1.65
   4  -4 -10   14.54    1.33
   0   4 -10   13.99    2.11
   0  -4  10   13.28    1.71
  -4   4  10   21.54    2.24
   0  -4  10   22.85    2.32
  -4   4  10   17.31    1.34
  -4   3 -10   64.63    3.69
   1  -4 -10   62.48    3.19
   4  -3  10   63.92    3.65
   4  -3  10   64.92    2.17
  -3  -1  10   60.95    2.29
  -3  -1  10   65.97    4.19
  -3  -1  10   64.33    3.66
  -1   4  10   61.28    2.27
  -1   4  10   63.42    3.16
  -1   4  10   64.20    2.98
  -2  -4 -10   10.72    1.86
  -4   6 -10   14.46    2.23
  -4   6 -10   10.97    2.06
  -2  -4 -10    8.48    0.76
  -6   2  10   11.93    0.87
   4  -6  10    9.76    0.83
   2   4  10   10.47    1.79
   2   4  10   10.68    0.82
   4  -6  10   15.77    2.76
  -6   2  10   11.19    2.30
   2   4  10   11.24    0.87
  -5  -4 -10    6.96    0.77
  -5  -4 -10    8.58    2.17
  -4   9 -10   10.57    2.32
   4  -9  10   10.28    1.11
  -9   5  10    8.32    0.93
  -9   5  10    6.58    1.41
  -9   5  10    9.50    2.60
   5   4  10    6.01    1.73
  -5  -1 -10   34.74    3.01
  -1   6 -10   32.89    3.05
  -1   6 -10   28.83    2.54
  -5  -1 -10   32.17    1.26
   6  -5 -10   35.06    2.16
   5   1  10   34.05    2.64
  -6   5  10   29.53    1.47
   1  -6  10   29.06    1.56
   5   1  10   29.07    1.96
   5   1  10   31.78    1.26
  -6   5  10   34.23    2.11
  -6   5  10   35.43    3.28
   2   3 -10    1.38    0.73
   2   3 -10    1.39    0.65
   3  -5 -10    0.31    0.54
  -5   2 -10    1.43    0.80
  -2  -3  10    0.97    0.40
  -3   5  10   -0.18    0.43
  -3   5  10    0.35    0.29
   5  -2  10    1.52    0.32
   5  -2  10    1.03    0.82
  -3   5  10    0.93    0.67
  -2  -3  10    0.87    0.64
   0  -5 -10   28.24    1.38
  -5   5 -10   26.91    3.08
  -5   5 -10   24.54    2.51
  -5   0  10   28.77    3.06
   5  -5  10   27.77    1.27
  -5   0  10   25.82    1.32
   0   5  10   29.31    1.80
   0   5  10   31.17    2.42
   0   5  10   26.38    1.36
  -5   8 -10    0.64    0.95
  -3  -5 -10    1.66    0.99
   5  -8  10    0.66    0.42
   3   5  10    0.83    0.89
   3   5  10    1.50    0.61
  -8   3  10    1.97    1.32
  -8   3  10    0.98    0.62
  -5  11 -10    6.17    2.19
  -6  -5 -10    6.58    2.22
  -6  -5 -10    4.63    0.98
 -11   6  10    6.86    0.91
   5 -11  10    4.29    0.88
   6   5  10    6.71    1.90
 -11   6  10    2.64    1.72
  -6  -2 -10   21.60    1.05
  -2   8 -10   20.81    3.25
  -2   8 -10   24.44    3.19
   8  -6 -10   22.90    2.13
  -6  -2 -10   24.17    3.37
  -8   6  10   19.62    1.24
   2  -8  10   21.21    1.41
  -8   6  10   23.85    2.09
   6   2  10   18.83    2.54
  -8   6  10   20.66    3.52
   1   5 -10   32.07    2.41
   5  -6 -10   37.78    2.55
   1   5 -10   25.75    2.68
  -6   1 -10   32.14    2.93
   5  -6 -10   29.91    1.49
   6  -1  10   29.82    2.43
  -5   6  10   30.54    2.91
  -5   6  10   29.66    1.48
  -1  -5  10   26.97    2.45
  -1  -5  10   28.58    1.53
  -5   6  10   29.10    2.22
   2  -6 -10    9.83    0.86
   4   2 -10   10.65    1.03
  -6   4 -10    8.52    1.87
   4   2 -10    9.55    1.83
  -6   4 -10    9.84    1.95
   6  -4  10   10.44    0.70
  -4  -2  10   12.36    1.43
   6  -4  10    9.64    2.00
  -4  -2  10   13.38    2.56
  -2   6  10   12.51    1.84
  -4  -2  10   10.07    0.86
  -2   6  10   11.44    1.77
  -2   6  10   11.40    0.90
  -6   7 -10   27.23    3.50
  -1  -6 -10   19.37    1.22
   1   6  10   21.04    1.66
   1   6  10   27.06    3.09
   6  -7  10   21.16    1.21
  -7   1  10   20.17    3.41
  -7   1  10   20.41    1.17
  -7   1  10   18.71    1.41
   1   6  10   21.12    1.24
  -7   1  10   19.80    1.49
  -4  -6 -10   22.79    1.37
  -4  -6 -10   22.98    3.28
  -6  10 -10   19.96    3.21
   4   6  10   17.28    2.78
 -10   4  10   24.00    4.19
   6 -10  10   24.58    1.51
 -10   4  10   22.37    1.28
   6 -13  10    7.40    1.19
  10  -7 -10   23.76    1.38
  -3  10 -10   17.07    2.95
  -7  -3 -10   20.38    3.37
 -10   7  10   28.35    4.44
 -10   7  10   28.98    2.79
   7   3  10   20.74    3.03
   3 -10  10   22.85    1.59
 -10   7  10   25.02    1.41
  -7   0 -10   22.95    3.12
   0   7 -10   27.98    3.62
   0   7 -10   26.18    3.05
   7  -7 -10   22.69    1.35
  -7   7  10   21.21    1.31
  -7   7  10   27.43    2.28
   0  -7  10   22.99    1.46
   7   0  10   22.97    2.28
  -7   7  10   30.23    4.15
  -7   3 -10    0.52    1.03
   3   4 -10    0.25    0.88
   3   4 -10    1.44    0.72
   4  -7 -10    0.63    0.39
  -4   7  10    1.01    0.98
  -3  -4  10    1.38    0.95
  -3  -4  10    1.28    0.49
  -4   7  10    0.27    0.35
  -4   7  10    0.41    0.66
   7  -3  10   -0.16    0.91
   1  -7 -10   21.24    1.31
  -7   6 -10   32.10    3.80
  -1   7  10   20.09    1.97
  -1   7  10   17.92    2.47
  -1   7  10   21.64    1.31
  -6  -1  10   23.00    3.62
  -6  -1  10   20.12    1.65
   7  -6  10   20.63    1.09
  -6  -1  10   20.52    1.23
  -6  -1  10   20.90    1.65
  -2  -7 -10   19.51    1.31
  -7   9 -10   19.74    3.23
  -9   2  10   20.77    3.69
  -9   2  10   21.01    1.21
   2   7  10   21.92    3.23
   7  -9  10   19.28    1.29
   2   7  10   21.44    1.93
  -5  -7 -10    0.90    0.48
  -5  -7 -10    0.59    1.57
  -7  12 -10    0.79    1.54
 -12   5  10    2.40    1.76
   7 -12  10    1.05    0.65
   5   7  10    1.55    1.46
   7 -15  10    0.77    0.76
  -4  12 -10    2.15    1.84
  12  -8 -10    3.54    0.69
  -8  -4 -10    3.83    2.19
 -12   8  10    3.59    0.71
   4 -12  10    3.79    0.87
   8   4  10    4.82    2.00
 -12   8  10    1.64    1.77
   9  -8 -10    1.21    0.44
  -1   9 -10    1.77    1.30
  -1   9 -10    0.20    1.18
  -8  -1 -10    1.05    1.21
   1  -9  10    0.75    0.49
  -9   8  10   -0.38    1.05
  -9   8  10    0.46    0.81
  -9   8  10    0.53    0.36
   2   6 -10   21.88    2.65
   2   6 -10   23.10    3.36
   6  -8 -10   23.69    1.40
  -8   2 -10   19.25    3.02
  -6   8  10   25.77    3.78
  -2  -6  10   22.03    1.43
  -6   8  10   20.68    1.33
  -6   8  10   23.51    2.81
   8  -2  10   24.89    3.56
   3  -8 -10    1.47    0.51
   5   3 -10    0.70    0.61
   5   3 -10    1.52    1.06
  -8   5 -10   -0.04    0.86
  -5  -3  10    1.08    1.14
  -3   8  10    2.35    1.05
  -3   8  10    1.78    1.06
  -3   8  10    2.29    0.57
  -5  -3  10    0.51    0.82
   0  -8 -10   31.01    1.70
  -8   8 -10   26.18    3.56
  -8   0  10   30.88    4.62
   8  -8  10   30.78    1.54
  -8   0  10   26.18    2.18
   0   8  10   25.05    3.23
  -8   0  10   33.47    1.58
   0   8  10   36.29    2.69
  -3  -8 -10    9.58    1.17
  -8  11 -10   11.75    2.71
   3   8  10   11.45    1.94
 -11   3  10    4.28    2.24
 -11   3  10    7.97    0.91
   8 -11  10    8.53    1.04
   3   8  10    8.12    2.23
   8 -14  10    7.58    1.24
   5 -14  10    3.37    0.94
  11  -9 -10   12.02    1.27
  -9  -2 -10   12.37    3.00
  -2  11 -10   14.37    2.95
   2 -11  10   12.03    1.41
 -11   9  10   12.48    1.28
 -11   9  10    6.93    2.48
   1   8 -10    0.10    1.19
   8  -9 -10    0.61    0.39
   1   8 -10   -0.04    1.06
  -9   1 -10    0.81    1.30
  -8   9  10    0.75    0.41
  -8   9  10    0.85    1.16
  -8   9  10   -0.05    0.83
  -1  -8  10   -0.34    0.39
  -9   4 -10    7.94    2.09
   4   5 -10    9.36    1.67
   4   5 -10    7.41    2.01
   5  -9 -10    7.45    0.99
  -4  -5  10    9.49    1.10
  -5   9  10    8.07    1.82
  -5   9  10    7.29    2.06
  -5   9  10    7.17    0.97
   7   2 -10   21.50    1.86
  -9   7 -10   19.34    3.20
   2  -9 -10   20.99    1.48
  -7  -2  10   21.11    3.75
  -2   9  10   17.38    2.77
  -7  -2  10   21.08    1.32
   9  -7  10   20.36    1.10
  -7  -2  10   19.38    2.27
  -2   9  10   24.10    3.12
  -9  10 -10    4.31    1.91
  -1  -9 -10    4.55    0.89
   1   9  10    3.55    1.61
   9 -10  10    4.67    0.80
 -10   1  10    3.34    1.98
   1   9  10    4.53    1.41
 -10   1  10    4.80    0.75
  -4  -9 -10    0.73    0.64
   9 -13  10    1.09    0.67
   4   9  10    1.02    1.23
   9 -16  10   -0.33    0.64
   6 -16  10    4.83    1.19
  13 -10 -10    5.28    0.88
 -13  10  10    3.56    0.79
 -13  10  10    6.64    3.05
   3 -13  10    5.55    1.13
 -10   0 -10   20.45    3.59
   0  10 -10   21.87    3.46
  10 -10 -10   19.29    1.40
   0 -10  10   19.30    1.61
 -10  10  10   26.55    4.75
 -10  10  10   20.17    1.42
 -10  10  10   20.94    3.17
   3   7 -10   25.50    3.70
 -10   3 -10   24.43    3.66
   3   7 -10   20.97    2.89
   7 -10 -10   23.61    1.56
  -7  10  10   25.72    1.60
  -7  10  10   33.83    4.49
  -3  -7  10   25.91    1.65
  -7  10  10   26.14    3.38
 -10   6 -10   29.32    4.00
   6   4 -10   23.58    2.20
   4 -10 -10   25.39    1.67
  -6  -4  10   26.55    1.56
  -4  10  10   22.55    3.21
  -6  -4  10   23.85    2.35
  -4  10  10   29.20    3.76
  -6  -4  10   26.48    4.60
   1 -10 -10    4.96    0.97
 -10   9 -10    4.67    2.01
  -1  10  10    3.23    1.31
  -9  -1  10    5.57    0.77
  -1  10  10    4.24    1.72
  -2 -10 -10    3.31    0.88
  10 -12  10    2.97    0.72
   2  10  10    4.23    1.57
  10 -15  10    5.36    1.05
   4 -15  10    0.23    0.83
  12 -11 -10   -0.30    0.39
  -1  12 -10    1.28    1.79
   1 -12  10    1.28    0.75
 -12  11  10   -0.56    1.66
 -11   2 -10    9.66    2.77
   2   9 -10   12.47    2.71
   9 -11 -10   12.04    1.40
  -2  -9  10   11.94    1.39
  -9  11  10   12.66    2.66
  -9  11  10   10.42    3.06
 -11   5 -10    5.74    2.09
   5   6 -10    4.64    1.98
   5   6 -10    3.97    1.53
   6 -11 -10    5.15    0.95
  -6  11  10    5.20    1.81
  -5  -6  10    6.47    0.97
  -6  11  10    5.70    2.00
 -11   8 -10    8.42    2.49
   3 -11 -10   10.08    1.26
  -8  -3  10   10.79    1.22
  -3  11  10    7.42    2.19
  -3  11  10   10.57    2.36
   0 -11 -10    2.89    0.86
   0  11  10    1.10    1.21
  -3 -11 -10    3.88    0.95
   3  11  10    0.78    1.23
  11 -14  10    2.90    0.84
   2 -14  10    4.59    1.13
  11 -12 -10    0.01    0.43
   1  11 -10    0.63    1.70
 -11  12  10   -0.65    1.48
  -1 -11  10    1.27    0.75
   8 -12 -10    4.12    0.88
   4   8 -10    5.06    1.74
 -12   4 -10    2.31    1.87
  -4  -8  10    3.44    0.87
  -8  12  10    4.60    2.19
  -8  12  10    4.30    1.78
 -12   7 -10    2.12    1.59
   5 -12 -10    0.42    0.50
  -5  12  10   -0.09    1.16
  -7  -5  10    0.29    0.51
  -5  12  10   -0.31    1.25
   2 -12 -10    4.82    0.99
  -2  12  10    3.96    2.36
  -2  12  10    3.83    1.72
  -1 -12 -10    0.71    0.71
   1  12  10   -0.17    1.24
  13 -13 -10    0.70    0.57
 -13  13  10   -0.44    2.22
   0 -13  10    2.35    0.97
   3  10 -10    1.47    1.78
  10 -13 -10    6.07    1.05
 -10  13  10    7.16    2.94
 -10  13  10    5.23    2.10
  -3 -10  10    4.63    1.06
   7 -13 -10   10.18    1.39
  -6  -7  10    8.54    1.24
  -7  13  10    9.63    2.53
  -7  13  10   12.27    3.19
   4 -13 -10   -0.58    0.52
  -4  13  10    0.15    1.21
  -9  -4  10    1.91    0.67
   1 -13 -10    1.27    0.78
  -1  13  10    0.35    1.26
  -2 -13 -10    1.30    1.02
   2  13  10    4.13    2.00
  12 -14 -10    3.29    0.88
  -2 -12  10    6.10    1.29
 -12  14  10    4.22    2.80
   9 -14 -10    4.03    1.04
  -9  14  10    1.21    1.89
  -5  -9  10    5.07    1.11
   6 -14 -10   10.88    1.51
  -8  -6  10    6.44    1.08
  -6  14  10    9.36    2.98
   3 -14 -10    1.68    0.90
  -3  14  10    2.54    1.72
   0 -14 -10    0.79    0.84
   0  14  10    1.13    1.73
  11 -15 -10    1.53    0.77
  -4 -11  10    0.04    0.81
 -11  15  10    1.60    2.17
   8 -15 -10    0.65    0.71
  -7  -8  10    1.03    0.79
  -8  15  10   -0.79    1.90
   5 -15 -10    5.87    1.30
  -5  15  10    8.15    2.92
   2 -15 -10    4.35    1.22
  -2  15  10    4.32    2.18
  10 -16 -10    6.96    1.30
 -10  16  10    8.35    3.29
  -6 -10  10    3.97    1.08
   7 -16 -10    0.77    0.76
  -7  16  10   -0.22    1.97
   1   0 -11   29.19    1.28
  -1   1 -11   26.15    1.84
   1   0 -11   26.30    1.38
  -1   1 -11   28.14    1.67
   0  -1 -11   27.11    1.61
   0  -1 -11   30.32    1.79
   0   1  11   28.26    1.75
   1  -1  11   28.72    1.85
   0   1  11   29.34    1.30
  -1   0  11   27.67    2.21
  -1   0  11   29.14    2.01
   0   1  11   27.91    1.59
  -1   0  11   27.42    1.30
   1  -1  11   27.91    1.26
   1  -1  11   28.67    1.91
   2  -2 -11  144.43    4.55
  -2   0 -11  144.74    5.60
  -2   0 -11  137.58    5.21
   0   2 -11  139.52    5.05
   2  -2 -11  145.82    4.53
   0   2 -11  140.37    5.67
  -2   2  11  142.34    4.38
  -2   2  11  149.94    5.83
   2   0  11  142.48    4.81
   2   0  11  141.46    4.26
   0  -2  11  138.21    5.73
   0  -2  11  142.91    4.40
   2   0  11  150.62    5.53
   0  -2  11  145.57    4.97
  -2   2  11  146.33    4.41
  -2   2  11  141.76    5.24
  -2   3 -11   69.24    3.55
  -1  -2 -11   62.61    3.12
  -1  -2 -11   64.11    3.28
  -2   3 -11   65.97    3.43
   2  -3  11   63.41    2.29
   2  -3  11   61.54    3.25
   1   2  11   64.95    2.28
  -3   1  11   63.82    3.86
   2  -3  11   64.88    3.58
  -3   1  11   64.34    3.49
  -3   1  11   65.12    2.33
   1   2  11   63.67    3.12
  -1   4 -11   31.71    2.31
  -1   4 -11   35.83    2.80
  -3  -1 -11   35.45    2.70
   1  -4  11   34.81    2.43
   3   1  11   34.24    1.43
  -4   3  11   38.10    1.61
   1  -4  11   35.12    1.60
   1  -4  11   35.05    2.90
  -4   3  11   38.79    3.02
  -3   2 -11   62.59    3.51
   2   1 -11   65.15    3.51
   1  -3 -11   65.69    3.04
  -2  -1  11   66.09    2.39
   3  -2  11   64.39    2.23
  -2  -1  11   69.33    4.04
  -1   3  11   63.89    3.00
  -1   3  11   68.28    2.95
  -2  -1  11   59.18    3.53
  -1   3  11   64.94    2.35
   3  -2  11   68.46    3.50
   3  -2  11   69.90    3.47
  -3   5 -11   47.07    3.34
  -2  -3 -11   47.57    3.13
  -3   5 -11   47.35    3.23
  -2  -3 -11   45.30    1.78
  -5   2  11   44.79    1.87
   3  -5  11   45.28    3.41
  -5   2  11   41.05    2.97
   3  -5  11   46.12    1.86
   2   3  11   45.75    2.92
   2   3  11   44.48    1.77
  -5   2  11   42.85    3.55
  -2   6 -11   11.24    2.00
  -4  -2 -11   11.28    2.11
   6  -4 -11   10.78    1.04
  -2   6 -11    9.97    2.02
  -4  -2 -11    9.36    0.73
   4   2  11   11.47    1.94
  -6   4  11    8.86    2.21
   2  -6  11   10.38    1.07
   4   2  11   11.46    0.78
  -6   4  11    9.85    0.84
  -6   4  11   12.96    1.14
   3  -4 -11   35.99    2.10
  -4   1 -11   37.61    2.78
   1   3 -11   32.55    2.65
   1   3 -11   36.11    2.08
  -1  -3  11   35.36    2.14
  -3   4  11   37.06    2.02
   4  -1  11   33.20    2.23
  -3   4  11   34.12    1.58
  -1  -3  11   33.51    2.84
  -3   4  11   39.23    2.77
  -1  -3  11   35.99    1.63
   4  -1  11   35.81    1.41
  -4   4 -11   56.10    3.51
  -4   4 -11   55.90    3.41
   0   4  11   54.95    2.11
  -4   0  11   55.61    4.03
   0   4  11   51.70    3.05
   4  -4  11   52.76    2.01
   4  -4  11   55.24    3.66
  -4   0  11   55.32    2.13
   0   4  11   54.87    2.38
  -4   0  11   59.62    3.61
  -3  -4 -11   20.22    1.13
  -4   7 -11   19.56    3.34
  -4   7 -11   19.22    2.82
  -3  -4 -11   17.81    2.77
   3   4  11   19.85    1.12
   4  -7  11   17.39    1.20
   3   4  11   20.39    2.70
  -7   3  11   20.12    1.18
  -7   3  11   24.89    3.89
  -7   3  11   20.20    1.16
  -5  -3 -11   84.66    5.15
  -3   8 -11   79.76    4.93
  -5  -3 -11   83.72    2.75
  -8   5  11   77.77    2.90
  -8   5  11   75.79    5.58
  -8   5  11   80.68    3.67
   3  -8  11   77.22    3.08
   5   3  11   83.95    4.84
   0   5 -11   98.77    5.36
   5  -5 -11   99.43    4.09
  -5   0 -11  109.10    5.38
   0   5 -11   95.64    4.53
   0  -5  11   92.77    3.30
  -5   5  11   89.21    3.22
  -5   5  11  101.02    3.99
   5   0  11   91.49    2.92
  -5   5  11  101.40    5.52
   0  -5  11   92.67    4.57
   5   0  11   89.56    3.92
   2  -5 -11   48.46    2.87
   2  -5 -11   46.59    1.95
   3   2 -11   49.47    3.39
  -5   3 -11   42.77    3.19
   3   2 -11   48.53    2.05
  -2   5  11   41.33    2.73
  -2   5  11   48.45    2.80
  -3  -2  11   47.87    2.28
   5  -3  11   48.95    3.37
   5  -3  11   43.68    1.69
  -3  -2  11   48.54    1.99
  -3  -2  11   46.79    3.79
  -2   5  11   43.41    1.90
  -5   6 -11   82.11    5.48
  -1  -5 -11   79.02    2.87
  -5   6 -11   78.65    4.76
  -6   1  11   81.94    2.89
   1   5  11   81.69    3.09
   5  -6  11   82.02    2.86
   1   5  11   80.78    2.88
  -6   1  11   86.90    5.57
   1   5  11   84.20    4.47
  -4  -5 -11   12.14    1.01
  -4  -5 -11   17.84    3.09
  -5   9 -11   18.83    3.10
  -9   4  11   14.46    1.05
   4   5  11   18.14    2.79
  -9   4  11    9.68    2.64
   5  -9  11   13.43    1.20
  -6  -4 -11    8.15    2.25
  -4  10 -11   12.44    2.64
  -6  -4 -11   12.15    0.95
 -10   6  11   11.74    1.00
   6   4  11   11.65    2.42
   4 -10  11   10.53    1.22
 -10   6  11    8.51    2.73
  -1   7 -11   11.07    2.27
  -6  -1 -11   11.41    2.29
  -1   7 -11    7.81    1.77
  -6  -1 -11   11.82    0.72
   7  -6 -11   11.99    1.63
  -7   6  11   11.02    1.62
   6   1  11   10.87    1.58
   6   1  11    9.21    0.68
  -7   6  11   10.29    1.03
  -7   6  11   12.09    2.61
   1  -7  11   10.87    1.18
   4  -6 -11   10.65    0.89
   2   4 -11    8.97    1.96
  -6   2 -11   10.14    2.00
   2   4 -11    9.87    1.50
   4  -6 -11   12.80    1.79
  -2  -4  11    9.93    1.72
  -2  -4  11    9.79    1.03
  -4   6  11   12.86    1.77
  -4   6  11   11.19    0.91
  -4   6  11   11.50    2.10
   6  -2  11   11.14    0.69
   6  -2  11    9.00    1.79
  -6   5 -11   80.15    4.79
   1  -6 -11   83.81    3.03
   6  -5  11   90.31    5.38
  -5  -1  11   86.35    5.66
  -1   6  11   80.08    2.99
  -1   6  11   88.28    4.53
  -1   6  11   86.47    3.95
  -5  -1  11   84.37    3.14
  -5  -1  11   84.98    3.23
  -5  -1  11   80.44    2.97
   6  -5  11   84.52    2.79
  -2  -6 -11   33.30    1.71
  -6   8 -11   37.00    3.55
  -8   2  11   35.97    1.69
   6  -8  11   39.76    1.82
  -8   2  11   37.80    4.92
   2   6  11   35.83    2.13
   2   6  11   32.94    3.12
  -5  -6 -11   15.92    1.19
  -5  -6 -11   21.68    3.64
  -6  11 -11   19.02    3.42
   6 -11  11   15.38    1.33
   5   6  11   18.73    3.20
 -11   5  11   15.52    1.12
 -11   5  11   19.53    4.16
  12  -7 -11   13.57    1.11
  -5  12 -11   15.19    3.44
  -7  -5 -11   16.92    4.17
 -12   7  11   16.64    1.21
 -12   7  11   12.31    3.30
   7   5  11   11.91    3.41
   5 -12  11   14.51    1.57
   9  -7 -11   29.38    1.55
  -7  -2 -11   25.59    3.67
  -2   9 -11   28.83    3.66
   7   2  11   31.80    3.69
   2  -9  11   24.35    1.66
  -9   7  11   26.66    1.51
  -9   7  11   25.92    2.47
  -9   7  11   29.13    4.36
   6  -7 -11   10.77    1.08
   1   6 -11    9.63    2.13
   1   6 -11   10.26    1.88
  -7   1 -11    8.53    2.05
  -6   7  11   11.49    0.97
  -1  -6  11   12.07    1.10
   7  -1  11   11.07    1.93
  -6   7  11   13.66    2.69
  -6   7  11   11.46    1.81
   4   3 -11   15.01    2.45
   3  -7 -11   18.75    1.24
  -7   4 -11   21.11    3.02
   4   3 -11   18.12    1.55
  -3   7  11   18.32    1.22
  -3   7  11   23.26    2.71
   7  -4  11   19.91    0.95
  -4  -3  11   15.84    3.00
  -4  -3  11   18.61    1.24
  -3   7  11   19.04    2.61
   7  -4  11   20.26    2.93
  -4  -3  11   18.97    1.78
   0  -7 -11   14.27    1.13
  -7   7 -11   14.46    2.78
  -7   0  11   14.69    1.35
   0   7  11   15.37    1.14
   0   7  11   15.89    2.51
  -7   0  11   14.41    1.04
   0   7  11   16.14    1.95
  -7   0  11   14.72    3.05
   7  -7  11   16.22    1.07
  -7  10 -11    6.28    2.07
  -3  -7 -11    8.25    1.00
 -10   3  11    7.36    0.93
   7 -10  11    5.59    0.90
   3   7  11    7.40    1.40
   3   7  11    6.39    1.87
 -10   3  11    8.36    2.80
   7 -13  11   16.99    1.53
   6 -14  11    9.18    1.35
  -8  -3 -11   31.21    4.31
  11  -8 -11   31.59    1.69
  -3  11 -11   24.51    3.68
   3 -11  11   32.59    2.02
 -11   8  11   30.18    1.70
 -11   8  11   28.82    4.59
   8   3  11   27.08    3.72
   0   8 -11   73.45    4.71
   8  -8 -11   75.82    2.92
  -8   0 -11   77.13    5.28
   0  -8  11   72.79    3.07
  -8   8  11   73.50    4.23
  -8   8  11   73.92    5.57
  -8   8  11   73.14    2.90
   3   5 -11   79.54    5.15
  -8   3 -11   70.68    4.87
   3   5 -11   75.49    3.96
   5  -8 -11   76.86    2.99
  -5   8  11   80.92    4.46
  -3  -5  11   77.38    2.99
  -5   8  11   77.26    2.97
  -5   8  11   77.74    5.02
  -8   6 -11   35.18    3.50
   6   2 -11   37.71    2.21
   2  -8 -11   37.80    1.89
   8  -6  11   35.17    1.52
  -2   8  11   34.95    3.10
  -2   8  11   34.83    2.94
  -2   8  11   36.38    1.84
  -6  -2  11   38.42    1.82
  -6  -2  11   35.23    2.26
  -6  -2  11   40.15    5.21
  -1  -8 -11   23.78    1.55
  -8   9 -11   23.76    3.70
   8  -9  11   25.50    1.49
   1   8  11   27.86    3.69
   1   8  11   25.64    2.26
  -9   1  11   24.08    4.00
  -9   1  11   29.19    1.50
  -4  -8 -11   38.70    6.64
  -8  12 -11   42.34    5.37
  -4  -8 -11   37.29    2.02
   8 -12  11   36.31    2.07
   4   8  11   39.91    2.99
   8 -15  11    0.01    0.61
   7 -16  11    6.30    1.30
  13  -9 -11   12.09    1.28
 -13   9  11   14.34    1.27
 -13   9  11   15.88    4.15
   4 -13  11   13.94    1.63
  10  -9 -11   16.57    1.26
  -9  -1 -11   13.23    3.13
  -1  10 -11   13.52    2.83
   1 -10  11   15.99    1.47
 -10   9  11   16.93    1.29
 -10   9  11   15.61    3.47
   7  -9 -11   24.91    1.56
  -9   2 -11   22.97    3.50
   2   7 -11   30.96    4.22
   2   7 -11   28.84    2.77
  -7   9  11   24.48    1.55
  -2  -7  11   25.43    1.65
  -7   9  11   30.64    2.91
  -7   9  11   30.17    4.34
   5   4 -11   18.17    3.08
   4  -9 -11   12.68    1.14
   5   4 -11   14.65    1.91
  -9   5 -11   12.53    2.65
  -4   9  11   12.33    2.29
  -4   9  11   13.98    2.46
  -4   9  11   13.15    1.18
  -5  -4  11   14.78    1.20
  -5  -4  11   14.83    3.46
   1  -9 -11   28.44    1.72
  -9   8 -11   27.98    3.95
  -1   9  11   30.05    3.72
  -8  -1  11   27.54    4.53
   9  -8  11   26.67    1.43
  -8  -1  11   27.26    1.53
  -1   9  11   28.32    2.65
  -9  11 -11   16.15    3.36
  -2  -9 -11   15.28    1.37
 -11   2  11   14.51    1.10
   2   9  11   15.27    2.29
   9 -11  11   15.23    1.33
   2   9  11   15.73    3.01
   9 -14  11   10.95    1.34
   5 -15  11    4.39    1.12
  12 -10 -11    1.95    0.62
  -2  12 -11    0.20    1.60
   2 -12  11    2.08    0.87
 -12  10  11    2.32    0.67
 -12  10  11    0.19    1.59
   9 -10 -11   13.05    1.21
 -10   1 -11   12.79    2.97
   1   9 -11   16.49    2.98
  -9  10  11    8.66    2.63
  -9  10  11   21.36    3.12
  -9  10  11   16.11    1.29
  -1  -9  11   14.29    1.58
   4   6 -11   15.38    2.33
   6 -10 -11   13.57    1.41
   4   6 -11   11.00    3.74
 -10   4 -11   11.71    2.72
  -6  10  11   13.95    2.79
  -6  10  11   13.60    1.22
  -4  -6  11   12.54    1.37
  -6  10  11   16.24    2.69
 -10   7 -11    5.46    2.04
   3 -10 -11    7.39    1.10
  -7  -3  11    7.11    0.97
  -3  10  11    7.04    1.86
  -3  10  11   10.01    2.34
  -7  -3  11    5.35    2.41
   0 -10 -11    8.29    1.23
 -10  10 -11    8.01    2.57
  10 -10  11   10.69    1.18
   0  10  11   11.22    2.50
   0  10  11   10.92    2.14
 -10   0  11   12.52    1.25
  -3 -10 -11   11.05    1.37
  10 -13  11   11.20    1.32
   3  10  11    8.38    2.04
  10 -16  11    4.02    1.04
   3 -14  11    5.05    1.17
   0  11 -11   13.51    3.00
  11 -11 -11   15.23    1.33
   0 -11  11   15.44    1.70
 -11  11  11   16.17    3.94
 -11  11  11   16.20    1.38
   8 -11 -11   32.68    1.97
 -11   3 -11   32.61    4.44
   3   8 -11   34.66    3.40
  -3  -8  11   30.43    1.96
  -8  11  11   30.52    4.57
  -8  11  11   34.73    1.98
  -8  11  11   37.37    3.67
   5 -11 -11   19.00    1.54
 -11   6 -11   14.78    3.35
  -6  -5  11   17.88    1.41
  -5  11  11   20.30    3.18
  -5  11  11   20.86    3.43
   2 -11 -11   15.47    1.63
 -11   9 -11   15.78    3.30
  -2  11  11   14.49    2.56
  -9  -2  11   15.25    1.24
  -2  11  11   10.21    2.54
  -1 -11 -11    5.32    1.14
   1  11  11    4.83    1.68
  -4 -11 -11    4.04    1.25
  11 -15  11    4.56    1.08
   4  11  11    8.17    2.24
  13 -12 -11   13.04    1.50
   1 -13  11   12.78    1.72
 -13  12  11   12.34    3.86
  10 -12 -11    1.57    0.66
   2  10 -11    0.24    1.72
 -10  12  11   -0.24    1.61
  -2 -10  11    0.93    0.73
   7 -12 -11   11.99    1.44
  -5  -7  11   13.16    1.42
  -7  12  11   17.41    3.42
  -7  12  11   13.25    2.71
   4 -12 -11   40.14    2.32
  -4  12  11   44.19    4.27
  -8  -4  11   41.11    2.19
  -4  12  11   39.89    4.78
   1 -12 -11    6.10    1.14
  -1  12  11    5.97    1.90
  -2 -12 -11    4.25    1.13
   2  12  11    7.54    2.19
  12 -13 -11   15.39    1.62
 -12  13  11   12.13    3.78
  -1 -12  11    9.23    1.45
   9 -13 -11   16.26    1.69
  -4  -9  11   12.84    1.55
  -9  13  11   15.64    3.20
  -9  13  11   20.66    4.21
   6 -13 -11   17.52    1.80
  -7  -6  11   15.85    1.62
  -6  13  11   19.93    3.85
  -6  13  11   14.77    3.04
   3 -13 -11    9.72    1.50
  -3  13  11    8.60    2.47
   0 -13 -11   12.86    1.72
   0  13  11   15.48    3.11
  14 -14 -11    4.87    1.02
   0 -14  11    6.51    1.45
 -14  14  11    6.06    3.49
  11 -14 -11    5.51    1.14
  -3 -11  11    3.89    1.04
 -11  14  11    4.00    2.58
   8 -14 -11    7.37    1.34
  -6  -8  11    5.88    1.15
  -8  14  11    8.96    3.07
   5 -14 -11   17.66    1.94
  -9  -5  11    9.50    1.30
  -5  14  11   12.81    3.16
   2 -14 -11    6.66    1.29
  -2  14  11   10.85    2.83
 -13  15  11    5.33    3.33
  10 -15 -11    5.13    1.18
 -10  15  11    3.44    2.69
  -5 -10  11    4.30    1.09
   7 -15 -11    0.29    0.73
  -8  -7  11    0.18    0.67
  -7  15  11    1.25    1.85
   4 -15 -11    5.29    1.31
  -4  15  11    6.40    2.32
   9 -16 -11    9.84    1.63
  -9  16  11    5.40    3.13
  -7  -9  11    5.58    1.23
   6 -16 -11    4.07    1.09
  -6  16  11    1.91    2.05
   0   0 -12  574.47   15.87
   0   0 -12  536.82   15.52
   0   0  12  563.46   16.20
   0   0  12  559.00   15.12
   0   0  12  574.94   15.70
  -1  -1 -12   13.77    1.66
  -1  -1 -12   11.45    1.42
  -1   2 -12   15.95    2.75
  -1   2 -12    9.30    1.42
  -2   1  12   10.79    1.51
  -2   1  12   13.05    0.90
   1  -2  12   10.69    1.42
   1   1  12   13.27    0.86
  -2   1  12   14.79    2.06
   1  -2  12   12.22    0.86
   1   1  12   14.67    1.03
   1  -2  12   10.03    1.60
   1   1  12   13.54    1.08
  -2   1 -12    9.00    1.45
  -2   1 -12   10.88    1.38
   1   1 -12   11.71    0.99
   1  -2 -12   13.94    1.17
   1   1 -12   11.62    1.61
   1  -2 -12   15.68    1.27
  -1   2  12   13.17    0.90
  -1   2  12   12.78    1.17
   2  -1  12   11.67    1.51
   2  -1  12   10.40    0.78
   2  -1  12   12.29    1.61
  -1   2  12   13.77    1.08
  -1  -1  12   12.04    0.99
  -1  -1  12   13.42    1.86
  -1  -1  12   12.51    0.88
  -1   2  12   12.76    1.37
  -2  -2 -12   17.29    2.22
  -2   4 -12   16.73    2.28
  -2   4 -12   17.83    2.21
  -4   2  12   18.93    1.12
  -4   2  12   18.07    1.93
   2  -4  12   18.54    1.12
   2   2  12   18.85    1.80
  -4   2  12   16.04    2.49
   2   2  12   18.06    1.03
   2  -4  12   20.14    2.33
   3  -3 -12   16.53    1.19
   0   3 -12   12.69    1.88
  -3   0 -12   18.91    2.27
   0   3 -12   18.30    1.57
   0  -3  12   12.56    2.07
  -3   3  12   18.33    1.07
  -3   3  12   18.19    1.08
  -3   3  12   16.07    2.25
   3   0  12   13.99    1.25
   3   0  12   17.83    0.95
   0  -3  12   17.45    1.56
   0  -3  12   14.68    1.04
   0  -3 -12    9.09    1.45
  -3   3 -12   11.52    1.80
   0  -3 -12    7.26    1.29
   3  -3  12    9.13    0.74
  -3   0  12    8.92    1.92
   3  -3  12    6.89    1.37
   0   3  12    6.84    0.91
   0   3  12    6.96    1.17
   3  -3  12    8.24    1.61
   0   3  12    8.31    0.73
  -3   0  12    7.30    0.77
   0   3  12    7.96    0.82
  -3   6 -12   22.61    2.80
  -3  -3 -12   21.57    1.17
  -3  -3 -12   20.50    2.68
  -3   6 -12   17.47    2.75
  -6   3  12   24.15    3.53
   3   3  12   22.88    2.69
   3  -6  12   26.02    1.40
   3   3  12   22.45    1.20
  -6   3  12   23.29    1.30
  -1   5 -12   62.15    3.61
  -4  -1 -12   59.57    3.86
  -1   5 -12   55.21    3.92
   5  -4 -12   61.35    2.54
  -5   4  12   58.57    4.15
   1  -5  12   58.51    4.16
   1  -5  12   64.42    2.42
   1  -5  12   50.73    3.34
  -5   4  12   62.43    2.35
  -5   4  12   54.08    2.43
   4   1  12   60.55    2.11
   2   2 -12   17.44    2.29
   2  -4 -12   15.68    1.55
  -4   2 -12   21.61    2.59
   2   2 -12   20.08    1.24
   4  -2  12   17.63    0.97
   4  -2  12   19.12    1.97
  -2  -2  12   19.14    2.53
  -2  -2  12   16.66    1.23
  -2   4  12   18.21    1.79
  -2  -2  12   19.80    1.17
  -2   4  12   19.94    1.60
  -2   4  12   18.81    1.12
  -1  -4 -12  106.15    3.48
  -1  -4 -12  106.06    5.08
  -4   5 -12   97.26    5.25
  -4   5 -12  109.39    5.45
  -5   1  12   99.26    5.38
   4  -5  12   99.08    5.52
   1   4  12  106.60    4.92
  -5   1  12  103.20    3.53
   4  -5  12  107.47    3.50
  -5   1  12  109.68    6.12
   1   4  12  112.92    3.53
  -4  -4 -12  187.43    5.59
  -4  -4 -12  192.29    8.48
  -4   8 -12  163.35    8.01
   4  -8  12  189.05    5.91
  -8   4  12  186.73    5.74
   4   4  12  188.34    5.57
   4   4  12  190.03    8.07
  -8   4  12  186.50    9.49
  -2   7 -12   13.77    2.28
  -5  -2 -12   12.93    0.87
  -5  -2 -12   11.84    2.27
  -7   5  12   16.78    3.01
  -7   5  12   13.64    1.53
   5   2  12   11.50    2.05
   2  -7  12   13.99    1.16
  -7   5  12   12.39    1.02
   5   2  12   14.07    0.89
   1   4 -12   57.00    3.93
  -5   1 -12   62.51    3.98
   1   4 -12   59.17    3.18
   4  -5 -12   60.52    3.06
  -4   5  12   61.33    2.36
  -1  -4  12   52.39    3.12
  -4   5  12   54.91    3.80
   5  -1  12   62.23    2.09
  -4   5  12   59.64    2.97
  -1  -4  12   65.36    2.47
   5  -1  12   55.81    3.22
  -5   4 -12  105.82    5.43
   1  -5 -12  105.70    3.58
   5  -4  12  114.12    5.78
   5  -4  12  103.90    3.41
  -4  -1  12  104.77    5.97
  -4  -1  12  110.63    6.19
  -1   5  12  102.69    3.56
  -1   5  12  104.52    4.82
  -4  -1  12  111.29    3.65
  -1   5  12  108.00    4.36
  -2  -5 -12   22.96    1.28
  -2  -5 -12   17.27    2.55
  -5   7 -12   18.58    2.74
  -7   2  12   19.99    3.35
   2   5  12   18.81    2.51
   5  -7  12   20.82    1.29
   2   5  12   23.55    1.30
  -7   2  12   22.84    1.32
  -5  10 -12   10.43    2.49
  -5  -5 -12    7.57    2.21
  -5  -5 -12    8.59    0.94
 -10   5  12    8.36    2.67
 -10   5  12    7.42    0.93
   5 -10  12    8.46    1.09
   5   5  12   10.87    2.40
  -6  -3 -12    1.54    0.46
  -3   9 -12   -0.22    1.15
  -6  -3 -12    0.71    1.29
   3  -9  12    1.81    0.61
  -9   6  12    1.21    1.41
   6   3  12    0.68    1.02
  -9   6  12    0.89    0.45
   6  -6 -12   31.77    2.36
  -6   0 -12   33.41    3.23
   0   6 -12   25.28    2.47
   0   6 -12   29.15    3.08
  -6   6  12   34.10    1.64
  -6   6  12   27.58    2.15
   0  -6  12   30.99    1.68
  -6   6  12   25.28    3.50
   6   0  12   30.90    2.28
   6   0  12   30.85    1.28
   3   3 -12   19.75    2.69
  -6   3 -12   31.81    3.56
   3   3 -12   23.04    1.62
   3  -6 -12   24.03    1.36
   6  -3  12   22.63    1.08
  -3  -3  12   20.06    1.78
  -3   6  12   20.48    1.28
  -3  -3  12   23.74    1.38
   6  -3  12   20.41    2.68
  -3   6  12   21.22    2.28
  -3   6  12   21.79    2.04
  -6   6 -12    2.94    1.29
   0  -6 -12    4.01    0.63
  -6   0  12    2.76    1.39
  -6   0  12    3.57    0.60
   0   6  12    2.09    0.98
  -6   9 -12   14.73    2.70
  -3  -6 -12   18.50    2.88
  -3  -6 -12   18.10    1.25
   3   6  12   13.55    2.43
   6  -9  12   14.45    1.23
  -9   3  12   14.86    3.18
  -9   3  12   17.20    1.17
  -6  12 -12   11.20    2.90
 -12   6  12   13.26    1.13
   6 -12  12   11.84    1.41
 -12   6  12    8.14    2.80
  11  -7 -12    4.32    0.75
  -7  -4 -12    7.01    2.46
  -4  11 -12    6.26    2.24
   4 -11  12    5.59    0.99
 -11   7  12    3.66    1.99
 -11   7  12    4.28    0.77
   7   4  12    8.11    2.31
  -7  -1 -12    3.41    1.43
  -1   8 -12    2.46    1.47
  -8   7  12    1.95    1.01
  -8   7  12    2.65    1.41
  -8   7  12    2.96    0.60
   7   1  12    5.50    1.31
   2   5 -12   13.65    1.87
   5  -7 -12   13.49    1.10
   2   5 -12    9.56    2.06
  -7   2 -12   13.09    2.26
  -5   7  12   11.99    2.18
  -5   7  12   12.49    1.05
   7  -2  12   13.01    2.20
  -2  -5  12   12.49    1.10
  -2  -5  12   15.68    2.18
  -5   7  12   14.32    1.98
   2  -7 -12   22.21    1.37
  -7   5 -12   22.60    3.23
   5   2 -12   20.69    1.43
  -2   7  12   23.32    2.74
   7  -5  12   20.80    1.13
  -5  -2  12   22.77    1.57
  -5  -2  12   23.39    3.81
  -5  -2  12   24.30    1.41
  -2   7  12   21.45    2.20
  -2   7  12   23.12    1.40
  -7   8 -12    4.87    1.80
  -1  -7 -12    5.88    0.80
  -8   1  12    4.43    0.71
  -8   1  12    4.58    1.95
   7  -8  12    4.28    0.69
   1   7  12    3.94    0.97
   1   7  12    3.36    1.30
  -7  11 -12    3.21    1.81
  -4  -7 -12    0.06    1.24
  -4  -7 -12    1.60    0.59
 -11   4  12    1.49    1.74
   7 -11  12    1.28    0.63
   4   7  12    0.41    1.33
 -11   4  12    1.75    0.56
   7 -14  12    1.86    0.82
  13  -8 -12   35.19    2.30
   5 -13  12   38.00    2.36
 -13   8  12   37.68    6.06
  10  -8 -12   18.37    1.33
  -8  -2 -12   16.36    3.21
  -2  10 -12   21.59    3.34
 -10   8  12   11.54    3.22
   2 -10  12   17.73    1.52
 -10   8  12   17.78    1.33
   1   7 -12    1.65    1.17
  -8   1 -12    4.06    1.69
  -7   8  12    2.16    1.00
  -7   8  12    2.56    1.31
  -1  -7  12    4.30    0.78
   4   4 -12  187.90    6.75
   4  -8 -12  186.92    5.99
  -8   4 -12  194.62    8.79
   4   4 -12  185.98    9.77
  -4   8  12  179.65    5.93
  -4   8  12  184.69    7.86
  -4  -4  12  187.64    5.97
  -4  -4  12  214.83   10.21
  -4   8  12  193.07    8.32
  -8   7 -12    2.23    1.40
   1  -8 -12    5.60    0.81
  -1   8  12    4.60    0.73
  -7  -1  12    2.62    1.79
  -7  -1  12    4.53    0.69
  -1   8  12    2.83    1.01
  -1   8  12    3.83    1.44
  -2  -8 -12    5.49    0.92
  -8  10 -12    5.47    2.05
   8 -10  12    5.76    0.89
 -10   2  12    5.59    2.55
   2   8  12    4.46    1.18
 -10   2  12    5.50    0.81
   2   8  12    3.59    1.63
   8 -13  12   31.93    2.08
   8 -16  12   12.61    1.66
   6 -15  12    1.75    0.85
  -3  12 -12    1.69    1.82
  12  -9 -12    4.63    0.83
 -12   9  12    7.62    3.07
 -12   9  12    3.92    0.81
   3 -12  12    4.83    1.06
   0   9 -12  131.77    6.99
  -9   0 -12  130.14    7.59
   9  -9 -12  134.87    4.72
  -9   9  12  136.49    4.70
  -9   9  12  138.99    8.34
   0  -9  12  144.07    5.00
   3   6 -12    1.69    1.03
   6  -9 -12    1.04    0.52
  -9   3 -12    1.66    1.35
  -6   9  12    1.28    0.53
  -3  -6  12    1.46    0.59
  -6   9  12    0.76    0.97
  -6   9  12    0.47    1.01
   3  -9 -12   18.20    1.38
  -9   6 -12   17.11    3.04
  -3   9  12   16.53    2.70
  -3   9  12   14.60    2.46
  -6  -3  12   17.64    1.31
  -6  -3  12    8.87    2.53
  -3   9  12   18.03    1.35
   0  -9 -12   77.17    3.22
  -9   9 -12   73.58    5.72
   0   9  12   72.08    4.19
   0   9  12   88.72    5.58
   9  -9  12   79.17    2.96
  -9   0  12   85.63    6.97
  -9   0  12   80.31    3.05
  -3  -9 -12    8.31    1.18
   3   9  12    8.19    1.77
   9 -12  12    7.92    1.09
   9 -15  12    3.06    0.96
   4 -14  12    0.87    0.85
  11 -10 -12    4.82    0.86
  -1  11 -12    4.67    2.18
   1 -11  12    5.91    1.12
 -11  10  12    4.96    2.39
 -11  10  12    3.88    0.83
 -10   2 -12   17.47    3.30
   8 -10 -12   18.18    1.47
   2   8 -12   19.79    2.95
  -8  10  12   21.25    3.05
  -8  10  12   23.80    4.10
  -8  10  12   20.51    1.50
  -2  -8  12   21.41    1.61
   5 -10 -12    7.72    1.06
 -10   5 -12   12.79    2.90
  -5  -5  12    8.40    2.71
  -5  10  12    6.31    1.01
  -5  10  12    6.49    2.01
  -5  -5  12    9.65    1.15
  -5  10  12    7.74    1.91
 -10   8 -12    6.70    2.34
   2 -10 -12    6.06    0.99
  -8  -2  12    3.17    2.14
  -8  -2  12    6.93    1.00
  -2  10  12    5.86    1.66
  -2  10  12    3.40    1.55
  -1 -10 -12    3.92    0.89
   1  10  12    3.29    1.29
  10 -11  12    4.92    0.90
 -11   1  12    2.67    0.70
   1  10  12    2.15    1.86
  -4 -10 -12    1.34    0.79
  10 -14  12    3.13    0.94
  13 -11 -12    3.98    0.88
 -13  11  12    6.74    1.09
 -13  11  12    8.70    3.36
   2 -13  12    5.52    1.21
   1  10 -12    2.85    1.83
  10 -11 -12    3.90    0.84
 -10  11  12    6.60    1.08
 -10  11  12    3.60    1.99
  -1 -10  12    5.56    1.10
   7 -11 -12    5.18    1.01
 -11   4 -12    3.55    1.80
  -7  11  12    3.97    1.64
  -7  11  12    4.45    0.91
  -7  11  12    5.09    2.13
  -4  -7  12    5.00    0.96
 -11   7 -12    0.92    1.57
   4 -11 -12    2.29    0.77
  -4  11  12    1.03    1.23
  -4  11  12    2.13    1.59
  -7  -4  12    1.32    0.61
   1 -11 -12    4.31    0.97
  -1  11  12    2.12    1.40
  -1  11  12    4.21    1.96
 -10  -1  12    2.21    0.67
  -2 -11 -12    0.97    0.74
   2  11  12    1.70    1.31
   3 -15  12    0.88    0.91
  12 -12 -12   33.70    2.07
   0 -12  12   36.21    2.43
 -12  12  12   31.41    5.60
   9 -12 -12    5.95    1.08
  -3  -9  12    6.42    1.16
  -9  12  12    7.30    2.84
   6 -12 -12   13.10    1.58
  -6  12  12   10.59    2.63
  -6  -6  12   12.72    1.43
  -6  12  12   12.02    2.63
   3 -12 -12   12.09    1.50
  -3  12  12    7.24    2.46
  -9  -3  12    7.14    1.10
  -3  12  12    9.73    2.41
   0 -12 -12   13.56    1.60
   0  12  12   12.03    2.58
  -3 -12 -12    8.64    1.40
   3  12  12    7.13    2.41
  14 -13 -12    1.92    0.74
 -14  13  12    2.35    2.93
   1 -14  12    2.08    1.03
  11 -13 -12    6.81    1.15
  -2 -11  12    5.70    1.25
 -11  13  12    3.45    2.44
   8 -13 -12   31.35    2.11
  -8  13  12   31.86    4.87
  -8  13  12   32.99    4.37
  -5  -8  12   33.82    2.15
   5 -13 -12   35.78    2.25
  -5  13  12   29.64    6.40
  -8  -5  12   30.20    2.00
  -5  13  12   30.24    4.42
   2 -13 -12    1.68    0.89
  -2  13  12   -0.51    1.24
  -1 -13 -12    6.39    1.28
   1  13  12    4.92    2.03
  13 -14 -12    1.65    0.80
 -13  14  12    1.39    2.55
  -1 -13  12    1.63    1.01
  10 -14 -12    0.49    0.71
  -4 -10  12   -0.70    0.52
 -10  14  12    0.04    1.84
   7 -14 -12    1.83    0.85
  -7  -7  12    3.20    0.90
  -7  14  12    2.38    2.13
   4 -14 -12    3.88    1.13
  -4  14  12    2.15    1.72
   1 -14 -12    7.91    1.40
  -1  14  12    6.33    2.31
  12 -15 -12    0.94    0.71
 -12  15  12    0.58    2.58
  -3 -12  12   -0.76    0.70
   9 -15 -12    0.01    0.70
  -9  15  12    3.13    2.42
  -6  -9  12    0.54    0.77
   6 -15 -12    3.50    1.13
  -6  15  12    1.43    2.11
   3 -15 -12    7.25    1.43
  -3  15  12    8.05    3.67
   8 -16 -12   14.85    1.89
  -8  -8  12   12.00    1.57
  -8  16  12   16.07    4.14
   1  -1 -13   57.23    2.40
   0   1 -13   59.37    2.49
  -1   0 -13   59.67    3.06
  -1   0 -13   55.01    2.72
   1  -1 -13   60.80    2.56
   0   1 -13   57.09    2.74
  -1   1  13   57.44    2.92
   1   0  13   61.36    2.93
   0  -1  13   60.06    2.66
  -1   1  13   56.55    3.25
  -1   1  13   56.19    2.22
   0  -1  13   64.04    3.33
   1   0  13   58.78    2.79
   1   0  13   58.61    2.19
   0  -1  13   59.95    2.23
  -2  -1 -13    1.79    0.82
  -1   3 -13    2.20    0.88
  -1   3 -13    1.44    0.83
  -3   2  13    2.69    1.10
  -3   2  13    1.37    0.68
   1  -3  13    3.18    0.55
  -3   2  13    3.15    0.56
   2   1  13    3.33    0.52
   1  -3  13    0.90    0.82
   1  -3  13    3.29    0.98
   0  -2 -13    1.46    0.68
  -2   2 -13    3.15    1.06
   0  -2 -13    2.21    0.70
   0   2  13    2.33    0.51
   2  -2  13    3.12    0.53
  -2   0  13    2.74    0.54
   0   2  13    3.31    0.64
  -2   0  13    2.59    0.87
   0   2  13    1.96    0.67
  -2   0  13    2.74    1.14
   2  -2  13    1.36    0.77
   2  -2  13    2.69    0.95
   0   2  13    2.95    0.74
  -2   5 -13    0.75    0.80
  -3  -2 -13   -0.59    0.61
  -2   5 -13    1.01    1.25
   3   2  13    0.85    0.37
  -5   3  13    0.80    1.04
  -5   3  13    0.65    0.41
   3   2  13    0.31    0.62
   2  -5  13    0.84    0.42
   2  -3 -13    2.19    0.70
   1   2 -13    1.05    0.71
   1   2 -13    1.51    0.59
  -3   1 -13    4.09    1.12
   2  -3 -13    1.82    0.65
   3  -1  13    2.12    0.81
  -1  -2  13    2.35    0.62
  -2   3  13    3.73    1.09
  -2   3  13    3.00    0.63
   3  -1  13    2.62    0.46
  -2   3  13    3.47    0.63
  -2   3  13    2.53    0.76
  -1  -2  13    0.63    0.64
  -1  -2  13    2.25    0.52
  -3   4 -13   21.98    2.24
  -3   4 -13   19.95    2.52
  -1  -3 -13   23.18    2.18
   3  -4  13   23.34    1.28
   3  -4  13   20.66    2.70
  -4   1  13   24.33    3.30
   1   3  13   23.19    1.99
   1   3  13   23.45    1.26
  -4   1  13   24.09    1.31
  -4  -3 -13    1.74    0.44
  -3   7 -13    4.52    1.44
  -4  -3 -13    1.98    1.30
  -7   4  13    2.12    1.43
   4   3  13    3.12    0.59
   4   3  13    0.86    0.93
   3  -7  13    2.28    0.62
  -7   4  13    3.55    0.71
   0  -4  13    7.59    2.18
  -4   3 -13   22.66    2.77
   1  -4 -13   23.39    1.95
   4  -3  13   21.58    1.18
  -3  -1  13   22.31    1.30
  -1   4  13   25.24    1.33
  -3  -1  13   25.05    3.43
  -1   4  13   22.41    1.76
  -3  -1  13   18.35    2.50
  -1   4  13   22.71    1.84
   4  -3  13   21.48    2.27
  -4   6 -13   -0.19    0.95
  -2  -4 -13    1.13    0.44
  -2  -4 -13    1.27    0.94
  -6   2  13   -0.17    0.79
  -6   2  13   -0.19    0.32
   4  -6  13    0.83    0.41
   2   4  13    0.79    0.42
   2   4  13   -0.01    0.74
  -4   9 -13   27.94    3.80
  -5  -4 -13   25.08    1.39
  -5  -4 -13   25.49    3.55
   5   4  13   20.33    2.98
  -9   5  13   19.73    3.78
  -9   5  13   21.85    1.43
   4  -9  13   28.33    1.72
  -5  -1 -13    0.30    0.81
  -1   6 -13   -0.18    0.88
   5   1  13    1.03    0.39
  -6   5  13    1.56    0.48
   5   1  13    1.11    0.58
  -6   5  13    1.36    1.19
  -6   5  13    1.56    0.64
   1  -6  13    1.21    0.50
   2   3 -13    0.23    0.51
  -5   2 -13    1.26    1.00
   3  -5 -13    0.56    0.63
   2   3 -13    0.86    0.78
  -2  -3  13    0.57    0.39
  -3   5  13    0.49    0.35
  -3   5  13    0.99    0.80
  -2  -3  13    0.14    0.58
   5  -2  13    1.02    0.36
   5  -2  13    0.55    0.81
  -3   5  13    0.63    0.60
  -5   5 -13  138.73    6.65
   0  -5 -13  141.14    4.54
  -5   0  13  138.08    4.56
   0   5  13  142.54    4.75
   0   5  13  147.00    6.12
   5  -5  13  146.64    4.45
  -5   0  13  143.36    7.57
   0   5  13  135.11    4.52
  -3  -5 -13   20.82    3.04
  -3  -5 -13   16.86    1.19
  -5   8 -13   14.82    2.60
  -8   3  13   22.56    3.94
  -8   3  13   18.65    1.24
   3   5  13   14.58    2.42
   3   5  13   19.19    1.19
   5  -8  13   17.75    1.31
  -5  11 -13    0.28    1.53
  -6  -5 -13   -0.02    1.23
 -11   6  13    2.67    1.85
   5 -11  13   -0.05    0.49
   6   5  13    0.82    1.40
 -11   6  13    0.75    0.49
  -6  -2 -13    0.41    1.31
  -2   8 -13    4.37    1.73
  -6  -2 -13    2.38    0.48
  -8   6  13    3.51    0.68
  -8   6  13    4.81    1.93
   2  -8  13    1.90    0.62
   6   2  13    2.51    0.50
   1   5 -13    1.07    0.95
   5  -6 -13    0.17    0.69
  -6   1 -13    1.26    1.13
  -5   6  13    1.11    0.83
   6  -1  13    0.24    0.30
  -1  -5  13    0.61    0.94
  -5   6  13    1.11    0.92
   6  -1  13    0.04    0.82
  -5   6  13    1.46    0.53
  -1  -5  13    1.70    0.56
   4   2 -13    0.63    0.40
  -6   4 -13   -0.17    0.83
   2  -6 -13    0.42    0.42
   6  -4  13    0.02    0.98
   6  -4  13    1.19    0.40
  -2   6  13    1.43    0.52
  -2   6  13    1.17    0.81
  -4  -2  13    0.49    0.39
  -2   6  13    0.99    0.80
  -4  -2  13    0.86    1.19
  -1  -6 -13   10.22    1.09
  -6   7 -13    9.07    2.19
   6  -7  13    8.38    0.94
   1   6  13    7.97    1.80
  -7   1  13    9.84    1.03
   1   6  13    9.93    1.08
  -7   1  13    7.01    2.07
   1   6  13   10.52    1.16
  -4  -6 -13    5.96    1.94
  -4  -6 -13    8.68    1.04
  -6  10 -13    8.68    2.39
 -10   4  13    6.11    2.50
 -10   4  13   11.04    1.17
   6 -10  13    8.63    1.18
   4   6  13    9.09    2.22
 -13   7  13    0.80    2.11
   6 -13  13   -0.19    0.57
  -7  -3 -13    3.25    1.98
  -3  10 -13    3.69    1.89
   3 -10  13    5.10    0.99
 -10   7  13    5.57    0.86
 -10   7  13    2.40    1.79
   7   3  13    5.46    1.98
   0   7 -13    3.97    1.40
   7  -7 -13    2.85    0.67
  -7   0 -13    2.34    1.37
  -7   7  13    3.89    0.74
   7   0  13    3.05    1.12
  -7   7  13    4.76    1.27
   0  -7  13    3.80    0.80
  -7   7  13    3.90    1.59
   3   4 -13    2.71    0.89
  -7   3 -13    3.45    1.53
   4  -7 -13    2.06    0.62
  -4   7  13    1.70    1.10
  -4   7  13    1.76    0.91
   7  -3  13    2.86    1.48
  -4   7  13    2.38    0.61
   7  -3  13    2.61    0.45
  -3  -4  13    2.66    0.65
  -7   6 -13    9.00    2.18
   1  -7 -13    9.24    1.08
   7  -6  13   10.01    0.88
  -1   7  13   11.92    1.25
  -6  -1  13   10.91    2.85
  -1   7  13    9.50    1.53
  -6  -1  13    8.69    1.03
  -1   7  13   10.17    1.93
  -2  -7 -13    0.13    0.49
  -7   9 -13   -0.12    1.37
   2   7  13    0.61    0.56
  -9   2  13    0.81    1.44
   2   7  13    1.11    1.14
   7  -9  13    0.23    0.40
  -9   2  13    0.30    0.41
  -5  -7 -13    0.95    0.73
  -7  12 -13    1.07    2.29
 -12   5  13    1.52    0.54
 -12   5  13    2.04    2.04
   7 -12  13    0.46    0.55
   7 -15  13   -0.31    0.72
  12  -8 -13    0.49    0.47
  -4  12 -13    0.89    1.72
 -12   8  13    0.92    1.73
   4 -12  13    0.86    0.67
 -12   8  13    1.01    0.54
  -8  -1 -13   14.06    3.12
  -1   9 -13   13.75    2.65
   9  -8 -13   14.51    1.23
  -9   8  13   16.83    3.53
  -9   8  13   13.09    1.19
   1  -9  13   13.39    1.46
   6  -8 -13    3.84    0.71
   2   6 -13    1.67    1.02
  -8   2 -13    3.24    1.54
  -6   8  13    3.43    0.72
  -6   8  13    1.43    1.19
  -6   8  13    1.98    1.01
  -2  -6  13    3.09    0.76
   3  -8 -13   17.59    1.32
  -8   5 -13   19.63    3.28
  -3   8  13   20.53    2.73
  -3   8  13   18.49    2.57
  -3   8  13   19.35    1.36
   8  -5  13   17.59    1.00
  -5  -3  13   13.04    2.84
  -5  -3  13   18.68    1.36
  -8   8 -13   12.27    2.76
   0  -8 -13   13.87    1.25
  -8   0  13   13.78    1.15
   8  -8  13   15.21    1.14
   0   8  13   13.79    2.53
  -8   0  13   10.64    3.00
   0   8  13   12.01    1.29
   0   8  13   12.07    1.73
  -3  -8 -13    2.18    0.71
  -3  -8 -13    3.64    1.77
  -8  11 -13    5.49    2.17
 -11   3  13    3.77    2.32
   3   8  13    3.25    1.04
   8 -11  13    3.66    0.85
 -11   3  13    3.17    0.71
   3   8  13    1.48    1.42
   8 -14  13    3.44    0.94
   5 -14  13   11.06    1.62
  -2  11 -13   -1.55    1.57
  11  -9 -13    0.04    0.36
   2 -11  13    0.28    0.61
 -11   9  13   -0.25    1.34
 -11   9  13    0.45    0.45
  -9   1 -13    9.17    2.59
   1   8 -13   14.62    2.65
   8  -9 -13   14.42    1.26
  -1  -8  13   14.45    1.54
  -8   9  13   12.17    2.90
  -8   9  13   13.15    1.37
  -9   4 -13   27.79    3.95
   5  -9 -13   25.56    1.66
  -5   9  13   30.19    3.91
  -4  -5  13   31.12    4.68
  -4  -5  13   27.39    1.70
  -5   9  13   25.24    1.64
  -5   9  13   28.09    3.26
   2  -9 -13    0.08    0.56
  -9   7 -13    0.32    1.38
  -7  -2  13    0.20    0.41
  -2   9  13    0.42    0.53
  -7  -2  13    1.02    1.63
  -2   9  13    1.60    1.26
  -2   9  13   -0.55    0.76
  -9  10 -13    0.69    1.41
  -1  -9 -13    1.57    0.69
 -10   1  13    2.36    1.95
 -10   1  13    1.43    0.56
   1   9  13    1.71    1.49
   1   9  13    1.00    0.89
   9 -10  13    1.73    0.61
  -4  -9 -13   11.16    1.41
   9 -13  13   10.49    1.34
  13 -10 -13    1.88    0.66
 -13  10  13    5.27    2.87
   3 -13  13    1.81    0.85
 -13  10  13    2.03    0.72
   0  10 -13   15.82    3.07
  10 -10 -13   10.17    1.23
 -10  10  13   12.52    1.37
   0 -10  13   11.52    1.44
 -10  10  13   19.68    4.23
   7 -10 -13    6.01    1.06
 -10   3 -13    3.31    1.92
  -7  10  13    6.38    1.01
  -3  -7  13    3.87    0.93
  -7  10  13    5.98    1.83
  -7  10  13    4.61    1.99
 -10   6 -13    9.34    2.66
   4 -10 -13    9.04    1.25
  -4  10  13    7.87    1.13
  -6  -4  13   10.10    1.32
  -6  -4  13    5.63    2.50
  -4  10  13    9.12    2.22
  -4  10  13    8.62    2.15
   1 -10 -13    2.04    0.76
 -10   9 -13   -0.72    1.30
  -1  10  13    1.64    1.45
  -1  10  13    1.14    1.10
  -9  -1  13    3.36    3.12
  -9  -1  13    2.19    0.66
  -2 -10 -13    1.25    0.76
  10 -12  13    1.79    0.70
   2  10  13    1.72    1.14
  10 -15  13    2.40    0.87
   4 -15  13    0.83    0.80
  12 -11 -13    0.76    0.56
  -1  12 -13   -0.83    1.87
 -12  11  13    0.84    0.57
 -12  11  13    0.77    1.83
   1 -12  13   -0.29    0.65
   9 -11 -13    0.00    0.49
  -9  11  13   -0.33    0.43
  -2  -9  13    1.21    0.69
  -9  11  13    1.13    1.50
 -11   5 -13    0.77    1.43
   6 -11 -13   -0.01    0.55
  -6  11  13    0.64    1.29
  -6  11  13    0.34    0.38
  -6  11  13    0.29    1.07
  -5  -6  13    0.31    0.58
   3 -11 -13    3.72    0.94
 -11   8 -13    2.79    2.17
  -8  -3  13    3.38    0.81
  -3  11  13    4.76    1.97
  -3  11  13    1.68    1.33
   0 -11 -13    1.40    0.77
   0  11  13    1.82    1.26
  -3 -11 -13   -0.11    0.67
   3  11  13   -0.86    1.14
  14 -12 -13   -0.28    0.51
 -14  12  13    0.10    2.40
   2 -14  13    0.43    0.77
  11 -12 -13    0.59    0.57
  -1 -11  13    0.29    0.77
 -11  12  13    0.82    1.74
 -11  12  13    0.25    0.52
   8 -12 -13    0.89    0.61
  -8  12  13    2.25    1.71
  -4  -8  13    0.53    0.66
   5 -12 -13    1.10    0.70
  -7  -5  13    0.20    0.59
  -5  12  13    0.95    1.69
  -5  12  13    3.00    1.83
   2 -12 -13    2.30    0.94
 -10  -2  13    1.88    0.72
  -2  12  13    2.10    1.43
  -1 -12 -13    5.58    1.19
   1  12  13    4.09    1.74
  13 -13 -13    6.56    1.15
 -13  13  13    4.52    2.94
   0 -13  13    5.86    1.30
  10 -13 -13    3.15    0.91
  -3 -10  13    1.91    0.88
 -10  13  13    1.87    2.29
   7 -13 -13   -0.10    0.56
  -7  13  13    1.25    1.53
  -7  13  13   -0.70    1.49
  -6  -7  13   -0.45    0.56
   4 -13 -13   11.98    1.62
  -4  13  13   10.71    2.70
  -9  -4  13   10.73    1.35
   1 -13 -13    4.43    1.11
  -1  13  13    5.06    1.97
  12 -14 -13   -0.43    0.57
 -12  14  13   -0.86    1.92
  -2 -12  13   -0.23    0.84
   9 -14 -13    7.48    1.33
  -9  14  13    4.98    2.66
  -5  -9  13   10.61    1.49
   6 -14 -13    3.20    1.04
  -6  14  13    7.72    2.70
  -8  -6  13    3.67    0.98
   3 -14 -13   -0.77    0.73
  -3  14  13   -0.43    1.32
  11 -15 -13    0.45    0.66
  -4 -11  13   -0.36    0.74
 -11  15  13    0.68    2.09
   8 -15 -13   -0.57    0.77
  -8  15  13   -0.06    1.94
  -7  -8  13    0.39    0.71
   5 -15 -13   -0.01    0.86
  -5  15  13    1.41    1.84
   0  -1 -14  249.98    8.35
   1   0 -14  270.31    7.80
   0  -1 -14  252.12    8.11
  -1   1 -14  272.98    8.71
  -1   1 -14  261.22    8.21
   1   0 -14  262.33    7.57
  -1   0  14  262.84    8.94
  -1   0  14  261.24    9.44
   1  -1  14  262.17    8.79
   0   1  14  250.04    7.46
  -1   0  14  248.44    7.47
   0   1  14  256.51    8.56
   1  -1  14  256.70    7.46
   0   1  14  250.58    8.19
   1  -1  14  263.20    8.41
   0   2 -14   11.10    1.50
  -2   0 -14    8.64    1.38
   0   2 -14    7.63    1.48
   2  -2 -14    8.30    0.97
  -2   0 -14   10.11    1.64
   2  -2 -14    7.44    0.93
  -2   2  14   10.50    1.55
  -2   2  14   10.02    1.01
   0  -2  14   10.21    0.90
   0  -2  14    9.52    1.77
   2   0  14    7.58    1.14
   0  -2  14    8.03    1.26
   2   0  14    7.81    0.83
   2   0  14    9.57    1.53
  -2   2  14    9.43    1.79
  -2   3 -14    4.67    1.26
  -1  -2 -14    4.86    1.18
  -1  -2 -14    3.20    1.04
  -3   1  14    5.33    0.77
   2  -3  14    5.85    0.75
   2  -3  14    4.84    1.32
   2  -3  14    4.37    1.17
   1   2  14    5.69    0.72
   1   2  14    4.44    1.06
  -3   1  14    4.14    1.39
  -3   1  14    5.26    1.35
  -3  -1 -14   86.44    4.64
  -1   4 -14   78.28    4.04
   3   1  14   81.83    2.82
  -4   3  14   79.15    4.84
  -4   3  14   80.94    2.99
   1  -4  14   75.92    3.96
  -4   3  14   84.27    4.27
   1  -4  14   84.33    3.04
   1  -3 -14    4.76    1.00
   1  -3 -14    4.58    0.97
  -3   2 -14    6.60    1.52
  -2  -1  14    4.96    0.73
  -2  -1  14    4.40    1.43
  -1   3  14    3.33    0.97
  -1   3  14    4.76    0.95
  -2  -1  14    5.04    1.37
   3  -2  14    4.41    1.15
  -1   3  14    4.31    0.83
  -1   3  14    5.10    0.71
   3  -2  14    5.08    0.64
  -2  -3 -14    0.60    0.86
  -3   5 -14    1.22    1.00
   3  -5  14    1.13    0.48
   2   3  14    0.41    0.75
  -5   2  14    0.48    0.40
  -5   2  14    0.56    1.13
   2   3  14    1.37    0.45
  -4  -2 -14    0.72    1.01
  -2   6 -14   -0.14    0.93
   2  -6  14    0.67    0.45
  -6   4  14    0.51    0.40
  -6   4  14    0.54    1.07
   4   2  14    0.69    0.41
   3  -4 -14   82.56    3.53
  -4   1 -14   83.28    4.58
   1   3 -14   81.17    3.56
  -1  -3  14   78.12    3.03
  -3   4  14   78.64    4.38
  -3   4  14   82.80    3.30
  -1  -3  14   80.75    3.52
  -3   4  14   81.22    3.01
   4  -1  14   89.34    4.02
   4  -1  14   83.87    2.82
  -4   4 -14  605.70   19.06
   0  -4 -14  633.21   18.67
   0   4  14  622.92   18.23
  -4   0  14  603.15   16.75
  -4   0  14  630.99   20.52
   0   4  14  596.47   16.65
   4  -4  14  604.91   16.58
   4  -4  14  613.40   19.45
  -4   7 -14   32.81    3.76
  -3  -4 -14   32.03    1.58
  -3  -4 -14   31.91    3.14
  -7   3  14   32.59    1.69
   4  -7  14   31.69    1.73
   3   4  14   29.60    2.86
  -7   3  14   35.97    4.77
   3   4  14   33.28    1.61
  -5  -3 -14  173.80    8.24
  -5  -3 -14  157.23    4.84
  -3   8 -14  154.03    7.53
  -8   5  14  148.26    5.09
  -8   5  14  156.11    8.64
   5   3  14  168.73    7.53
   3  -8  14  155.90    5.27
   5   3  14  157.68    4.84
   0   5 -14  211.80    8.02
  -5   0 -14  215.04    8.96
   5   0  14  216.49    6.28
   0  -5  14  225.38    8.15
  -5   5  14  220.04    6.94
   5   0  14  211.38    7.08
  -5   5  14  213.21    6.61
   0  -5  14  223.79    6.73
  -5   5  14  222.88    9.36
   2  -5 -14   -0.68    0.64
  -5   3 -14    1.47    1.04
  -2   5  14    0.49    0.68
  -2   5  14    0.64    0.68
  -3  -2  14    1.91    0.50
   5  -3  14    0.99    1.00
   5  -3  14    0.86    0.37
  -3  -2  14    0.87    1.15
  -2   5  14    0.88    0.44
  -5   6 -14   25.50    3.30
  -1  -5 -14   26.32    3.07
  -1  -5 -14   24.47    1.40
   5  -6  14   23.43    1.39
  -6   1  14   29.45    4.14
   1   5  14   23.20    2.74
  -6   1  14   23.40    1.43
   1   5  14   23.76    1.42
  -4  -5 -14  182.56    5.83
  -4  -5 -14  194.18    9.07
  -5   9 -14  197.17    9.06
  -9   4  14  192.26    6.02
   4   5  14  194.24    8.67
  -9   4  14  190.26   10.29
   4   5  14  183.79    5.81
   5  -9  14  193.68    6.18
  -4  10 -14   11.49    2.86
  -6  -4 -14   13.22    3.12
 -10   6  14   14.62    3.50
 -10   6  14   14.56    1.42
   4 -10  14   14.12    1.51
   6   4  14    8.84    2.32
  -6  -1 -14    2.79    1.61
  -6  -1 -14    4.19    0.61
  -1   7 -14    3.38    1.47
   1  -7  14    3.96    0.79
   6   1  14    4.68    0.65
  -7   6  14    4.43    0.76
  -7   6  14    1.58    1.34
   4  -6 -14    0.37    0.72
   2   4 -14    0.95    0.75
  -6   2 -14    0.40    0.96
  -4   6  14    0.88    0.45
  -2  -4  14    1.09    0.51
   6  -2  14    0.59    0.99
  -4   6  14    0.79    0.83
  -4   6  14    1.34    0.75
   6  -2  14    1.20    0.39
  -6   5 -14   25.39    3.38
   1  -6 -14   24.20    1.47
  -1   6  14   23.97    2.37
  -1   6  14   24.89    1.94
  -5  -1  14   24.34    1.46
   6  -5  14   25.24    1.34
  -1   6  14   23.36    1.47
  -5  -1  14   23.18    3.60
  -6   8 -14    1.26    1.48
  -2  -6 -14    3.44    0.73
  -2  -6 -14    3.66    1.58
   2   6  14    2.35    1.26
   6  -8  14    3.95    0.73
  -8   2  14    3.18    0.68
  -8   2  14    2.17    1.67
   2   6  14    3.61    0.69
  -6  11 -14    1.39    1.67
  -5  -6 -14    1.55    1.70
  -5  -6 -14    0.05    0.48
   6 -11  14   -0.25    0.50
 -11   5  14    0.35    1.51
   5   6  14    1.11    1.39
 -11   5  14    0.56    0.50
  -5  12 -14    6.39    2.69
 -12   7  14    7.27    2.86
 -12   7  14   11.01    1.31
   5 -12  14    7.14    1.30
  -7  -2 -14   -0.31    1.36
  -2   9 -14    0.35    1.22
   2  -9  14    0.30    0.56
  -9   7  14    0.17    0.44
  -9   7  14    0.27    1.39
  -7   1 -14    4.70    1.68
   1   6 -14    3.91    1.35
   6  -7 -14    3.53    0.75
  -6   7  14    3.50    1.06
  -6   7  14    3.87    0.83
   7  -1  14    4.73    1.34
  -1  -6  14    4.29    0.87
  -6   7  14    1.27    1.15
   3  -7 -14   32.12    1.77
  -7   4 -14   37.12    3.54
  -3   7  14   36.07    2.85
  -4  -3  14   24.91    3.96
  -3   7  14   32.32    1.78
  -4  -3  14   30.38    1.78
   7  -4  14   34.50    1.47
  -3   7  14   31.40    2.78
  -7   7 -14    9.80    2.48
   0  -7 -14   11.59    1.25
   0   7  14   11.54    1.46
   0   7  14   12.19    1.27
   7  -7  14   11.53    1.03
  -7   0  14   10.76    2.84
   0   7  14    8.69    1.98
  -7   0  14   12.71    1.12
  -3  -7 -14    0.43    0.47
  -3  -7 -14   -0.73    1.24
  -7  10 -14   -0.41    1.36
 -10   3  14   -0.06    1.49
 -10   3  14    0.43    0.43
   7 -10  14   -0.47    0.51
   3   7  14    1.08    1.30
   7 -13  14    0.63    0.68
 -13   6  14    1.39    2.72
   6 -14  14   12.80    1.61
  -3  11 -14    1.02    1.89
  11  -8 -14    1.03    0.45
 -11   8  14    1.16    0.56
 -11   8  14    2.31    1.98
   3 -11  14    0.27    0.61
  -8   0 -14  244.61   10.98
   0   8 -14  246.38    9.99
   8  -8 -14  263.33    7.76
   0  -8  14  243.21    7.79
  -8   8  14  247.50   11.54
  -8   8  14  244.00    7.63
  -8   3 -14  153.78    7.89
   5  -8 -14  153.78    5.23
  -5   8  14  149.59    7.55
  -5   8  14  159.12    5.25
  -5   8  14  164.49    6.86
  -3  -5  14  159.58    5.31
  -8   6 -14    3.22    1.63
   2  -8 -14    2.95    0.72
   8  -6  14    3.61    0.60
  -2   8  14    2.81    0.70
  -6  -2  14    2.31    1.71
  -2   8  14    3.79    1.35
  -2   8  14    2.14    1.12
  -6  -2  14    2.41    0.67
  -8   9 -14   87.44    6.22
  -1  -8 -14   85.53    3.41
   8  -9  14   83.46    3.25
   1   8  14   89.29    3.83
   1   8  14   82.61    5.50
  -9   1  14   85.59    6.95
  -9   1  14   89.65    3.35
  -4  -8 -14   84.67    3.39
 -12   4  14   84.03    3.30
   8 -12  14   87.47    3.59
 -12   4  14   74.14    7.18
   8 -15  14    1.24    0.72
  13  -9 -14  108.10    4.15
 -13   9  14  109.53    4.13
   4 -13  14  108.77    4.57
 -13   9  14  113.68    9.03
  10  -9 -14   36.12    2.03
  -9  -1 -14   33.62    5.38
  -1  10 -14   33.00    4.18
 -10   9  14   42.49    5.85
   1 -10  14   35.31    2.22
 -10   9  14   35.89    2.02
  -9   2 -14    0.97    1.27
   7  -9 -14    0.90    0.52
  -7   9  14    1.18    1.40
  -7   9  14    1.51    0.62
  -2  -7  14    0.11    0.54
  -9   5 -14  207.81    9.57
   4  -9 -14  187.12    6.19
  -5  -4  14  196.58    6.26
  -4   9  14  186.94    8.22
  -5  -4  14  188.80   10.65
  -4   9  14  179.86    6.12
  -4   9  14  189.82    8.48
  -9   8 -14   83.05    6.07
   1  -9 -14   88.19    3.52
  -1   9  14   87.27    5.54
   9  -8  14   83.80    3.55
  -1   9  14   89.55    4.50
  -8  -1  14   85.65    3.35
  -8  -1  14   87.80    7.16
  -2  -9 -14    0.76    0.55
   9 -11  14    1.42    0.65
 -11   2  14    0.76    0.45
   2   9  14    0.46    0.84
 -11   2  14    2.17    2.30
   9 -14  14   55.02    2.93
   5 -15  14    0.05    0.67
  12 -10 -14    7.79    1.13
  -2  12 -14    5.64    2.48
 -12  10  14    7.66    3.00
 -12  10  14    9.29    1.25
   2 -12  14    6.37    1.21
   9 -10 -14   35.54    2.06
 -10   1 -14   42.79    6.81
  -9  10  14   36.24    5.19
  -9  10  14   34.06    2.02
  -1  -9  14   35.72    2.21
   6 -10 -14   14.38    1.54
 -10   4 -14   13.09    3.20
  -4  -6  14   13.46    1.45
  -6  10  14   14.19    2.96
  -6  10  14   13.89    2.51
  -4  -6  14   14.22    3.37
  -6  10  14   15.27    1.51
   3 -10 -14    0.58    0.56
 -10   7 -14    0.51    1.49
  -3  10  14    0.35    1.06
  -7  -3  14    1.45    1.81
  -7  -3  14   -0.41    0.41
  -3  10  14    1.18    1.28
  -3  10  14   -0.36    0.39
   0 -10 -14   15.66    1.65
   0  10  14   13.71    2.87
 -10   0  14   15.65    1.33
   0  10  14   15.71    2.26
  -3 -10 -14   17.47    1.80
   3  10  14   21.24    2.55
  10 -13  14   17.79    1.76
 -14  11  14   -0.29    2.26
   3 -14  14   -0.45    0.72
  11 -11 -14   10.64    1.33
   0 -11  14   11.35    1.56
 -11  11  14    2.89    2.29
 -11  11  14   11.19    1.35
   8 -11 -14    0.41    0.57
  -8  11  14    0.68    0.55
  -3  -8  14    0.13    0.64
  -8  11  14    2.62    1.71
   5 -11 -14    0.25    0.64
 -11   6 -14    1.24    2.20
  -6  -5  14    0.42    0.59
  -5  11  14    0.55    0.62
  -5  11  14    0.13    1.32
  -5  11  14    1.63    1.33
   2 -11 -14   -0.24    0.56
  -2  11  14    1.31    1.43
  -2  11  14    0.77    1.14
  -9  -2  14    0.06    0.58
  -1 -11 -14    0.86    0.80
   1  11  14    0.01    1.03
  13 -12 -14   40.44    2.42
 -13  12  14   52.38    7.73
 -13  12  14   43.44    2.46
   1 -13  14   44.91    2.83
  10 -12 -14    9.16    1.35
 -10  12  14    7.80    2.92
 -10  12  14    9.51    1.38
  -2 -10  14    5.81    1.17
   7 -12 -14   11.04    1.53
  -7  12  14   10.19    2.88
  -5  -7  14    8.66    1.38
   4 -12 -14   85.12    3.75
  -8  -4  14   85.17    3.59
  -4  12  14   85.57    5.80
  -4  12  14   91.62    6.27
   1 -12 -14   -0.32    0.66
  -1  12  14    1.11    1.30
  -2 -12 -14    0.49    0.73
   2  12  14    1.00    1.46
  12 -13 -14   41.44    2.48
  -1 -12  14   39.21    2.74
 -12  13  14   36.30    6.15
   9 -13 -14  109.75    4.52
  -4  -9  14  110.04    4.55
  -9  13  14  119.41    8.20
   6 -13 -14    2.02    0.81
  -6  13  14   -0.01    1.44
  -7  -6  14    1.18    0.78
  -6  13  14    0.81    1.81
   3 -13 -14   19.22    2.03
 -10  -3  14   18.17    1.59
  -3  13  14   17.56    3.20
   0 -13 -14  122.38    4.94
   0  13  14  119.33    6.50
  11 -14 -14    0.58    0.69
 -11  14  14   -0.89    1.85
  -3 -11  14   -0.62    0.72
   8 -14 -14   15.10    1.86
  -6  -8  14    9.99    1.48
  -8  14  14   18.35    3.95
   5 -14 -14   57.98    3.17
  -5  14  14   60.11    5.31
  -9  -5  14   55.67    2.90
   2 -14 -14    0.02    0.75
  -2  14  14    0.50    1.49
  10 -15 -14    0.19    0.70
  -5 -10  14   -0.82    0.79
 -10  15  14   -0.10    2.38
   7 -15 -14    0.74    0.94
  -8  -7  14    0.88    0.79
  -7  15  14    0.45    1.78
   0   0 -15    6.76    1.19
   0   0 -15    5.85    0.95
   0   0  15    7.17    1.47
   0   0  15    5.86    1.19
   0   0  15    7.12    0.86
  -1  -1 -15    2.92    0.90
  -1   2 -15    3.13    0.84
  -1   2 -15    4.37    1.19
  -1  -1 -15    6.94    1.33
   1  -2  15    4.34    1.26
   1   1  15    4.82    0.90
   1   1  15    4.59    0.97
  -2   1  15    3.60    1.23
   1  -2  15    3.72    0.62
  -2   1  15    2.56    0.94
  -2   1  15    5.17    0.72
   1   1  15    4.83    0.69
   1  -2  15    5.01    1.15
   1   1 -15    3.87    0.79
  -2   1 -15    3.63    0.98
  -2   1 -15    4.42    1.22
   1  -2 -15    3.60    0.88
   1   1 -15    4.50    0.68
   1  -2 -15    3.69    0.78
  -1   2  15    4.65    0.97
  -1   2  15    4.62    0.70
   2  -1  15    3.06    1.04
  -1  -1  15    4.93    0.76
  -1  -1  15    3.31    1.19
  -1  -1  15    4.31    0.66
   2  -1  15    4.04    1.11
  -1  -1  15    3.73    1.18
  -1   2  15    3.68    1.08
   2  -1  15    3.92    0.61
  -2   4 -15    0.31    0.84
  -2  -2 -15   -0.23    0.74
   2   2  15    0.58    0.39
  -4   2  15    0.10    0.92
  -4   2  15   -0.01    0.33
   2  -4  15    0.96    0.47
   0   3 -15    1.69    0.79
  -3   0 -15    0.22    0.86
   3  -3 -15    0.18    0.45
   3  -3 -15    0.27    0.46
   3   0  15    0.59    0.61
   0  -3  15    0.66    0.69
  -3   3  15    0.84    0.77
   3   0  15    0.76    0.36
  -3   3  15   -0.13    0.32
  -3   3  15    0.16    0.61
   0  -3  15    0.56    0.39
   0  -3 -15    1.30    0.82
  -3   3 -15    1.13    1.02
   0  -3 -15    1.77    0.87
   0   3  15    2.27    0.56
  -3   0  15    3.30    0.62
  -3   0  15    0.57    0.96
   0   3  15    2.45    0.55
   3  -3  15    2.05    0.51
   0   3  15    3.12    0.96
   0   3  15    2.10    0.74
   3  -3  15    2.44    1.17
  -3  -3 -15   32.80    1.58
  -3  -3 -15   32.80    3.18
   3   3  15   30.91    2.70
  -4  -1 -15   21.90    2.90
  -1   5 -15   24.07    2.75
  -5   4  15   23.33    1.44
   1  -5  15   24.66    1.52
   4   1  15   24.59    1.33
  -5   4  15   27.36    3.64
  -4   2 -15    0.17    0.95
   2  -4 -15   -0.18    0.51
   2  -4 -15    0.56    0.66
  -2  -2  15   -0.04    0.92
  -2   4  15    0.38    0.74
   4  -2  15   -0.35    0.80
  -2   4  15    0.25    0.51
  -2  -2  15    0.16    0.35
  -2   4  15    0.32    0.52
   4  -2  15    0.45    0.33
  -2   4  15    0.32    0.42
  -1  -4 -15   36.51    2.97
  -4   5 -15   35.53    3.22
   1   4  15   35.06    1.71
   1   4  15   34.93    2.71
  -5   1  15   31.04    1.71
  -5   1  15   27.40    3.81
   4  -5  15   35.68    1.75
  -4  -4 -15   31.08    1.54
  -4  -4 -15   23.95    3.40
  -4   8 -15   22.12    3.14
   4   4  15   19.17    2.83
   4   4  15   29.15    1.54
  -8   4  15   26.26    4.26
   4  -8  15   25.45    1.68
  -8   4  15   29.47    1.67
  -5  -2 -15    1.35    0.47
  -5  -2 -15    1.09    1.20
  -2   7 -15    2.34    1.36
   5   2  15    1.33    0.42
   2  -7  15    1.62    0.55
  -7   5  15    0.06    1.04
  -7   5  15    0.85    0.45
   1   4 -15   19.97    1.94
  -5   1 -15   22.58    2.94
   5  -1  15   22.00    2.11
  -4   5  15   23.87    1.44
   5  -1  15   23.43    1.24
  -4   5  15   20.74    2.94
  -1  -4  15   22.50    1.48
  -4   5  15   23.85    1.70
   1  -5 -15   30.92    2.56
  -5   4 -15   33.92    3.13
  -4  -1  15   36.43    3.80
  -1   5  15   36.45    2.63
   5  -4  15   31.41    1.57
  -1   5  15   32.59    2.22
  -4  -1  15   36.96    1.82
  -1   5  15   32.04    1.71
  -2  -5 -15    2.09    1.22
  -5   7 -15    1.79    1.32
  -2  -5 -15    1.27    0.49
  -7   2  15    0.83    0.49
   2   5  15    1.67    0.52
  -7   2  15   -0.20    1.05
   5  -7  15    1.15    0.54
   2   5  15    0.93    0.99
  -5  -5 -15    3.31    0.70
  -5  -5 -15    4.21    1.91
  -5  10 -15    4.26    2.15
   5   5  15    3.52    1.77
 -10   5  15    2.96    1.93
 -10   5  15    4.47    0.91
   5 -10  15    1.79    0.69
  -6  -3 -15    1.86    1.68
  -3   9 -15   -0.54    1.26
  -9   6  15    1.35    0.56
   3  -9  15    0.22    0.52
   6   3  15    1.08    1.25
  -9   6  15    0.66    1.28
   0   6 -15    2.69    1.28
  -6   0 -15    1.29    1.29
   6   0  15    3.13    0.55
  -6   6  15    3.13    0.69
   0  -6  15    3.52    0.78
  -6   6  15    3.31    1.52
   6   0  15    2.56    0.95
  -6   3 -15   35.11    3.35
  -3   6  15   23.71    2.22
   6  -3  15   30.25    1.40
   6  -3  15   27.39    2.94
  -3  -3  15   22.63    3.58
   0  -6 -15    0.18    0.41
   0  -6 -15   -0.55    0.74
  -6   6 -15    0.05    1.14
  -6   0  15    0.74    1.28
   6  -6  15    0.24    0.39
  -6   0  15    0.85    0.48
   0   6  15    0.40    0.91
   0   6  15    0.40    0.45
  -6   9 -15    5.10    1.94
  -3  -6 -15    4.01    1.75
  -3  -6 -15    3.82    0.75
   6  -9  15    4.97    0.88
   3   6  15    3.57    1.58
  -9   3  15    6.24    2.45
   3   6  15    5.67    0.86
  -9   3  15    5.62    0.96
 -12   6  15   -0.03    1.60
 -12   6  15    2.06    0.64
   6 -12  15    1.04    0.70
  -4  11 -15    0.50    1.78
 -11   7  15    0.72    0.55
   4 -11  15    0.49    0.58
 -11   7  15   -0.42    1.65
  -7  -1 -15    4.40    1.87
  -1   8 -15    1.68    1.55
  -8   7  15    2.09    0.63
  -8   7  15    1.28    1.43
   1  -8  15    2.15    0.72
  -7   2 -15    1.08    1.28
   5  -7 -15    1.97    0.60
  -2  -5  15    2.05    0.63
  -5   7  15    0.97    0.87
  -5   7  15    2.17    1.37
  -5   7  15    1.30    0.48
   7  -2  15    1.19    1.09
   2  -7 -15    1.48    0.52
  -7   5 -15    1.74    1.31
  -2   7  15    0.47    0.79
  -2   7  15    0.14    0.87
   7  -5  15    0.86    0.40
  -5  -2  15   -1.00    1.05
  -2   7  15    1.26    0.49
  -5  -2  15    0.31    0.47
  -1  -7 -15    0.29    0.51
  -7   8 -15   -0.53    1.30
  -1  -7 -15    1.46    1.32
  -8   1  15    0.12    1.41
   1   7  15    1.03    1.15
   1   7  15   -0.13    0.43
  -8   1  15    0.81    0.53
   7  -8  15    0.59    0.47
  -4  -7 -15    0.33    0.55
  -4  -7 -15    1.55    2.53
  -7  11 -15    2.36    1.69
   7 -11  15    0.95    0.60
 -11   4  15    1.28    0.59
 -11   4  15    0.94    1.87
   7 -14  15    1.53    0.82
  13  -8 -15    5.69    1.02
 -13   8  15    6.35    1.07
   5 -13  15    5.46    1.12
 -13   8  15    3.56    2.38
  -8  -2 -15   -1.11    1.55
  -2  10 -15   -0.50    1.46
  10  -8 -15    0.10    0.40
 -10   8  15   -0.30    0.41
 -10   8  15    0.69    1.67
   2 -10  15    0.13    0.59
  -8   1 -15    3.12    1.51
   7  -8 -15    3.47    0.76
  -7   8  15    1.87    0.65
  -7   8  15    2.12    1.47
  -1  -7  15    1.91    0.70
  -8   4 -15   32.91    4.19
   4  -8 -15   29.86    1.79
  -4   8  15   29.65    3.04
  -4   8  15   27.88    1.73
  -4   8  15   33.27    2.92
  -4  -4  15   27.35    1.77
  -4  -4  15   28.73    4.63
   1  -8 -15    0.63    0.56
  -8   7 -15   -0.23    1.44
   8  -7  15    0.93    0.50
  -7  -1  15    0.64    0.49
  -1   8  15   -0.19    0.70
  -1   8  15    0.44    0.51
  -7  -1  15   -0.70    1.49
  -1   8  15    0.50    1.11
  -2  -8 -15    1.69    1.44
  -2  -8 -15    0.64    0.55
  -8  10 -15   -1.12    1.49
   2   8  15    0.60    0.66
 -10   2  15    0.10    1.71
 -10   2  15    0.83    0.49
   8 -10  15    0.25    0.52
   2   8  15    1.64    1.48
   8 -13  15    3.15    0.92
  -3  12 -15    0.05    1.81
  12  -9 -15    1.02    0.59
 -12   9  15    1.72    0.71
 -12   9  15    0.43    1.81
   3 -12  15    0.44    0.82
  -9   0 -15   14.57    3.27
   9  -9 -15   17.84    1.45
   0  -9  15   17.88    1.59
  -9   9  15   21.37    4.05
  -9   9  15   16.87    1.46
  -9   3 -15    0.89    1.55
   6  -9 -15    1.24    0.61
  -6   9  15    1.50    0.62
  -3  -6  15    0.13    0.50
  -6   9  15    2.70    1.60
  -9   6 -15    4.56    1.87
   3  -9 -15    5.76    1.00
  -6  -3  15    2.13    1.99
  -3   9  15    3.24    1.35
  -3   9  15    2.00    1.39
  -3   9  15    5.86    1.01
  -6  -3  15    6.38    1.04
   0  -9 -15   21.26    1.62
  -9   9 -15   11.15    3.04
   0   9  15   22.30    3.40
   9  -9  15   20.64    1.44
   0   9  15   19.91    1.98
  -9   0  15   16.44    1.41
  -9   0  15   16.66    4.14
  -3  -9 -15    0.59    0.68
   9 -12  15    0.36    0.62
 -12   3  15    1.31    0.72
 -14  10  15    9.17    3.87
   4 -14  15    5.45    1.20
  11 -10 -15    0.57    0.53
 -11  10  15    0.97    0.65
 -11  10  15    0.23    1.58
   1 -11  15    0.51    0.73
 -10   2 -15    1.87    1.84
   8 -10 -15    0.01    0.46
  -2  -8  15   -0.09    0.56
  -8  10  15    0.47    1.30
  -8  10  15    0.36    0.46
 -10   5 -15    2.93    1.80
   5 -10 -15    4.84    0.99
  -5  -5  15    4.08    0.88
  -5  10  15    3.03    0.79
  -5  10  15    3.00    1.50
  -5  10  15    5.21    1.71
  -5  -5  15    4.77    2.75
   2 -10 -15    1.08    0.68
 -10   8 -15   -1.28    1.59
  -8  -2  15    0.83    0.63
  -8  -2  15    0.50    1.84
  -2  10  15    1.46    1.46
  -2  10  15    0.54    0.99
  -1 -10 -15   -0.39    0.52
 -11   1  15    0.89    0.55
   1  10  15    1.23    0.99
  10 -14  15   -0.41    0.72
  13 -11 -15    0.31    0.57
 -13  11  15   -0.49    2.10
 -13  11  15    1.23    0.68
   2 -13  15    0.46    0.75
  10 -11 -15   -0.05    0.45
 -10  11  15    0.38    0.53
 -10  11  15    0.96    1.89
  -1 -10  15    0.75    0.73
   7 -11 -15    0.69    0.64
  -7  11  15    0.04    1.36
  -4  -7  15    1.83    0.77
  -7  11  15    1.90    0.73
   4 -11 -15    1.91    0.78
  -4  11  15    1.09    1.38
  -4  11  15    1.88    1.39
  -7  -4  15    2.51    0.76
   1 -11 -15   -0.59    0.57
 -10  -1  15    0.30    0.63
  -1  11  15    1.06    1.13
  -2 -11 -15    2.93    0.96
   2  11  15    3.30    1.45
  12 -12 -15    0.02    0.56
   0 -12  15    0.28    0.78
 -12  12  15    1.67    2.34
 -12  12  15   -0.16    0.58
   9 -12 -15    1.93    0.85
  -3  -9  15    1.90    0.85
  -9  12  15   -0.95    1.38
  -9  12  15    2.02    0.85
   6 -12 -15    1.78    0.87
  -6  12  15    4.09    1.79
  -6  -6  15    1.94    0.79
   3 -12 -15    1.14    0.77
  -9  -3  15    0.67    0.63
  -3  12  15    2.19    1.38
   0 -12 -15    2.41    0.94
   0  12  15    4.02    1.60
  11 -13 -15   -0.09    0.60
 -11  13  15    0.59    1.98
  -2 -11  15    0.14    0.76
   8 -13 -15    7.19    1.35
  -5  -8  15    6.26    1.20
  -8  13  15    9.20    2.75
   5 -13 -15    6.63    1.24
  -5  13  15    7.42    2.33
  -8  -5  15    4.53    1.07
   2 -13 -15    4.12    1.02
  -2  13  15    3.44    1.81
  10 -14 -15    7.56    1.36
  -4 -10  15    7.31    1.40
 -10  14  15   10.72    3.47
   7 -14 -15    0.68    0.78
  -7  14  15    0.94    1.91
  -7  -7  15    0.75    0.73
   4 -14 -15    2.66    1.07
  -4  14  15    1.81    1.83
  -9  15  15    1.54    2.37
   0   1 -16   10.96    1.49
   1  -1 -16    7.77    1.02
  -1   0 -16    9.44    1.58
   0   1 -16   13.86    1.25
  -1   0 -16    8.60    1.33
   1  -1 -16    8.43    1.15
   0  -1  16   11.05    1.82
   1   0  16    9.33    1.49
  -1   1  16   12.57    1.03
   1   0  16   11.56    0.98
   0  -1  16    9.42    1.28
   1   0  16    9.77    1.47
   0  -1  16   11.79    0.99
  -1   1  16    8.11    1.57
  -1   1  16   10.09    1.56
  -2  -1 -16   31.97    2.61
  -1   3 -16   25.93    2.32
  -3   2  16   25.91    2.69
   1  -3  16   27.25    1.53
  -3   2  16   26.24    3.36
   2   1  16   25.71    1.41
  -3   2  16   24.96    1.49
   1  -3  16   23.18    2.15
   0  -2 -16   38.10    2.62
   0  -2 -16   33.48    2.31
  -2   2 -16   38.77    2.77
   2  -2  16   35.50    3.02
  -2   0  16   35.62    3.19
   0   2  16   36.85    1.78
  -2   0  16   37.57    1.84
   0   2  16   38.30    2.37
   2  -2  16   39.66    1.79
   2  -2  16   37.94    2.86
   0   2  16   40.77    2.16
  -3  -2 -16   32.73    3.01
  -2   5 -16   24.22    2.90
  -5   3  16   26.33    3.61
  -5   3  16   28.21    1.65
   2  -5  16   31.14    1.74
   3   2  16   33.51    1.60
   1   2 -16   26.39    1.76
  -3   1 -16   24.46    2.86
   2  -3 -16   25.72    1.85
  -1  -2  16   24.08    1.48
  -2   3  16   28.34    2.48
   3  -1  16   26.15    1.42
   3  -1  16   28.74    2.32
  -2   3  16   24.68    1.47
  -2   3  16   22.82    1.94
  -1  -3 -16   16.94    2.34
  -3   4 -16   20.93    2.71
  -4   1  16   17.34    1.28
   1   3  16   24.30    1.36
   1   3  16   23.90    2.15
   3  -4  16   20.95    1.32
  -4   1  16   19.47    3.10
  -4  -3 -16    1.36    0.49
  -4  -3 -16    1.97    1.29
  -3   7 -16    2.71    1.37
   4   3  16    1.69    0.53
  -7   4  16    1.42    1.32
   4   3  16    0.49    0.97
  -7   4  16    1.53    0.61
   3  -7  16    0.64    0.50
  -4   0 -16  252.89    9.74
   0   4 -16  246.82    8.57
  -4   4  16  237.95    7.37
  -4   4  16  249.49    9.90
   0  -4  16  242.44    7.45
   4   0  16  239.83    7.10
  -4   3 -16   18.09    2.59
   1  -4 -16   18.38    2.17
  -1   4  16   19.38    1.48
  -3  -1  16   19.20    3.05
   4  -3  16   15.99    2.46
  -1   4  16   18.54    1.79
  -3  -1  16   21.87    1.37
   4  -3  16   20.61    1.23
  -1   4  16   21.22    1.33
  -1   4  16   16.95    1.70
  -2  -4 -16   12.52    2.18
  -2  -4 -16   10.89    0.99
  -4   6 -16   13.99    2.55
   4  -6  16   11.29    1.20
   2   4  16   12.99    2.18
  -6   2  16   13.40    1.37
  -6   2  16   11.00    2.56
   2   4  16   12.01    1.05
  -5  -4 -16   25.56    3.75
  -5  -4 -16   23.42    1.44
  -4   9 -16   21.30    3.46
   5   4  16   24.92    1.44
  -9   5  16   20.98    3.82
   5   4  16   21.04    3.13
  -9   5  16   24.48    1.62
   4  -9  16   26.86    1.77
  -5  -1 -16    1.11    1.15
  -1   6 -16    1.82    1.30
  -6   5  16    1.61    1.28
   5   1  16    2.95    0.59
  -6   5  16    1.48    0.56
   1  -6  16    0.88    0.56
   3  -5 -16   32.16    2.22
  -5   2 -16   30.15    3.55
  -3   5  16   30.89    2.79
  -3   5  16   28.88    1.66
   5  -2  16   28.62    1.48
   5  -2  16   30.50    2.67
  -2  -3  16   29.58    1.71
  -3   5  16   30.79    2.12
   0  -5 -16   53.49    2.37
   0  -5 -16   59.07    3.83
  -5   5 -16   55.46    4.22
  -5   0  16   55.44    4.86
   0   5  16   50.89    3.41
   5  -5  16   59.40    2.37
   0   5  16   55.16    2.40
  -5   0  16   54.86    2.45
  -3  -5 -16    0.53    0.47
  -3  -5 -16    0.16    1.07
  -5   8 -16   -0.18    1.34
   5  -8  16    0.26    0.51
   3   5  16    1.27    1.24
   3   5  16    0.56    0.47
  -8   3  16    0.41    1.31
  -8   3  16    0.79    0.48
  -5  11 -16   19.19    3.76
 -11   6  16   18.19    1.44
   5 -11  16   15.90    1.75
 -11   6  16   16.40    3.66
  -6  -2 -16   15.76    2.97
  -2   8 -16   22.41    3.34
  -8   6  16   19.92    3.66
  -8   6  16   21.51    1.50
   2  -8  16   19.31    1.55
  -6   1 -16    1.04    1.17
   6  -1  16    2.09    0.55
  -5   6  16    1.37    1.25
  -1  -5  16    2.60    0.75
  -5   6  16    2.83    0.67
   6  -1  16    1.16    1.06
  -6   4 -16   12.15    2.53
   2  -6 -16   12.35    1.26
  -2   6  16   12.25    1.27
   6  -4  16   11.00    0.94
  -4  -2  16   11.85    1.28
  -2   6  16    7.82    1.57
  -2   6  16    9.15    1.71
  -4  -2  16   10.24    2.71
  -6   7 -16   16.58    3.06
  -1  -6 -16   17.27    1.31
  -1  -6 -16   14.23    2.62
  -7   1  16   16.81    3.57
  -7   1  16   17.12    1.35
   1   6  16   17.98    1.35
   1   6  16   15.35    2.57
   6  -7  16   15.21    1.23
  -4  -6 -16    2.05    0.67
  -4  -6 -16    3.58    1.78
  -6  10 -16    4.04    1.95
 -10   4  16    2.26    0.71
   6 -10  16    2.06    0.68
 -10   4  16    3.43    2.23
   4   6  16    3.76    1.91
 -13   7  16    0.56    0.60
   6 -13  16   -0.15    0.66
 -13   7  16    0.82    2.36
  -3  10 -16    2.52    1.94
  -7  -3 -16    5.28    2.46
 -10   7  16    3.48    0.79
   3 -10  16    5.26    0.99
 -10   7  16    1.45    1.83
  -7   0 -16   -0.75    1.20
  -7   7  16    1.40    0.56
  -7   7  16    2.06    1.39
   7   0  16    1.65    0.89
   0  -7  16    0.82    0.57
   4  -7 -16    1.03    0.53
  -7   3 -16    1.38    1.30
  -3  -4  16    1.48    1.64
  -4   7  16    0.81    0.50
   7  -3  16    0.95    0.43
  -4   7  16    1.20    0.97
  -3  -4  16    1.52    0.62
  -4   7  16   -0.01    0.87
   1  -7 -16   16.36    1.32
  -7   6 -16   18.00    3.17
  -1   7  16   17.25    1.36
   7  -6  16   14.45    1.13
  -1   7  16   15.26    2.39
  -6  -1  16   14.68    1.49
  -1   7  16   15.95    1.62
  -6  -1  16   13.62    3.35
  -2  -7 -16    2.70    1.65
  -2  -7 -16    6.52    1.02
  -7   9 -16    6.24    2.47
   2   7  16    3.32    1.64
  -9   2  16    4.14    2.28
   7  -9  16    8.43    1.16
   2   7  16    7.21    1.08
  -9   2  16    6.37    1.02
 -12   5  16    0.51    1.99
   7 -12  16    0.95    0.69
 -12   5  16    0.65    0.59
  12  -8 -16   24.56    1.68
   4 -12  16   26.05    2.05
 -12   8  16   19.42    4.40
 -12   8  16   23.75    1.71
   9  -8 -16   16.98    1.40
  -8  -1 -16   13.83    3.10
  -9   8  16   18.65    1.49
   1  -9  16   16.32    1.73
  -9   8  16   16.49    3.53
   6  -8 -16   23.04    1.63
  -8   2 -16   20.45    3.35
  -2  -6  16   21.08    1.62
  -6   8  16   22.05    3.44
  -6   8  16   21.22    1.56
  -8   5 -16    0.86    1.45
   3  -8 -16    0.36    0.47
  -3   8  16    0.97    1.04
  -5  -3  16    1.06    1.56
  -3   8  16    0.24    0.48
  -5  -3  16    0.67    0.59
  -3   8  16    1.22    1.11
  -8   8 -16   29.03    4.10
   0  -8 -16   32.69    1.95
   0   8  16   32.42    1.91
   0   8  16   29.60    1.96
  -8   0  16   32.94    1.90
   8  -8  16   31.90    1.78
  -8   0  16   24.11    4.47
   0   8  16   32.56    3.87
  -3  -8 -16   -0.54    0.51
 -11   3  16   -0.32    1.58
   8 -11  16    0.75    0.60
 -11   3  16    0.21    0.47
   8 -14  16   -0.21    0.70
   5 -14  16    9.56    1.58
 -14   9  16   10.77    4.14
  11  -9 -16   11.66    1.45
 -11   9  16   14.55    1.56
 -11   9  16   12.20    3.47
   2 -11  16    9.37    1.39
  -9   1 -16   12.01    3.06
   8  -9 -16   18.01    1.50
  -8   9  16   18.65    1.53
  -8   9  16   19.57    3.80
  -1  -8  16   18.02    1.63
  -9   4 -16   29.40    4.26
   5  -9 -16   25.01    1.75
  -4  -5  16   23.61    4.23
  -5   9  16   26.65    1.76
  -4  -5  16   24.82    1.79
  -5   9  16   26.47    3.61
   2  -9 -16    4.71    0.98
  -9   7 -16    4.77    2.22
  -2   9  16    6.29    1.91
  -7  -2  16    5.95    1.02
  -2   9  16    5.82    1.58
  -2   9  16    6.07    1.09
  -7  -2  16    6.47    2.64
  -1  -9 -16    1.62    0.76
  -1  -9 -16    3.97    1.95
 -10   1  16    1.06    1.98
   1   9  16    3.59    0.93
   1   9  16    5.77    2.14
 -10   1  16    3.55    0.82
   9 -10  16    4.72    0.88
   9 -13  16   51.08    2.75
  13 -10 -16    0.73    0.58
 -13  10  16    1.46    2.48
   3 -13  16    0.54    0.80
 -13  10  16   -0.09    0.57
  10 -10 -16    1.31    0.63
 -10  10  16   -0.23    0.50
 -10  10  16    0.89    1.74
   0 -10  16    1.31    0.72
 -10   3 -16    2.74    2.89
   7 -10 -16    5.18    1.00
  -3  -7  16    6.62    1.19
  -7  10  16    5.33    1.06
  -7  10  16    5.53    2.20
 -10   6 -16    5.41    2.14
   4 -10 -16    3.08    0.93
  -4  10  16    3.38    1.57
  -4  10  16    2.88    1.58
  -6  -4  16    3.80    0.95
  -6  -4  16    1.60    2.27
  -4  10  16    2.56    0.79
   1 -10 -16    3.09    0.91
  -9  -1  16    2.49    2.38
  -1  10  16    4.34    1.43
  -1  10  16    2.77    1.78
  -9  -1  16    4.22    0.93
  -2 -10 -16   10.17    1.42
  12 -11 -16    1.59    0.64
 -12  11  16    1.81    2.32
 -12  11  16    1.32    0.73
   1 -12  16    1.23    0.85
   9 -11 -16   10.71    1.39
  -2  -9  16    9.87    1.46
  -9  11  16   10.74    3.13
  -9  11  16   11.52    1.42
   6 -11 -16   19.95    2.05
  -6  11  16   19.11    3.57
  -6  11  16   19.20    1.65
  -5  -6  16   16.27    1.73
   3 -11 -16    0.83    0.80
  -3  11  16   -0.53    1.05
  -8  -3  16    0.76    0.63
  -3  11  16    0.51    1.58
   0 -11 -16    8.52    1.33
 -11   0  16    5.95    1.08
   0  11  16   11.87    1.97
  11 -12 -16    0.84    0.71
 -11  12  16    1.26    2.19
  -1 -11  16    0.66    0.81
 -11  12  16    1.21    0.76
   8 -12 -16   28.27    2.05
  -4  -8  16   22.19    1.91
  -8  12  16   24.38    1.90
  -8  12  16   22.38    3.99
   5 -12 -16    0.98    0.81
  -5  12  16    0.78    1.53
  -7  -5  16    0.89    0.68
   2 -12 -16   10.25    1.51
 -10  -2  16    8.13    1.26
  -2  12  16   10.00    2.15
  -1 -12 -16    6.15    1.29
   1  12  16    6.12    1.65
  10 -13 -16    0.88    0.80
 -10  13  16    0.45    2.03
  -3 -10  16    0.02    0.84
   7 -13 -16    1.05    0.79
  -7  13  16    0.70    1.62
  -6  -7  16   -0.23    0.64
   4 -13 -16   51.57    2.88
  -9  -4  16   45.68    2.60
  -4  13  16   40.88    4.19
   1 -13 -16    6.39    1.40
  -1  13  16    5.82    1.94
   9 -14 -16    8.17    1.50
  -9  14  16   11.27    3.23
  -5  -9  16    6.29    1.31
   6 -14 -16    0.24    0.82
  -8  -6  16    0.63    0.74
  -6  14  16   -0.06    1.54
  -1   1 -17   86.82    4.21
   1   0 -17   87.43    3.61
  -1   1 -17   92.49    3.98
   0  -1 -17   87.85    3.99
   0   1  17   82.69    4.20
  -1   0  17   87.32    4.62
   0   1  17   88.14    3.22
  -1   0  17   83.23    3.20
   1  -1  17   91.74    4.19
  -1   0  17   89.06    4.91
   1  -1  17   87.14    3.18
   1  -1  17   83.89    4.38
   0   1  17   85.75    3.94
   0   2 -17   36.58    2.54
  -2   0 -17   40.38    2.97
   2   0  17   40.86    2.52
  -2   2  17   37.63    3.15
   0  -2  17   41.64    1.97
   2   0  17   41.19    1.89
  -2   2  17   39.10    1.93
  -2   2  17   38.87    2.72
  -2   3 -17    3.94    1.33
  -1  -2 -17    2.97    1.22
  -3   1  17    3.36    0.71
  -3   1  17    3.20    1.33
   2  -3  17    3.35    0.66
   1   2  17    4.27    0.75
  -3  -1 -17   46.08    3.50
  -1   4 -17   51.45    3.29
  -4   3  17   47.41    2.22
  -4   3  17   44.43    3.81
   3   1  17   46.95    2.07
   1  -4  17   49.49    2.27
   1  -3 -17    2.67    0.99
  -3   2 -17    3.02    1.28
  -2  -1  17    2.58    0.63
  -1   3  17    3.20    0.68
  -1   3  17    3.59    0.89
  -1   3  17    2.50    1.02
   3  -2  17    1.56    1.12
   3  -2  17    3.70    0.66
  -2  -1  17    3.17    1.45
  -3   5 -17   24.17    3.11
  -2  -3 -17   18.05    2.66
   3  -5  17   16.10    1.28
  -5   2  17   16.53    3.15
  -5   2  17   18.44    1.36
   2   3  17   16.62    2.31
   2   3  17   17.40    1.23
  -4  -2 -17   28.56    3.63
  -2   6 -17   27.71    3.39
   4   2  17   28.90    1.53
  -6   4  17   25.21    1.65
   2  -6  17   28.87    1.76
  -6   4  17   29.09    4.06
  -4   1 -17   54.29    3.78
   4  -1  17   44.69    2.98
  -3   4  17   43.75    2.14
  -1  -3  17   45.21    2.19
   4  -1  17   46.09    2.00
  -3   4  17   44.25    3.40
   0  -4 -17   16.59    2.35
  -4   4 -17   17.62    2.81
  -4   0  17   17.12    3.17
   0   4  17   15.00    1.21
   4  -4  17   13.38    1.10
   0   4  17   14.91    2.03
  -4   0  17   12.75    1.17
  -4   7 -17   35.57    3.53
  -3  -4 -17   34.60    4.05
  -3  -4 -17   36.76    1.82
  -7   3  17   39.07    5.16
  -7   3  17   33.10    1.92
   3   4  17   39.99    3.37
   4  -7  17   30.97    1.90
   3   4  17   38.78    1.89
  -5  -3 -17   28.97    4.15
  -3   8 -17   24.74    3.46
  -5  -3 -17   27.66    1.51
   3  -8  17   26.21    1.80
  -8   5  17   27.35    1.75
   5   3  17   26.92    1.53
  -8   5  17   23.17    4.01
  -5   0 -17    9.24    2.12
  -5   5  17    9.65    1.20
   0  -5  17    7.34    1.05
  -5   5  17    7.03    2.05
   5   0  17    7.79    0.90
  -5   3 -17   15.42    2.64
   2  -5 -17   18.07    2.22
   5  -3  17   19.85    1.23
  -2   5  17   17.66    2.02
  -3  -2  17   14.32    3.04
  -2   5  17   19.08    1.38
  -2   5  17   21.19    1.78
  -2   5  17   16.12    2.16
  -3  -2  17   18.15    1.36
  -1  -5 -17   19.29    2.75
  -5   6 -17   16.75    2.96
  -1  -5 -17   16.30    1.28
  -6   1  17   18.68    3.60
   1   5  17   17.64    1.32
  -6   1  17   16.17    1.35
   5  -6  17   18.73    1.35
   1   5  17   17.85    2.53
  -4  -5 -17   30.59    4.22
  -4  -5 -17   26.67    1.60
  -5   9 -17   32.81    4.24
   4   5  17   22.87    3.37
   4   5  17   27.35    1.61
  -9   4  17   28.86    1.79
   5  -9  17   29.56    1.89
  -9   4  17   23.67    4.39
  -4  10 -17   22.41    3.89
  -6  -4 -17   19.44    3.79
   4 -10  17   22.33    1.75
 -10   6  17   20.45    1.54
 -10   6  17   13.46    3.50
  -6  -1 -17   11.19    2.57
  -7   6  17   12.65    1.38
   6   1  17   13.68    1.13
  -7   6  17    9.39    2.70
   1  -7  17   13.27    1.43
  -6   2 -17   29.01    3.77
  -2  -4  17   27.46    1.74
  -4   6  17   30.23    1.73
   6  -2  17   21.49    2.82
   6  -2  17   27.30    1.43
  -4   6  17   29.47    2.98
   1  -6 -17   19.03    1.40
  -6   5 -17   13.15    2.62
   1  -6 -17   17.78    2.44
  -5  -1  17   16.30    1.33
  -1   6  17   15.63    1.29
   6  -5  17   16.81    1.20
  -1   6  17   16.68    2.34
  -1   6  17   16.94    1.58
  -5  -1  17   15.70    3.30
  -2  -6 -17    6.05    1.96
  -2  -6 -17    5.38    0.88
  -6   8 -17    3.19    2.04
   6  -8  17    6.45    1.03
   2   6  17    6.90    1.84
  -8   2  17    6.20    2.31
  -8   2  17    7.22    1.10
   2   6  17    5.64    0.98
  -6  11 -17    4.55    2.43
 -11   5  17    4.66    0.94
   6 -11  17    4.66    1.02
 -11   5  17    6.30    2.77
   5 -12  17   10.09    1.46
 -12   7  17    7.59    1.21
 -12   7  17    9.28    3.34
  -7  -2 -17    9.23    2.65
  -9   7  17   13.08    3.35
   2  -9  17   11.86    1.50
  -9   7  17   11.41    1.31
  -7   1 -17    8.27    2.33
  -6   7  17   11.79    1.29
   7  -1  17   11.10    1.87
  -1  -6  17   11.14    1.36
  -6   7  17    9.28    2.21
  -7   4 -17   37.89    4.45
   3  -7 -17   36.32    2.03
  -3   7  17   32.20    4.36
  -4  -3  17   29.98    4.58
  -3   7  17   40.19    2.08
  -3   7  17   36.77    3.11
   7  -4  17   37.83    1.74
  -4  -3  17   35.55    2.04
  -7   7 -17   23.73    3.80
   0  -7 -17   26.52    3.40
   0  -7 -17   25.25    1.71
  -7   0  17   28.98    1.80
   7  -7  17   27.08    1.66
   0   7  17   28.92    1.78
   0   7  17   33.50    3.25
  -7   0  17   29.76    4.95
  -3  -7 -17    5.96    2.22
  -3  -7 -17    9.31    1.22
  -7  10 -17    4.93    2.17
 -10   3  17    8.35    1.15
   7 -10  17    7.96    1.18
 -10   3  17    6.08    2.64
   3   7  17   10.76    2.67
 -13   6  17    4.19    2.90
 -13   6  17    3.79    1.08
   7 -13  17    6.92    1.31
   6 -14  17    6.08    1.26
 -14   8  17    5.03    3.35
  11  -8 -17    1.33    0.66
 -11   8  17    3.17    0.84
 -11   8  17    0.64    1.75
   3 -11  17    1.78    0.80
   8  -8 -17   13.43    1.52
  -8   0 -17   12.08    2.96
  -8   8  17   16.26    1.68
  -8   8  17   11.94    3.15
   0  -8  17   11.66    1.43
   5  -8 -17   31.07    1.92
  -8   3 -17   33.27    4.29
  -5   8  17   27.47    1.82
  -5   8  17   25.58    3.65
  -3  -5  17   28.73    1.92
   2  -8 -17    6.19    1.05
  -8   6 -17    4.86    2.07
  -6  -2  17    4.06    0.87
  -2   8  17    5.50    0.97
  -6  -2  17    5.21    2.43
   8  -6  17    4.46    0.89
  -2   8  17    5.93    1.76
  -2   8  17    3.43    1.29
  -1  -8 -17   17.06    3.02
  -1  -8 -17   16.05    1.59
  -8   9 -17   14.54    3.33
   1   8  17   12.95    2.80
   8  -9  17   17.30    1.42
  -9   1  17   16.08    1.43
  -9   1  17   15.08    3.80
   1   8  17   13.37    1.48
  -4  -8 -17    7.12    1.34
 -12   4  17   12.04    1.43
   8 -12  17    6.03    1.16
 -12   4  17    5.32    2.80
  13  -9 -17   14.18    1.62
 -13   9  17   15.60    1.77
 -13   9  17    9.76    3.57
   4 -13  17   17.03    1.94
  10  -9 -17    8.97    1.25
   1 -10  17    6.73    1.20
 -10   9  17   11.73    3.22
 -10   9  17    9.58    1.27
  -9   2 -17   11.99    3.00
   7  -9 -17   12.95    1.49
  -7   9  17   11.82    2.86
  -2  -7  17   13.01    1.53
  -7   9  17   12.96    1.51
   4  -9 -17   29.89    1.91
  -9   5 -17   27.41    4.20
  -4   9  17   28.22    3.55
  -4   9  17   25.57    1.80
  -5  -4  17   29.63    1.92
  -5  -4  17   23.64    4.59
   1  -9 -17   16.01    1.62
  -9   8 -17   17.25    3.69
  -1   9  17   16.88    1.50
  -8  -1  17   16.78    3.95
  -1   9  17    9.38    2.38
  -8  -1  17   15.32    1.55
  -1   9  17   14.22    1.81
  -2  -9 -17    8.79    1.31
 -11   2  17    6.26    1.04
   9 -11  17    6.16    1.05
 -11   2  17    1.78    2.19
   9 -14  17    4.31    1.14
  12 -10 -17    6.84    1.11
 -12  10  17    7.31    1.21
   2 -12  17    6.71    1.31
 -12  10  17    9.72    3.51
   9 -10 -17   10.96    1.45
  -9  10  17    8.94    1.32
  -9  10  17    9.30    2.83
  -1  -9  17    8.92    1.39
   6 -10 -17   24.83    1.82
  -4  -6  17   25.92    5.25
  -6  10  17   21.85    1.72
  -6  10  17   18.97    3.41
  -4  -6  17   20.50    1.74
   3 -10 -17   10.27    1.42
  -3  10  17    9.29    1.35
  -7  -3  17    8.75    3.44
  -7  -3  17   10.39    1.41
  -3  10  17    8.68    1.94
  -3  10  17    9.03    3.15
   0 -10 -17    8.80    1.34
 -10   0  17   12.49    1.55
   0  10  17    9.61    1.53
  -3 -10 -17   10.76    1.43
  11 -11 -17    7.27    1.19
 -11  11  17    1.70    2.17
   0 -11  17    8.94    1.50
 -11  11  17    7.25    1.21
   8 -11 -17    2.24    0.80
  -3  -8  17    0.82    0.73
  -8  11  17    2.15    0.80
  -8  11  17    2.51    1.94
   5 -11 -17    6.35    1.22
  -6  -5  17    7.81    1.31
  -5  11  17    4.08    1.77
  -5  11  17    4.76    1.06
   2 -11 -17    8.98    1.43
  -2  11  17    5.48    1.55
  -9  -2  17    8.16    1.33
  -1 -11 -17    7.45    1.37
   1  11  17    4.98    1.38
  10 -12 -17    8.96    1.46
  -2 -10  17    6.71    1.39
 -10  12  17    9.99    1.51
 -10  12  17    7.96    3.03
   7 -12 -17    8.62    1.44
  -5  -7  17    7.57    1.40
  -7  12  17    8.28    2.61
  -7  12  17    7.38    1.34
   4 -12 -17    7.58    1.51
  -8  -4  17    6.84    1.26
  -4  12  17    8.71    2.32
   1 -12 -17    3.94    1.15
  -1  12  17    4.84    1.66
 -11  -1  17    5.66    1.52
   9 -13 -17   14.11    1.93
  -4  -9  17   13.63    1.80
  -9  13  17   16.39    3.95
  -9  13  17   17.70    1.99
   6 -13 -17    7.17    1.45
  -6  13  17    1.74    1.75
  -7  -6  17    5.13    1.08
   3 -13 -17   10.96    1.64
 -10  -3  17    9.45    1.45
  -3  13  17   11.72    2.51
   8 -14 -17   11.65    1.80
  -6  -8  17    6.83    1.38
  -8  14  17   12.03    3.35
   5 -14 -17    8.17    1.47
  -9  -5  17    6.24    1.29
  -1  -1 -18   26.22    2.37
  -1   2 -18   26.49    2.40
   1  -2  18   26.65    1.56
   1   1  18   25.69    2.07
  -2   1  18   26.36    2.84
  -2   1  18   25.19    1.58
   1   1  18   26.26    1.55
   1   1  18   26.30    1.99
  -2   1 -18   31.33    2.72
  -1  -1  18   21.51    3.11
   2  -1  18   28.48    1.57
  -1   2  18   26.86    1.60
  -1  -1  18   27.52    1.61
   2  -1  18   23.61    2.35
  -1   2  18   28.61    2.54
  -1   2  18   24.93    2.08
  -2  -2 -18   17.38    2.52
  -2   4 -18   15.07    2.25
   2   2  18   17.01    1.27
   2  -4  18   18.14    1.36
  -4   2  18   22.80    1.47
  -4   2  18   12.28    2.55
  -3   0 -18    9.89    1.93
   3   0  18    5.83    1.15
   3   0  18    7.82    0.92
  -3   3  18    9.65    2.06
   0  -3  18    7.76    1.01
   0  -3 -18    1.34    0.90
  -3   3 -18    1.98    1.23
   0   3  18    1.59    0.69
  -3   0  18    3.39    1.51
   3  -3  18    2.70    0.61
  -3   6 -18    5.39    1.74
  -3  -3 -18    3.32    1.68
  -6   3  18    1.90    1.53
   3   3  18    7.69    1.01
  -6   3  18    6.39    1.01
   3  -6  18    6.86    1.03
  -4  -1 -18    0.73    1.20
  -5   4  18    1.80    0.66
   4   1  18    1.48    0.55
  -5   4  18    0.42    1.17
   1  -5  18    2.42    0.72
  -4   2 -18   16.53    2.69
  -2   4  18   16.96    2.37
   4  -2  18   16.95    2.44
  -2  -2  18   17.72    1.37
  -2   4  18   18.95    1.39
  -2  -2  18   13.02    2.81
   4  -2  18   19.84    1.29
  -2   4  18   19.34    1.83
  -1  -4 -18    2.01    1.35
  -4   5 -18    5.25    1.75
   1   4  18    4.14    0.83
   1   4  18    4.10    1.33
   4  -5  18    3.99    0.76
  -5   1  18    5.40    0.96
  -5   1  18    3.44    1.73
  -4   8 -18    3.98    1.65
  -4  -4 -18    1.76    1.53
   4   4  18    1.83    1.41
  -8   4  18    1.63    1.74
   4  -8  18    1.77    0.68
  -5  -2 -18   21.55    1.33
  -5  -2 -18   23.34    3.58
   2  -7  18   21.18    1.62
   5   2  18   21.72    1.39
  -7   5  18   20.65    3.72
  -7   5  18   21.99    1.58
  -5   1 -18    0.97    1.23
   5  -1  18    2.07    1.04
  -4   5  18    0.72    1.19
  -1  -4  18    1.11    0.60
  -4   5  18    1.32    0.55
   5  -1  18    1.23    0.51
   1  -5 -18    3.29    1.13
  -5   4 -18    6.05    1.74
  -4  -1  18    5.72    0.96
   5  -4  18    3.71    0.72
  -1   5  18    4.11    0.81
  -1   5  18    3.88    0.84
  -1   5  18    4.71    1.12
  -4  -1  18    3.66    1.71
  -1   5  18    3.99    1.25
  -2  -5 -18    6.45    0.95
  -2  -5 -18    6.98    1.98
  -5   7 -18    6.21    2.30
   2   5  18    5.49    0.92
  -7   2  18    6.57    2.43
  -7   2  18    5.47    0.91
   2   5  18    4.72    1.67
   5  -7  18    3.97    0.88
  -5  -5 -18    6.48    3.63
  -5  10 -18    7.10    2.51
 -10   5  18    3.48    2.29
 -10   5  18    5.83    1.08
   5 -10  18    5.55    1.08
  -6  -3 -18    2.14    1.85
  -9   6  18    2.00    1.67
   3  -9  18    2.94    0.80
  -9   6  18    3.12    0.79
  -6   0 -18    4.98    1.93
  -6   6  18    6.15    0.94
   0  -6  18    8.00    1.21
   6   0  18    8.26    0.90
  -6   6  18    4.90    1.86
  -6   3 -18    5.17    1.84
  -3  -3  18    6.34    1.00
  -3   6  18    3.20    1.33
   6  -3  18    7.07    0.90
  -3   6  18    6.30    1.01
  -3  -3  18   12.19    3.10
  -6   6 -18    0.83    1.53
   0  -6 -18    0.24    0.59
   0  -6 -18    1.63    1.22
  -6   0  18    2.29    1.64
   0   6  18    0.88    1.06
   0   6  18    0.88    0.56
  -6   0  18    1.11    0.58
   6  -6  18   -0.15    0.47
  -3  -6 -18    9.05    1.15
  -6   9 -18    2.90    2.03
  -3  -6 -18    7.49    2.40
   3   6  18    6.02    2.00
   3   6  18    7.14    1.09
   6  -9  18    6.58    1.03
  -9   3  18    7.24    2.59
  -9   3  18    5.09    0.96
   6 -12  18    4.06    1.09
 -12   6  18    2.66    2.52
 -12   6  18    4.08    0.93
 -11   7  18    0.24    1.85
   4 -11  18    0.18    0.71
 -11   7  18   -0.19    0.51
  -7  -1 -18    1.37    1.72
  -8   7  18    1.19    1.52
   1  -8  18    0.77    0.62
  -8   7  18    0.52    0.54
  -7   2 -18   18.93    3.33
  -5   7  18   21.64    1.57
  -2  -5  18   20.67    1.62
  -5   7  18   21.23    3.30
   2  -7 -18    4.63    0.94
  -7   5 -18    2.82    1.79
  -5  -2  18    7.42    1.15
  -2   7  18    7.03    1.09
   7  -5  18    6.72    0.87
  -2   7  18    4.15    1.17
  -5  -2  18    4.76    2.23
  -1  -7 -18    1.86    0.67
  -1  -7 -18    1.32    1.42
  -7   8 -18   -0.21    1.66
   1   7  18    0.21    1.24
  -8   1  18    1.30    0.64
   1   7  18   -0.09    0.53
  -8   1  18    0.87    1.67
   7  -8  18    0.59    0.62
  -4  -7 -18    1.50    0.74
 -11   4  18    2.27    0.80
 -11   4  18    0.69    2.00
   7 -11  18    1.40    0.78
  13  -8 -18    0.99    0.59
 -13   8  18    1.71    2.35
 -13   8  18    0.41    0.70
   5 -13  18    0.40    0.79
  10  -8 -18    0.53    0.54
 -10   8  18    1.97    1.96
   2 -10  18   -0.44    0.61
 -10   8  18    1.11    0.62
  -8   1 -18    2.64    1.70
   7  -8 -18    1.03    0.57
  -1  -7  18   -0.40    0.50
  -7   8  18    1.52    1.39
  -7   8  18    0.14    0.49
  -8   4 -18    4.17    1.85
  -4  -4  18    1.29    1.83
  -4   8  18    1.33    1.19
  -4   8  18    1.47    0.64
  -8   7 -18    1.76    1.84
   1  -8 -18    0.59    0.61
   1  -8 -18    1.08    1.33
  -1   8  18    0.55    0.54
  -7  -1  18    1.16    1.74
   8  -7  18    1.05    0.53
  -7  -1  18    0.62    0.57
  -1   8  18    0.36    1.22
  -2  -8 -18    9.77    1.34
 -10   2  18   11.32    1.45
 -10   2  18    7.09    2.91
   8 -10  18    8.83    1.26
   8 -13  18    1.77    0.91
  12  -9 -18   -0.13    0.55
 -12   9  18    1.81    0.78
   3 -12  18    0.01    0.83
 -12   9  18    1.71    2.31
   9  -9 -18    2.49    0.79
  -9   9  18    0.41    1.40
   0  -9  18    2.20    0.85
  -9   9  18    2.85    0.86
  -9   3 -18    1.72    1.70
   6  -9 -18    4.33    0.94
  -6   9  18    0.74    1.37
  -6   9  18    2.44    0.79
  -3  -6  18    3.34    0.91
   3  -9 -18    8.53    1.23
  -9   6 -18    7.36    2.49
  -6  -3  18    4.18    2.55
  -3   9  18    8.59    1.26
  -6  -3  18    8.82    1.21
  -3   9  18    7.72    1.82
   0  -9 -18    1.41    0.70
   0  -9 -18    0.84    1.56
   0   9  18    0.68    0.67
  -9   0  18    1.44    0.67
   0   9  18    0.20    1.46
  -9   0  18    0.57    2.06
  -3  -9 -18    0.77    0.67
 -12   3  18    0.68    0.65
   9 -12  18    0.76    0.70
  11 -10 -18    8.06    1.27
 -11  10  18    9.21    1.34
   1 -11  18    9.06    1.49
 -11  10  18    5.11    2.72
   8 -10 -18    0.91    0.75
  -8  10  18    0.50    1.67
  -2  -8  18    0.63    0.68
  -8  10  18    1.12    0.71
   5 -10 -18    6.35    1.17
  -5  10  18    6.15    2.09
  -5  10  18   10.18    1.37
  -5  -5  18    5.90    2.94
  -5  -5  18    6.95    1.21
   2 -10 -18   12.34    1.55
  -2  10  18    9.19    1.78
  -8  -2  18    7.02    2.88
  -2  10  18   10.82    1.46
  -8  -2  18    9.63    1.44
  -1 -10 -18    8.64    1.32
 -11   1  18    7.80    1.29
  10 -11 -18    8.67    1.37
 -10  11  18    5.11    2.63
  -1 -10  18    7.37    1.39
 -10  11  18    9.48    1.43
   7 -11 -18    0.05    0.60
  -7  11  18   -0.31    1.46
  -4  -7  18    0.69    0.77
  -7  11  18   -0.80    0.60
   4 -11 -18    0.38    0.72
  -4  11  18    0.15    1.26
  -4  11  18    1.13    0.69
  -7  -4  18    0.96    0.70
   1 -11 -18    7.95    1.40
  -1  11  18    4.85    1.42
 -10  -1  18    7.18    1.33
  12 -12 -18    1.06    0.73
   0 -12  18    1.20    0.93
 -12  12  18    0.50    2.27
   9 -12 -18   -0.03    0.66
  -9  12  18   -0.14    1.53
  -9  12  18    2.07    0.88
  -3  -9  18    0.65    0.91
   6 -12 -18    6.42    1.31
  -6  -6  18    4.29    1.03
  -6  12  18    3.58    1.01
  -6  12  18    1.51    1.71
   3 -12 -18    1.73    0.95
  -3  12  18    0.93    1.39
  -9  -3  18    1.02    0.76
   0 -12 -18    1.89    0.94
   0  12  18    2.37    1.12
   8 -13 -18   -0.19    0.75
  -5  -8  18    0.43    0.79
  -8  13  18    0.13    1.63
  -8  13  18   -0.60    0.66
   5 -13 -18    1.09    0.96
  -8  -5  18    1.54    0.87
  -5  13  18    1.80    1.77
  -1   0 -19   29.55    2.84
   1   0  19   24.99    1.58
  -1   1  19   25.23    2.69
   1   0  19   27.21    2.42
   0  -1  19   29.43    3.06
   0  -1  19   28.12    1.65
   1   0  19   26.41    2.52
  -1   1  19   28.44    1.69
  -2  -1 -19    1.61    1.07
  -3   2  19   -0.32    0.85
  -3   2  19    0.91    0.51
   1  -3  19    0.75    0.54
   2   1  19    1.27    0.55
  -2   2 -19    6.54    1.64
   0   2  19   10.70    1.64
  -2   0  19    8.96    2.14
   0   2  19    9.12    1.07
   0   2  19    5.82    1.20
   2  -2  19    7.15    0.98
  -2   0  19    7.44    1.00
  -3  -2 -19    1.60    1.33
  -5   3  19    2.47    1.59
   3   2  19    1.73    0.61
  -5   3  19    0.79    0.62
   2  -5  19    1.87    0.67
  -3   1 -19    0.99    1.25
  -1  -2  19    1.05    1.15
  -1  -2  19    0.56    0.46
   3  -1  19    1.02    0.90
  -2   3  19    0.14    0.47
  -2   3  19    1.58    1.06
   3  -1  19    0.31    0.44
  -1  -3 -19    7.42    1.78
  -3   4 -19    5.57    1.70
   1   3  19    9.72    1.15
  -4   1  19    8.24    1.07
  -4   1  19    4.68    1.89
   3  -4  19    9.23    1.11
  -4  -3 -19    2.78    0.64
  -4  -3 -19    2.59    1.67
  -7   4  19    0.18    1.38
   4   3  19    2.12    0.71
   3  -7  19    3.10    0.83
  -7   4  19    2.63    0.76
  -4   0 -19   89.33    5.37
  -4   4  19   93.59    5.63
   4   0  19   89.49    3.29
   0  -4  19   90.33    3.56
  -4   4  19   87.62    3.50
  -4   3 -19    5.35    1.79
  -3  -1  19    9.02    2.41
   4  -3  19    7.95    0.97
  -3  -1  19    9.48    1.18
  -1   4  19    7.47    1.35
  -1   4  19    9.05    1.10
  -1   4  19    7.99    1.27
  -4   6 -19   -0.07    1.35
  -2  -4 -19    0.25    1.15
   4  -6  19    0.34    0.52
  -6   2  19    0.14    1.25
   2   4  19   -0.32    0.40
  -6   2  19    0.80    0.61
   2   4  19   -0.29    1.01
  -5  -4 -19   48.90    5.59
  -9   5  19   49.19    2.55
  -9   5  19   48.31    6.35
   5   4  19   47.53    3.09
   4  -9  19   48.49    2.64
  -5  -1 -19   -0.25    1.27
   1  -6  19    0.03    0.57
   5   1  19    0.20    0.46
  -6   5  19    0.00    1.30
  -6   5  19    0.36    0.53
  -5   2 -19    0.64    1.32
   5  -2  19    1.21    0.51
  -2  -3  19    1.88    0.69
  -3   5  19    1.76    0.64
  -3   5  19    0.46    1.07
  -2  -3  19   -0.29    1.22
   0  -5 -19  107.98    6.21
  -5   5 -19  120.86    6.57
   0   5  19  102.87    5.37
  -5   0  19  108.08    4.12
  -5   0  19  109.71    7.29
   5  -5  19  113.04    3.98
   0   5  19  111.80    4.08
  -5   8 -19    5.54    2.16
  -3  -5 -19    3.33    1.99
  -3  -5 -19    6.95    1.02
  -8   3  19    4.70    2.04
  -8   3  19    5.68    1.00
   5  -8  19    5.49    0.97
   3   5  19    6.46    1.01
   3   5  19    4.41    1.62
 -11   6  19    2.11    2.12
 -11   6  19    1.57    0.69
   5 -11  19    0.57    0.68
  -6  -2 -19   -0.49    1.51
  -8   6  19    0.54    1.55
  -8   6  19    0.27    0.51
   2  -8  19   -0.34    0.52
  -6   1 -19   -0.91    1.30
  -5   6  19   -0.09    1.13
  -5   6  19    1.09    0.49
   6  -1  19    0.19    1.03
  -1  -5  19    0.05    0.55
   6  -1  19    0.00    0.45
  -6   4 -19    1.81    1.52
  -2   6  19    0.58    0.94
  -4  -2  19    0.73    1.55
  -2   6  19    0.30    0.85
   6  -4  19    0.71    0.52
  -2   6  19    0.32    0.52
  -4  -2  19    0.59    0.62
  -6   7 -19    2.42    1.87
  -1  -6 -19    5.45    0.95
  -1  -6 -19    7.18    1.95
  -7   1  19    4.30    2.26
   6  -7  19    4.53    0.87
  -7   1  19    5.85    1.13
   1   6  19    4.32    0.97
   1   6  19    4.13    1.72
  -4  -6 -19    0.17    0.58
  -6  10 -19    0.66    2.09
 -10   4  19   -0.53    1.74
   4   6  19    0.73    0.62
 -10   4  19    0.98    0.67
   6 -10  19    1.67    0.78
   6 -13  19    0.43    0.88
 -13   7  19    0.36    0.73
 -13   7  19    0.32    2.59
   3 -10  19    4.18    1.03
 -10   7  19    5.61    1.07
 -10   7  19    6.85    2.88
  -7   0 -19   -1.04    1.41
  -7   7  19    0.27    0.56
   0  -7  19    0.02    0.61
  -7   7  19    0.50    1.28
  -7   3 -19    1.43    1.56
   4  -7 -19    2.93    0.78
  -3  -4  19    1.67    1.77
  -4   7  19    2.80    0.80
  -4   7  19    2.67    1.34
  -3  -4  19    2.40    0.80
  -7   6 -19    2.01    1.85
   1  -7 -19    4.58    0.88
  -6  -1  19    3.40    0.86
  -6  -1  19    4.68    2.28
   7  -6  19    5.00    0.86
  -1   7  19    5.30    1.05
  -2  -7 -19    5.13    1.98
  -2  -7 -19    2.45    0.82
  -7   9 -19    0.94    2.03
   7  -9  19    2.29    0.81
   2   7  19    3.32    1.88
  -9   2  19    2.07    0.79
   2   7  19    2.91    0.85
  -9   2  19    3.33    2.28
 -12   5  19    1.23    0.77
   7 -12  19    0.08    0.62
 -12   5  19   -1.99    1.62
  12  -8 -19    7.78    1.26
 -12   8  19    7.04    1.24
 -12   8  19    7.22    3.16
   4 -12  19    6.71    1.26
   9  -8 -19   19.52    1.67
   1  -9  19   17.58    1.87
  -9   8  19   24.13    4.62
  -9   8  19   24.18    1.77
  -8   2 -19   -0.71    1.64
   6  -8 -19    0.98    0.67
  -2  -6  19    0.50    0.59
  -6   8  19    0.13    0.58
  -6   8  19   -0.74    1.10
   3  -8 -19    6.32    1.11
  -8   5 -19    4.84    2.12
  -3   8  19    2.99    1.26
  -5  -3  19    4.63    1.03
  -5  -3  19    7.69    2.88
  -3   8  19    6.01    1.10
  -8   8 -19   13.60    3.32
   0  -8 -19   20.64    3.82
   0  -8 -19   25.83    1.82
  -8   0  19   23.41    4.91
   0   8  19   25.70    1.84
   0   8  19   24.29    3.49
   8  -8  19   24.42    1.68
  -8   0  19   26.59    1.84
  -3  -8 -19    0.12    0.62
   8 -11  19    0.64    0.71
 -11   3  19    0.11    1.96
 -11   3  19    0.22    0.56
  11  -9 -19    1.45    0.75
 -11   9  19    1.62    0.80
 -11   9  19    1.00    2.06
   2 -11  19    3.84    1.18
   8  -9 -19   18.88    1.96
  -1  -8  19   20.84    1.81
  -8   9  19   19.10    1.69
  -8   9  19   17.80    3.63
  -9   4 -19   44.10    5.47
   5  -9 -19   48.33    2.60
  -4  -5  19   51.48    2.71
  -4  -5  19   39.21    5.78
  -5   9  19   44.50    4.07
  -5   9  19   49.52    2.60
   2  -9 -19    2.76    0.91
  -9   7 -19   -0.40    3.32
  -2   9  19    3.34    0.91
  -7  -2  19    2.67    0.87
  -2   9  19    2.82    1.08
  -7  -2  19    1.57    1.87
  -1  -9 -19    6.12    1.16
 -10   1  19   10.40    3.65
 -10   1  19    7.36    1.20
   9 -13  19   48.35    2.81
  10 -10 -19   13.56    1.66
   0 -10  19   13.09    1.72
 -10  10  19   12.57    3.50
 -10  10  19   15.05    1.78
   7 -10 -19    6.16    1.20
  -7  10  19    3.39    1.94
  -7  10  19    5.14    1.09
  -3  -7  19    4.88    1.15
   4 -10 -19    1.25    0.79
  -4  10  19    0.41    1.16
  -6  -4  19   -0.98    1.77
  -6  -4  19    2.68    0.88
  -4  10  19    0.91    0.69
   1 -10 -19    7.65    1.32
  -9  -1  19    7.50    1.26
  -1  10  19    8.61    1.35
  -9  -1  19   10.83    3.77
  -2 -10 -19   -0.03    0.72
 -12   2  19    0.61    0.72
  12 -11 -19   -0.18    0.59
 -12  11  19    0.40    2.22
   1 -12  19    1.03    0.89
 -12  11  19    0.47    0.72
   9 -11 -19    3.87    1.13
  -2  -9  19    2.83    0.97
  -9  11  19    2.57    1.01
  -9  11  19    2.39    2.17
   6 -11 -19    2.46    1.01
  -5  -6  19    1.29    0.77
  -6  11  19    2.10    1.76
  -6  11  19    3.31    0.97
   3 -11 -19   -0.76    0.67
  -3  11  19    0.07    0.69
  -3  11  19    0.84    1.13
  -8  -3  19   -0.29    0.63
   0 -11 -19    0.50    0.79
 -11   0  19    1.14    0.89
  11 -12 -19   -0.43    0.55
  -1 -11  19    0.10    0.74
 -11  12  19    0.34    2.12
 -11  12  19    1.20    0.79
   8 -12 -19    7.05    1.35
  -4  -8  19    5.28    1.28
  -8  12  19    9.17    2.94
  -8  12  19   11.59    1.61
   5 -12 -19   -1.24    0.66
  -5  12  19   -0.60    1.48
  -5  12  19    0.56    0.87
  -7  -5  19    0.80    0.75
   2 -12 -19    0.85    0.87
  -2  12  19    1.96    1.27
 -10  -2  19    1.00    0.83
   7 -13 -19    0.53    0.94
  -7  13  19    1.33    1.81
  -6  -7  19    1.67    0.88
   4 -13 -19   41.24    2.75
  -4  13  19   36.41    4.85
  -9  -4  19   41.63    2.63
   1  -1  20    2.89    1.35
  -1   0  20    2.68    1.43
   1  -1  20    6.76    0.96
  -1   0  20    6.13    0.99
   0   1  20    5.74    0.91
   0   1  20    1.27    1.05
  -2   2  20   23.35    1.56
  -2   2  20   22.11    2.99
   2   0  20   19.95    2.15
   2   0  20   22.73    2.17
   2   0  20   21.82    1.47
   0  -2  20   17.83    1.44
   2  -3  20   18.53    1.42
  -3   1  20   15.23    1.37
   1   2  20   21.19    1.47
  -3   1  20   19.19    3.17
  -3  -1 -20   35.57    3.35
   3   1  20   41.29    2.01
  -4   3  20   38.21    2.08
   1  -4  20   34.51    2.04
  -4   3  20   39.44    3.80
  -3   2 -20   18.50    2.75
  -1   3  20   16.57    1.76
  -1   3  20   16.18    1.38
  -1   3  20   15.87    2.19
   3  -2  20   17.01    1.33
  -2  -1  20   18.08    1.42
  -2  -1  20   17.10    2.99
  -2  -3 -20    7.04    1.99
   3  -5  20    6.41    1.02
  -5   2  20    8.40    1.20
  -5   2  20    6.61    2.26
   2   3  20    6.11    0.95
  -4  -2 -20   13.20    2.61
  -6   4  20   19.41    1.58
   2  -6  20   21.22    1.63
   4   2  20   17.70    1.38
  -6   4  20   16.31    3.35
  -4   1 -20   37.06    3.61
  -1  -3  20   38.23    2.11
  -3   4  20   37.68    2.08
  -3   4  20   38.01    3.38
   4  -1  20   36.07    1.87
   4  -1  20   33.48    2.79
  -4   4 -20   -0.77    1.36
   4  -4  20    0.55    0.53
  -4   0  20    0.47    0.65
   0   4  20    0.40    0.52
  -4   0  20   -0.30    1.10
  -3  -4 -20   18.37    3.29
  -3  -4 -20   21.80    1.50
  -7   3  20   20.37    4.05
   3   4  20   23.34    1.60
  -7   3  20   21.68    1.68
   4  -7  20   22.25    1.70
  -5  -3 -20    1.31    1.85
  -5  -3 -20    2.76    0.77
   3  -8  20    3.29    0.93
   5   3  20    5.04    0.94
  -8   5  20    3.07    0.93
  -8   5  20    1.58    1.69
  -5   0 -20    2.29    1.39
  -5   5  20    0.75    1.16
   0  -5  20   -0.01    0.54
  -5   5  20    0.32    0.55
   5   0  20    0.80    0.51
  -5   3 -20    7.88    2.21
  -2   5  20    7.01    1.07
  -3  -2  20    6.16    2.22
  -2   5  20    5.45    1.44
  -3  -2  20    5.59    0.98
   5  -3  20    6.35    0.94
  -1  -5 -20    2.45    0.71
  -5   6 -20    2.64    1.95
  -6   1  20    2.54    1.81
  -6   1  20    2.19    0.79
   1   5  20    3.13    0.81
   5  -6  20    1.52    0.64
  -4  -5 -20    0.87    1.98
  -4  -5 -20    1.34    0.65
  -9   4  20    0.38    0.62
   5  -9  20    1.81    0.81
   4   5  20    0.32    1.46
   4   5  20    2.42    0.79
  -9   4  20    1.16    1.77
 -10   6  20    9.43    1.30
 -10   6  20    6.33    2.88
   4 -10  20    7.31    1.26
  -6  -1 -20   11.84    3.03
  -7   6  20   15.11    3.34
   1  -7  20   19.85    1.68
  -7   6  20   13.50    1.57
  -6   2 -20   22.65    3.67
   6  -2  20   21.84    1.42
  -2  -4  20   20.80    1.65
  -4   6  20   19.25    1.56
  -4   6  20   20.38    3.10
  -2  -4  20   15.76    3.41
  -6   5 -20    0.60    1.61
   1  -6 -20    3.80    0.86
  -5  -1  20    2.12    1.66
  -1   6  20    3.88    0.91
   6  -5  20    2.61    0.69
  -5  -1  20    3.08    0.83
  -2  -6 -20   12.34    1.40
  -6   8 -20    4.09    2.35
  -2  -6 -20   12.32    2.88
  -8   2  20    8.44    2.83
   2   6  20    9.22    2.43
   2   6  20   13.91    1.49
   6  -8  20   10.51    1.37
  -8   2  20   16.99    1.83
 -11   5  20    4.36    1.05
 -11   5  20    3.75    2.78
   6 -11  20    4.88    1.12
 -12   7  20    9.66    3.82
   5 -12  20   10.91    1.58
 -12   7  20   12.47    1.54
  -9   7  20   10.30    3.20
  -9   7  20   12.84    1.55
   2  -9  20   14.32    1.68
  -7   1 -20   13.90    3.03
  -6   7  20   10.37    2.61
  -1  -6  20   13.25    1.53
  -6   7  20   16.77    1.70
   3  -7 -20   23.06    1.75
  -7   4 -20   18.55    3.46
   7  -4  20   22.63    1.68
  -4  -3  20   23.23    4.42
  -3   7  20   16.33    2.49
  -4  -3  20   22.39    1.74
  -3   7  20   22.25    1.71
   0  -7 -20   47.59    2.48
  -7   7 -20   46.86    5.38
   7  -7  20   49.09    2.42
  -7   0  20   46.75    2.54
   0   7  20   48.71    2.53
  -7   0  20   41.89    5.95
  -3  -7 -20    4.41    0.96
   7 -10  20    4.09    1.03
   3   7  20    3.82    1.01
 -10   3  20    2.28    2.62
 -10   3  20    5.20    1.09
 -11   8  20    8.95    3.48
 -11   8  20   11.69    1.49
   3 -11  20    8.46    1.41
   8  -8 -20    0.35    0.58
  -8   8  20    0.72    1.65
  -8   8  20    0.20    0.64
   0  -8  20    0.80    0.75
  -8   3 -20    4.30    2.12
   5  -8 -20    3.15    0.92
  -5   8  20    3.80    1.80
  -3  -5  20    2.81    0.88
  -3  -5  20    0.36    1.88
  -5   8  20    2.74    0.84
   2  -8 -20   13.53    1.58
  -8   6 -20   10.31    2.86
  -6  -2  20    8.74    3.01
  -2   8  20   14.35    1.61
  -2   8  20   11.57    1.66
  -6  -2  20   14.71    1.73
  -1  -8 -20    5.82    1.17
   1   8  20    4.12    1.03
  -9   1  20    6.59    3.06
   8  -9  20    5.33    1.00
  -9   1  20    3.96    0.97
   8 -12  20    6.85    1.29
 -12   4  20    8.62    1.34
 -12   4  20    1.51    2.52
  10  -9 -20    0.69    0.69
 -10   9  20    0.50    1.89
   1 -10  20   -0.41    0.74
 -10   9  20    0.26    0.68
   7  -9 -20   13.35    1.73
  -2  -7  20   14.49    1.70
  -7   9  20   12.69    1.65
  -7   9  20   15.88    3.28
   4  -9 -20   -0.13    0.65
  -5  -4  20    2.13    0.94
  -4   9  20    0.19    1.16
  -5  -4  20    1.65    2.01
  -4   9  20    0.73    0.66
   1  -9 -20    3.99    0.98
  -8  -1  20    4.63    2.60
  -8  -1  20    5.06    1.10
  -1   9  20    5.42    1.14
  -2  -9 -20    5.74    1.22
 -11   2  20   10.18    4.04
 -11   2  20    6.61    1.19
   9 -10 -20    0.03    0.61
  -9  10  20   -0.26    0.65
  -1  -9  20   -0.22    0.72
  -9  10  20    1.48    1.81
   6 -10 -20   11.53    1.58
  -4  -6  20    7.20    3.33
  -4  -6  20    9.20    1.46
  -6  10  20    9.26    1.43
  -6  10  20    8.33    2.37
   3 -10 -20    5.24    1.14
  -7  -3  20    2.36    2.71
  -7  -3  20    5.49    1.14
  -3  10  20    4.50    1.13
  -3  10  20    4.01    1.45
   0 -10 -20    0.70    0.77
 -10   0  20    0.13    0.77
 -10   0  20    1.18    2.51
  11 -11 -20    6.14    1.18
   0 -11  20    4.64    1.20
 -11  11  20    5.95    1.19
 -11  11  20    3.54    2.49
   8 -11 -20   11.06    1.63
  -3  -8  20    9.07    1.55
  -8  11  20   14.19    1.75
  -8  11  20   11.15    2.85
   5 -11 -20    3.72    1.15
  -5  11  20    4.64    1.12
  -5  11  20    4.01    1.73
  -6  -5  20    4.09    1.12
   2 -11 -20    4.62    1.23
  -9  -2  20    6.10    1.24
  -2  11  20    6.95    1.48
   7 -12 -20   12.80    1.80
  -7  12  20   14.07    1.76
  -5  -7  20    9.72    1.51
  -7  12  20   14.24    3.23
   4 -12 -20   10.33    1.70
  -4  12  20    3.87    1.75
  -8  -4  20    8.63    1.42
   0   0  21   41.63    3.54
   1   1  21   21.53    1.54
   1   1  21   22.23    2.11
  -2   1  21   20.39    1.58
  -2   1  21   18.74    3.10
   1   1  21   16.44    2.07
   1  -2  21   22.00    1.55
  -1   2  21   19.75    1.49
   2  -1  21   16.56    2.33
   2  -1  21   17.28    1.43
  -1  -1  21   22.57    1.59
  -1   2  21   19.07    2.60
  -1  -1  21   16.59    2.83
  -4   2  21   44.31    4.32
   2  -4  21   41.33    2.24
  -4   2  21   44.05    2.31
   2   2  21   44.56    2.23
  -3   3  21    0.72    1.18
   0  -3  21    0.95    0.56
   3   0  21   -0.13    0.47
  -3   3  21    1.92    0.70
   3   0  21   -0.01    0.90
   3   0  21    0.78    0.83
   0   3  21   -0.27    0.51
   3  -3  21    1.03    0.56
  -3   0  21   -0.27    0.45
  -3   0  21   -0.39    1.18
  -3  -3 -21   74.43    6.83
   3   3  21   74.72    3.12
  -6   3  21   72.42    3.27
  -6   3  21   78.51    6.12
   3  -6  21   79.94    3.36
  -4  -1 -21    6.03    2.03
  -5   4  21    6.29    2.08
  -5   4  21    9.56    1.22
   1  -5  21    6.91    1.12
  -2  -2  21   42.54    4.53
  -2   4  21   44.52    2.35
  -2   4  21   39.96    3.28
  -2  -2  21   45.14    2.38
   4  -2  21   45.42    2.22
  -5   1  21   12.34    1.43
   4  -5  21   12.71    1.37
   1   4  21   16.79    1.42
  -5   1  21   12.94    3.07
  -4  -4 -21   42.45    2.07
  -4  -4 -21   22.86    3.71
  -8   4  21   35.68    2.22
   4  -8  21   32.53    2.22
   4   4  21   40.40    2.15
  -8   4  21   26.80    4.70
  -5  -2 -21   14.71    3.21
   5   2  21   23.42    1.59
  -7   5  21   26.22    4.25
   2  -7  21   29.63    2.02
  -7   5  21   28.85    1.96
  -4   5  21    7.18    1.08
  -4   5  21    4.64    1.64
  -1  -4  21    6.60    1.04
   5  -1  21    7.28    1.58
  -5   4 -21   14.30    3.04
  -1   5  21   18.80    1.53
  -4  -1  21   17.18    3.41
  -4  -1  21   20.63    1.62
  -2  -5 -21   30.36    1.90
   2   5  21   32.92    2.01
  -7   2  21   31.78    2.06
   5  -7  21   30.62    1.98
  -7   2  21   23.14    4.42
 -10   5  21    1.22    2.12
   5 -10  21   -0.16    0.69
 -10   5  21    0.23    0.63
   3  -9  21    0.90    0.80
  -9   6  21    1.07    1.82
  -9   6  21    1.88    0.81
  -6   0 -21    7.05    2.33
   0  -6  21   10.67    1.44
  -6   6  21    8.22    2.44
  -6   6  21    9.11    1.28
  -6   3 -21   86.91    5.97
   6  -3  21   76.93    3.11
  -3   6  21   74.51    4.56
  -3   6  21   79.45    3.41
  -3  -3  21   82.15    3.49
  -3  -3  21   81.61    6.72
   0  -6 -21    5.90    1.08
  -6   6 -21    1.42    2.03
   6  -6  21    3.75    0.85
   0   6  21    4.80    1.03
  -6   0  21    0.23    1.66
  -6   0  21    6.04    1.09
  -3  -6 -21    3.89    3.08
  -3  -6 -21    2.93    0.82
  -9   3  21    2.01    0.85
   3   6  21    3.02    0.88
  -9   3  21    0.94    1.82
   6  -9  21    2.63    0.88
   3   6  21    2.20    2.16
 -12   6  21   22.00    1.86
   6 -12  21   20.64    2.13
 -12   6  21   11.11    3.78
 -11   7  21   11.01    3.62
   4 -11  21   12.33    1.71
 -11   7  21   16.12    1.79
   1  -8  21    3.34    1.00
  -8   7  21    3.73    2.23
  -8   7  21    4.87    1.04
  -7   2 -21   21.25    3.90
  -5   7  21   23.89    1.82
  -2  -5  21   26.10    1.92
  -2  -5  21   17.99    3.87
  -5   7  21   24.67    3.67
   2  -7 -21   31.15    2.05
  -7   5 -21   23.50    3.85
  -2   7  21   29.04    2.27
  -2   7  21   32.54    2.05
   7  -5  21   29.00    1.79
  -5  -2  21   27.56    4.81
  -5  -2  21   30.82    2.08
  -1  -7 -21    6.37    1.05
  -7   8 -21    7.22    3.60
  -8   1  21    7.94    1.24
  -8   1  21    6.65    2.93
   7  -8  21    8.27    1.23
   1   7  21   11.22    1.39
 -11   4  21   17.62    1.90
   7 -11  21   13.77    1.63
 -11   4  21   16.07    4.54
   2 -10  21    8.64    1.48
 -10   8  21   11.64    1.54
 -10   8  21    4.83    2.55
   7  -8 -21    4.82    1.04
  -7   8  21    5.24    1.07
  -1  -7  21    4.76    1.08
  -7   8  21    3.74    2.00
  -8   4 -21   29.70    4.44
  -4   8  21   35.21    2.17
  -4   8  21   20.75    2.89
  -4  -4  21   24.01    4.57
  -8   7 -21    7.01    3.10
   1  -8 -21   10.26    1.38
  -1   8  21   11.80    1.54
  -7  -1  21   10.22    3.44
  -7  -1  21   13.25    1.65
  -2  -8 -21    9.55    1.33
 -10   2  21   10.97    1.46
   2   8  21   11.09    1.49
   8 -10  21    9.15    1.35
 -10   2  21    6.89    3.00
   9  -9 -21   37.59    2.42
  -9   9  21   33.01    5.13
  -9   9  21   39.37    2.43
   0  -9  21   35.10    2.50
   6  -9 -21    1.06    0.77
  -6   9  21    1.37    0.82
  -6   9  21    0.81    1.57
  -3  -6  21    1.29    2.17
  -3  -6  21    1.94    0.91
   3  -9 -21    2.66    0.91
  -3   9  21    2.47    0.88
  -3   9  21    1.92    1.18
  -6  -3  21    2.91    0.90
  -6  -3  21    0.25    2.37
   0  -9 -21   39.94    2.43
   0   9  21   35.76    2.37
  -9   0  21   33.48    6.13
  -9   0  21   39.76    2.45
  11 -10 -21   15.58    1.83
 -11  10  21   21.02    2.17
 -11  10  21   17.65    4.33
   1 -11  21   12.79    1.78
   8 -10 -21   12.97    1.80
  -8  10  21    9.59    2.82
  -8  10  21   12.38    1.66
  -2  -8  21   10.63    1.59
   5 -10 -21    0.56    0.80
  -5  -5  21    0.58    0.81
  -5  -5  21    3.25    2.55
  -5  10  21    1.22    0.74
  -5  10  21   -0.93    1.21
   2 -10 -21    8.94    1.52
  -8  -2  21   11.43    1.51
  -2  10  21    9.90    1.49
  -8  -2  21    2.65    2.67
  -1 -10 -21   20.45    2.07
 -11   1  21   23.03    1.92
  10 -11 -21   16.09    1.99
 -10  11  21   17.36    2.07
 -10  11  21   13.84    4.54
  -1 -10  21   16.17    2.01
   7 -11 -21   14.77    1.88
  -4  -7  21    9.66    1.54
  -7  11  21    8.83    2.57
  -7  11  21   18.79    1.98
   4 -11 -21   16.46    2.01
  -4  11  21   13.26    2.45
  -7  -4  21   14.35    1.77
  -4  11  21   17.72    1.92
   1 -11 -21   22.71    2.23
 -10  -1  21   23.64    2.04
   6 -12 -21   24.36    2.46
  -6  -6  21   23.20    2.12
  -6  12  21   25.04    2.40
  -6  12  21   15.87    3.26
   0  -1  22    2.35    1.46
   0  -1  22    2.88    0.83
   1   0  22    1.58    1.21
  -1   1  22    3.96    0.86
   1   0  22    2.94    0.81
  -1   1  22    2.30    1.30
  -3   2  22   14.47    2.82
   1  -3  22   11.54    1.38
  -3   2  22   11.29    1.41
   2   1  22   12.72    1.40
  -2   0  22    5.74    2.05
   2  -2  22    7.07    1.06
  -2   0  22    6.49    1.09
   0   2  22    8.39    1.15
   0   2  22    5.12    1.36
  -5   3  22    9.29    1.33
  -5   3  22   12.18    2.90
   2  -5  22   11.59    1.44
   3   2  22   11.47    1.28
  -1  -2  22   11.59    1.36
   3  -1  22    8.97    1.80
  -2   3  22   12.86    2.36
   3  -1  22   13.48    1.40
  -2   3  22   12.74    1.46
  -1  -2  22    6.62    2.23
   3  -4  22    0.98    0.65
  -4   1  22    0.64    1.56
   1   3  22    3.18    0.83
  -4   1  22    2.66    0.90
  -4  -3 -22    9.90    1.22
  -7   4  22   10.73    1.51
   3  -7  22    9.25    1.37
   4   3  22   11.50    1.36
  -7   4  22    8.16    2.90
  -4   4  22    2.50    0.77
   0  -4  22    3.53    0.89
   4   0  22    3.18    0.79
  -4   4  22    0.69    1.48
  -3  -1  22    2.98    0.84
   4  -3  22    1.84    0.68
  -1   4  22    2.03    1.02
  -1   4  22    2.81    0.77
  -3  -1  22    1.25    1.62
  -6   2  22    4.29    0.98
   4  -6  22    3.14    0.89
   2   4  22    3.10    0.88
  -6   2  22    2.16    1.82
   4  -9  22    1.35    0.68
  -9   5  22   -0.82    0.54
  -9   5  22   -0.28    1.77
  -5  -1 -22    0.90    2.58
   1  -6  22    0.40    0.66
  -6   5  22    0.39    1.40
   5   1  22    0.75    0.62
  -6   5  22    0.07    0.63
   5  -2  22   14.02    1.36
  -2  -3  22    8.60    2.83
  -3   5  22   12.24    1.48
  -3   5  22    8.39    2.01
  -2  -3  22   11.94    1.45
   0   5  22    3.06    0.83
   5  -5  22    2.30    0.72
  -5   0  22    2.25    0.87
  -5   0  22    3.47    1.93
  -3  -5 -22    5.92    1.03
   5  -8  22    4.93    1.08
  -8   3  22    5.26    1.08
   3   5  22    6.12    1.12
  -8   3  22    5.38    2.58
   5 -11  22    6.96    1.36
 -11   6  22    7.93    1.28
 -11   6  22    8.20    3.44
  -8   6  22   12.10    1.48
  -8   6  22   13.34    3.42
   2  -8  22    9.70    1.44
  -6   1 -22    2.39    1.86
  -5   6  22    0.58    1.39
  -5   6  22    1.13    0.69
  -1  -5  22    1.09    0.76
   6  -4  22    2.92    0.82
  -4  -2  22    3.34    2.14
  -4  -2  22    3.99    0.97
  -2   6  22    4.31    0.99
  -2   6  22    3.24    1.16
  -1  -6 -22    7.90    1.23
  -7   1  22    5.70    1.12
  -7   1  22    7.25    2.90
   6  -7  22    5.13    1.03
   1   6  22   10.33    1.44
 -10   4  22    0.02    0.72
   6 -10  22    2.03    0.81
 -10   4  22    0.61    2.01
   3 -10  22    3.85    1.11
 -10   7  22    3.53    0.98
 -10   7  22    3.15    2.34
  -7   7  22    1.88    1.84
   0  -7  22    4.92    1.13
  -7   7  22    6.37    1.21
  -7   3 -22    9.84    2.94
  -4   7  22   10.72    1.41
  -3  -4  22    8.70    1.32
  -4   7  22    8.35    2.16
  -3  -4  22   10.33    3.32
   1  -7 -22    7.59    1.33
  -6  -1  22    7.97    2.99
  -1   7  22    9.44    1.40
   7  -6  22    7.42    1.12
  -6  -1  22    8.49    1.43
  -2  -7 -22    1.81    0.74
  -9   2  22    1.53    0.91
   7  -9  22    1.62    0.82
   2   7  22    2.85    0.92
  -9   2  22    1.81    2.39
  -9   8  22    2.75    2.24
  -9   8  22    2.39    0.94
   1  -9  22   -0.15    0.81
   6  -8 -22   13.98    1.74
  -2  -6  22    9.92    1.45
  -2  -6  22    7.14    2.93
  -6   8  22    8.58    2.47
  -6   8  22   13.29    1.68
   3  -8 -22    8.06    1.35
  -8   5 -22    6.52    3.23
  -3   8  22    5.53    1.14
  -5  -3  22    5.69    2.81
  -5  -3  22    9.23    1.48
  -3   8  22    4.47    1.33
   0  -8 -22   11.22    1.47
  -8   0  22   10.03    1.47
   0   8  22   10.08    1.43
  -8   0  22   10.18    3.51
  -3  -8 -22   11.93    1.67
   8 -11  22   11.77    1.61
 -11   3  22   14.42    1.71
 -11   3  22   10.36    3.73
   8  -9 -22    1.13    1.00
  -1  -8  22    1.34    0.93
  -8   9  22    1.01    1.67
  -8   9  22    1.66    0.89
   5  -9 -22    0.24    0.72
  -5   9  22    0.82    1.51
  -5   9  22    0.30    0.75
  -4  -5  22    0.89    0.81
  -4  -5  22    0.52    1.98
   2  -9 -22    1.47    0.83
  -7  -2  22    0.58    2.21
  -2   9  22    2.12    0.92
  -7  -2  22    1.13    0.87
  -1  -9 -22    2.06    0.92
 -10   1  22    0.47    0.81
 -10   1  22    0.52    2.30
   1   9  22    0.42    0.85
  10 -10 -22    1.73    0.82
   0 -10  22    0.65    0.90
 -10  10  22   -0.45    0.78
 -10  10  22    1.50    2.81
   7 -10 -22    5.24    1.25
  -7  10  22    5.16    2.27
  -3  -7  22    4.32    2.98
  -7  10  22    6.16    1.22
  -3  -7  22    4.48    1.17
   4 -10 -22   -0.14    0.76
  -4  10  22   -0.55    1.25
  -6  -4  22    0.96    0.82
  -6  -4  22    0.50    2.19
  -4  10  22   -0.28    0.73
   1 -10 -22    1.43    0.89
  -9  -1  22   -0.87    2.67
  -1  10  22    0.31    0.80
  -9  -1  22    1.19    0.80
   6 -11 -22    7.92    1.49
  -6  11  22    5.84    1.28
  -6  11  22    6.15    2.09
  -5  -6  22    5.37    1.35
   3 -11 -22   12.51    1.82
  -3  11  22   17.56    2.04
  -8  -3  22   10.99    1.64
  -1   0  23   11.10    2.46
  -1   0  23   10.71    1.38
   1  -1  23    9.81    2.17
   1  -1  23   12.78    1.47
   0   1  23    8.02    1.88
   0   1  23   13.70    1.50
   0  -2  23    1.02    1.61
  -2   2  23    1.31    0.66
   2   0  23    2.44    0.79
   2   0  23    0.87    1.06
  -2   2  23    1.62    1.45
   0  -2  23    2.02    0.77
  -3   1  23    0.49    1.35
   2  -3  23    0.63    0.59
  -3   1  23    0.16    0.56
   1   2  23    1.04    0.60
   3   1  23   13.04    1.41
   1  -4  23   11.30    1.43
  -4   3  23   13.41    1.52
  -4   3  23   11.51    2.73
  -2  -1  23    0.16    0.60
  -2  -1  23    0.95    1.40
   3  -2  23   -0.24    0.56
  -1   3  23    0.04    1.01
  -1   3  23   -0.35    0.51
   3  -5  23    0.42    0.63
   2   3  23    1.46    0.70
  -5   2  23    0.02    1.38
  -5   2  23    1.15    0.66
   2  -6  23    1.48    0.75
  -6   4  23    1.51    1.52
  -6   4  23    0.75    0.67
   4   2  23    0.17    0.60
  -3   4  23   10.18    2.21
  -3   4  23   11.29    1.40
   4  -1  23   13.07    1.41
  -1  -3  23   11.28    3.03
   4  -1  23   13.64    1.94
  -1  -3  23   10.57    1.40
  -4   0  23   50.96    5.21
   4  -4  23   52.45    2.63
   0   4  23   55.30    2.70
  -4   0  23   56.20    2.86
  -3  -4 -23    0.31    0.62
  -7   3  23    0.19    0.68
   3   4  23    0.10    0.63
   4  -7  23   -0.11    0.66
  -7   3  23    1.01    1.73
  -8   5  23    1.14    1.87
  -8   5  23    0.66    0.76
   3  -8  23    0.87    0.81
  -5   5  23   54.91    4.93
   0  -5  23   61.73    3.07
   5   0  23   63.90    2.79
  -5   5  23   61.24    3.03
  -2   5  23    0.63    0.62
   5  -3  23   -0.28    0.57
  -3  -2  23   -0.25    1.50
  -2   5  23    0.87    1.08
  -3  -2  23    0.92    0.69
  -1  -5 -23    2.99    0.85
  -6   1  23    3.65    1.03
  -6   1  23    0.84    1.92
   1   5  23    3.40    0.90
   5  -6  23    2.76    0.85
  -9   4  23   29.05    2.15
   4   5  23   28.37    3.33
   5  -9  23   30.89    2.25
  -9   4  23   23.30    4.81
 -10   6  23    2.79    1.02
   4 -10  23    0.45    0.82
 -10   6  23   -0.15    2.00
  -7   6  23    0.79    1.86
  -7   6  23    2.53    0.87
   1  -7  23    1.95    0.87
  -4   6  23    1.83    1.69
   6  -2  23   -0.66    0.70
  -2  -4  23    1.07    1.98
  -4   6  23   -0.07    0.56
  -2  -4  23    0.35    0.66
   1  -6 -23    3.23    1.03
  -5  -1  23    3.30    2.35
   6  -5  23    4.10    0.92
  -5  -1  23    2.60    0.90
  -1   6  23    1.58    0.78
  -2  -6 -23    0.66    0.68
  -8   2  23    0.79    0.70
   6  -8  23    0.22    0.69
  -8   2  23   -0.15    1.86
   2   6  23    0.27    0.72
  -9   7  23    0.85    2.06
  -9   7  23    1.21    0.80
   2  -9  23   -0.25    0.77
  -6   7  23    2.66    0.90
  -6   7  23    0.28    1.57
  -1  -6  23    1.92    0.88
   3  -7 -23    1.21    0.78
  -4  -3  23   -0.34    1.62
  -4  -3  23    0.09    0.74
  -3   7  23    1.43    1.01
  -3   7  23    0.38    0.68
   0  -7 -23    1.14    0.81
  -7   0  23    1.43    0.91
  -7   0  23    0.74    1.97
   7  -7  23    0.98    0.70
   0   7  23    0.98    0.81
  -3  -7 -23    4.61    1.01
   3   7  23    3.28    0.98
 -10   3  23    5.73    1.21
   7 -10  23    2.56    1.01
 -10   3  23    4.32    2.74
   8  -8 -23   17.31    1.92
   0  -8  23   13.57    1.77
  -8   8  23   16.22    3.66
  -8   8  23   19.33    1.95
   5  -8 -23    2.61    0.93
  -3  -5  23    1.35    0.88
  -3  -5  23    1.48    2.29
  -5   8  23    2.02    1.61
  -5   8  23    2.14    0.91
   2  -8 -23    0.97    0.82
  -6  -2  23    0.86    0.80
  -2   8  23    0.94    0.84
  -6  -2  23    0.70    2.18
  -1  -8 -23   22.26    1.88
  -9   1  23   12.34    4.10
   1   8  23   24.25    1.96
  -9   1  23   18.90    1.95
   7  -9 -23    0.95    0.94
  -7   9  23    0.38    0.71
  -2  -7  23   -0.18    0.74
  -7   9  23   -0.80    1.58
  -2  -7  23    1.04    2.37
   4  -9 -23   28.01    2.19
  -4   9  23   23.03    3.02
  -4   9  23   28.44    2.16
  -5  -4  23   20.56    5.01
  -5  -4  23   27.30    2.15
   1  -9 -23   21.25    1.94
  -1   9  23   21.81    1.98
  -8  -1  23   15.49    4.36
  -8  -1  23   20.49    2.15
   6 -10 -23    1.07    0.91
  -4  -6  23    0.94    0.88
  -6  10  23    3.11    1.92
  -4  -6  23   -1.91    2.28
  -6  10  23    0.38    0.83
   3 -10 -23    4.98    1.29
  -3  10  23    4.12    1.17
  -7  -3  23    1.35    2.76
  -7  -3  23    4.45    1.27
   0   0  24   -0.66    1.27
   0   0  24    1.87    0.73
  -2   1  24    2.10    1.77
   1  -2  24    3.76    0.95
  -2   1  24    2.77    0.86
   1  -2  24    1.63    1.74
   1   1  24    6.35    1.55
   1   1  24    3.56    0.89
  -1  -1  24    4.50    1.00
  -1   2  24    2.56    0.89
  -1  -1  24    2.52    1.66
   2  -1  24    3.88    0.93
   2  -1  24    2.91    1.53
  -1   2  24    0.65    1.28
   2  -4  24    9.05    1.35
  -4   2  24   10.00    1.41
  -4   2  24    6.99    2.36
   2   2  24    9.96    1.31
   0  -3  24    4.24    1.01
   0  -3  24    5.29    2.24
  -3   3  24    5.44    1.98
   3   0  24    5.04    1.01
  -3   3  24    5.31    1.09
  -3   0  24    7.77    2.53
   3  -3  24   11.40    1.38
   0   3  24   13.18    1.55
  -3   0  24   13.05    1.61
   3   3  24   14.98    1.63
  -6   3  24    8.75    2.82
   3  -6  24   11.45    1.50
  -6   3  24   10.77    1.45
  -5   4  24   -0.68    1.50
  -5   4  24    0.28    0.68
   1  -5  24    0.41    0.64
   4   1  24    0.53    0.68
   4  -2  24    8.08    1.21
  -2  -2  24    5.77    2.48
  -2  -2  24    8.26    1.29
  -2   4  24    8.29    1.25
  -2   4  24    6.19    1.78
  -5   1  24   -0.19    1.57
   4  -5  24    0.26    0.66
  -5   1  24    0.93    0.76
   1   4  24    0.24    0.62
  -4  -4 -24    3.62    1.09
  -8   4  24    1.94    0.86
  -8   4  24    3.05    2.21
   4   4  24    3.95    1.05
   4  -8  24    3.48    1.10
  -7   5  24    1.34    0.87
  -7   5  24    0.81    1.79
   2  -7  24    3.22    1.02
  -1  -4  24    0.22    0.59
  -4   5  24    1.22    1.47
  -4   5  24    0.51    0.72
  -1  -4  24    1.62    2.06
   5  -1  24    0.42    0.63
  -1   5  24    0.12    0.59
   5  -4  24    0.32    0.65
  -4  -1  24   -0.02    1.72
  -4  -1  24    0.00    0.61
  -2  -5 -24    3.20    0.95
  -7   2  24    4.24    2.51
   5  -7  24    5.89    1.19
   2   5  24    5.63    1.16
  -7   2  24    6.42    1.27
 -10   5  24    0.09    2.14
 -10   5  24    1.79    0.96
   5 -10  24    3.51    1.12
   3  -9  24    1.43    0.96
  -9   6  24    3.25    1.01
  -9   6  24    3.32    2.52
  -6   6  24    8.16    2.62
  -6   6  24   11.40    1.49
   0  -6  24   11.38    1.59
  -3  -3  24   11.13    3.52
   6  -3  24   14.28    1.54
  -3  -3  24   12.14    1.58
  -3   6  24   10.18    1.40
  -3   6  24   10.20    2.13
   0  -6 -24    7.61    1.25
   6  -6  24    5.78    1.09
  -6   0  24    7.42    1.30
  -6   0  24    6.94    2.74
   0   6  24    9.36    1.39
  -3  -6 -24    3.56    0.95
   6  -9  24    1.92    0.96
  -9   3  24    3.81    2.64
   3   6  24    2.62    1.00
  -9   3  24    2.01    0.94
   1  -8  24    1.20    0.92
  -8   7  24    0.70    0.77
  -8   7  24    1.39    2.02
  -2  -5  24    1.09    0.88
  -5   7  24    1.42    1.69
  -5   7  24    1.56    0.88
  -2  -5  24    3.89    2.73
   2  -7 -24    5.78    1.19
  -2   7  24    8.20    1.35
  -5  -2  24    5.20    2.93
  -5  -2  24    6.21    1.24
  -1  -7 -24    3.12    0.93
   1   7  24    1.78    0.91
   7  -8  24    1.64    0.89
  -8   1  24    1.30    2.12
  -8   1  24    2.27    1.00
   7  -8 -24   -0.21    0.75
  -7   8  24   -0.81    1.66
  -7   8  24    1.19    0.84
  -1  -7  24    0.08    0.88
   4  -8 -24    1.69    1.03
  -4   8  24    2.61    1.57
  -4   8  24    0.42    0.81
  -4  -4  24    0.12    2.18
  -4  -4  24    2.29    0.88
   1  -8 -24    2.71    0.97
  -7  -1  24    1.87    0.91
  -7  -1  24    2.09    2.39
  -1   8  24    1.17    0.90
   6  -9 -24    1.97    1.05
  -3  -6  24    2.48    1.03
  -3  -6  24   -2.71    2.22
  -6   9  24    1.32    1.73
  -6   9  24    2.24    1.00
   3  -9 -24    3.17    1.11
  -6  -3  24    6.04    3.27
  -3   9  24    6.73    1.38
  -6  -3  24    2.69    1.13
   5 -10 -24    5.01    1.27
  -5  -5  24    2.82    1.11
  -5  10  24    1.30    1.68
  -5  -5  24    1.53    3.10
  -5  10  24    4.24    1.18
  -1   1  25   10.26    1.44
   0  -1  25    8.35    1.24
   1   0  25    6.16    1.80
   0  -1  25    7.03    2.14
   1   0  25    9.56    1.33
  -1   1  25    7.44    2.16
  -3   2  25    7.27    1.22
   1  -3  25    6.70    1.15
   2   1  25    5.72    1.10
  -3   2  25    7.10    2.40
   1  -3  25    4.95    2.23
   2  -2  25    4.44    2.09
   2  -2  25    4.97    1.09
  -2   0  25    4.77    2.11
   0   2  25    3.11    1.39
   0   2  25    4.16    0.99
  -2   0  25    5.51    1.13
   3   2  25   13.19    1.53
  -5   3  25    3.64    2.10
  -5   3  25   13.77    1.69
   2  -5  25   11.62    1.54
  -1  -2  25    6.60    1.16
  -2   3  25    8.15    1.24
   3  -1  25    4.73    1.65
   3  -1  25    5.01    1.03
  -2   3  25    5.03    1.91
  -1  -2  25    3.80    2.19
   1   3  25    4.12    1.00
   3  -4  25    2.02    0.83
  -4   1  25    3.69    0.96
  -4   1  25    1.21    1.93
  -4  -3 -25    0.87    0.71
  -7   4  25    0.35    0.84
   4   3  25    0.61    0.80
   3  -7  25    1.54    0.89
  -7   4  25    0.87    1.92
  -4   4  25    4.77    2.02
  -4   4  25    8.62    1.38
   4   0  25    8.49    1.22
   0  -4  25    5.05    2.35
   0  -4  25    9.97    1.44
  -3  -1  25    1.75    0.83
   4  -3  25    4.02    0.99
  -1   4  25    3.49    0.89
  -3  -1  25    2.18    2.07
   2   4  25    5.79    1.21
  -6   2  25    5.96    1.25
  -6   2  25    5.06    2.47
   4  -6  25    6.01    1.12
  -9   5  25    7.34    3.16
  -9   5  25    8.84    1.46
   4  -9  25    9.75    1.58
  -6   5  25    3.96    2.12
  -6   5  25    3.06    1.04
   1  -6  25    3.23    1.03
   5  -2  25   11.11    1.40
  -3   5  25   10.26    1.45
  -2  -3  25    9.69    1.43
  -3   5  25    8.98    2.13
  -2  -3  25   12.85    3.44
  -5   0  25    9.17    3.10
   5  -5  25    5.95    1.12
   0   5  25    5.69    1.15
  -5   0  25    6.51    1.23
  -3  -5 -25    9.81    1.38
   5  -8  25    8.77    1.41
  -8   3  25    5.32    2.53
  -8   3  25    8.05    1.35
   3   5  25    8.63    1.39
  -8   6  25    3.30    2.36
  -8   6  25    5.25    1.27
   2  -8  25    4.77    1.31
  -1  -5  25    3.69    1.04
  -1  -5  25    4.27    2.80
  -5   6  25    7.39    1.32
  -5   6  25    1.30    1.84
  -4  -2  25    5.68    1.26
  -2   6  25    6.86    1.25
  -4  -2  25    4.85    2.71
   6  -4  25    5.62    1.11
  -1  -6 -25    3.99    1.05
   1   6  25    4.23    1.14
  -7   1  25    4.35    1.23
  -7   1  25    1.53    2.18
   6  -7  25    4.70    1.11
  -7   7  25    0.65    1.83
   0  -7  25    1.92    0.94
  -7   7  25    2.26    1.05
   4  -7 -25    0.80    0.90
  -4   7  25    0.91    0.88
  -4   7  25    1.50    1.52
  -3  -4  25    0.08    1.91
  -3  -4  25    0.42    0.80
   1  -7 -25    3.26    1.12
  -6  -1  25    4.15    1.12
  -1   7  25    4.48    1.27
  -6  -1  25    6.14    3.15
   6  -8 -25    3.01    1.10
  -6   8  25    2.68    1.10
  -2  -6  25    3.66    2.79
  -2  -6  25    3.35    1.07
  -6   8  25    0.70    1.71
   3  -8 -25    7.16    1.38
  -5  -3  25   10.14    1.58
  -5  -3  25    2.51    2.84
  -3   8  25   10.43    1.58
   5  -9 -25   10.22    1.54
  -4  -5  25    8.06    1.45
  -5   9  25    3.96    1.91
  -4  -5  25    3.63    2.92
  -5   9  25    7.42    1.45
   0   1  26    4.70    1.81
   1  -1  26    2.22    1.74
   1  -1  26    6.63    1.22
  -1   0  26    5.65    1.14
  -1   0  26    2.29    1.77
   0   1  26    7.30    1.28
   0  -2  26    1.06    0.76
  -2   2  26    1.10    0.80
  -2   2  26    1.38    1.65
   0  -2  26    2.29    2.08
   2   0  26    2.62    0.87
   2   0  26    2.53    1.39
  -3   1  26    4.90    1.08
   2  -3  26    4.18    2.27
   1   2  26    4.88    1.10
   2  -3  26    3.76    0.91
  -3   1  26    2.99    2.03
   3   1  26    2.10    0.89
  -4   3  26    5.15    2.26
   1  -4  26    2.63    0.94
  -4   3  26    3.87    1.06
   1  -4  26    1.76    2.13
   3  -2  26    6.27    1.16
  -1   3  26    1.42    1.34
   3  -2  26    4.33    2.00
  -1   3  26    4.18    1.10
  -2  -1  26    4.32    2.18
  -2  -1  26    5.32    1.20
   3  -5  26    2.25    0.94
   2   3  26    1.54    0.84
  -5   2  26    0.17    1.76
  -5   2  26    3.12    0.95
  -6   4  26    4.97    2.64
  -6   4  26    5.22    1.19
   4   2  26    5.03    1.11
   2  -6  26    5.79    1.24
  -3   4  26    2.89    1.83
  -3   4  26    4.08    1.09
  -1  -3  26    3.02    0.97
  -1  -3  26    2.76    2.25
   4  -1  26    4.89    1.07
  -4   0  26   58.98    3.13
  -4   0  26   56.07    5.84
   4  -4  26   55.75    2.95
   0   4  26   61.47    3.05
  -3  -4 -26    0.31    0.72
  -7   3  26    0.53    0.86
   3   4  26    0.19    0.79
  -7   3  26    0.28    1.99
   4  -7  26   -0.02    0.74
   3  -8  26    4.64    1.17
  -8   5  26    5.19    1.31
   0  -5  26   31.46    2.33
  -5   5  26   21.25    3.74
   0  -5  26   21.29    4.30
  -5   5  26   29.51    2.20
  -3  -2  26    0.17    0.72
  -2   5  26    3.00    0.92
  -3  -2  26    0.58    2.09
   5  -3  26    3.62    0.96
  -2   5  26    0.66    1.15
  -1  -5 -26   -0.20    0.70
   1   5  26    0.37    0.75
  -6   1  26   -0.47    1.86
   5  -6  26    0.87    0.85
  -6   1  26    1.67    0.88
   1  -7  26    6.31    1.31
  -7   6  26    5.12    1.17
  -7   6  26    5.77    2.71
  -2  -4  26    6.86    2.95
  -4   6  26    6.88    1.24
  -2  -4  26    7.55    1.41
  -4   6  26    6.34    2.13
   1  -6 -26   -1.15    0.81
   6  -5  26    0.98    0.85
  -5  -1  26    0.47    0.81
  -5  -1  26    0.76    2.01
  -1   6  26    1.91    0.95
  -1  -6  26    5.60    3.49
  -6   7  26    5.22    2.40
  -6   7  26    4.85    1.28
  -1  -6  26    4.85    1.21
   3  -7 -26    0.71    0.88
  -3   7  26   -0.63    0.75
  -4  -3  26   -1.11    2.04
  -4  -3  26   -0.14    0.82
   0  -7 -26    2.38    1.01
  -7   0  26    3.19    1.07
  -7   0  26    0.90    2.19
   5  -8 -26    9.78    1.50
  -3  -5  26    5.63    1.32
  -3  -5  26    6.80    3.01
  -5   8  26    4.84    2.23
   0   0  27   30.41    2.16
   0   0  27   23.24    3.45
   1   1  27    0.42    1.26
   1   1  27   -0.05    0.72
   1  -2  27    0.83    1.89
   1  -2  27   -0.66    0.70
  -2   1  27    0.19    1.74
  -2   1  27    0.68    0.84
   2  -1  27    0.35    0.72
  -1   2  27    0.42    1.48
  -1   2  27    0.46    0.74
  -1  -1  27    1.34    1.98
  -1  -1  27   -0.36    0.62
   2  -1  27   -0.10    1.40
   2  -4  27   -0.09    2.02
  -4   2  27    1.36    0.84
   2  -4  27    0.78    0.80
   2   2  27    1.35    0.78
  -4   2  27    0.16    1.92
   0  -3  27    1.68    2.01
   3   0  27    0.61    0.78
  -3   3  27    1.96    0.93
   0  -3  27    0.06    0.76
  -3   3  27    0.24    1.80
   3  -3  27   12.68    1.62
  -3   0  27   11.05    3.06
   3  -3  27   15.03    3.13
  -3   0  27   13.38    1.68
   0   3  27   13.07    1.69
   3   3  27   -1.07    0.75
  -6   3  27   -0.76    2.17
  -6   3  27    0.02    0.79
   3  -6  27    0.72    0.85
  -5   4  27    4.43    2.49
   1  -5  27    1.16    2.47
  -5   4  27    4.69    1.22
   1  -5  27    4.22    1.14
   4   1  27    5.61    1.12
  -2   4  27    1.88    0.83
  -2  -2  27   -0.90    1.88
   4  -2  27    0.82    0.77
  -2   4  27    0.52    1.29
  -2  -2  27    0.82    0.72
   4  -2  27    1.38    1.56
   4  -5  27    8.14    1.42
   1   4  27   10.90    1.58
  -5   1  27    7.19    3.04
  -5   1  27    8.54    1.48
  -1  -4  27    5.76    1.29
  -4   5  27    5.01    1.18
  -1  -4  27    3.14    2.71
  -4   5  27    3.26    2.06
  -1   5  27   11.29    1.64
   5  -4  27    6.80    1.34
  -4  -1  27    7.28    3.15
  -4  -1  27    8.90    1.53
  -3  -3  27   -0.13    2.17
  -3  -3  27   -0.04    0.74
  -3   6  27   -0.29    0.82
  -3   6  27    0.57    1.29
  -1   1  28   21.75    3.41
   0  -1  28   24.16    3.82
   1   0  28   24.51    2.00
   0  -1  28   28.61    2.19
  -1   1  28   27.20    2.15
   1   0  28   21.91    2.96
   1  -3  28    0.65    0.84
   2   1  28    0.21    0.76
  -3   2  28    0.75    0.84
   1  -3  28    0.66    2.10
  -3   2  28   -0.32    1.89
   0   2  28    0.00    0.75
  -2   0  28   -0.09    0.70
   2  -2  28    0.04    1.85
   0   2  28    0.67    1.28
  -2   0  28    0.49    2.22
   2  -2  28    0.16    0.76
  -5   3  28   -1.03    0.70
   2  -5  28    0.26    0.88
   3   2  28    0.90    0.85
   3  -1  28    0.61    0.88
   3  -1  28   -0.63    1.35
  -2   3  28    1.27    0.92
  -1  -2  28    0.25    1.90
  -2   3  28    0.81    1.47
  -1  -2  28    0.37    0.95
  -4   1  28   16.21    3.88
  -4   1  28   24.26    2.15
   1   3  28   26.60    2.05
   3  -4  28   24.37    2.10
   3  -4  28   19.83    3.92
   4   0  28  104.23    4.29
   0  -4  28  101.55    4.49
   0  -4  28   94.25    8.36
  -4   4  28  113.64    4.66
  -4   4  28   95.68    6.80
  -3  -1  28   24.14    2.13
  -1   4  28   20.12    2.07
  -3  -1  28   18.40    3.97
   4  -3  28   22.40    1.97
   4  -3  28   11.45    2.74
  -3   5  28   -0.06    1.45
   5  -2  28    1.02    1.17
  -2  -3  28   -0.35    0.76
  -2  -3  28    4.11    3.20
  -3   5  28   -0.06    0.81
   1  -1  29    6.48    1.29
  -1   0  29    1.08    2.34
   0   1  29    4.56    1.18
   1  -1  29    2.16    2.06
   0   1  29    4.87    1.87
  -1   0  29    3.66    1.18
   2   0  29    2.40    0.97
   0  -2  29    1.27    0.92
  -2   2  29    0.68    2.02
  -2   2  29    1.91    0.93
   0   0   0    0.00    0.00
;
_shelx_hkl_checksum   54181
