# Supplementary material for: Stepwise dehydration of Cd-exchanged levyne: thermal stability and structural modifications
Source: Phys Chem Miner. 2021 May 12;48(6):23. doi: 10.1007/s00269-021-01146-6 (PMC8550444; doi:10.1007/s00269-021-01146-6)
Supplement: Supplementary file 4 — Supplementary file4 (CIF 332 KB) [file 269_2021_1146_MOESM4_ESM.cif]

 
data_shelx
 
_audit_creation_method            SHELXL-2014
_chemical_name_systematic
;
 ?
;
_chemical_name_mineral            'Cd-exchanged levyne'
_chemical_melting_point           ?
_chemical_formula_moiety          ?
_chemical_formula_sum
 'Ca1.03 Cd1.70 O47.04 Si18' 
_chemical_formula_weight          1490.19

loop_
 _atom_type_symbol
 _atom_type_description
 _atom_type_scat_dispersion_real
 _atom_type_scat_dispersion_imag
 _atom_type_scat_source
 'Ca'  'Ca'   0.2262   0.3064
 'International Tables Vol C Tables 4.2.6.8 and 6.1.1.4'
 'Cd'  'Cd'  -0.8075   1.2024
 'International Tables Vol C Tables 4.2.6.8 and 6.1.1.4'
 'O'  'O'   0.0106   0.0060
 'International Tables Vol C Tables 4.2.6.8 and 6.1.1.4'
 'Si'  'Si'   0.0817   0.0704
 'International Tables Vol C Tables 4.2.6.8 and 6.1.1.4'
 
_space_group_crystal_system       trigonal
_space_group_IT_number            166
_space_group_name_H-M_alt         'R -3 m :H'
_space_group_name_Hall            '-R 3 2"'
 
_shelx_space_group_comment
;
The symmetry employed for this shelxl refinement is uniquely defined
by the following loop, which should always be used as a source of
symmetry information in preference to the above space-group names.
They are only intended as comments.
;
 
loop_
 _space_group_symop_operation_xyz
 'x, y, z'
 '-y, x-y, z'
 '-x+y, -x, z'
 'y, x, -z'
 'x-y, -y, -z'
 '-x, -x+y, -z'
 'x+2/3, y+1/3, z+1/3'
 '-y+2/3, x-y+1/3, z+1/3'
 '-x+y+2/3, -x+1/3, z+1/3'
 'y+2/3, x+1/3, -z+1/3'
 'x-y+2/3, -y+1/3, -z+1/3'
 '-x+2/3, -x+y+1/3, -z+1/3'
 'x+1/3, y+2/3, z+2/3'
 '-y+1/3, x-y+2/3, z+2/3'
 '-x+y+1/3, -x+2/3, z+2/3'
 'y+1/3, x+2/3, -z+2/3'
 'x-y+1/3, -y+2/3, -z+2/3'
 '-x+1/3, -x+y+2/3, -z+2/3'
 '-x, -y, -z'
 'y, -x+y, -z'
 'x-y, x, -z'
 '-y, -x, z'
 '-x+y, y, z'
 'x, x-y, z'
 '-x+2/3, -y+1/3, -z+1/3'
 'y+2/3, -x+y+1/3, -z+1/3'
 'x-y+2/3, x+1/3, -z+1/3'
 '-y+2/3, -x+1/3, z+1/3'
 '-x+y+2/3, y+1/3, z+1/3'
 'x+2/3, x-y+1/3, z+1/3'
 '-x+1/3, -y+2/3, -z+2/3'
 'y+1/3, -x+y+2/3, -z+2/3'
 'x-y+1/3, x+2/3, -z+2/3'
 '-y+1/3, -x+2/3, z+2/3'
 '-x+y+1/3, y+2/3, z+2/3'
 'x+1/3, x-y+2/3, z+2/3'
 
_cell_length_a                    13.2593(6)
_cell_length_b                    13.2593(6)
_cell_length_c                    22.7333(14)
_cell_angle_alpha                 90
_cell_angle_beta                  90
_cell_angle_gamma                 120
_cell_volume                      3461.3(4)
_cell_formula_units_Z             3
_cell_measurement_temperature     373(2)
_cell_measurement_reflns_used     3410 
_cell_measurement_theta_min       2.5 
_cell_measurement_theta_max       25.8 
 
_exptl_crystal_description        'fragment' 
_exptl_crystal_colour             'white' 
_exptl_crystal_density_meas       ? 
_exptl_crystal_density_method     ?              
_exptl_crystal_density_diffrn     2.145          
_exptl_crystal_F_000              2191
_exptl_transmission_factor_min    ?                                             
_exptl_transmission_factor_max    ?                                             
_exptl_crystal_size_max           0.13 
_exptl_crystal_size_mid           0.12 
_exptl_crystal_size_min           0.10 
_exptl_absorpt_coefficient_mu     1.493
_shelx_estimated_absorpt_T_min    ? 
_shelx_estimated_absorpt_T_max    ? 
_exptl_absorpt_correction_type    'multi-scan' 
_exptl_absorpt_correction_T_min   0.6564 
_exptl_absorpt_correction_T_max   0.7454 
_exptl_absorpt_process_details    ? 
 
_exptl_special_details
;
 ?
;
 
_diffrn_ambient_temperature       373(2)
_diffrn_radiation_wavelength      0.71073
_diffrn_radiation_type            MoK\a
_diffrn_source                    'fine-focus sealed tube'                       
_diffrn_measurement_device_type   'Bruker ApexII' 
_diffrn_measurement_method        ? 
_diffrn_detector_area_resol_mean  ? 
_diffrn_reflns_number             10118
_diffrn_reflns_av_unetI/netI      0.0261
_diffrn_reflns_av_R_equivalents   0.0536
_diffrn_reflns_limit_h_min        -15
_diffrn_reflns_limit_h_max        13
_diffrn_reflns_limit_k_min        -16
_diffrn_reflns_limit_k_max        16
_diffrn_reflns_limit_l_min        -28
_diffrn_reflns_limit_l_max        26
_diffrn_reflns_theta_min          2.521
_diffrn_reflns_theta_max          26.261
_diffrn_reflns_theta_full         25.242
_diffrn_measured_fraction_theta_max   0.999
_diffrn_measured_fraction_theta_full  0.999
_diffrn_reflns_Laue_measured_fraction_max    0.999
_diffrn_reflns_Laue_measured_fraction_full   0.999
_diffrn_reflns_point_group_measured_fraction_max   0.999
_diffrn_reflns_point_group_measured_fraction_full  0.999
_reflns_number_total              897
_reflns_number_gt                 774
_reflns_threshold_expression      'I > 2\s(I)'
_reflns_Friedel_coverage          0.000
_reflns_Friedel_fraction_max      .
_reflns_Friedel_fraction_full     .
 
_reflns_special_details
;
 Reflections were merged by SHELXL according to the crystal
 class for the calculation of statistics and refinement.
 
 _reflns_Friedel_fraction is defined as the number of unique
 Friedel pairs measured divided by the number that would be
 possible theoretically, ignoring centric projections and
 systematic absences.
;
 
_computing_data_collection        ?
_computing_cell_refinement        ?
_computing_data_reduction         Apex3
_computing_structure_solution     ?
_computing_structure_refinement   'SHELXL-2014 (Sheldrick, 2014)'
_computing_molecular_graphics     ?
_computing_publication_material   ?
 
_refine_special_details
;
 Refined as a 2-component twin.
;
_refine_ls_structure_factor_coef  Fsqd
_refine_ls_matrix_type            full
_refine_ls_weighting_scheme       calc
_refine_ls_weighting_details
'w=1/[\s^2^(Fo^2^)+(0.0828P)^2^+102.8586P] where P=(Fo^2^+2Fc^2^)/3'
_atom_sites_solution_primary      direct
_atom_sites_solution_secondary    difmap
_atom_sites_solution_hydrogens    .
_refine_ls_hydrogen_treatment     undef
_refine_ls_extinction_method      none
_refine_ls_extinction_coef        .
_refine_ls_number_reflns          897
_refine_ls_number_parameters      94
_refine_ls_number_restraints      0
_refine_ls_R_factor_all           0.0799
_refine_ls_R_factor_gt            0.0712
_refine_ls_wR_factor_ref          0.1981
_refine_ls_wR_factor_gt           0.1925
_refine_ls_goodness_of_fit_ref    1.134
_refine_ls_restrained_S_all       1.134
_refine_ls_shift/su_max           0.001
_refine_ls_shift/su_mean          0.000
 
loop_
 _atom_site_label
 _atom_site_type_symbol
 _atom_site_fract_x
 _atom_site_fract_y
 _atom_site_fract_z
 _atom_site_U_iso_or_equiv
 _atom_site_adp_type
 _atom_site_occupancy
 _atom_site_site_symmetry_order  
 _atom_site_calc_flag
 _atom_site_refinement_flags_posn
 _atom_site_refinement_flags_adp
 _atom_site_refinement_flags_occupancy
 _atom_site_disorder_assembly
 _atom_site_disorder_group
T1 Si 0.43342(15) 0.10003(16) 0.40245(7) 0.0230(6) Uani 1 1 d . . . . .
T2 Si 0.23966(17) 0.0000 0.5000 0.0194(6) Uani 1 2 d S T P . .
O1 O 0.3175(5) 0.0178(5) 0.4416(2) 0.0500(16) Uani 1 1 d . . . . .
O2 O 0.4866(8) 0.2433(4) 0.4168(4) 0.049(2) Uani 1 2 d S T P . .
O3 O 0.5362(4) 0.0723(8) 0.4240(3) 0.046(2) Uani 1 2 d S T P . .
O4 O 0.4015(7) 0.0681(7) 0.3333 0.046(2) Uani 1 2 d S T P . .
O5 O 0.1104(4) -0.1104(4) 0.4884(4) 0.053(2) Uani 1 2 d S T P . .
C1 Cd 0.6667 0.3333 0.4671(6) 0.0349(14) Uiso 0.53(5) 6 d S . . . .
C1A Cd 0.6667 0.3333 0.481(3) 0.028(8) Uiso 0.11(5) 6 d S . . . .
C3 Ca 0.0000 0.0000 0.400(2) 0.074(18) Uiso 0.13(2) 6 d S . . . .
C5 Cd 0.0000 0.0000 0.5000 0.023(3) Uiso 0.29(3) 12 d S . . . .
C5A Cd 0.0000 0.0000 0.481(3) 0.009(12) Uiso 0.049(16) 6 d S . . . .
C6 Cd 0.6667 0.3333 0.3333 0.005(11) Uiso 0.039(7) 12 d S . . . .
C8 Cd 0.428(3) 0.093(3) 0.5001(17) 0.030(14) Uiso 0.013(3) 1 d . . . . .
CW2 Ca 0.239(5) 0.000(5) 0.398(2) 0.029(19) Uiso 0.026(7) 1 d . . . . .
W1 O 0.5927(8) 0.1854(15) 0.5422(7) 0.069(7) Uiso 0.64(3) 2 d S . . . .
W2 O 0.129(3) -0.129(3) 0.326(3) 0.200 Uiso 0.40(3) 2 d S U . . .
W2A O 0.144(2) -0.144(2) 0.3887(19) 0.064(19) Uiso 0.24(4) 2 d S . . . .
W4 O 0.201(3) -0.201(3) 0.414(3) 0.04(2) Uiso 0.12(3) 2 d S . . . .
W3 O 0.076(2) -0.1399(18) 0.3784(9) 0.040(9) Uiso 0.24(2) 1 d . . . . .
 
loop_
 _atom_site_aniso_label
 _atom_site_aniso_U_11
 _atom_site_aniso_U_22
 _atom_site_aniso_U_33
 _atom_site_aniso_U_23
 _atom_site_aniso_U_13
 _atom_site_aniso_U_12
T1 0.0228(10) 0.0275(10) 0.0228(9) 0.0042(7) 0.0052(7) 0.0158(8)
T2 0.0187(10) 0.0167(12) 0.0223(11) 0.0024(9) 0.0012(4) 0.0084(6)
O1 0.041(3) 0.053(4) 0.041(3) 0.004(3) 0.020(3) 0.012(3)
O2 0.058(6) 0.039(3) 0.058(5) -0.004(2) -0.008(4) 0.029(3)
O3 0.036(3) 0.067(6) 0.047(4) 0.011(4) 0.005(2) 0.034(3)
O4 0.058(4) 0.058(4) 0.029(3) 0.0005(17) -0.0005(17) 0.033(4)
O5 0.034(3) 0.034(3) 0.058(5) 0.001(2) -0.001(2) -0.007(4)
 
_geom_special_details
;
 All esds (except the esd in the dihedral angle between two l.s. planes)
 are estimated using the full covariance matrix.  The cell esds are taken
 into account individually in the estimation of esds in distances, angles
 and torsion angles; correlations between esds in cell parameters are only
 used when they are defined by crystal symmetry.  An approximate (isotropic)
 treatment of cell esds is used for estimating esds involving l.s. planes.
;
 
loop_
 _geom_bond_atom_site_label_1
 _geom_bond_atom_site_label_2
 _geom_bond_distance
 _geom_bond_site_symmetry_2
 _geom_bond_publ_flag
T1 O4 1.627(3) . ?
T1 O1 1.633(5) . ?
T1 O3 1.653(3) . ?
T1 O2 1.695(4) . ?
T1 C8 2.22(4) . ?
T1 CW2 2.24(5) . ?
T1 C8 3.13(4) 5_556 ?
T2 O5 1.625(2) . ?
T2 O5 1.625(2) 21_556 ?
T2 O1 1.626(5) . ?
T2 O1 1.626(5) 5_556 ?
T2 C8 2.17(4) . ?
T2 C8 2.17(4) 5_556 ?
T2 CW2 2.32(5) . ?
T2 CW2 2.32(5) 5_556 ?
O1 CW2 1.38(5) . ?
O1 C8 1.86(4) . ?
O1 C8 2.08(4) 5_556 ?
O2 T1 1.695(4) 24 ?
O2 C1 2.362(11) . ?
O2 C1A 2.53(4) . ?
O2 C8 2.57(4) 24 ?
O2 C8 2.57(4) . ?
O3 T1 1.653(3) 23_655 ?
O3 C8 2.35(4) 23_655 ?
O3 C8 2.35(4) . ?
O4 T1 1.627(3) 16_545 ?
O4 CW2 2.38(5) 16_545 ?
O4 CW2 2.38(5) . ?
O5 T2 1.625(2) 20_556 ?
O5 C5A 2.541(11) . ?
O5 C5 2.549(10) . ?
O5 CW2 2.61(5) . ?
O5 CW2 2.61(5) 22 ?
O5 C5A 2.629(18) 19_556 ?
O5 CW2 3.04(5) 5_556 ?
O5 CW2 3.04(5) 20_556 ?
C1 O2 2.362(11) 2_655 ?
C1 O2 2.362(11) 3_665 ?
C1 W1 2.409(19) 2_655 ?
C1 W1 2.409(19) . ?
C1 W1 2.409(19) 3_665 ?
C1 C6 3.040(14) . ?
C1 C8 3.26(4) 2_655 ?
C1 C8 3.26(4) 23_655 ?
C1 C8 3.26(4) 22_665 ?
C1 C8 3.26(4) 3_665 ?
C1 C8 3.26(4) 24 ?
C1A W1 2.20(4) 2_655 ?
C1A W1 2.20(4) . ?
C1A W1 2.20(4) 3_665 ?
C1A O2 2.53(4) 2_655 ?
C1A O2 2.53(4) 3_665 ?
C1A C8 3.21(4) 2_655 ?
C1A C8 3.21(4) 23_655 ?
C1A C8 3.21(4) 22_665 ?
C1A C8 3.21(4) . ?
C1A C8 3.21(4) 3_665 ?
C1A C8 3.21(4) 24 ?
C3 C5A 1.84(7) . ?
C3 C5 2.26(5) . ?
C3 W3 2.56(3) . ?
C3 W3 2.56(3) 23 ?
C3 W3 2.56(3) 3 ?
C3 W3 2.56(3) 2 ?
C3 W3 2.56(3) 24 ?
C3 W3 2.56(3) 22 ?
C3 C5A 2.69(8) 19_556 ?
C3 CW2 3.16(5) 23 ?
C3 CW2 3.16(5) 2 ?
C3 CW2 3.16(5) 3 ?
C5 C5A 0.43(6) 19_556 ?
C5 C3 2.26(5) 19_556 ?
C5 O5 2.549(10) 21_556 ?
C5 O5 2.549(10) 3 ?
C5 O5 2.549(10) 2 ?
C5 O5 2.549(10) 20_556 ?
C5 O5 2.549(10) 19_556 ?
C5 CW2 3.92(5) 23 ?
C5 CW2 3.92(5) 5_556 ?
C5 CW2 3.92(5) 20_556 ?
C5A C5A 0.86(11) 19_556 ?
C5A O5 2.541(11) 2 ?
C5A O5 2.541(11) 3 ?
C5A O5 2.629(18) 21_556 ?
C5A O5 2.629(18) 20_556 ?
C5A O5 2.629(18) 19_556 ?
C5A C3 2.69(8) 19_556 ?
C5A CW2 3.69(6) 23 ?
C5A CW2 3.69(6) 2 ?
C5A CW2 3.69(6) . ?
C6 C1 3.040(14) 31_655 ?
C6 C1A 3.35(6) 31_655 ?
C8 O1 2.08(4) 5_556 ?
C8 W1 2.12(4) . ?
C8 C8 2.13(8) 5_556 ?
C8 W4 2.56(6) 21_556 ?
C8 C8 3.13(8) 23_655 ?
C8 T1 3.13(4) 5_556 ?
C8 CW2 3.19(6) 5_556 ?
CW2 W3 1.27(6) 22 ?
CW2 W2A 1.69(6) . ?
CW2 W3 2.08(6) . ?
CW2 W2 2.28(8) . ?
CW2 W4 2.48(7) . ?
CW2 W2 2.83(8) 31_545 ?
CW2 O5 3.04(5) 21_556 ?
W1 C8 2.12(4) 23_655 ?
W2 W3 1.35(7) . ?
W2 W3 1.35(7) 22 ?
W2 W2A 1.46(8) . ?
W2 W4 1.66(9) 31_545 ?
W2 W2 1.74(13) 31_545 ?
W2 W2A 1.77(9) 31_545 ?
W2 CW2 2.28(8) 22 ?
W2 CW2 2.83(8) 31_545 ?
W2 CW2 2.83(8) 16_545 ?
W2A W3 0.95(4) 22 ?
W2A W3 0.96(4) . ?
W2A W4 1.43(8) . ?
W2A CW2 1.69(6) 22 ?
W2A W2 1.77(9) 31_545 ?
W4 W2 1.66(9) 31_545 ?
W4 CW2 2.48(7) 22 ?
W4 C8 2.56(6) 5_556 ?
W4 C8 2.56(6) 20_556 ?
W3 W3 0.85(4) 22 ?
W3 CW2 1.27(6) 22 ?
 
loop_
 _geom_angle_atom_site_label_1
 _geom_angle_atom_site_label_2
 _geom_angle_atom_site_label_3
 _geom_angle
 _geom_angle_site_symmetry_1
 _geom_angle_site_symmetry_3
 _geom_angle_publ_flag
O4 T1 O1 108.5(4) . . ?
O4 T1 O3 111.4(3) . . ?
O1 T1 O3 107.2(4) . . ?
O4 T1 O2 112.7(4) . . ?
O1 T1 O2 111.7(4) . . ?
O3 T1 O2 105.4(4) . . ?
O4 T1 C8 162.8(11) . . ?
O1 T1 C8 55.2(10) . . ?
O3 T1 C8 72.8(10) . . ?
O2 T1 C8 81.0(10) . . ?
O4 T1 CW2 74.2(13) . . ?
O1 T1 CW2 37.7(13) . . ?
O3 T1 CW2 135.9(14) . . ?
O2 T1 CW2 112.4(14) . . ?
C8 T1 CW2 91.2(17) . . ?
O4 T1 C8 121.5(8) . 5_556 ?
O1 T1 C8 37.1(7) . 5_556 ?
O3 T1 C8 70.1(8) . 5_556 ?
O2 T1 C8 123.3(8) . 5_556 ?
C8 T1 C8 42.8(16) . 5_556 ?
CW2 T1 C8 70.5(15) . 5_556 ?
O5 T2 O5 105.7(7) . 21_556 ?
O5 T2 O1 107.7(4) . . ?
O5 T2 O1 112.0(4) 21_556 . ?
O5 T2 O1 112.0(4) . 5_556 ?
O5 T2 O1 107.7(4) 21_556 5_556 ?
O1 T2 O1 111.5(5) . 5_556 ?
O5 T2 C8 155.5(11) . . ?
O5 T2 C8 98.2(11) 21_556 . ?
O1 T2 C8 56.6(10) . . ?
O1 T2 C8 64.6(10) 5_556 . ?
O5 T2 C8 98.2(11) . 5_556 ?
O5 T2 C8 155.5(11) 21_556 5_556 ?
O1 T2 C8 64.6(10) . 5_556 ?
O1 T2 C8 56.6(10) 5_556 5_556 ?
C8 T2 C8 59(2) . 5_556 ?
O5 T2 CW2 80.5(13) . . ?
O5 T2 CW2 99.0(14) 21_556 . ?
O1 T2 CW2 35.6(13) . . ?
O1 T2 CW2 145.2(13) 5_556 . ?
C8 T2 CW2 90.4(17) . . ?
C8 T2 CW2 90.3(17) 5_556 . ?
O5 T2 CW2 99.0(14) . 5_556 ?
O5 T2 CW2 80.5(13) 21_556 5_556 ?
O1 T2 CW2 145.2(14) . 5_556 ?
O1 T2 CW2 35.6(13) 5_556 5_556 ?
C8 T2 CW2 90.3(17) . 5_556 ?
C8 T2 CW2 90.4(16) 5_556 5_556 ?
CW2 T2 CW2 179(3) . 5_556 ?
CW2 O1 T2 101(2) . . ?
CW2 O1 T1 96(2) . . ?
T2 O1 T1 149.2(4) . . ?
CW2 O1 C8 160(3) . . ?
T2 O1 C8 76.5(12) . . ?
T1 O1 C8 78.7(12) . . ?
CW2 O1 C8 134(3) . 5_556 ?
T2 O1 C8 70.4(11) . 5_556 ?
T1 O1 C8 114.7(11) . 5_556 ?
C8 O1 C8 65(2) . 5_556 ?
T1 O2 T1 131.8(6) 24 . ?
T1 O2 C1 114.1(3) 24 . ?
T1 O2 C1 114.1(3) . . ?
T1 O2 C1A 113.9(3) 24 . ?
T1 O2 C1A 113.9(3) . . ?
C1 O2 C1A 6.2(9) . . ?
T1 O2 C8 58.5(9) 24 24 ?
T1 O2 C8 128.2(10) . 24 ?
C1 O2 C8 82.6(9) . 24 ?
C1A O2 C8 77.9(13) . 24 ?
T1 O2 C8 128.2(10) 24 . ?
T1 O2 C8 58.5(9) . . ?
C1 O2 C8 82.6(9) . . ?
C1A O2 C8 77.9(13) . . ?
C8 O2 C8 77.4(17) 24 . ?
T1 O3 T1 138.6(5) 23_655 . ?
T1 O3 C8 64.9(9) 23_655 23_655 ?
T1 O3 C8 145.5(11) . 23_655 ?
T1 O3 C8 145.5(11) 23_655 . ?
T1 O3 C8 64.9(9) . . ?
C8 O3 C8 83.7(19) 23_655 . ?
T1 O4 T1 149.9(6) . 16_545 ?
T1 O4 CW2 139.5(13) . 16_545 ?
T1 O4 CW2 64.7(13) 16_545 16_545 ?
T1 O4 CW2 64.7(13) . . ?
T1 O4 CW2 139.5(13) 16_545 . ?
CW2 O4 CW2 100(3) 16_545 . ?
T2 O5 T2 155.7(6) . 20_556 ?
T2 O5 C5A 98.2(4) . . ?
T2 O5 C5A 98.2(4) 20_556 . ?
T2 O5 C5 96.6(4) . . ?
T2 O5 C5 96.6(4) 20_556 . ?
C5A O5 C5 9.7(13) . . ?
T2 O5 CW2 61.5(12) . . ?
T2 O5 CW2 135.5(12) 20_556 . ?
C5A O5 CW2 91.5(16) . . ?
C5 O5 CW2 99.1(12) . . ?
T2 O5 CW2 135.5(12) . 22 ?
T2 O5 CW2 61.5(12) 20_556 22 ?
C5A O5 CW2 91.5(16) . 22 ?
C5 O5 CW2 99.1(12) . 22 ?
CW2 O5 CW2 75(2) . 22 ?
T2 O5 C5A 94.9(4) . 19_556 ?
T2 O5 C5A 94.9(4) 20_556 19_556 ?
C5A O5 C5A 19(3) . 19_556 ?
C5 O5 C5A 9.3(12) . 19_556 ?
CW2 O5 C5A 106.4(15) . 19_556 ?
CW2 O5 C5A 106.4(15) 22 19_556 ?
T2 O5 CW2 49.1(10) . 5_556 ?
T2 O5 CW2 111.1(11) 20_556 5_556 ?
C5A O5 CW2 97.0(15) . 5_556 ?
C5 O5 CW2 88.8(10) . 5_556 ?
CW2 O5 CW2 110.6(16) . 5_556 ?
CW2 O5 CW2 169.6(17) 22 5_556 ?
C5A O5 CW2 80.8(15) 19_556 5_556 ?
T2 O5 CW2 111.1(11) . 20_556 ?
T2 O5 CW2 49.1(10) 20_556 20_556 ?
C5A O5 CW2 97.0(15) . 20_556 ?
C5 O5 CW2 88.8(10) . 20_556 ?
CW2 O5 CW2 169.6(17) . 20_556 ?
CW2 O5 CW2 110.6(16) 22 20_556 ?
C5A O5 CW2 80.8(15) 19_556 20_556 ?
CW2 O5 CW2 63(2) 5_556 20_556 ?
O2 C1 O2 98.6(5) . 2_655 ?
O2 C1 O2 98.6(5) . 3_665 ?
O2 C1 O2 98.6(5) 2_655 3_665 ?
O2 C1 W1 163.8(7) . 2_655 ?
O2 C1 W1 92.0(3) 2_655 2_655 ?
O2 C1 W1 92.0(3) 3_665 2_655 ?
O2 C1 W1 92.0(3) . . ?
O2 C1 W1 92.0(3) 2_655 . ?
O2 C1 W1 163.8(7) 3_665 . ?
W1 C1 W1 75.3(7) 2_655 . ?
O2 C1 W1 92.0(3) . 3_665 ?
O2 C1 W1 163.8(7) 2_655 3_665 ?
O2 C1 W1 92.0(3) 3_665 3_665 ?
W1 C1 W1 75.3(7) 2_655 3_665 ?
W1 C1 W1 75.3(7) . 3_665 ?
O2 C1 C6 61.1(4) . . ?
O2 C1 C6 61.1(4) 2_655 . ?
O2 C1 C6 61.1(4) 3_665 . ?
W1 C1 C6 135.1(5) 2_655 . ?
W1 C1 C6 135.1(5) . . ?
W1 C1 C6 135.1(5) 3_665 . ?
O2 C1 C8 148.5(7) . 2_655 ?
O2 C1 C8 51.5(7) 2_655 2_655 ?
O2 C1 C8 96.0(7) 3_665 2_655 ?
W1 C1 C8 40.5(7) 2_655 2_655 ?
W1 C1 C8 80.9(7) . 2_655 ?
W1 C1 C8 115.4(9) 3_665 2_655 ?
C6 C1 C8 103.3(7) . 2_655 ?
O2 C1 C8 96.0(7) . 23_655 ?
O2 C1 C8 51.5(7) 2_655 23_655 ?
O2 C1 C8 148.5(7) 3_665 23_655 ?
W1 C1 C8 80.9(7) 2_655 23_655 ?
W1 C1 C8 40.5(7) . 23_655 ?
W1 C1 C8 115.4(9) 3_665 23_655 ?
C6 C1 C8 103.3(7) . 23_655 ?
C8 C1 C8 59.1(13) 2_655 23_655 ?
O2 C1 C8 148.5(7) . 22_665 ?
O2 C1 C8 96.0(7) 2_655 22_665 ?
O2 C1 C8 51.5(7) 3_665 22_665 ?
W1 C1 C8 40.5(7) 2_655 22_665 ?
W1 C1 C8 115.4(9) . 22_665 ?
W1 C1 C8 80.9(7) 3_665 22_665 ?
C6 C1 C8 103.3(7) . 22_665 ?
C8 C1 C8 57.3(13) 2_655 22_665 ?
C8 C1 C8 114.9(5) 23_655 22_665 ?
O2 C1 C8 96.0(7) . 3_665 ?
O2 C1 C8 148.5(7) 2_655 3_665 ?
O2 C1 C8 51.5(7) 3_665 3_665 ?
W1 C1 C8 80.9(7) 2_655 3_665 ?
W1 C1 C8 115.4(9) . 3_665 ?
W1 C1 C8 40.5(7) 3_665 3_665 ?
C6 C1 C8 103.3(7) . 3_665 ?
C8 C1 C8 114.9(5) 2_655 3_665 ?
C8 C1 C8 153.3(14) 23_655 3_665 ?
C8 C1 C8 59.1(13) 22_665 3_665 ?
O2 C1 C8 51.5(7) . 24 ?
O2 C1 C8 148.5(7) 2_655 24 ?
O2 C1 C8 96.0(7) 3_665 24 ?
W1 C1 C8 115.4(9) 2_655 24 ?
W1 C1 C8 80.9(7) . 24 ?
W1 C1 C8 40.5(7) 3_665 24 ?
C6 C1 C8 103.3(7) . 24 ?
C8 C1 C8 153.3(14) 2_655 24 ?
C8 C1 C8 114.9(5) 23_655 24 ?
C8 C1 C8 114.9(5) 22_665 24 ?
C8 C1 C8 57.3(13) 3_665 24 ?
W1 C1A W1 83.9(19) 2_655 . ?
W1 C1A W1 83.9(19) 2_655 3_665 ?
W1 C1A W1 83.9(19) . 3_665 ?
W1 C1A O2 176(2) 2_655 . ?
W1 C1A O2 92.8(3) . . ?
W1 C1A O2 92.8(3) 3_665 . ?
W1 C1A O2 92.8(3) 2_655 2_655 ?
W1 C1A O2 92.8(3) . 2_655 ?
W1 C1A O2 176(2) 3_665 2_655 ?
O2 C1A O2 90.3(17) . 2_655 ?
W1 C1A O2 92.8(3) 2_655 3_665 ?
W1 C1A O2 176(2) . 3_665 ?
W1 C1A O2 92.8(3) 3_665 3_665 ?
O2 C1A O2 90.3(17) . 3_665 ?
O2 C1A O2 90.3(17) 2_655 3_665 ?
W1 C1A C8 41.1(7) 2_655 2_655 ?
W1 C1A C8 85.3(11) . 2_655 ?
W1 C1A C8 125(2) 3_665 2_655 ?
O2 C1A C8 141.7(17) . 2_655 ?
O2 C1A C8 51.7(7) 2_655 2_655 ?
O2 C1A C8 94.2(8) 3_665 2_655 ?
W1 C1A C8 85.3(11) 2_655 23_655 ?
W1 C1A C8 41.1(7) . 23_655 ?
W1 C1A C8 125(2) 3_665 23_655 ?
O2 C1A C8 94.2(8) . 23_655 ?
O2 C1A C8 51.7(7) 2_655 23_655 ?
O2 C1A C8 141.7(17) 3_665 23_655 ?
C8 C1A C8 60.3(14) 2_655 23_655 ?
W1 C1A C8 41.1(8) 2_655 22_665 ?
W1 C1A C8 125(2) . 22_665 ?
W1 C1A C8 85.3(11) 3_665 22_665 ?
O2 C1A C8 141.7(17) . 22_665 ?
O2 C1A C8 94.2(8) 2_655 22_665 ?
O2 C1A C8 51.7(7) 3_665 22_665 ?
C8 C1A C8 58.4(14) 2_655 22_665 ?
C8 C1A C8 118.1(6) 23_655 22_665 ?
W1 C1A C8 125(2) 2_655 . ?
W1 C1A C8 41.1(8) . . ?
W1 C1A C8 85.3(11) 3_665 . ?
O2 C1A C8 51.7(7) . . ?
O2 C1A C8 94.2(8) 2_655 . ?
O2 C1A C8 141.7(17) 3_665 . ?
C8 C1A C8 118.1(6) 2_655 . ?
C8 C1A C8 58.4(14) 23_655 . ?
C8 C1A C8 164(3) 22_665 . ?
W1 C1A C8 85.3(11) 2_655 3_665 ?
W1 C1A C8 125(2) . 3_665 ?
W1 C1A C8 41.1(7) 3_665 3_665 ?
O2 C1A C8 94.2(8) . 3_665 ?
O2 C1A C8 141.7(17) 2_655 3_665 ?
O2 C1A C8 51.7(7) 3_665 3_665 ?
C8 C1A C8 118.1(6) 2_655 3_665 ?
C8 C1A C8 164(3) 23_655 3_665 ?
C8 C1A C8 60.3(14) 22_665 3_665 ?
C8 C1A C8 118.1(6) . 3_665 ?
W1 C1A C8 125(2) 2_655 24 ?
W1 C1A C8 85.3(11) . 24 ?
W1 C1A C8 41.1(8) 3_665 24 ?
O2 C1A C8 51.7(7) . 24 ?
O2 C1A C8 141.7(17) 2_655 24 ?
O2 C1A C8 94.2(8) 3_665 24 ?
C8 C1A C8 164(3) 2_655 24 ?
C8 C1A C8 118.1(6) 23_655 24 ?
C8 C1A C8 118.1(6) 22_665 24 ?
C8 C1A C8 60.3(14) . 24 ?
C8 C1A C8 58.4(14) 3_665 24 ?
C5A C3 C5 0.000(6) . . ?
C5A C3 W3 101.2(12) . . ?
C5 C3 W3 101.2(12) . . ?
C5A C3 W3 101.2(12) . 23 ?
C5 C3 W3 101.2(12) . 23 ?
W3 C3 W3 97.8(11) . 23 ?
C5A C3 W3 101.2(12) . 3 ?
C5 C3 W3 101.2(12) . 3 ?
W3 C3 W3 116.3(8) . 3 ?
W3 C3 W3 19.2(10) 23 3 ?
C5A C3 W3 101.2(12) . 2 ?
C5 C3 W3 101.2(12) . 2 ?
W3 C3 W3 116.3(8) . 2 ?
W3 C3 W3 134.0(14) 23 2 ?
W3 C3 W3 116.3(8) 3 2 ?
C5A C3 W3 101.2(12) . 24 ?
C5 C3 W3 101.2(12) . 24 ?
W3 C3 W3 134.0(14) . 24 ?
W3 C3 W3 116.3(8) 23 24 ?
W3 C3 W3 97.8(11) 3 24 ?
W3 C3 W3 19.2(10) 2 24 ?
C5A C3 W3 101.2(12) . 22 ?
C5 C3 W3 101.2(12) . 22 ?
W3 C3 W3 19.2(10) . 22 ?
W3 C3 W3 116.3(8) 23 22 ?
W3 C3 W3 134.0(14) 3 22 ?
W3 C3 W3 97.8(11) 2 22 ?
W3 C3 W3 116.3(8) 24 22 ?
C5A C3 C5A 0.000(4) . 19_556 ?
C5 C3 C5A 0.000(1) . 19_556 ?
W3 C3 C5A 101.2(12) . 19_556 ?
W3 C3 C5A 101.2(12) 23 19_556 ?
W3 C3 C5A 101.2(12) 3 19_556 ?
W3 C3 C5A 101.2(12) 2 19_556 ?
W3 C3 C5A 101.2(12) 24 19_556 ?
W3 C3 C5A 101.2(12) 22 19_556 ?
C5A C3 CW2 91.1(13) . 23 ?
C5 C3 CW2 91.1(13) . 23 ?
W3 C3 CW2 138.7(12) . 23 ?
W3 C3 CW2 40.9(11) 23 23 ?
W3 C3 CW2 22.6(11) 3 23 ?
W3 C3 CW2 99.3(11) 2 23 ?
W3 C3 CW2 80.1(11) 24 23 ?
W3 C3 CW2 156.5(15) 22 23 ?
C5A C3 CW2 91.1(13) 19_556 23 ?
C5A C3 CW2 91.1(13) . 2 ?
C5 C3 CW2 91.1(13) . 2 ?
W3 C3 CW2 156.5(15) . 2 ?
W3 C3 CW2 99.3(11) 23 2 ?
W3 C3 CW2 80.1(11) 3 2 ?
W3 C3 CW2 40.9(11) 2 2 ?
W3 C3 CW2 22.6(11) 24 2 ?
W3 C3 CW2 138.7(12) 22 2 ?
C5A C3 CW2 91.1(13) 19_556 2 ?
CW2 C3 CW2 60(2) 23 2 ?
C5A C3 CW2 91.1(13) . 3 ?
C5 C3 CW2 91.1(13) . 3 ?
W3 C3 CW2 80.1(11) . 3 ?
W3 C3 CW2 22.6(11) 23 3 ?
W3 C3 CW2 40.9(11) 3 3 ?
W3 C3 CW2 156.5(15) 2 3 ?
W3 C3 CW2 138.7(12) 24 3 ?
W3 C3 CW2 99.3(11) 22 3 ?
C5A C3 CW2 91.1(13) 19_556 3 ?
CW2 C3 CW2 60(2) 23 3 ?
CW2 C3 CW2 119.97(9) 2 3 ?
C5A C5 C3 0.00(3) 19_556 19_556 ?
C5A C5 C3 180.00(4) 19_556 . ?
C3 C5 C3 180.000(14) 19_556 . ?
C5A C5 O5 84.0(2) 19_556 21_556 ?
C3 C5 O5 84.04(19) 19_556 21_556 ?
C3 C5 O5 95.96(19) . 21_556 ?
C5A C5 O5 96.0(2) 19_556 3 ?
C3 C5 O5 95.96(19) 19_556 3 ?
C3 C5 O5 84.04(19) . 3 ?
O5 C5 O5 180.0 21_556 3 ?
C5A C5 O5 96.0(2) 19_556 2 ?
C3 C5 O5 95.96(19) 19_556 2 ?
C3 C5 O5 84.04(19) . 2 ?
O5 C5 O5 61.06(7) 21_556 2 ?
O5 C5 O5 118.94(7) 3 2 ?
C5A C5 O5 84.0(2) 19_556 20_556 ?
C3 C5 O5 84.04(19) 19_556 20_556 ?
C3 C5 O5 95.96(19) . 20_556 ?
O5 C5 O5 118.94(7) 21_556 20_556 ?
O5 C5 O5 61.06(7) 3 20_556 ?
O5 C5 O5 180.0 2 20_556 ?
C5A C5 O5 84.04(19) 19_556 19_556 ?
C3 C5 O5 84.04(19) 19_556 19_556 ?
C3 C5 O5 95.96(19) . 19_556 ?
O5 C5 O5 118.94(7) 21_556 19_556 ?
O5 C5 O5 61.06(7) 3 19_556 ?
O5 C5 O5 61.06(7) 2 19_556 ?
O5 C5 O5 118.94(7) 20_556 19_556 ?
C5A C5 O5 95.96(19) 19_556 . ?
C3 C5 O5 95.96(19) 19_556 . ?
C3 C5 O5 84.04(19) . . ?
O5 C5 O5 61.06(7) 21_556 . ?
O5 C5 O5 118.94(7) 3 . ?
O5 C5 O5 118.94(7) 2 . ?
O5 C5 O5 61.06(7) 20_556 . ?
O5 C5 O5 180.0 19_556 . ?
C5A C5 CW2 126.3(8) 19_556 23 ?
C3 C5 CW2 126.3(8) 19_556 23 ?
C3 C5 CW2 53.7(8) . 23 ?
O5 C5 CW2 139.0(8) 21_556 23 ?
O5 C5 CW2 41.0(8) 3 23 ?
O5 C5 CW2 86.4(8) 2 23 ?
O5 C5 CW2 93.6(8) 20_556 23 ?
O5 C5 CW2 50.7(8) 19_556 23 ?
O5 C5 CW2 129.3(8) . 23 ?
C5A C5 CW2 53.7(8) 19_556 5_556 ?
C3 C5 CW2 53.7(8) 19_556 5_556 ?
C3 C5 CW2 126.3(8) . 5_556 ?
O5 C5 CW2 41.0(8) 21_556 5_556 ?
O5 C5 CW2 139.0(8) 3 5_556 ?
O5 C5 CW2 93.6(8) 2 5_556 ?
O5 C5 CW2 86.4(8) 20_556 5_556 ?
O5 C5 CW2 129.3(8) 19_556 5_556 ?
O5 C5 CW2 50.7(8) . 5_556 ?
CW2 C5 CW2 180.0(12) 23 5_556 ?
C5A C5 CW2 53.7(8) 19_556 20_556 ?
C3 C5 CW2 53.7(8) 19_556 20_556 ?
C3 C5 CW2 126.3(8) . 20_556 ?
O5 C5 CW2 86.4(8) 21_556 20_556 ?
O5 C5 CW2 93.6(8) 3 20_556 ?
O5 C5 CW2 139.0(8) 2 20_556 ?
O5 C5 CW2 41.0(8) 20_556 20_556 ?
O5 C5 CW2 129.3(8) 19_556 20_556 ?
O5 C5 CW2 50.7(8) . 20_556 ?
CW2 C5 CW2 132.6(16) 23 20_556 ?
CW2 C5 CW2 47.4(16) 5_556 20_556 ?
C5A C5A C3 180.00(2) 19_556 . ?
C5A C5A O5 86.3(13) 19_556 2 ?
C3 C5A O5 93.7(13) . 2 ?
C5A C5A O5 86.3(13) 19_556 3 ?
C3 C5A O5 93.7(13) . 3 ?
O5 C5A O5 119.6(3) 2 3 ?
C5A C5A O5 86.3(13) 19_556 . ?
C3 C5A O5 93.7(13) . . ?
O5 C5A O5 119.6(3) 2 . ?
O5 C5A O5 119.6(3) 3 . ?
C5A C5A O5 74.7(12) 19_556 21_556 ?
C3 C5A O5 105.3(12) . 21_556 ?
O5 C5A O5 60.1(3) 2 21_556 ?
O5 C5A O5 161(3) 3 21_556 ?
O5 C5A O5 60.1(3) . 21_556 ?
C5A C5A O5 74.7(12) 19_556 20_556 ?
C3 C5A O5 105.3(12) . 20_556 ?
O5 C5A O5 161(3) 2 20_556 ?
O5 C5A O5 60.1(3) 3 20_556 ?
O5 C5A O5 60.1(3) . 20_556 ?
O5 C5A O5 113.3(10) 21_556 20_556 ?
C5A C5A O5 74.7(12) 19_556 19_556 ?
C3 C5A O5 105.3(12) . 19_556 ?
O5 C5A O5 60.1(3) 2 19_556 ?
O5 C5A O5 60.1(3) 3 19_556 ?
O5 C5A O5 161(3) . 19_556 ?
O5 C5A O5 113.3(10) 21_556 19_556 ?
O5 C5A O5 113.3(10) 20_556 19_556 ?
C5A C5A C3 0.000(16) 19_556 19_556 ?
C3 C5A C3 180.0 . 19_556 ?
O5 C5A C3 86.3(13) 2 19_556 ?
O5 C5A C3 86.3(13) 3 19_556 ?
O5 C5A C3 86.3(13) . 19_556 ?
O5 C5A C3 74.7(12) 21_556 19_556 ?
O5 C5A C3 74.7(12) 20_556 19_556 ?
O5 C5A C3 74.7(12) 19_556 19_556 ?
C5A C5A CW2 120.9(11) 19_556 23 ?
C3 C5A CW2 59.1(11) . 23 ?
O5 C5A CW2 91.8(10) 2 23 ?
O5 C5A CW2 45.0(10) 3 23 ?
O5 C5A CW2 140.8(17) . 23 ?
O5 C5A CW2 148.4(13) 21_556 23 ?
O5 C5A CW2 97.9(10) 20_556 23 ?
O5 C5A CW2 54.4(9) 19_556 23 ?
C3 C5A CW2 120.9(11) 19_556 23 ?
C5A C5A CW2 120.9(11) 19_556 2 ?
C3 C5A CW2 59.1(11) . 2 ?
O5 C5A CW2 45.0(10) 2 2 ?
O5 C5A CW2 91.8(10) 3 2 ?
O5 C5A CW2 140.8(17) . 2 ?
O5 C5A CW2 97.9(10) 21_556 2 ?
O5 C5A CW2 148.4(13) 20_556 2 ?
O5 C5A CW2 54.4(9) 19_556 2 ?
C3 C5A CW2 120.9(11) 19_556 2 ?
CW2 C5A CW2 50.6(17) 23 2 ?
C5A C5A CW2 120.9(11) 19_556 . ?
C3 C5A CW2 59.1(11) . . ?
O5 C5A CW2 91.8(11) 2 . ?
O5 C5A CW2 140.8(17) 3 . ?
O5 C5A CW2 45.0(10) . . ?
O5 C5A CW2 54.4(9) 21_556 . ?
O5 C5A CW2 97.9(9) 20_556 . ?
O5 C5A CW2 148.4(13) 19_556 . ?
C3 C5A CW2 120.9(11) 19_556 . ?
CW2 C5A CW2 118(2) 23 . ?
CW2 C5A CW2 96.0(15) 2 . ?
C1 C6 C1 180.0 . 31_655 ?
C1 C6 C1A 180.0 . 31_655 ?
C1 C6 C1A 0.0 31_655 31_655 ?
C1 C6 C1A 0.000(2) . . ?
C1 C6 C1A 180.0 31_655 . ?
C1A C6 C1A 180.0 31_655 . ?
O1 C8 O1 85.9(16) . 5_556 ?
O1 C8 W1 160(2) . . ?
O1 C8 W1 111.4(18) 5_556 . ?
O1 C8 C8 62.3(16) . 5_556 ?
O1 C8 C8 52.5(15) 5_556 5_556 ?
W1 C8 C8 120.2(17) . 5_556 ?
O1 C8 T2 46.9(9) . . ?
O1 C8 T2 45.0(8) 5_556 . ?
W1 C8 T2 153(2) . . ?
C8 C8 T2 60.6(10) 5_556 . ?
O1 C8 T1 46.1(9) . . ?
O1 C8 T1 131.7(19) 5_556 . ?
W1 C8 T1 115.2(18) . . ?
C8 C8 T1 92(2) 5_556 . ?
T2 C8 T1 91.4(14) . . ?
O1 C8 O3 76.9(13) . . ?
O1 C8 O3 136.2(19) 5_556 . ?
W1 C8 O3 83.7(14) . . ?
C8 C8 O3 84.1(17) 5_556 . ?
T2 C8 O3 122.1(17) . . ?
T1 C8 O3 42.3(7) . . ?
O1 C8 W4 124(2) . 21_556 ?
O1 C8 W4 67.1(16) 5_556 21_556 ?
W1 C8 W4 73.7(19) . 21_556 ?
C8 C8 W4 119(3) 5_556 21_556 ?
T2 C8 W4 82.8(19) . 21_556 ?
T1 C8 W4 138.8(19) . 21_556 ?
O3 C8 W4 153(2) . 21_556 ?
O1 C8 O2 74.8(13) . . ?
O1 C8 O2 147.0(18) 5_556 . ?
W1 C8 O2 93.4(15) . . ?
C8 C8 O2 132(3) 5_556 . ?
T2 C8 O2 104.6(15) . . ?
T1 C8 O2 40.6(7) . . ?
O3 C8 O2 65.3(10) . . ?
W4 C8 O2 101.7(16) 21_556 . ?
O1 C8 C8 121.5(12) . 23_655 ?
O1 C8 C8 117.9(11) 5_556 23_655 ?
W1 C8 C8 42.4(11) . 23_655 ?
C8 C8 C8 89.999(4) 5_556 23_655 ?
T2 C8 C8 150.5(10) . 23_655 ?
T1 C8 C8 89.5(10) . 23_655 ?
O3 C8 C8 48.1(9) . 23_655 ?
W4 C8 C8 114.8(16) 21_556 23_655 ?
O2 C8 C8 95.0(9) . 23_655 ?
O1 C8 T1 100.5(15) . 5_556 ?
O1 C8 T1 28.3(6) 5_556 5_556 ?
W1 C8 T1 91.8(13) . 5_556 ?
C8 C8 T1 45.2(16) 5_556 5_556 ?
T2 C8 T1 70.0(10) . 5_556 ?
T1 C8 T1 137.1(16) . 5_556 ?
O3 C8 T1 116.6(14) . 5_556 ?
W4 C8 T1 78.6(14) 21_556 5_556 ?
O2 C8 T1 174.6(16) . 5_556 ?
C8 C8 T1 89.6(7) 23_655 5_556 ?
O1 C8 CW2 93.1(18) . 5_556 ?
O1 C8 CW2 18.2(11) 5_556 5_556 ?
W1 C8 CW2 106.4(17) . 5_556 ?
C8 C8 CW2 70.5(18) 5_556 5_556 ?
T2 C8 CW2 46.8(13) . 5_556 ?
T1 C8 CW2 138.2(19) . 5_556 ?
O3 C8 CW2 154.5(19) . 5_556 ?
W4 C8 CW2 49.8(17) 21_556 5_556 ?
O2 C8 CW2 135.2(17) . 5_556 ?
C8 C8 CW2 126.7(12) 23_655 5_556 ?
T1 C8 CW2 41.5(10) 5_556 5_556 ?
W3 CW2 O1 141(4) 22 . ?
W3 CW2 W2A 34(2) 22 . ?
O1 CW2 W2A 111(4) . . ?
W3 CW2 W3 9.5(12) 22 . ?
O1 CW2 W3 132(3) . . ?
W2A CW2 W3 27.0(18) . . ?
W3 CW2 T1 156(4) 22 . ?
O1 CW2 T1 46.5(16) . . ?
W2A CW2 T1 131(3) . . ?
W3 CW2 T1 156(3) . . ?
W3 CW2 W2 31(2) 22 . ?
O1 CW2 W2 142(4) . . ?
W2A CW2 W2 40(2) . . ?
W3 CW2 W2 35.8(16) . . ?
T1 CW2 W2 126(3) . . ?
W3 CW2 T2 110(3) 22 . ?
O1 CW2 T2 43.4(15) . . ?
W2A CW2 T2 97(3) . . ?
W3 CW2 T2 102(2) . . ?
T1 CW2 T2 87.0(18) . . ?
W2 CW2 T2 135(3) . . ?
W3 CW2 O4 118(3) 22 . ?
O1 CW2 O4 85(2) . . ?
W2A CW2 O4 112(3) . . ?
W3 CW2 O4 123(2) . . ?
T1 CW2 O4 41.1(9) . . ?
W2 CW2 O4 88(2) . . ?
T2 CW2 O4 128(2) . . ?
W3 CW2 W4 68(3) 22 . ?
O1 CW2 W4 79(3) . . ?
W2A CW2 W4 34(2) . . ?
W3 CW2 W4 60.4(19) . . ?
T1 CW2 W4 100(2) . . ?
W2 CW2 W4 65(2) . . ?
T2 CW2 W4 81(2) . . ?
O4 CW2 W4 99(2) . . ?
W3 CW2 O5 73(2) 22 . ?
O1 CW2 O5 76(2) . . ?
W2A CW2 O5 63(2) . . ?
W3 CW2 O5 64.4(15) . . ?
T1 CW2 O5 122(2) . . ?
W2 CW2 O5 98(2) . . ?
T2 CW2 O5 38.0(8) . . ?
O4 CW2 O5 156(2) . . ?
W4 CW2 O5 63.6(18) . . ?
W3 CW2 W2 58(3) 22 31_545 ?
O1 CW2 W2 104(3) . 31_545 ?
W2A CW2 W2 36(2) . 31_545 ?
W3 CW2 W2 56.4(17) . 31_545 ?
T1 CW2 W2 100(2) . 31_545 ?
W2 CW2 W2 38(3) . 31_545 ?
T2 CW2 W2 117(2) . 31_545 ?
O4 CW2 W2 76.1(17) . 31_545 ?
W4 CW2 W2 36(2) . 31_545 ?
O5 CW2 W2 94(2) . 31_545 ?
W3 CW2 O5 112(3) 22 21_556 ?
O1 CW2 O5 63(2) . 21_556 ?
W2A CW2 O5 117(3) . 21_556 ?
W3 CW2 O5 108(2) . 21_556 ?
T1 CW2 O5 91.2(17) . 21_556 ?
W2 CW2 O5 143(3) . 21_556 ?
T2 CW2 O5 31.9(7) . 21_556 ?
O4 CW2 O5 128(2) . 21_556 ?
W4 CW2 O5 112(2) . 21_556 ?
O5 CW2 O5 54.0(10) . 21_556 ?
W2 CW2 O5 147(2) 31_545 21_556 ?
C8 W1 C8 95(2) . 23_655 ?
C8 W1 C1A 95.8(14) . . ?
C8 W1 C1A 95.8(14) 23_655 . ?
C8 W1 C1 92.0(12) . . ?
C8 W1 C1 92.0(12) 23_655 . ?
C1A W1 C1 5.7(10) . . ?
W3 W2 W3 37(3) . 22 ?
W3 W2 W2A 40(3) . . ?
W3 W2 W2A 40(3) 22 . ?
W3 W2 W4 153(4) . 31_545 ?
W3 W2 W4 153(4) 22 31_545 ?
W2A W2 W4 165(6) . 31_545 ?
W3 W2 W2 102(6) . 31_545 ?
W3 W2 W2 102(6) 22 31_545 ?
W2A W2 W2 67(5) . 31_545 ?
W4 W2 W2 98(6) 31_545 31_545 ?
W3 W2 W2A 146(4) . 31_545 ?
W3 W2 W2A 146(4) 22 31_545 ?
W2A W2 W2A 115(4) . 31_545 ?
W4 W2 W2A 49(3) 31_545 31_545 ?
W2 W2 W2A 49(4) 31_545 31_545 ?
W3 W2 CW2 28.4(17) . 22 ?
W3 W2 CW2 64(3) 22 22 ?
W2A W2 CW2 48(2) . 22 ?
W4 W2 CW2 135.7(19) 31_545 22 ?
W2 W2 CW2 88(4) 31_545 22 ?
W2A W2 CW2 122(3) 31_545 22 ?
W3 W2 CW2 64(3) . . ?
W3 W2 CW2 28.4(17) 22 . ?
W2A W2 CW2 48(2) . . ?
W4 W2 CW2 135.7(19) 31_545 . ?
W2 W2 CW2 88(4) 31_545 . ?
W2A W2 CW2 122(3) 31_545 . ?
CW2 W2 CW2 88(4) 22 . ?
W3 W2 CW2 119(2) . 31_545 ?
W3 W2 CW2 146(4) 22 31_545 ?
W2A W2 CW2 107(3) . 31_545 ?
W4 W2 CW2 61(3) 31_545 31_545 ?
W2 W2 CW2 54(3) 31_545 31_545 ?
W2A W2 CW2 34.3(14) 31_545 31_545 ?
CW2 W2 CW2 91(2) 22 31_545 ?
CW2 W2 CW2 142(3) . 31_545 ?
W3 W2 CW2 146(4) . 16_545 ?
W3 W2 CW2 119(2) 22 16_545 ?
W2A W2 CW2 107(3) . 16_545 ?
W4 W2 CW2 61(3) 31_545 16_545 ?
W2 W2 CW2 54(3) 31_545 16_545 ?
W2A W2 CW2 34.3(14) 31_545 16_545 ?
CW2 W2 CW2 142(3) 22 16_545 ?
CW2 W2 CW2 91(2) . 16_545 ?
CW2 W2 CW2 68(3) 31_545 16_545 ?
W3 W2A W3 53(4) 22 . ?
W3 W2A W4 153(2) 22 . ?
W3 W2A W4 153(2) . . ?
W3 W2A W2 64(4) 22 . ?
W3 W2A W2 64(4) . . ?
W4 W2A W2 126(5) . . ?
W3 W2A CW2 99(4) 22 22 ?
W3 W2A CW2 48(2) . 22 ?
W4 W2A CW2 105(3) . 22 ?
W2 W2A CW2 93(3) . 22 ?
W3 W2A CW2 48(2) 22 . ?
W3 W2A CW2 99(4) . . ?
W4 W2A CW2 105(3) . . ?
W2 W2A CW2 93(3) . . ?
CW2 W2A CW2 139(5) 22 . ?
W3 W2A W2 122(4) 22 31_545 ?
W3 W2A W2 122(4) . 31_545 ?
W4 W2A W2 62(4) . 31_545 ?
W2 W2A W2 65(4) . 31_545 ?
CW2 W2A W2 110(2) 22 31_545 ?
CW2 W2A W2 110(2) . 31_545 ?
W2A W4 W2 69(4) . 31_545 ?
W2A W4 CW2 41.3(17) . 22 ?
W2 W4 CW2 84(3) 31_545 22 ?
W2A W4 CW2 41.3(17) . . ?
W2 W4 CW2 84(3) 31_545 . ?
CW2 W4 CW2 79(3) 22 . ?
W2A W4 C8 114(3) . 5_556 ?
W2 W4 C8 139.6(16) 31_545 5_556 ?
CW2 W4 C8 127(3) 22 5_556 ?
CW2 W4 C8 78.4(18) . 5_556 ?
W2A W4 C8 114(3) . 20_556 ?
W2 W4 C8 139.6(16) 31_545 20_556 ?
CW2 W4 C8 78.4(18) 22 20_556 ?
CW2 W4 C8 127(3) . 20_556 ?
C8 W4 C8 78(2) 5_556 20_556 ?
W3 W3 W2A 63.5(19) 22 . ?
W3 W3 CW2 156(3) 22 22 ?
W2A W3 CW2 98(3) . 22 ?
W3 W3 W2 71.7(13) 22 . ?
W2A W3 W2 76(4) . . ?
CW2 W3 W2 121(3) 22 . ?
W3 W3 CW2 14.3(15) 22 . ?
W2A W3 CW2 54(3) . . ?
CW2 W3 CW2 142(4) 22 . ?
W2 W3 CW2 80(2) . . ?
W3 W3 C3 80.4(5) 22 . ?
W2A W3 C3 135(3) . . ?
CW2 W3 C3 107(3) 22 . ?
W2 W3 C3 118(3) . . ?
CW2 W3 C3 85.4(17) . . ?
 
_refine_diff_density_max    0.898
_refine_diff_density_min   -1.483
_refine_diff_density_rms    0.178

_shelxl_version_number 2014-1

_shelx_res_file
;
TITL levCd100_NS in R-3m
CELL 0.71073  13.25930  13.25930  22.73330  90.0000  90.0000 120.0000
ZERR 3.00000 0.00057 0.00057 0.00140 0.0000 0.0000 0.0000
LATT  3
SYMM -Y, X-Y, Z
SYMM -X+Y, -X, Z
SYMM Y, X, -Z
SYMM X-Y, -Y, -Z
SYMM -X, -X+Y, -Z
SFAC Ca Cd O Si
UNIT 3.09 5.09 141.11 54
TEMP 100.000
TWIN -1 0 0 0 -1 0 0 0 1
L.S. 10
BOND
FMAP 2
PLAN 20
acta
WGHT    0.082800  102.858612
BASF   0.07447
FVAR       0.05400
T1    4    0.433418    0.100031    0.402451    11.00000    0.02284    0.02750 =
         0.02283    0.00418    0.00523    0.01582
T2    4    0.239657    0.000000    0.500000    10.50000    0.01869    0.01672 =
         0.02225    0.00239    0.00119    0.00836
O1    3    0.317536    0.017760    0.441567    11.00000    0.04103    0.05257 =
         0.04082    0.00419    0.02026    0.01165
O2    3    0.486590    0.243295    0.416805    10.50000    0.05752    0.03918 =
         0.05756   -0.00400   -0.00800    0.02876
O3    3    0.536167    0.072334    0.424009    10.50000    0.03559    0.06706 =
         0.04689    0.01098    0.00549    0.03353
O4    3    0.401482    0.068149    0.333333    10.50000    0.05767    0.05767 =
         0.02902    0.00047   -0.00047    0.03284
O5    3    0.110413   -0.110413    0.488362    10.50000    0.03433    0.03433 =
         0.05761    0.00079   -0.00079   -0.00738
rem extraframework
C1    2    0.666667    0.333333    0.467054     0.08815    0.03489
C1A   2    0.666667    0.333333    0.480662     0.01785    0.02846
C3    1    0.000000    0.000000    0.400396     0.02181    0.07376
C5    2    0.000000    0.000000    0.500000     0.02400    0.02348
C5A   2    0.000000    0.000000    0.481154     0.00816    0.00947
C6    2    0.666667    0.333333    0.333333     0.00321    0.00464
C8    2    0.428348    0.092776    0.500148     0.01297    0.02991
CW2   1    0.238713    0.000481    0.397819     0.02625    0.02921
W1    3    0.592690    0.185380    0.542152     0.32070    0.06872
W2    3    0.129366   -0.129366    0.326312     0.19777   10.20000
W2A   3    0.143518   -0.143518    0.388727     0.12132    0.06439
W4    3    0.200812   -0.200812    0.413518     0.05910    0.03769
W3    3    0.075578   -0.139875    0.378441     0.23875    0.03998

HKLF 4

REM  levCd100_NS in R-3m
REM R1 =  0.0712 for     774 Fo > 4sig(Fo)  and  0.0799 for all     897 data
REM     94 parameters refined using      0 restraints

END

WGHT      0.0809    104.0126

REM Highest difference peak  0.898,  deepest hole -1.483,  1-sigma level  0.178
Q1    1   0.3343 -0.0945  0.4011  11.00000  0.05    0.90
Q2    1   0.5497  0.1932  0.5421  11.00000  0.05    0.87
Q3    1   0.5337  0.0674  0.4995  10.50000  0.05    0.81
Q4    1   0.3922  0.1961  0.4997  10.50000  0.05    0.76
Q5    1   0.3927  0.1964  0.4029  10.50000  0.05    0.69
Q6    1   0.2629  0.1315  0.4168  10.50000  0.05    0.68
Q7    1   0.6667  0.3333  0.4354  10.16667  0.05    0.68
Q8    1   0.1735 -0.1735  0.3994  10.50000  0.05    0.64
Q9    1   0.3458  0.0120  0.2941  11.00000  0.05    0.58
Q10   1   0.5722  0.1445  0.4289  10.50000  0.05    0.55
Q11   1   0.4958 -0.0084  0.4525  10.50000  0.05    0.51
Q12   1   0.0932 -0.0932  0.3856  10.50000  0.05    0.50
Q13   1   0.0476 -0.1893  0.3655  11.00000  0.05    0.49
Q14   1  -0.0711  0.0711  0.3497  10.50000  0.05    0.48
Q15   1   0.1539 -0.1539  0.3491  10.50000  0.05    0.48
Q16   1  -0.0673  0.0673  0.3888  10.50000  0.05    0.47
Q17   1   0.4539 -0.0243  0.3263  11.00000  0.05    0.46
Q18   1   0.3361 -0.0158  0.4374  11.00000  0.05    0.44
Q19   1   0.5148  0.0297  0.3324  10.50000  0.05    0.43
Q20   1   0.1209 -0.0748  0.3225  11.00000  0.05    0.42
;
_shelx_res_checksum   81581

_shelx_hkl_file
;
   1  -2   0   49.92    2.32
   1   1   0   55.84    2.42
   1   1   0   47.76    2.41
  -2   1   0   54.33    1.90
  -2   1   0   58.36    2.48
   1  -2   0   48.11    2.22
  -1   2   0   51.52    1.95
   2  -1   0   50.20    2.35
   2  -1   0   57.90    2.48
  -1  -1   0   51.90    2.36
  -1   2   0   45.04    2.20
  -1   2   0   45.23    2.29
   3   0   0  396.22   14.73
   3   0   0  369.37   14.23
   0  -3   0  365.75   14.25
   0  -3   0  355.75   14.03
   3   0   0  381.25   13.41
  -3   3   0  355.66   14.18
  -3   3   0  356.93   14.08
  -3   3   0  369.33   14.01
  -3   3   0  356.65   13.31
  -3   0   0  386.71   14.34
  -3   0   0  374.12   14.30
   0   3   0  376.11   14.29
   0   3   0  358.66   13.47
   3  -3   0  364.48   14.20
   3  -3   0  361.38   14.08
   3  -3   0  358.98   13.96
   2  -4   0   25.94    1.60
   2  -4   0   24.01    1.68
  -4   2   0   28.35    1.95
  -4   2   0   24.24    1.72
  -4   2   0   25.18    1.01
   2   2   0   25.34    1.19
   2   2   0   26.62    1.90
  -2  -2   0   24.34    1.73
   4  -2   0   25.87    1.88
   4  -2   0   26.48    1.78
   4  -2   0   25.01    1.01
  -2   4   0   22.14    1.66
  -2   4   0   24.31    1.12
  -2  -2   0   25.17    1.86
  -5   1   0  265.48   11.10
   4  -5   0  261.10   10.77
  -5   1   0  268.26   10.96
   1   4   0  256.07    9.84
   4  -5   0  257.64   10.63
   1   4   0  270.54   11.11
  -4   5   0  260.36    9.63
   5  -1   0  277.35   11.00
  -1  -4   0  273.62   11.08
  -1  -4   0  263.07   10.77
   5  -1   0  261.28    9.68
  -4   5   0  256.64   10.82
  -4   5   0  261.25   10.77
  -4   5   0  250.36   10.61
   4   1   0  293.86   11.35
  -5   4   0  266.09   11.15
   4   1   0  276.79    9.96
   1  -5   0  263.27   11.11
  -5   4   0  266.04   10.77
  -5   4   0  262.00   10.99
   1  -5   0  265.99   10.81
  -1   5   0  259.14   11.11
   5  -4   0  255.56   10.89
  -4  -1   0  273.99   11.19
  -4  -1   0  278.82   11.26
  -1   5   0  263.48    9.99
   5  -4   0  252.77   11.09
   3  -6   0  295.18   12.22
   3   3   0  309.92   12.61
  -6   3   0  282.58   10.86
  -6   3   0  303.40   12.37
  -6   3   0  307.39   12.65
   3  -6   0  288.32   11.95
   3   3   0  303.80   11.17
  -3  -3   0  319.05   12.70
  -3   6   0  298.63   11.05
   6  -3   0  289.56   10.87
   6  -3   0  295.95   12.31
  -3   6   0  287.61   12.26
  -3  -3   0  305.36   12.39
  -6   6   0   13.61    2.60
  -6   6   0    9.10    0.53
  -6   6   0    9.09    1.60
   0  -6   0   10.50    1.76
  -6   6   0   12.34    1.83
   0  -6   0    8.25    1.37
   6   0   0   10.95    0.71
   6  -6   0   10.28    1.56
  -6   0   0    9.90    1.74
  -6   0   0   15.53    2.13
   0   6   0    9.24    0.79
   6  -6   0   11.74    1.84
  -7   2   0   38.51    3.06
   2   5   0   38.55    1.89
   5  -7   0   34.60    2.66
  -7   2   0   35.79    2.83
  -5   7   0   40.89    1.68
  -5   7   0   42.62    2.97
  -2  -5   0   38.47    2.80
   7  -2   0   35.99    1.64
  -2  -5   0   38.47    3.00
  -5   7   0   32.06    2.66
  -7   5   0   45.75    3.18
   2  -7   0   35.01    2.58
   5   2   0   37.87    1.82
  -7   5   0   33.27    2.74
   2  -7   0   36.19    2.78
   7  -5   0   44.33    3.62
  -5  -2   0   41.98    3.14
  -5  -2   0   35.48    2.88
  -2   7   0   37.09    1.82
  -8   1   0   86.71    5.27
   7  -8   0   80.90    4.63
  -8   1   0   91.43    5.28
   1   7   0   80.88    3.59
  -1  -7   0   83.27    4.86
  -7   8   0   77.09    3.17
  -1  -7   0   86.60    5.23
  -7   8   0   84.78    5.10
  -7   8   0   77.50    4.83
   8  -1   0   78.80    3.34
   4  -8   0  938.79   36.54
   4   4   0 1000.00   35.07
   4  -8   0  928.01   36.20
  -8   4   0  937.23   36.67
  -8   4   0  981.91   37.14
   8  -4   0  932.31   34.63
  -4  -4   0  957.37   36.70
  -4  -4   0  990.19   37.17
  -4   8   0  951.48   34.88
  -4   8   0  961.70   36.57
   1  -8   0   77.03    4.62
   7   1   0   79.72    3.40
  -8   7   0   79.79    5.09
   1  -8   0   76.14    4.94
  -8   7   0   79.28    4.87
  -1   8   0   79.67    3.51
   8  -7   0   79.75    4.99
  -7  -1   0   85.84    5.18
  -7  -1   0   84.04    5.18
   6  -9   0   11.18    1.88
  -9   3   0   16.23    2.52
  -9   3   0   10.81    2.19
   3   6   0   11.87    1.02
  -6   9   0   12.74    0.85
   9  -3   0   12.47    0.77
  -6   9   0    9.44    1.98
  -3  -6   0   12.42    2.19
  -6   9   0   10.05    1.89
  -3  -6   0   13.24    2.09
   3  -9   0   10.81    1.97
   6   3   0   12.85    1.00
  -9   6   0   14.03    2.24
   3  -9   0   12.75    2.01
  -9   6   0    7.71    1.87
  -6  -3   0   14.46    2.41
  -6  -3   0   14.56    2.51
  -3   9   0   11.54    0.99
   0  -9   0  469.13   19.90
   0  -9   0  444.39   20.23
  -9   9   0  475.30   20.24
   9   0   0  501.21   17.95
   0   9   0  473.21   18.12
  -9   0   0  510.65   20.76
  -9   0   0  493.10   20.62
 -10   2   0    5.53    1.76
 -10   2   0    4.72    1.62
   8 -10   0    7.08    1.59
   2   8   0    6.58    0.92
  -8  10   0    5.29    1.59
  -8  10   0    6.31    0.62
  10  -2   0    6.69    0.70
  -2  -8   0    3.92    1.53
  -2  -8   0    7.85    1.92
   5   5   0   88.70    3.89
 -10   5   0   93.69    5.68
   5 -10   0   90.40    5.13
 -10   5   0   85.88    5.76
   5 -10   0   83.51    5.32
  -5  -5   0   85.22    5.39
  -5  -5   0   91.41    5.83
  -5  10   0   85.04    3.70
   2 -10   0    6.59    1.54
   8   2   0    6.54    0.81
   2 -10   0    7.47    1.78
 -10   8   0    4.99    1.55
  -2  10   0    6.16    0.89
  -8  -2   0    6.55    1.79
  -8  -2   0    4.80    1.68
   1  10   0    3.98    0.78
 -11   1   0    3.68    1.46
  11  -1   0    3.97    0.63
  -1 -10   0    5.21    1.79
 -10  11   0    3.93    1.77
  -1 -10   0    4.79    1.85
   7 -11   0    2.57    1.37
 -11   4   0    5.99    1.66
   4   7   0    2.74    0.64
  -7  11   0    4.77    0.62
  -4  -7   0    2.57    1.31
  -7  11   0    4.51    1.67
  -4  -7   0    2.77    1.26
   7   4   0    4.89    0.77
   4 -11   0    4.46    1.36
 -11   7   0    0.51    1.22
   4 -11   0    5.26    1.69
  -4  11   0    5.18    0.79
  -7  -4   0    2.32    1.47
  -7  -4   0    4.80    1.73
  10   1   0    3.77    0.70
   1 -11   0    5.44    1.87
 -11  10   0    3.21    1.49
   1 -11   0    2.50    1.61
  -1  11   0    3.90    0.79
 -10  -1   0    3.22    1.73
 -10  -1   0    5.03    1.90
 -12   3   0   62.05    5.09
   3   9   0   62.51    3.20
   9 -12   0   63.98    4.71
  -3  -9   0   55.04    4.97
  -3  -9   0   66.63    4.97
  -9  12   0   57.11    4.84
   6 -12   0    1.11    1.05
 -12   6   0   -0.55    0.94
   6 -12   0    1.00    0.98
   6   6   0    1.19    0.51
  -6  -6   0   -0.16    1.12
  -6  12   0    0.66    0.46
  -6  -6   0    1.99    1.32
   3 -12   0   66.12    5.29
   3 -12   0   63.93    4.81
 -12   9   0   63.31    5.08
   9   3   0   67.52    3.28
  -3  12   0   68.17    3.35
  -9  -3   0   75.76    5.67
  -9  -3   0   81.94    6.00
   0 -12   0  122.23    7.68
 -12  12   0  112.63    7.81
  12   0   0  131.16    5.37
   0  12   0  126.16    5.67
 -12   0   0  125.18    8.30
 -13   2   0    0.57    1.37
   2  11   0    1.23    0.65
 -11  13   0    1.04    1.64
  -2 -11   0    2.10    1.62
   5   8   0  123.22    5.41
 -13   5   0  118.85    7.62
   8 -13   0  110.25    7.09
  -5  -8   0  134.00    7.77
  -8  13   0  125.16    7.60
  -5  -8   0  105.62    7.66
   8   5   0  124.36    5.47
 -13   8   0  127.92    7.82
   5 -13   0  125.11    7.72
   5 -13   0  119.99    7.18
  -8  -5   0  132.69    8.26
  -5  13   0  118.67    5.32
  -8  -5   0  132.00    7.92
 -13  11   0    2.22    1.63
   2 -13   0    1.56    1.54
  11   2   0    1.52    0.55
  -2  13   0    1.59    0.69
   1  13   0   18.17    1.98
  -1 -13   0   18.70    3.60
  10 -14   0    7.85    2.23
   4  10   0    9.31    1.33
 -14   4   0    6.64    2.35
  -4 -10   0    6.97    2.28
 -10  14   0    7.64    2.51
   7   7   0    1.09    0.61
 -14   7   0    0.81    1.27
   7 -14   0   -1.10    1.23
  -7  -7   0    1.98    1.59
  -7  14   0   -0.32    1.26
   4 -14   0   11.01    2.48
 -14  10   0   10.46    2.63
  10   4   0    9.28    1.25
  -4  14   0    6.33    1.07
   1 -14   0   18.24    3.63
  -1  14   0   18.54    1.94
   3  12   0    1.04    0.80
  -3 -12   0   -0.62    1.44
   6   9   0    2.65    0.84
  -6  -9   0   -1.63    1.51
   6 -15   0    2.88    1.63
   9   6   0    1.83    0.74
  -6  15   0    2.86    0.80
  -9  -6   0    1.85    1.76
  12   3   0    0.25    0.55
   3 -15   0   -0.66    1.48
  -3  15   0   -0.09    0.65
   5  11   0    2.70    0.94
  -5 -11   0    1.34    1.91
   8   8   0   88.05    4.39
  -8  -8   0   80.17    6.93
   5 -16   0    0.87    1.76
  11   5   0    2.58    0.83
  -5  16   0    3.26    0.92
  -2  -1  -1    5.96    0.89
   3  -2  -1    6.70    0.92
  -2  -1  -1    6.42    0.90
  -1   3  -1    6.17    0.42
   3  -2  -1    6.35    0.87
  -1   3  -1    5.51    0.80
   2   1   1    5.57    0.42
   2   1   1    6.74    0.97
   1  -3   1    7.18    0.90
  -3   2   1    6.71    0.94
  -3   2   1    7.00    0.98
   1  -3   1    6.61    0.90
   2   0  -1    3.36    0.60
   0  -2  -1    3.33    0.58
   2   0  -1    4.61    0.71
  -2   2  -1    4.78    0.27
  -2   2  -1    5.11    0.57
  -2   2  -1    4.95    0.72
  -2   2  -1    4.19    0.56
   0  -2  -1    5.37    0.62
   2   0  -1    4.05    0.27
   2  -2   1    4.71    0.58
   0   2   1    3.59    0.30
   2  -2   1    3.46    0.61
  -2   0   1    4.55    0.69
   2  -2   1    4.34    0.55
  -2   0   1    4.74    0.69
   0   2   1    3.79    0.62
  -2   5  -1    0.13    0.21
   5  -3  -1    0.75    0.54
  -2   5  -1    0.49    0.47
  -3  -2  -1    0.61    0.52
   5  -3  -1    0.54    0.49
  -3  -2  -1    0.98    0.54
  -5   3   1    0.50    0.45
   2  -5   1    0.58    0.47
   2  -5   1    0.58    0.41
  -5   3   1    0.23    0.47
   3   2   1    0.42    0.22
   3   2   1    0.13    0.41
  -3   1  -1    6.93    0.37
  -3   1  -1    5.95    0.96
   1   2  -1    6.65    0.97
  -3   1  -1    8.46    1.01
   2  -3  -1    5.93    0.68
   1   2  -1    5.99    0.45
   2  -3  -1    6.55    0.84
  -2   3   1    5.44    0.36
   3  -1   1    5.61    0.35
  -2   3   1    5.22    0.75
  -1  -2   1    6.42    0.95
  -1  -2   1    8.25    1.03
  -2   3   1    6.24    0.86
   3  -1   1    8.07    0.97
   3  -1   1    6.54    1.00
  -3   4  -1   15.30    0.75
  -3   4  -1   15.71    1.27
   4  -1  -1   16.41    0.74
   4  -1  -1   18.00    1.51
  -1  -3  -1   13.78    1.61
  -1  -3  -1   16.44    1.31
  -3   4  -1   18.03    1.49
  -3   4  -1   17.82    1.36
   4  -1  -1   15.72    1.48
  -4   1   1   14.76    1.63
   1   3   1   13.18    0.83
   1   3   1   17.40    1.51
  -4   1   1   17.01    1.86
   3  -4   1   16.86    1.29
  -4  -3  -1    0.70    0.70
  -4  -3  -1   -0.18    0.47
   7  -4  -1    1.47    0.90
  -3   7  -1    1.56    0.38
  -7   4   1    0.85    0.78
   3  -7   1    1.00    0.68
   3  -7   1    1.52    0.69
   4   3   1    1.07    0.37
  -7   4   1    1.19    0.78
   4  -4  -1   80.08    3.96
   0   4  -1   77.58    3.18
   4  -4  -1   82.56    4.00
   0   4  -1   71.71    3.97
  -4   0  -1   79.83    4.15
   4  -4  -1   76.77    3.79
  -4   0  -1   78.49    4.04
  -4   4   1   78.37    3.97
   4   0   1   75.59    3.08
   4   0   1   85.57    4.06
   0  -4   1   80.75    3.90
  -4   4   1   78.13    3.98
   0  -4   1   78.95    4.06
  -4   4   1   80.01    3.85
   1  -4  -1   15.98    1.23
   3   1  -1   16.27    0.84
  -4   3  -1   15.73    1.29
  -4   3  -1   15.08    1.18
  -4   3  -1   14.66    0.68
   1  -4  -1   13.93    1.59
   3   1  -1   16.70    1.51
  -4   3  -1   16.92    1.79
  -1   4   1   17.47    1.47
  -3  -1   1   16.96    1.48
   4  -3   1   16.18    1.47
  -1   4   1   15.02    0.84
   4  -3   1   15.99    1.29
  -3  -1   1   16.39    1.51
  -2  -4  -1    4.47    1.02
   6  -2  -1    2.66    0.96
  -4   6  -1    3.79    0.86
  -4   6  -1    4.18    0.46
  -2  -4  -1    5.97    1.22
  -4   6  -1    3.25    1.02
   6  -2  -1    4.23    0.35
  -6   2   1    5.42    1.26
  -6   2   1    4.07    1.13
   4  -6   1    4.23    0.95
   2   4   1    4.00    1.16
   2   4   1    4.65    0.57
   4  -6   1    3.80    0.92
  -4   9  -1   68.54    4.46
  -5  -4  -1   69.76    4.57
  -4   9  -1   70.85    3.04
  -5  -4  -1   66.44    4.69
  -9   5   1   63.92    4.61
   5   4   1   67.70    3.13
   4  -9   1   70.96    4.44
  -9   5   1   63.98    4.47
   4  -9   1   76.46    4.37
  -1   6  -1   11.73    0.81
   6  -5  -1    9.93    1.57
  -5  -1  -1   13.05    1.96
  -5  -1  -1    8.84    1.61
   6  -5  -1    9.13    1.47
  -6   5   1    8.31    1.43
  -6   5   1    7.05    1.44
   5   1   1   10.40    1.69
  -6   5   1   11.90    1.64
   1  -6   1   13.46    1.85
   5   1   1   10.09    0.73
   1  -6   1   10.98    1.60
   2   3  -1    0.29    0.43
   3  -5  -1    0.60    0.47
   2   3  -1    0.06    0.19
  -5   2  -1    0.89    0.55
  -5   2  -1    0.63    0.49
  -5   2  -1    0.49    0.15
   3  -5  -1    0.91    0.43
   5  -2   1    0.61    0.16
  -3   5   1    1.26    0.57
  -2  -3   1    0.89    0.48
  -3   5   1    0.41    0.43
  -3   5   1    0.56    0.21
  -2  -3   1    0.47    0.49
   5  -2   1    0.73    0.51
  -5   5  -1   37.86    2.37
   5   0  -1   35.31    2.66
   0  -5  -1   37.68    2.42
   5   0  -1   37.21    1.65
  -5   5  -1   35.37    1.52
  -5   5  -1   36.19    2.48
  -5   5  -1   41.38    2.77
   0  -5  -1   40.35    2.75
   0   5   1   39.17    1.77
   5  -5   1   37.89    2.61
   5  -5   1   37.95    2.34
   0   5   1   36.48    2.66
  -5   0   1   39.29    2.76
  -5   0   1   35.12    2.65
  -3  -5  -1   26.01    2.91
  -5   8  -1   23.62    1.21
  -5   8  -1   18.95    2.45
   8  -3  -1   21.70    1.05
  -5   8  -1   20.64    2.54
  -3  -5  -1   23.97    2.84
  -8   3   1   25.22    3.14
   5  -8   1   24.21    2.22
   5  -8   1   23.37    2.09
  -8   3   1   24.56    3.01
   3   5   1   19.32    1.33
  -6  -5  -1    0.20    1.00
  -5  11  -1    0.77    0.42
  -6  -5  -1    1.22    1.11
   5 -11   1    0.59    1.05
   6   5   1    0.68    0.43
 -11   6   1    0.16    0.98
   5 -11   1    2.17    1.12
   8  -6  -1    1.36    0.96
  -6  -2  -1    1.28    0.78
  -2   8  -1    1.22    0.41
  -6  -2  -1    1.73    1.05
   2  -8   1    0.93    0.68
  -8   6   1    0.52    0.77
  -8   6   1    0.50    0.84
   2  -8   1    1.65    0.80
   6   2   1    1.15    0.38
  -6   1  -1   13.47    1.94
  -6   1  -1    8.80    1.57
   5  -6  -1   12.07    1.59
   5  -6  -1    9.70    1.49
   1   5  -1   10.47    0.81
  -5   6   1    9.56    1.59
  -5   6   1    8.78    1.48
  -1  -5   1    9.12    1.42
  -1  -5   1   12.52    1.93
  -5   6   1   11.24    1.64
  -5   6   1    9.94    0.58
   6  -1   1   10.20    0.65
   6  -1   1   14.35    1.99
  -6   4  -1    5.57    1.03
   2  -6  -1    5.72    1.20
   2  -6  -1    4.79    0.95
  -6   4  -1    5.17    1.23
   4   2  -1    3.26    1.15
   4   2  -1    5.22    0.60
  -6   4  -1    3.21    0.94
  -6   4  -1    3.85    0.31
  -2   6   1    4.15    0.51
   6  -4   1    5.06    1.09
  -4  -2   1    4.54    1.13
  -2   6   1    3.12    0.99
  -4  -2   1    5.45    1.25
  -6   7  -1    7.95    1.46
  -1  -6  -1    6.19    1.51
  -6   7  -1    8.34    0.55
  -6   7  -1    6.45    1.49
   7  -1  -1    7.67    0.60
  -1  -6  -1    7.84    1.42
  -7   1   1    6.43    1.50
  -7   1   1    8.18    1.64
   6  -7   1    9.40    1.45
   1   6   1    8.59    0.87
  -4  -6  -1    3.24    1.28
  -6  10  -1    3.41    0.54
  -4  -6  -1    3.82    1.50
  -6  10  -1    2.22    1.22
 -10   4   1    4.23    1.68
   4   6   1    3.48    0.67
 -10   4   1    5.23    1.57
   6 -10   1    3.59    1.29
  -7  -6  -1    0.34    1.25
  -6  13  -1    1.08    0.53
  -7  -6  -1    2.28    1.45
   6 -13   1    0.55    1.15
   7   6   1    1.45    0.60
   6 -13   1    1.59    1.27
 -13   7   1    0.00    1.17
  -3  10  -1   19.05    1.29
  -7  -3  -1   14.44    2.50
  -7  -3  -1   18.51    2.87
   7   3   1   14.58    1.17
   3 -10   1   16.05    2.28
 -10   7   1   14.63    2.55
   3 -10   1   13.23    2.36
   0   7  -1    2.12    0.52
  -7   0  -1    1.20    0.86
   7  -7  -1    2.30    0.98
  -7   0  -1    1.33    0.88
  -7   7   1   -0.46    0.67
   0  -7   1    1.69    0.85
   7   0   1    2.90    0.46
   0  -7   1    1.77    0.92
  -7   7   1    1.96    0.88
  -7   3  -1    1.02    0.21
   3   4  -1    0.50    0.33
   4  -7  -1    1.45    0.81
  -7   3  -1    3.11    0.97
  -7   3  -1    1.34    0.84
   4  -7  -1    1.76    0.66
   7  -3   1    0.97    0.74
  -3  -4   1    0.93    0.64
  -4   7   1    1.87    0.83
   7  -3   1    1.61    0.26
  -4   7   1    0.97    0.31
  -3  -4   1    2.49    0.91
   1  -7  -1    7.41    1.41
  -7   6  -1    7.51    0.47
   6   1  -1    8.42    0.70
   1  -7  -1    7.95    1.62
  -7   6  -1    9.23    1.78
  -7   6  -1   10.32    1.67
  -6  -1   1    9.04    1.76
  -6  -1   1   10.46    1.91
  -1   7   1    8.62    0.86
  -2  -7  -1   -0.59    0.59
  -7   9  -1    0.32    0.25
  -2  -7  -1   -0.87    0.68
  -7   9  -1    0.13    0.71
   9  -2  -1    0.40    0.27
  -7   9  -1    1.24    1.68
  -9   2   1    0.05    0.84
  -9   2   1    0.83    0.81
   7  -9   1    0.25    0.72
   2   7   1    0.07    0.34
  -5  -7  -1   -0.13    0.99
  -5  -7  -1    0.23    0.90
  -7  12  -1    1.34    0.47
  -7  12  -1    0.86    0.99
 -12   5   1   -0.25    1.01
   5   7   1    0.26    0.46
   7 -12   1   -0.54    0.93
  -8  -7  -1    4.19    2.02
   8   7   1    1.21    0.71
  -8  -4  -1    8.96    2.25
  -8  -4  -1    8.77    2.31
   4 -12   1   14.54    2.71
   4 -12   1   11.47    2.08
   8   4   1    7.28    1.04
 -12   8   1    6.95    1.98
  -8  -1  -1    7.21    1.97
  -1   9  -1    6.93    0.93
  -8  -1  -1    7.90    1.90
   1  -9   1    8.53    1.73
   1  -9   1    7.51    1.82
   8   1   1    6.86    0.80
  -9   8   1    8.38    1.90
   2   6  -1    0.45    0.34
   6  -8  -1    0.38    0.61
  -8   2  -1    0.82    0.81
  -8   2  -1    1.75    0.87
  -6   8   1    0.48    0.71
  -6   8   1    1.17    0.30
  -2  -6   1    0.55    0.73
   8  -2   1    0.78    0.25
  -6   8   1    0.32    0.61
  -2  -6   1    1.26    0.81
   3  -8  -1   22.33    2.02
  -8   5  -1   19.68    2.65
  -8   5  -1   25.23    2.82
  -8   5  -1   20.99    0.93
   3  -8  -1   22.01    2.63
   5   3  -1   18.30    1.21
  -5  -3   1   18.46    2.43
   8  -5   1   20.87    0.94
  -5  -3   1   21.47    2.76
  -3   8   1   21.22    1.23
   0  -8  -1   37.63    3.34
  -8   8  -1   39.95    1.65
   8   0  -1   37.70    1.89
  -8   8  -1   43.09    3.57
  -8   8  -1   41.94    3.31
   0  -8  -1   43.25    3.19
   0   8   1   35.74    2.06
  -8   0   1   34.44    3.31
  -8   0   1   42.77    3.57
  -3  -8  -1    0.29    1.00
  -8  11  -1    1.47    0.41
  -3  -8  -1    1.36    1.19
  -8  11  -1    2.00    1.26
   3   8   1    1.74    0.60
   8 -11   1    1.43    0.99
 -11   3   1   -0.20    0.88
  -8  14  -1   -0.94    1.25
  -6  -8  -1    0.77    1.46
   6   8   1    0.27    0.51
   8 -14   1    1.97    1.59
 -14   6   1   -0.70    1.17
  -9  -5  -1    9.58    2.64
  -5  14  -1    9.82    1.21
 -14   9   1    4.53    2.08
   9   5   1    9.14    1.27
   5 -14   1    7.11    1.97
  -2  11  -1    0.08    0.48
  -9  -2  -1   -0.50    0.76
  -9  -2  -1    1.63    1.20
   9   2   1    0.07    0.35
   2 -11   1   -1.01    0.76
 -11   9   1   -0.31    1.02
   2 -11   1    1.16    1.22
   8  -9  -1    8.25    1.77
   1   8  -1    8.69    1.02
  -9   1  -1    8.00    1.96
  -9   1  -1    6.21    1.73
  -8   9   1    8.02    1.94
  -1  -8   1   10.47    1.95
  -1  -8   1    9.85    2.15
   9  -1   1    7.37    0.77
   5  -9  -1   67.72    4.42
  -9   4  -1   66.87    4.47
   5  -9  -1   66.87    4.09
  -9   4  -1   68.23    4.77
   4   5  -1   69.15    3.17
  -4  -5   1   73.06    4.88
  -5   9   1   70.03    2.96
   9  -4   1   68.24    2.77
  -4  -5   1   66.70    4.44
  -5   9   1   77.09    4.91
  -9   7  -1    0.37    0.85
   7   2  -1    0.29    0.34
  -9   7  -1    0.53    0.77
   2  -9  -1    1.00    0.97
   2  -9  -1   -0.29    0.56
  -7  -2   1   -0.02    0.89
  -2   9   1    0.16    0.35
  -7  -2   1   -1.43    0.59
  10  -1  -1    0.20    0.31
  -1  -9  -1    0.61    0.98
  -1  -9  -1    0.19    0.88
  -9  10  -1    1.10    0.97
 -10   1   1    0.17    1.03
 -10   1   1    1.32    1.13
   1   9   1    0.29    0.47
  -9  13  -1   11.74    2.61
  -4  -9  -1    4.17    1.92
  -4  -9  -1    6.01    1.95
   9 -13   1   12.99    2.41
   4   9   1    6.02    1.13
 -13   4   1    7.43    2.24
  -7  -9  -1   -0.85    1.63
   7   9   1    0.44    0.69
  -6  16  -1    2.22    0.80
   6 -16   1    0.96    1.56
  10   6   1    1.49    0.75
  -3  13  -1    1.66    0.68
 -10  -3  -1    1.17    1.54
 -10  -3  -1    1.24    1.60
   3 -13   1    2.46    1.68
   3 -13   1    1.50    1.29
  10   3   1    0.89    0.51
 -13  10   1    1.12    1.44
   0  10  -1    1.32    0.55
 -10   0  -1    0.64    1.15
 -10   0  -1    0.32    1.19
   0 -10   1    1.12    1.15
   0 -10   1    0.59    1.03
 -10  10   1    1.35    1.16
  10   0   1    0.00    0.30
   3   7  -1   13.20    1.17
   7 -10  -1   15.46    2.37
 -10   3  -1   12.16    2.47
 -10   3  -1   14.74    2.47
  -7  10   1   14.83    0.92
  10  -3   1   12.85    0.87
  -3  -7   1   22.31    3.12
  -3  -7   1   13.95    2.47
  -7  10   1   13.18    2.45
 -10   6  -1    2.71    1.42
   6   4  -1    2.37    0.60
 -10   6  -1    3.33    1.29
   4 -10  -1    5.06    1.47
   4 -10  -1    2.92    1.07
  -6  -4   1    3.53    1.54
  -6  -4   1    4.82    1.61
  -4  10   1    3.19    0.61
 -10   9  -1    0.90    0.99
   9   1  -1    0.77    0.39
   1 -10  -1   -0.01    1.02
   1 -10  -1    0.65    0.92
  -9  -1   1    0.76    1.32
  -1  10   1    0.53    0.46
  -9  -1   1    1.86    1.25
  -2 -10  -1    0.19    1.16
 -10  12  -1    0.14    1.18
  -2 -10  -1   -0.05    1.08
   2  10   1   -0.06    0.46
 -12   2   1   -0.29    1.22
  -5 -10  -1    1.29    1.54
   5  10   1    0.37    0.65
  -4  15  -1    0.21    0.56
   4 -15   1    1.44    1.57
  11   4   1    0.01    0.48
 -11  -1  -1    4.25    1.92
  -1  12  -1    3.33    0.80
 -11  -1  -1    1.77    2.66
   1 -12   1    0.41    1.43
  11   1   1    1.76    0.59
 -12  11   1    1.83    1.48
   1 -12   1    0.64    1.26
   9 -11  -1   -0.07    0.83
 -11   2  -1    1.04    1.16
   2   9  -1    0.28    0.45
 -11   2  -1    0.60    1.10
  -2  -9   1    0.19    1.04
  -9  11   1   -0.39    0.97
  11  -2   1    0.02    0.29
  -2  -9   1   -0.12    0.93
   6 -11  -1   -0.19    0.60
 -11   5  -1    1.03    0.98
   6 -11  -1   -0.02    0.80
   5   6  -1    0.19    0.40
  -5  -6   1   -0.10    0.86
  -6  11   1    1.22    0.42
  -6  11   1    1.72    1.17
  -5  -6   1    0.26    0.99
   3 -11  -1    1.51    1.22
   3 -11  -1    0.09    0.81
   8   3  -1    0.43    0.38
 -11   8  -1    2.60    1.18
  -8  -3   1    1.27    1.29
  -8  -3   1    0.38    1.00
  -3  11   1    0.67    0.51
   0 -11  -1   -0.83    1.12
 -11  11  -1    0.78    1.21
  11   0  -1    0.32    0.35
   0 -11  -1    0.75    1.09
 -11   0   1    0.73    1.34
   0  11   1    0.22    0.49
  -3 -11  -1    1.32    1.63
 -11  14  -1    0.52    1.54
   3  11   1    1.14    0.67
  -2  14  -1   -0.33    0.58
   2 -14   1   -0.33    1.35
  12   2   1   -0.24    0.40
 -12   1  -1    0.46    1.31
   1  11  -1    2.56    0.77
 -11  12   1    1.85    1.69
  12  -1   1    2.19    0.59
  -1 -11   1    1.28    1.45
  -1 -11   1    4.22    1.72
   8 -12  -1    4.66    1.79
   4   8  -1    5.63    0.94
 -12   4  -1    9.62    2.25
  -4  -8   1   12.10    2.69
  -8  12   1    6.07    1.90
  -4  -8   1    6.69    2.13
   7   5  -1    0.66    0.45
 -12   7  -1    0.76    1.08
   5 -12  -1    0.42    0.92
   5 -12  -1    0.84    1.17
  -5  12   1   -0.36    0.38
  -7  -5   1    0.13    1.03
  -7  -5   1    0.91    1.09
 -12  10  -1    0.23    1.30
   2 -12  -1    0.34    1.14
   2 -12  -1   -0.10    1.14
  10   2  -1    0.38    0.41
 -10  -2   1    0.52    1.41
  -2  12   1   -0.19    0.49
 -10  -2   1    1.23    1.27
  -1 -12  -1    3.26    1.88
 -12  13  -1    3.31    1.83
   1  12   1    3.13    0.86
   0  13  -1   10.24    1.44
   0 -13   1   11.82    2.57
  10 -13  -1    0.97    1.25
 -13   3  -1    0.75    1.48
   3  10  -1    1.38    0.64
  -3 -10   1    1.73    1.49
 -10  13   1    1.99    1.78
   7 -13  -1   -0.09    1.13
 -13   6  -1    1.74    1.43
   6   7  -1    2.10    0.67
  -7  13   1    1.93    0.60
  -6  -7   1    1.94    1.54
  -6  -7   1    1.62    1.39
  -7  13   1    1.46    1.39
   4 -13  -1    6.45    2.10
 -13   9  -1    6.65    2.07
   4 -13  -1    4.29    1.53
   9   4  -1    5.02    0.93
  -9  -4   1    5.14    1.90
  -4  13   1    7.53    1.06
  -9  -4   1    4.48    2.01
  12   1  -1    1.65    0.61
   1 -13  -1    1.55    1.32
 -13  12  -1    2.26    1.83
  -1  13   1    2.35    0.81
  -2 -13  -1   -2.33    1.61
   2  13   1   -0.07    0.76
   2  12  -1    0.22    0.64
  -2 -12   1   -0.08    1.63
 -14   5  -1    7.78    2.38
   9 -14  -1    3.82    1.94
   5   9  -1    8.30    1.22
  -5  -9   1    5.30    2.01
  -9  14   1    6.67    2.54
   6 -14  -1    1.96    1.39
   8   6  -1    0.92    0.57
 -14   8  -1    0.70    1.40
  -8  -6   1    0.01    1.36
  -6  14   1    1.20    0.59
   3 -14  -1    1.66    1.53
  11   3  -1    0.36    0.51
 -14  11  -1    0.76    1.72
  -3  14   1    0.66    0.60
   0 -14  -1    5.75    2.39
   0  14   1    6.49    1.28
   4  11  -1   -0.51    0.63
  -4 -11   1   -0.77    1.64
   7   8  -1    0.98    0.66
  -7  -8   1    1.76    1.85
   5 -15  -1   -1.60    1.16
  10   5  -1    1.44    0.67
  -5  15   1   -0.11    0.52
   2 -15  -1    0.77    1.59
  -2  15   1    1.66    0.81
   6  10  -1    1.68    0.84
  -6 -10   1    2.33    2.09
   9   7  -1    0.71    0.61
  -1   1  -2  225.76    8.18
  -1   1  -2  226.95    8.51
   1   0  -2  223.64    8.51
  -1   1  -2  227.35    8.42
  -1   1  -2  230.51    8.15
   0   1   2  242.01    8.47
  -1   0   2  226.53    8.42
  -1   0   2  203.51    8.49
   1  -1   2  225.89    8.51
   0   1   2  203.64    8.14
   1  -1   2  228.13    8.17
   0   1   2  220.25    8.21
   2  -2  -2   41.27    2.16
   2  -2  -2   38.98    1.97
   0   2  -2   43.93    1.70
  -2   0  -2   44.08    2.21
   0   2  -2   43.18    2.12
  -2   0  -2   41.22    2.03
   0   2  -2   42.61    2.16
  -2   0  -2   40.39    1.66
   2   0   2   43.60    1.67
  -2   2   2   40.91    2.08
   0  -2   2   41.94    2.11
  -2   2   2   39.24    1.98
   2   0   2   42.37    2.06
   0  -2   2   44.09    2.16
  -2   3  -2  233.15    8.50
  -1  -2  -2  234.24    9.06
   3  -1  -2  237.45    9.25
   3  -1  -2  233.46    9.31
  -2   3  -2  221.94    9.24
  -2   3  -2  215.36    8.93
   3  -1  -2  235.31    8.42
  -1  -2  -2  239.21    9.28
   1   2   2  235.46    8.56
   2  -3   2  227.04    9.09
   2  -3   2  227.82    8.94
  -3   1   2  234.04    9.31
   1   2   2  233.28    9.25
  -3   1   2  228.64    9.23
  -3  -1  -2  164.57    6.77
  -3  -1  -2  157.32    5.83
  -1   4  -2  154.96    6.64
  -1   4  -2  156.08    5.85
  -3  -1  -2  153.33    6.70
   4  -3  -2  148.45    6.60
   4  -3  -2  153.28    6.72
  -4   3   2  148.03    6.58
   3   1   2  162.00    6.77
   1  -4   2  152.09    6.57
   3   1   2  155.34    5.84
  -4   3   2  147.61    6.74
  -4   3   2  151.76    6.55
   1  -4   2  151.98    6.62
   2   1  -2  227.03    9.28
   2   1  -2  228.28    8.48
   1  -3  -2  226.04    9.16
   2   1  -2  230.26    9.23
  -3   2  -2  231.81    9.32
  -3   2  -2  241.61    8.94
  -3   2  -2  224.34    8.40
   1  -3  -2  235.61    8.80
   3  -2   2  234.64    8.91
  -2  -1   2  223.92    9.27
  -1   3   2  228.44    8.46
  -2  -1   2  227.37    9.16
   3  -2   2  227.88    9.27
  -1   3   2  231.39    9.18
  -3   5  -2   10.23    0.64
   5  -2  -2   10.63    0.51
  -2  -3  -2   10.49    1.55
   5  -2  -2   10.14    1.53
  -2  -3  -2    9.55    1.31
  -3   5  -2    9.38    1.26
   5  -2  -2    8.86    1.39
  -3   5  -2   11.86    1.54
   2   3   2    8.75    1.42
   2   3   2    9.78    0.70
  -5   2   2   11.60    1.61
  -5   2   2   10.53    1.49
   3  -5   2   10.60    1.34
   3  -5   2   12.68    1.48
   6  -4  -2   -0.60    0.53
   6  -4  -2    0.06    0.44
  -2   6  -2   -0.40    0.44
  -4  -2  -2    0.63    0.60
  -4  -2  -2   -0.16    0.43
  -2   6  -2    0.09    0.23
   4   2   2    0.71    0.27
  -6   4   2   -0.39    0.38
  -6   4   2    0.18    0.41
   4   2   2    0.40    0.56
   2  -6   2   -0.17    0.39
  -6   4   2   -0.89    0.39
   2  -6   2    0.16    0.42
  -4   1  -2  161.43    7.03
   1   3  -2  153.30    5.99
   1   3  -2  153.89    6.91
   3  -4  -2  157.22    6.56
  -4   1  -2  161.01    6.74
   3  -4  -2  156.01    6.74
  -4   1  -2  158.14    5.89
  -1  -3   2  159.18    6.94
   4  -1   2  159.88    6.72
  -3   4   2  159.16    6.74
  -3   4   2  162.82    5.83
  -1  -3   2  160.63    6.80
  -3   4   2  158.34    6.86
   4  -1   2  154.68    5.89
  -3   4   2  152.32    6.57
   4   0  -2  883.74   31.66
   4   0  -2  834.48   29.72
  -4   4  -2  824.78   30.97
  -4   4  -2  794.49   30.49
   4   0  -2  847.07   31.07
  -4   4  -2  802.50   30.37
  -4   4  -2  840.08   29.66
   0  -4  -2  844.52   30.51
   0  -4  -2  806.98   30.86
   0   4   2  805.92   29.80
   0   4   2  820.42   30.91
  -4   0   2  807.83   31.00
   4  -4   2  760.18   30.77
   4  -4   2  820.73   30.36
  -4   0   2  802.36   30.89
  -4   7  -2   54.77    2.49
  -3  -4  -2   60.74    3.68
  -4   7  -2   56.11    3.75
  -4   7  -2   57.75    4.23
  -3  -4  -2   62.15    3.93
   7  -3  -2   62.88    4.40
   4  -7   2   56.69    3.49
   3   4   2   59.45    2.65
   4  -7   2   66.12    3.66
  -7   3   2   59.35    3.87
  -7   3   2   62.85    3.95
  -5  -3  -2   25.96    3.04
  -5  -3  -2   25.30    3.02
   8  -5  -2   23.84    2.96
  -3   8  -2   24.80    1.40
  -8   5   2   20.50    2.77
   5   3   2   24.94    1.43
  -8   5   2   26.68    3.16
   3  -8   2   24.74    2.79
   3  -8   2   24.58    2.25
  -5   0  -2    1.91    0.75
   5  -5  -2    1.55    0.70
   5  -5  -2   -0.22    0.39
  -5   0  -2    0.49    0.50
   0   5  -2    1.46    0.72
  -5   0  -2    1.82    0.33
   5  -5  -2    0.89    0.58
   0   5  -2    0.84    0.31
   5   0   2    1.87    0.75
   0  -5   2    1.17    0.61
  -5   5   2    0.82    0.61
   0  -5   2    1.30    0.65
  -5   5   2    1.18    0.61
  -5   5   2    0.72    0.54
   5   0   2    2.01    0.34
  -5   3  -2   10.23    1.32
   3   2  -2   10.91    1.57
   2  -5  -2    8.30    1.27
   2  -5  -2    7.61    1.03
   3   2  -2   10.39    0.67
  -5   3  -2    8.19    0.49
  -5   3  -2    9.41    1.54
   5  -3   2   11.01    1.40
  -2   5   2    7.97    0.61
  -2   5   2    9.53    1.43
  -3  -2   2   13.03    1.68
  -3  -2   2   10.62    1.63
  -5   6  -2    3.83    1.08
  -1  -5  -2    3.93    1.14
   6  -1  -2    3.93    0.43
  -1  -5  -2    5.83    1.15
  -5   6  -2    3.12    0.93
  -5   6  -2    2.98    0.83
  -5   6  -2    3.53    0.41
  -6   1   2    4.60    1.13
  -6   1   2    2.90    1.06
   5  -6   2    4.38    0.96
   1   5   2    4.42    0.56
  -5   9  -2   84.68    5.14
  -4  -5  -2   82.81    5.28
  -4  -5  -2   82.63    4.98
  -5   9  -2   84.22    3.49
   5  -9   2   82.01    4.80
  -9   4   2   80.52    5.24
   4   5   2   81.99    3.67
   5  -9   2   80.55    4.85
  -9   4   2   84.93    5.37
  -4  10  -2    0.60    0.41
  -6  -4  -2    0.68    0.98
  -6  -4  -2    0.22    0.94
   4 -10   2    0.99    0.85
 -10   6   2    0.58    0.92
   6   4   2    0.77    0.40
   4 -10   2    0.36    0.78
  -6  -1  -2   22.40    2.70
   7  -6  -2   20.04    2.38
  -6  -1  -2   20.81    2.61
  -1   7  -2   19.29    1.22
  -7   6   2   19.58    2.39
  -7   6   2   15.78    2.23
   1  -7   2   20.33    2.26
   1  -7   2   17.40    2.29
   6   1   2   19.12    1.13
  -6   2  -2    0.09    0.48
  -6   2  -2    0.43    0.47
  -6   2  -2    0.17    0.14
   2   4  -2   -0.21    0.23
   4  -6  -2   -0.24    0.36
   6  -2   2    0.42    0.52
  -2  -4   2    0.11    0.46
  -4   6   2    0.12    0.39
   6  -2   2    0.07    0.14
  -2  -4   2   -0.01    0.47
  -4   6   2    0.00    0.52
  -4   6   2    0.40    0.20
  -4   6   2    0.09    0.45
   1  -6  -2    4.10    1.13
  -6   5  -2    4.20    0.34
  -6   5  -2    4.41    1.24
   5   1  -2    2.98    0.44
  -6   5  -2    5.44    1.01
  -6   5  -2    4.51    1.02
   1  -6  -2    4.80    0.99
   6  -5   2    3.45    0.86
  -1   6   2    4.19    0.56
  -5  -1   2    2.14    0.97
  -5  -1   2    4.56    1.21
  -2  -6  -2   89.07    5.04
  -2  -6  -2   94.53    5.49
   8  -2  -2   93.89    3.61
  -6   8  -2   90.00    3.64
  -6   8  -2   91.97    5.42
  -6   8  -2   88.62    5.04
  -8   2   2   78.88    5.20
   2   6   2   90.72    3.92
  -8   2   2   91.15    5.48
   6  -8   2   96.14    4.98
  -5  -6  -2   20.41    3.27
  -5  -6  -2   20.18    2.99
  -6  11  -2   16.41    1.17
   6 -11   2   13.98    2.38
   6 -11   2   16.70    2.62
 -11   5   2   19.49    3.10
   5   6   2   15.59    1.30
  -7  -5  -2   12.16    2.67
  -7  -5  -2    9.97    2.43
  -5  12  -2    9.73    1.08
   5 -12   2   11.10    2.31
   5 -12   2    9.50    2.19
   7   5   2   10.50    1.23
 -12   7   2    7.79    2.17
  -7  -2  -2   17.15    2.60
  -2   9  -2   16.95    1.23
  -7  -2  -2   17.60    2.65
   2  -9   2   14.61    2.46
   7   2   2   15.95    1.13
  -9   7   2   18.30    2.74
   2  -9   2   20.08    2.69
   6  -7  -2   18.04    2.19
   1   6  -2   20.82    1.25
  -7   1  -2   27.08    2.95
  -7   1  -2   22.52    2.81
  -6   7   2   18.06    0.87
  -6   7   2   18.75    2.38
   7  -1   2   18.08    1.03
  -1  -6   2   24.94    2.91
  -6   7   2   14.28    2.03
  -1  -6   2   14.45    1.97
  -7   4  -2   60.37    3.90
   3  -7  -2   60.88    3.70
  -7   4  -2   56.65    2.27
  -7   4  -2   62.15    3.61
   3  -7  -2   52.33    3.16
   4   3  -2   54.80    2.53
   7  -4   2   56.83    3.46
  -3   7   2   58.61    2.47
  -4  -3   2   51.32    3.55
  -4  -3   2   59.40    3.87
  -7   7  -2   11.55    0.66
   0  -7  -2   13.34    2.14
  -7   7  -2   11.88    2.05
  -7   7  -2   11.15    1.78
   0  -7  -2   10.65    1.66
   7   0  -2   10.81    0.78
   0   7   2   10.70    0.92
  -7   0   2   13.14    2.22
  -7   0   2   12.57    2.10
  -7  10  -2   11.78    0.89
  -3  -7  -2   13.37    2.19
  -7  10  -2   12.46    2.16
  10  -3  -2   12.67    0.81
  -3  -7  -2   10.53    2.27
   7 -10   2   12.72    2.06
   3   7   2   13.58    1.18
 -10   3   2   15.44    2.81
 -10   3   2    8.96    1.99
  -7  13  -2    0.17    0.44
  -6  -7  -2    0.50    1.19
  -6  -7  -2    0.65    1.22
  -7  13  -2   -0.43    1.06
   6   7   2   -0.45    0.41
   7 -13   2   -0.05    1.14
 -13   6   2   -0.20    1.05
  -6  14  -2    0.54    0.51
  -8  -6  -2    0.10    1.24
   6 -14   2   -0.43    1.08
 -14   8   2   -1.69    1.24
   6 -14   2   -0.11    1.35
   8   6   2   -0.04    0.47
  -3  11  -2   12.19    1.23
  -8  -3  -2   14.95    2.86
  -8  -3  -2   10.59    2.34
 -11   8   2   11.46    2.38
   3 -11   2   15.34    2.53
   3 -11   2    8.03    1.97
   8   3   2   10.80    1.15
   0   8  -2  189.42    7.63
  -8   0  -2  188.05    9.49
  -8   0  -2  194.73    9.43
  -8   8   2  191.92    9.40
   0  -8   2  195.13    9.22
   8   0   2  193.33    7.45
   0  -8   2  185.55    9.42
   3   5  -2   24.02    1.46
  -8   3  -2   25.91    2.37
  -8   3  -2   23.98    1.16
  -8   3  -2   24.92    2.98
   5  -8  -2   25.08    2.35
  -5   8   2   23.08    1.21
  -3  -5   2   31.15    3.35
  -5   8   2   23.74    2.65
   8  -3   2   23.13    1.17
  -3  -5   2   28.85    3.27
  -5   8   2   23.90    2.87
   2  -8  -2   97.14    5.40
  -8   6  -2   85.45    5.43
  -8   6  -2   86.42    3.45
  -8   6  -2   94.89    5.15
   6   2  -2   86.21    3.77
   2  -8  -2   92.08    4.83
  -2   8   2   95.01    3.84
  -6  -2   2   84.35    5.42
  -6  -2   2   94.51    5.42
  -8   9  -2   52.19    2.25
  -1  -8  -2   56.75    3.89
   9  -1  -2   50.53    2.37
  -1  -8  -2   59.86    4.41
  -8   9  -2   54.45    3.95
   1   8   2   57.32    2.69
  -9   1   2   49.27    4.14
  -9   1   2   48.33    4.13
   8  -9   2   50.42    3.60
  -8  12  -2   76.34    5.41
  -4  -8  -2   77.56    5.72
  -4  -8  -2   76.48    5.31
  -8  12  -2   73.14    3.35
   8 -12   2   74.49    5.06
 -12   4   2   68.29    5.49
   4   8   2   72.25    3.60
  -7  -8  -2    0.13    1.38
   7   8   2   -0.10    0.44
  -9  -7  -2    2.52    1.97
   9   7   2    2.90    0.95
  -9  -4  -2   58.54    5.11
  -4  13  -2   57.69    3.00
  -9  -4  -2   58.38    5.22
   4 -13   2   56.62    4.95
   4 -13   2   52.70    4.53
   9   4   2   58.49    3.01
 -13   9   2   54.41    4.98
  -9  -1  -2    9.98    2.32
  -1  10  -2    9.95    1.14
  -9  -1  -2   12.19    2.55
 -10   9   2   11.92    2.49
   1 -10   2   13.30    2.52
   1 -10   2    7.21    1.94
   9   1   2   10.45    1.06
  -9   2  -2   15.03    2.66
   2   7  -2   13.31    1.18
   7  -9  -2   19.65    2.53
  -9   2  -2   15.92    2.50
   9  -2   2   17.37    1.02
  -7   9   2   20.28    2.87
  -2  -7   2   11.99    2.33
  -2  -7   2   12.45    2.07
  -7   9   2   18.25    0.91
   4  -9  -2   84.68    4.63
   5   4  -2   81.29    3.62
  -9   5  -2   86.75    5.55
  -9   5  -2   79.66    4.89
  -9   5  -2   80.25    3.23
   4  -9  -2   95.05    5.29
  -5  -4   2   84.91    5.11
   9  -5   2   80.85    3.24
  -5  -4   2   75.73    5.28
  -4   9   2   85.23    3.52
  -9   8  -2   50.09    3.76
  -9   8  -2   58.02    4.61
  -9   8  -2   50.34    2.15
   8   1  -2   48.60    2.38
   1  -9  -2   52.64    3.66
   1  -9  -2   55.07    4.13
  -8  -1   2   50.19    4.09
  -8  -1   2   42.43    3.87
  -1   9   2   51.15    2.53
  -2  -9  -2   13.67    2.55
  -9  11  -2    6.95    1.95
  -2  -9  -2    8.21    2.19
 -11   2   2    7.18    2.12
   9 -11   2   11.46    2.19
   2   9   2    7.88    1.08
  -5  -9  -2    2.96    1.74
  -9  14  -2    2.80    1.64
   5   9   2    3.84    0.91
 -14   5   2    2.67    3.04
   9 -14   2    4.33    1.85
  -5  15  -2    5.23    1.05
 -10  -5  -2    6.80    2.46
   5 -15   2    2.15    1.72
  10   5   2    5.50    1.02
 -10  -2  -2    6.56    2.30
  -2  12  -2    4.86    0.96
 -10  -2  -2    4.39    1.95
 -12  10   2    9.32    2.60
   2 -12   2    1.56    1.42
   2 -12   2    3.92    1.60
  10   2   2    5.41    0.86
 -10   1  -2   15.00    2.68
   1   9  -2   10.43    1.21
 -10   1  -2    9.13    2.26
  10  -1   2   10.85    1.01
  -1  -9   2    9.06    2.10
  -9  10   2   11.21    2.34
  -1  -9   2   10.88    2.38
 -10   4  -2    0.87    1.06
 -10   4  -2    0.78    0.84
   4   6  -2    1.18    0.48
   6 -10  -2   -0.08    0.80
  -4  -6   2   -0.41    0.80
  -4  -6   2    0.67    0.91
  10  -4   2    0.98    0.29
  -6  10   2    3.43    1.25
  -6  10   2    1.32    0.40
   7   3  -2   12.01    1.03
   3 -10  -2   13.82    2.37
 -10   7  -2   11.32    2.67
   3 -10  -2   10.80    1.80
 -10   7  -2   15.09    2.39
  -3  10   2   13.33    1.10
  -7  -3   2   13.08    2.56
  -7  -3   2   10.68    2.31
   0 -10  -2    1.30    1.14
   0 -10  -2    0.68    1.12
 -10  10  -2    1.42    1.09
  10   0  -2    0.64    0.41
   0  10   2    1.24    0.55
 -10   0   2    1.52    1.70
 -10   0   2    0.58    1.18
  -3 -10  -2    2.13    1.50
 -10  13  -2   -2.66    1.15
 -13   3   2    0.88    1.36
  10 -13   2   -1.37    0.94
   3  10   2   -0.49    0.46
  -6 -10  -2   13.64    3.46
   6  10   2    9.21    1.53
  -3  14  -2    6.01    1.13
   3 -14   2    2.77    1.75
  11   3   2    4.64    0.90
   0  11  -2   -0.23    0.44
 -11   0  -2   -0.87    1.14
 -11   0  -2    0.03    1.14
 -11  11   2   -0.13    1.24
   0 -11   2    1.12    1.26
   0 -11   2   -0.21    1.20
  11   0   2   -0.27    0.30
 -11   3  -2   11.19    2.65
   8 -11  -2    7.58    1.83
   3   8  -2   13.13    1.35
 -11   3  -2   10.32    2.34
  -3  -8   2   12.95    2.75
  -3  -8   2   17.35    2.93
  -8  11   2   11.67    2.44
  11  -3   2   10.82    0.85
 -11   6  -2   20.00    2.99
   5 -11  -2   20.40    2.64
   5 -11  -2   14.77    2.52
   6   5  -2   14.22    1.24
  -6  -5   2   12.67    2.59
  -5  11   2   15.81    1.17
  -6  -5   2   17.95    2.94
   9   2  -2    7.90    0.98
   2 -11  -2    7.41    2.01
 -11   9  -2    7.76    1.91
   2 -11  -2    8.31    1.83
  -9  -2   2    9.18    2.26
  -9  -2   2    5.35    2.03
  -2  11   2    7.66    1.00
  -1 -11  -2   -0.26    1.22
 -11  12  -2    1.00    1.44
  -1 -11  -2   -0.27    1.20
 -12   1   2    1.17    1.37
   1  11   2    0.71    0.58
  -4 -11  -2    1.95    1.63
   4  11   2    0.56    0.69
  -1  13  -2   14.82    1.62
   1 -13   2   15.98    3.19
  12   1   2   15.47    1.52
   2  10  -2    5.22    0.97
 -12   2  -2    6.85    2.08
  -2 -10   2    4.24    1.94
  -2 -10   2    5.39    1.79
 -10  12   2    3.61    1.92
   5   7  -2    9.30    1.17
   7 -12  -2    4.18    1.73
 -12   5  -2   11.73    2.38
  -7  12   2    8.51    2.19
  -5  -7   2    6.50    2.14
  -7  12   2   11.26    1.03
  -5  -7   2    8.33    2.08
   4 -12  -2   82.11    5.73
   4 -12  -2   75.67    4.98
   8   4  -2   74.66    3.63
 -12   8  -2   75.33    5.37
  -8  -4   2   79.98    6.02
  -8  -4   2   71.41    5.58
  -4  12   2   81.91    3.63
   1 -12  -2   -0.08    1.32
   1 -12  -2    1.00    1.10
 -12  11  -2    1.84    1.53
  11   1  -2    0.87    0.47
  -1  12   2    0.49    0.53
 -11  -1   2   -0.09    1.30
  -2 -12  -2    3.58    2.11
   2  12   2    6.76    1.21
  -2  15  -2    1.45    0.84
   2 -15   2    4.55    1.95
  13   2   2    0.96    0.60
   1  12  -2   16.19    1.77
 -13   1  -2   15.73    3.65
  -1 -12   2   15.14    3.21
   4   9  -2   58.44    3.15
   9 -13  -2   65.72    4.99
 -13   4  -2   62.77    5.13
  -9  13   2   51.96    4.99
  -4  -9   2   51.68    4.95
  -4  -9   2   54.39    4.88
   6 -13  -2    1.14    1.38
   7   6  -2   -0.22    0.40
 -13   7  -2    0.38    1.12
   6 -13  -2   -0.79    0.85
  -6  13   2   -0.42    0.43
  -7  -6   2    1.10    1.20
  -7  -6   2   -0.25    1.26
  10   3  -2    0.05    0.40
   3 -13  -2    0.98    0.99
   3 -13  -2    0.71    1.84
 -13  10  -2   -0.87    1.17
  -3  13   2   -0.25    0.50
 -10  -3   2    1.20    2.08
 -13  13  -2   46.01    5.34
   0 -13  -2   50.43    5.70
   0  13   2   53.64    3.08
   0  14  -2    0.47    0.73
   0 -14   2    1.89    1.88
 -14   3  -2    6.07    3.48
   3  11  -2    3.97    0.96
  -3 -11   2    3.91    2.04
 -14   6  -2    0.06    1.23
   6   8  -2   -0.53    0.43
  -6  -8   2    1.99    1.69
   5 -14  -2    6.78    1.99
 -14   9  -2    3.24    1.65
   9   5  -2    4.30    0.87
  -5  14   2    4.54    0.91
 -14  12  -2    3.91    1.91
  12   2  -2    4.34    0.87
   2 -14  -2    3.99    1.86
  -2  14   2    3.98    0.94
   2  13  -2    0.15    0.75
  -2 -13   2    0.53    1.78
   5  10  -2    6.72    1.29
  -5 -10   2    9.50    2.95
   8   7  -2   -0.20    0.48
 -15   8  -2   -0.57    1.40
   4 -15  -2   -0.34    1.39
  11   4  -2    1.15    0.64
  -4  15   2    0.66    0.65
   7   9  -2    1.60    0.88
   6 -16  -2    6.21    2.09
  10   6  -2    7.62    1.30
   0   0  -3  395.17   14.66
   0   0   3  400.53   14.62
   0   0   3  412.49   14.63
   0   0   3  394.26   14.67
  -1  -1  -3   84.80    3.52
  -1  -1  -3   80.03    3.44
  -1  -1  -3   81.20    3.11
  -1   2  -3   85.35    3.56
   2  -1  -3   85.48    3.02
   2  -1  -3   83.76    3.67
  -1   2  -3   77.57    3.10
  -1   2  -3   73.36    3.33
   1  -2   3   84.65    3.56
   1  -2   3   76.50    3.33
   1   1   3   87.44    3.55
   1   1   3   82.53    3.12
  -2   1   3   77.03    3.43
   1   1  -3   77.47    3.61
  -2   1  -3   83.13    3.09
   1   1  -3   83.80    3.58
   1  -2  -3   84.12    3.13
  -2   1  -3   79.28    3.23
   1   1  -3   83.15    3.11
   1  -2  -3   82.45    3.57
  -2   1  -3   95.81    3.78
   1  -2  -3   77.28    3.06
  -1   2   3   81.18    3.55
  -1  -1   3   87.47    3.60
  -1  -1   3   76.02    3.60
  -1   2   3   78.86    3.06
   2  -1   3   80.40    3.23
  -1   2   3   76.53    3.14
   4  -2  -3   30.29    2.13
  -2  -2  -3   36.08    1.56
  -2   4  -3   33.47    1.50
  -2  -2  -3   34.06    2.11
  -2  -2  -3   36.40    2.26
  -2   4  -3   30.90    1.99
   4  -2  -3   35.19    2.30
   2   2   3   44.42    2.42
  -4   2   3   31.13    2.15
   2  -4   3   34.52    2.12
   2   2   3   35.91    1.57
  -4   2   3   33.88    2.28
   2  -4   3   35.10    2.02
  -3   0  -3  185.70    6.88
   0   3  -3  170.96    7.61
   3  -3  -3  180.14    7.41
  -3   0  -3  193.66    7.79
   0   3  -3  185.99    6.93
  -3   0  -3  189.72    7.54
   3  -3  -3  181.62    7.68
   3   0   3  195.61    7.57
  -3   3   3  186.31    7.60
   0  -3   3  191.50    7.65
   3   0   3  193.11    6.90
  -3   3   3  176.91    7.37
   0  -3   3  168.81    7.58
   3   0  -3   53.08    1.87
   0  -3  -3   38.07    2.18
   0  -3  -3   42.42    1.91
   3   0  -3   41.99    2.54
  -3   3  -3   47.55    2.21
  -3   3  -3   52.14    2.31
  -3   3  -3   50.53    2.75
  -3   3  -3   42.73    1.84
   3  -3   3   47.21    2.18
  -3   0   3   57.13    2.87
   0   3   3   41.84    1.90
  -3   0   3   43.98    2.56
  -3  -3  -3  148.64    6.90
   6  -3  -3  142.72    6.78
  -3  -3  -3  139.58    6.60
  -3   6  -3  127.42    6.42
   6  -3  -3  144.82    7.32
  -3   6  -3  140.20    5.51
  -6   3   3  142.11    6.80
   3   3   3  152.55    6.98
   3  -6   3  139.70    6.45
  -6   3   3  154.57    7.00
   3   3   3  149.50    5.62
   3  -6   3  134.05    6.48
  -1   5  -3  118.06    5.79
   5  -4  -3  125.46    5.92
  -1   5  -3  125.12    4.84
  -4  -1  -3  122.53    5.89
  -4  -1  -3  121.71    4.80
  -4  -1  -3  124.11    5.84
   4   1   3  122.74    4.81
  -5   4   3  120.35    5.70
  -5   4   3  118.35    5.71
   1  -5   3  127.59    5.86
   1  -5   3  132.87    5.84
  -5   4   3  123.17    5.98
   4   1   3  124.70    5.86
   2  -4  -3   36.40    2.25
   2   2  -3   35.96    2.35
  -4   2  -3   39.21    2.47
  -4   2  -3   34.66    1.46
  -4   2  -3   35.27    2.01
   2  -4  -3   34.67    1.81
   2   2  -3   35.39    1.57
   4  -2   3   33.61    1.98
  -2   4   3   33.60    2.18
  -2  -2   3   32.39    2.27
  -2  -2   3   37.41    2.26
  -2   4   3   35.25    1.49
  -2   4   3   34.91    1.92
  -4   5  -3    4.36    0.99
  -1  -4  -3    2.88    0.75
  -4   5  -3    4.05    0.42
  -4   5  -3    4.58    0.86
  -5   1   3    2.93    0.89
   4  -5   3    5.36    0.88
   1   4   3    4.24    0.53
  -4  -4  -3   46.29    3.53
  -4  -4  -3   45.58    3.29
  -4   8  -3   43.24    2.12
  -4   8  -3   47.23    3.52
   8  -4  -3   45.42    3.58
  -8   4   3   46.14    3.53
   4   4   3   47.10    2.25
   4  -8   3   48.31    3.31
   4  -8   3   44.47    3.14
  -8   4   3   50.45    3.65
  -5  -2  -3   14.68    2.19
   7  -5  -3   13.96    2.07
  -5  -2  -3   15.29    2.16
  -2   7  -3   11.10    0.89
  -7   5   3   15.67    2.21
  -7   5   3   11.87    1.83
   2  -7   3    9.16    1.61
   2  -7   3   11.39    1.69
   5   2   3   16.07    0.98
  -5   1  -3  125.34    5.75
   4  -5  -3  119.26    5.51
   4  -5  -3  122.22    5.76
   1   4  -3  125.62    4.89
   1   4  -3  120.50    5.97
  -5   1  -3  120.46    6.02
  -5   1  -3  122.66    4.74
  -4   5   3  124.18    4.62
   5  -1   3  127.84    4.76
  -1  -4   3  123.34    5.97
  -4   5   3  116.37    5.70
  -4   5   3  119.99    5.88
  -4   5   3  124.46    5.60
   5  -1   3  137.17    5.84
  -5   4  -3    1.98    0.81
   1  -5  -3    2.55    0.63
  -5   4  -3    2.50    0.64
  -1   5   3    3.02    0.44
  -2  -5  -3   45.56    3.05
   7  -2  -3   46.52    1.97
  -5   7  -3   51.77    3.51
  -5   7  -3   48.40    3.12
  -5   7  -3   47.06    3.03
  -2  -5  -3   50.31    3.49
  -5   7  -3   51.22    2.12
  -7   2   3   45.74    3.40
  -7   2   3   50.33    3.50
   2   5   3   46.10    2.25
   5  -7   3   46.81    2.97
  -5  10  -3   28.72    1.60
  -5  -5  -3   30.97    3.42
  -5  -5  -3   28.28    3.62
   5   5   3   28.17    1.72
 -10   5   3   28.34    3.64
   5 -10   3   24.04    2.84
   5 -10   3   27.64    3.15
  -6  -3  -3   30.32    3.56
  -6  -3  -3   27.36    3.28
  -3   9  -3   29.22    1.63
   3  -9   3   29.31    2.75
   6   3   3   28.99    1.63
  -9   6   3   23.23    3.03
   3  -9   3   24.65    2.81
  -9   6   3   28.28    4.39
  -6   0  -3   31.71    2.56
  -6   0  -3   33.56    1.54
   0   6  -3   27.88    1.60
  -6   0  -3   38.68    2.92
   6  -6  -3   25.99    2.30
  -6   6   3   29.22    2.44
   6   0   3   35.06    2.89
   6   0   3   33.82    1.56
   0  -6   3   33.56    2.55
   0  -6   3   30.36    2.56
  -6   6   3   29.35    2.58
   3  -6  -3  141.32    6.72
  -6   3  -3  141.46    6.48
   3  -6  -3  135.62    6.14
  -6   3  -3  146.28    6.99
   3   3  -3  143.50    5.60
  -6   3  -3  144.73    5.41
  -3  -3   3  134.42    6.85
  -3   6   3  150.67    6.39
   6  -3   3  144.23    6.47
  -3   6   3  145.93    5.48
  -3  -3   3  144.48    6.73
   0  -6  -3   41.16    2.69
  -6   6  -3   40.17    1.74
   6   0  -3   40.89    1.83
   0  -6  -3   36.89    2.95
  -6   6  -3   38.61    2.55
  -6   6  -3   41.65    2.77
  -6   6  -3   38.24    3.08
  -6   0   3   45.19    3.30
  -6   0   3   49.00    3.30
   0   6   3   40.44    1.97
   9  -3  -3   31.66    1.40
  -6   9  -3   30.38    2.76
  -6   9  -3   26.92    3.22
  -3  -6  -3   31.67    2.77
  -3  -6  -3   28.64    3.49
  -6   9  -3   30.89    1.57
  -9   3   3   30.21    3.58
   3   6   3   30.64    1.78
   6  -9   3   32.01    2.70
  -9   3   3   34.34    3.79
  -6  -6  -3   14.78    2.90
  -6  -6  -3   20.42    3.28
  -6  12  -3   17.98    1.30
   6 -12   3   18.91    2.92
   6   6   3   16.03    1.40
 -12   6   3   12.76    2.66
   6 -12   3   15.07    2.44
  -4  11  -3   16.04    1.28
  -7  -4  -3   21.24    3.25
  -7  -4  -3   16.63    2.90
   7   4   3   15.45    1.28
 -11   7   3   17.26    2.94
   4 -11   3   19.18    2.72
   4 -11   3   19.21    2.87
   8  -7  -3   10.23    1.99
  -7  -1  -3   18.94    2.68
  -7  -1  -3   22.39    2.96
  -1   8  -3   17.11    1.23
  -8   7   3   24.17    2.92
   7   1   3   19.27    1.16
  -8   7   3   18.68    2.68
   1  -8   3   15.49    2.17
   1  -8   3   18.43    2.55
  -7   2  -3   15.07    2.05
  -7   2  -3   13.88    2.12
   2   5  -3   12.72    0.98
   5  -7  -3   11.97    1.74
  -7   2  -3   15.34    0.83
   7  -2   3   16.95    0.86
  -2  -5   3    9.64    1.72
   7  -2   3   16.23    2.07
  -5   7   3   12.46    1.90
  -5   7   3   12.38    0.76
  -2  -5   3   11.63    1.75
  -5   7   3    9.45    1.58
   2  -7  -3   47.98    2.91
  -7   5  -3   48.34    3.56
   2  -7  -3   49.17    3.41
  -7   5  -3   45.71    2.81
  -7   5  -3   47.62    3.07
   5   2  -3   50.19    2.20
  -7   5  -3   44.07    1.95
  -5  -2   3   53.30    3.66
   7  -5   3   42.47    2.93
  -2   7   3   49.89    2.20
  -5  -2   3   49.61    3.40
  -1  -7  -3   36.42    3.28
  -7   8  -3   35.91    3.27
  -7   8  -3   39.62    3.03
   8  -1  -3   38.71    1.80
  -1  -7  -3   41.82    3.05
  -7   8  -3   35.69    1.74
  -8   1   3   42.47    3.46
  -8   1   3   41.55    3.50
   1   7   3   44.46    2.12
   7  -8   3   36.86    2.76
  -7  11  -3    2.34    1.14
  -4  -7  -3    0.99    0.99
  -4  -7  -3    0.78    1.00
  -7  11  -3    1.94    0.48
   7 -11   3    2.05    1.25
 -11   4   3    2.16    1.36
   4   7   3    1.94    0.64
  -7  -7  -3    2.57    1.79
  -7  14  -3    1.90    1.58
  -7  14  -3    2.21    0.64
 -14   7   3    1.39    1.61
   7 -14   3   -0.02    1.41
   7   7   3    2.19    0.71
  -8  -5  -3   23.61    3.75
  -5  13  -3   20.13    1.52
  -8  -5  -3   11.08    2.74
   5 -13   3   23.14    3.39
   5 -13   3   23.35    3.40
   8   5   3   17.75    1.54
 -13   8   3   17.95    3.39
  -8  -2  -3   18.65    2.93
  -2  10  -3   19.83    1.47
  -8  -2  -3   27.52    3.68
 -10   8   3   25.19    3.41
   2 -10   3   21.38    3.12
   8   2   3   19.52    1.36
   2 -10   3   22.54    3.07
  -8   1  -3   24.59    3.21
   7  -8  -3   14.43    2.16
  -8   1  -3   16.87    2.45
   7  -8  -3   15.95    2.29
   1   7  -3   17.97    1.25
   8  -1   3   18.85    1.08
  -1  -7   3   14.57    2.16
  -7   8   3   13.71    2.30
  -7   8   3   15.63    2.31
  -1  -7   3   14.77    2.30
   4  -8  -3   45.09    3.38
  -8   4  -3   44.33    3.62
   4   4  -3   47.56    2.22
   4  -8  -3   44.44    2.89
  -8   4  -3   42.24    3.13
  -8   4  -3   44.18    1.91
   8  -4   3   44.87    1.93
  -4  -4   3   49.65    3.70
  -4   8   3   42.55    3.00
  -4   8   3   45.99    2.07
  -4  -4   3   48.04    3.40
   7   1  -3   36.94    1.89
   1  -8  -3   39.03    2.90
  -8   7  -3   39.58    1.70
  -8   7  -3   45.89    3.20
   1  -8  -3   40.30    3.33
  -8   7  -3   38.44    3.46
  -7  -1   3   37.61    3.27
  -7  -1   3   46.26    3.69
  -1   8   3   37.68    2.00
  -8  10  -3    1.80    0.41
  -2  -8  -3    0.58    0.95
  -8  10  -3    1.45    1.02
  10  -2  -3    1.98    0.39
  -2  -8  -3    2.42    1.19
   2   8   3    0.95    0.52
   8 -10   3    2.23    1.02
 -10   2   3    2.00    1.26
  -5  -8  -3   17.25    3.21
  -8  13  -3   16.99    2.87
  -8  13  -3   14.64    1.90
  -5  -8  -3   16.20    3.03
   8 -13   3   13.56    2.59
   5   8   3   17.68    1.52
 -13   5   3   18.58    3.38
  -8  -8  -3   13.77    3.51
   8   8   3   13.14    1.64
  -6  15  -3    2.21    0.73
  -9  -6  -3    0.75    1.70
   6 -15   3    1.27    1.58
   9   6   3    1.26    0.60
  -9  -3  -3   14.89    2.95
  -9  -3  -3   19.44    3.37
  -3  12  -3   16.47    1.40
   9   3   3   15.64    1.31
   3 -12   3   14.40    2.61
   3 -12   3   14.04    2.75
 -12   9   3   12.95    2.76
   0   9  -3   32.86    2.07
  -9   0  -3   36.43    4.17
  -9   0  -3   46.49    3.82
   9   0   3   40.09    1.99
   0  -9   3   36.23    4.01
  -9   9   3   37.50    4.21
   0  -9   3   39.67    3.67
   3   6  -3   27.13    1.64
  -9   3  -3   31.98    2.84
  -9   3  -3   21.19    3.08
  -9   3  -3   27.61    1.35
   6  -9  -3   28.50    2.73
  -3  -6   3   28.72    3.25
  -6   9   3   23.38    2.93
  -3  -6   3   28.07    3.44
   9  -3   3   26.98    1.37
  -6   9   3   26.14    1.33
  -9   6  -3   25.70    2.53
   3  -9  -3   32.07    2.54
  -9   6  -3   27.99    1.35
   6   3  -3   34.08    1.73
  -9   6  -3   25.92    3.26
   3  -9  -3   32.74    3.55
  -6  -3   3   35.77    3.12
  -3   9   3   30.46    1.67
  -6  -3   3   32.28    3.64
  -9   9  -3  106.25    4.26
   0  -9  -3  108.69    6.65
   0  -9  -3  107.94    6.02
   9   0  -3  111.12    4.48
  -9   9  -3  108.44    6.24
   0   9   3  107.29    4.67
  -9   0   3  107.98    6.77
  -9   0   3  106.14    6.65
  -3  -9  -3   12.32    2.67
  -3  -9  -3   16.78    2.82
  -9  12  -3   17.33    2.89
 -12   3   3   17.66    3.25
   9 -12   3   14.13    2.51
   3   9   3   14.22    1.49
  -6  -9  -3    2.01    1.72
   6   9   3    2.40    0.84
 -10  -4  -3    3.44    1.90
  -4  14  -3    2.36    0.79
  10   4   3    3.52    0.83
   4 -14   3    2.25    1.61
 -10  -1  -3    5.14    1.75
  -1  11  -3    3.57    0.79
 -10  -1  -3    3.04    1.54
   1 -11   3    5.14    1.85
  10   1   3    3.50    0.67
 -11  10   3    4.44    1.88
   1 -11   3    1.44    1.39
   8 -10  -3   19.26    2.79
 -10   2  -3   26.61    3.84
   2   8  -3   16.68    1.45
 -10   2  -3   23.81    3.28
  10  -2   3   23.14    1.29
  -2  -8   3   21.29    3.07
  -8  10   3   26.36    3.57
  -2  -8   3   20.06    2.92
 -10   5  -3   28.17    1.32
   5 -10  -3   27.40    3.23
   5   5  -3   28.31    1.70
 -10   5  -3   23.72    2.98
 -10   5  -3   24.97    3.48
   5 -10  -3   28.48    2.49
  -5  10   3   27.25    1.54
  -5  -5   3   36.23    3.93
  -5  -5   3   31.87    3.90
  10  -5   3   28.02    1.35
 -10   8  -3    1.27    1.10
   2 -10  -3    1.63    1.11
   8   2  -3    2.64    0.57
   2 -10  -3    0.51    0.76
  -8  -2   3    2.96    1.40
  -8  -2   3    4.47    1.72
  -2  10   3    2.10    0.60
  -1 -10  -3    6.44    1.69
  11  -1  -3    6.35    0.77
 -10  11  -3    3.24    1.49
  -1 -10  -3    3.51    1.72
   1  10   3    5.43    0.92
 -11   1   3    6.18    2.04
  -4 -10  -3    5.10    2.12
 -10  14  -3    3.61    1.80
   4  10   3    3.05    0.91
  10 -14   3    0.36    1.46
  -5  16  -3    3.92    1.04
   5 -16   3    4.20    2.30
  11   5   3    8.15    1.28
 -11  -2  -3    6.47    2.53
  -2  13  -3    7.33    1.16
 -11  -2  -3    5.92    2.24
  11   2   3    8.19    1.09
 -13  11   3    6.45    2.40
   2 -13   3    9.40    2.39
 -11   1  -3    2.06    1.30
   1  10  -3    2.92    0.78
 -11   1  -3    1.48    1.39
 -10  11   3    3.59    1.87
  -1 -10   3    5.65    2.01
  -1 -10   3    2.15    1.57
  11  -1   3    4.89    0.74
 -11   4  -3   17.42    2.70
   4   7  -3   16.90    1.37
 -11   4  -3   13.08    2.70
   7 -11  -3   16.52    2.63
  -7  11   3   17.32    2.88
  -7  11   3   18.77    1.11
  -4  -7   3   14.23    2.69
  11  -4   3   17.71    1.06
  -4  -7   3   14.23    2.74
   4 -11  -3    2.31    1.10
   7   4  -3    3.38    0.63
 -11   7  -3    2.06    1.13
   4 -11  -3    1.61    1.25
  -7  -4   3    2.28    1.46
  -7  -4   3    2.03    1.17
  -4  11   3    1.52    0.56
   1 -11  -3    4.64    1.52
   1 -11  -3    4.66    1.89
  10   1  -3    5.53    0.77
 -11  10  -3    6.20    1.80
 -10  -1   3    4.29    1.87
  -1  11   3    5.92    0.99
 -11  13  -3    3.41    1.93
  -2 -11  -3    6.24    2.03
   2  11   3    3.89    0.92
  -5 -11  -3    5.18    2.49
   5  11   3    3.42    1.08
  -3  15  -3    2.87    0.89
   3 -15   3   -0.60    1.84
  12   3   3    2.30    0.78
 -12   0  -3   17.01    3.32
   0  12  -3   17.44    1.79
 -12  12   3   21.20    3.73
   0 -12   3   16.83    3.16
  12   0   3   19.06    1.43
   9 -12  -3   11.03    2.34
 -12   3  -3   14.74    2.79
   3   9  -3   10.87    1.28
  -3  -9   3   10.53    2.20
  -3  -9   3   12.62    2.58
  -9  12   3   11.05    2.61
 -12   6  -3   18.76    2.91
   6   6  -3   17.13    1.41
   6 -12  -3   12.94    2.65
   6 -12  -3   21.07    2.76
  -6  -6   3   17.36    3.19
  -6  12   3   19.32    3.31
  -6  -6   3   16.81    3.14
  -6  12   3   19.81    1.31
 -12   9  -3   12.62    2.46
   3 -12  -3   14.97    2.53
   9   3  -3   17.85    1.33
   3 -12  -3   15.72    2.92
  -9  -3   3   13.82    2.84
  -3  12   3   16.81    1.39
   0 -12  -3   18.68    3.16
 -12  12  -3   11.99    2.68
   0  12   3   13.49    1.55
  -3 -12  -3   19.63    3.49
   3  12   3   13.71    1.73
  -1  14  -3    5.06    1.15
  13   1   3    5.48    1.00
   1 -14   3    2.91    2.13
   2  11  -3    4.84    0.98
 -13   2  -3    7.21    2.23
 -11  13   3    9.04    2.96
  -2 -11   3    5.01    2.07
 -13   5  -3   16.74    2.96
   8 -13  -3   16.11    2.81
   5   8  -3   19.21    1.60
  -8  13   3   14.10    2.84
  -5  -8   3   16.72    3.19
  -5  -8   3   18.74    3.44
   5 -13  -3   12.61    2.84
 -13   8  -3   19.11    3.15
   8   5  -3   20.55    1.54
   5 -13  -3   20.95    2.90
  -8  -5   3   19.45    3.72
  -8  -5   3   20.32    3.31
  -5  13   3   17.42    1.42
  11   2  -3    6.57    0.97
   2 -13  -3    6.73    2.13
 -13  11  -3    4.37    1.79
  -2  13   3    7.39    1.14
  -1 -13  -3    2.36    1.78
   1  13   3    1.52    0.80
   1  13  -3    3.65    1.01
  -1 -13   3    6.47    2.58
 -14   4  -3    2.25    1.61
   4  10  -3    3.57    0.92
  -4 -10   3    1.69    1.87
   7   7  -3    3.30    0.85
 -14   7  -3    2.14    1.54
  -7  -7   3    1.64    1.54
 -14  10  -3    3.17    1.96
   4 -14  -3    2.39    1.42
  10   4  -3    2.12    0.69
  -4  14   3    2.77    0.81
   1 -14  -3    1.66    1.73
  -1  14   3    1.18    0.83
   3  12  -3    1.29    0.79
  -3 -12   3    1.29    2.23
 -15   6  -3    1.15    1.78
   6   9  -3    0.70    0.68
  -6  -9   3    2.98    2.12
   6 -15  -3    1.79    1.52
   9   6  -3    1.85    0.77
  12   3  -3   12.65    1.52
   3 -15  -3   14.79    3.07
  -3  15   3   11.87    1.53
   5  11  -3    3.99    1.11
   8   8  -3   13.97    1.70
  11   5  -3    3.10    0.93
   5 -16  -3    2.85    1.72
  -5  16   3    4.40    1.04
  -1   0  -4   14.15    0.96
   1  -1  -4   14.96    0.67
  -1   0  -4   14.35    0.71
   1  -1  -4   14.14    0.74
  -1   0  -4   15.60    0.79
   0   1  -4   13.67    0.89
   0   1  -4   15.29    0.72
   0   1  -4   16.51    1.00
   1  -1  -4   14.80    1.03
  -1   1   4   14.92    0.71
  -1   1   4   15.82    0.99
   0  -1   4   15.64    1.00
  -1   1   4   15.49    1.06
   1   0   4   15.83    0.81
   0  -1   4   13.86    0.90
  -1   3  -4   78.42    3.63
  -2  -1  -4   82.85    3.76
  -2  -1  -4   81.90    3.71
   3  -2  -4   80.23    3.65
   3  -2  -4   78.79    2.99
   3  -2  -4   82.43    3.94
  -1   3  -4   81.26    3.80
  -1   3  -4   79.99    3.16
  -2  -1  -4   78.66    3.15
   2   1   4   81.31    3.73
  -3   2   4   82.30    3.98
   2   1   4   79.05    3.16
   1  -3   4   84.44    3.65
  -3   2   4   76.67    3.60
   1  -3   4   83.60    3.80
   0  -2  -4   54.04    2.62
   2   0  -4   50.09    2.07
  -2   2  -4   52.10    2.57
  -2   2  -4   54.40    2.18
   2   0  -4   47.63    2.68
   0  -2  -4   55.11    2.26
   2   0  -4   45.97    2.55
  -2   2  -4   53.45    2.11
   0  -2  -4   53.25    2.11
  -2   2  -4   55.88    2.19
  -2   2  -4   54.59    2.75
  -2   0   4   50.60    2.55
   0   2   4   57.39    2.66
   0   2   4   54.98    2.13
  -2   0   4   51.45    2.75
   2  -2   4   53.11    2.15
  -2   5  -4   86.95    3.51
  -3  -2  -4   89.19    4.43
  -3  -2  -4   90.98    3.55
  -3  -2  -4   87.85    4.50
   5  -3  -4   88.84    4.61
  -2   5  -4   88.08    4.30
   2  -5   4   94.47    4.47
   3   2   4   83.87    4.48
   2  -5   4   86.35    4.24
  -5   3   4   86.33    4.65
  -5   3   4   82.84    4.36
   3   2   4   84.93    3.54
  -3   1  -4   84.78    3.51
   2  -3  -4   82.65    3.84
  -3   1  -4   83.35    3.99
   1   2  -4   83.09    3.86
   1   2  -4   78.78    3.18
   2  -3  -4   83.97    3.08
   1   2  -4   77.07    3.84
  -3   1  -4   80.53    3.14
   2  -3  -4   76.50    3.33
  -2   3   4   77.26    3.87
  -1  -2   4   76.25    3.78
  -2   3   4   84.12    3.08
  -2   3   4   79.98    3.79
   3  -1   4   84.52    3.52
  -1  -2   4   78.52    3.87
  -1  -3  -4    1.13    0.61
  -3   4  -4    1.17    0.58
  -3   4  -4    0.91    0.40
   4  -1  -4    1.00    0.55
  -3   4  -4    0.89    0.23
  -1  -3  -4    1.05    0.43
   4  -1  -4    1.26    0.21
  -1  -3  -4    1.18    0.28
   4  -1  -4    1.18    0.56
   1   3   4    1.76    0.68
   3  -4   4    1.11    0.42
   3  -4   4    1.89    0.63
  -4   1   4    2.24    0.71
  -4   1   4    0.58    0.50
   1   3   4    1.15    0.29
  -3   7  -4    0.34    0.30
  -3   7  -4   -0.40    0.56
  -4  -3  -4    0.48    0.65
   7  -4  -4    0.45    0.67
  -4  -3  -4    1.40    0.76
   3  -7   4    0.52    0.58
   4   3   4    1.15    0.37
  -7   4   4   -0.50    0.51
  -7   4   4    0.42    0.58
   3  -7   4    0.31    0.49
  -4   0  -4    0.21    0.41
  -4   0  -4    1.59    0.61
   4  -4  -4    0.91    0.46
  -4   0  -4    1.38    0.29
   4  -4  -4    1.40    0.60
   4  -4  -4    1.00    0.49
   0   4  -4    0.95    0.29
   0   4  -4    2.44    0.72
  -4   4   4    0.80    0.52
   0  -4   4    0.35    0.46
   4   0   4    0.87    0.24
  -4   4   4    0.90    0.51
  -4   4   4    0.29    0.39
   4   0   4    0.53    0.46
   0  -4   4    2.07    0.67
   3   1  -4    0.85    0.23
   1  -4  -4    0.99    0.53
   1  -4  -4    0.86    0.36
  -4   3  -4    1.45    0.25
  -4   3  -4    1.32    0.39
   3   1  -4    0.46    0.49
   3   1  -4    1.30    0.55
  -4   3  -4    1.70    0.70
  -4   3  -4    0.65    0.35
   4  -3   4    1.80    0.45
  -1   4   4    1.39    0.60
  -3  -1   4    0.33    0.43
  -3  -1   4    1.11    0.55
  -1   4   4    1.42    0.28
   6  -2  -4   47.14    3.30
   6  -2  -4   47.74    1.99
  -4   6  -4   48.10    3.34
  -4   6  -4   52.76    2.98
  -2  -4  -4   49.96    3.30
  -2  -4  -4   54.54    3.11
  -4   6  -4   51.55    2.19
   4  -6   4   52.18    2.93
  -6   2   4   47.61    3.22
   4  -6   4   53.03    3.17
  -6   2   4   49.20    3.40
   2   4   4   50.63    2.29
  -5  -4  -4    2.37    1.00
  -5  -4  -4    1.71    1.03
   5   4   4    3.16    0.62
  -9   5   4    1.13    1.09
  -9   5   4    4.97    1.66
  -5  -1  -4   75.29    3.11
  -1   6  -4   78.87    3.20
  -1   6  -4   71.20    4.23
  -5  -1  -4   69.58    4.15
   6  -5  -4   75.43    4.16
  -5  -1  -4   75.01    4.34
   1  -6   4   70.75    4.15
   5   1   4   74.45    4.24
   1  -6   4   74.26    4.25
  -6   5   4   78.83    4.50
  -6   5   4   68.92    4.07
   5   1   4   75.51    3.14
   2   3  -4   77.31    4.46
  -5   2  -4   86.82    3.37
  -5   2  -4   89.52    4.14
  -5   2  -4   86.67    4.60
   3  -5  -4   82.82    3.80
   2   3  -4   84.63    3.48
   3  -5  -4   83.54    4.38
  -3   5   4   82.71    4.36
  -2  -3   4   86.31    4.55
  -3   5   4   89.70    3.35
   5  -2   4   88.84    4.12
  -2  -3   4   89.63    4.47
  -3   5   4   83.92    4.48
   0  -5  -4   36.36    2.69
   5   0  -4   39.46    3.22
   0  -5  -4   39.36    2.36
  -5   5  -4   37.36    2.25
  -5   5  -4   41.41    2.42
  -5   5  -4   40.13    2.91
  -5   5  -4   37.27    1.65
   5   0  -4   35.18    1.65
  -5   0   4   38.05    2.75
   0   5   4   39.87    3.15
  -5   0   4   40.16    2.92
   5  -5   4   39.78    2.25
   0   5   4   37.46    1.79
  -5   8  -4    1.05    0.89
  -5   8  -4    0.39    0.28
  -3  -5  -4    0.46    0.75
   8  -3  -4   -0.20    0.91
  -3  -5  -4    1.44    0.79
   8  -3  -4    0.46    0.19
  -8   3   4   -0.49    0.60
   5  -8   4    1.26    0.64
   5  -8   4    0.31    0.62
   3   5   4    0.94    0.39
  -8   3   4    0.86    0.85
  -6  -5  -4    3.99    1.47
  -5  11  -4    4.63    0.74
  -6  -5  -4    7.28    1.88
   5 -11   4    5.87    1.66
 -11   6   4    4.12    1.63
   6   5   4    5.81    0.87
   5 -11   4    6.13    1.63
  -6  -2  -4    6.93    1.74
  -6  -2  -4    6.54    1.62
  -2   8  -4    5.77    0.76
  -8   6   4    9.11    1.96
   2  -8   4    6.46    1.49
  -8   6   4    5.25    1.35
   2  -8   4    5.22    1.29
   6   2   4    6.05    0.78
   1   5  -4   76.78    3.26
   5  -6  -4   73.00    3.94
   5  -6  -4   76.07    4.23
  -6   1  -4   74.88    3.10
  -6   1  -4   75.57    4.51
  -6   1  -4   79.48    4.24
  -5   6   4   77.82    2.92
  -1  -5   4   75.68    4.28
  -5   6   4   70.75    4.33
   6  -1   4   74.05    4.16
   6  -1   4   77.54    3.12
  -5   6   4   72.47    4.00
  -1  -5   4   79.95    4.51
  -6   4  -4   50.28    2.88
   2  -6  -4   48.16    2.69
  -6   4  -4   52.38    2.08
   2  -6  -4   54.63    3.38
  -6   4  -4   43.47    3.30
  -6   4  -4   51.46    2.73
   4   2  -4   47.84    2.21
  -4  -2   4   47.44    3.21
   6  -4   4   53.23    2.90
  -2   6   4   51.06    2.19
  -4  -2   4   45.20    3.28
  -6   7  -4   55.41    3.38
  -6   7  -4   61.01    4.12
  -1  -6  -4   55.81    3.45
  -6   7  -4   57.81    2.45
  -1  -6  -4   60.91    4.01
  -6   7  -4   57.20    3.51
   7  -1  -4   57.90    2.43
  -7   1   4   56.03    4.02
  -7   1   4   59.03    3.99
   6  -7   4   58.83    3.36
   1   6   4   58.00    2.66
  -4  -6  -4   11.94    2.38
  -6  10  -4   16.40    2.44
  -6  10  -4   14.56    1.05
  -4  -6  -4   13.56    2.18
 -10   4   4   16.81    2.92
   6 -10   4   14.06    2.25
   4   6   4   15.79    1.23
   6 -10   4   14.53    2.38
  -7  -6  -4    3.93    1.82
  -6  13  -4    3.71    0.79
  -7  -6  -4    2.86    1.60
   7   6   4    2.73    0.78
   6 -13   4    3.31    1.50
 -13   7   4    1.89    1.68
   6 -13   4    2.15    1.45
  -7  -3  -4   22.24    3.29
  -3  10  -4   24.91    1.57
  -7  -3  -4   22.42    3.11
   3 -10   4   19.70    2.65
   3 -10   4   25.35    3.19
 -10   7   4   21.85    3.25
   7   3   4   21.94    1.47
   7  -7  -4    0.99    0.78
   0   7  -4    0.47    0.35
  -7   0  -4   -0.23    0.21
  -7   0  -4    1.43    0.87
  -7   0  -4   -0.51    0.59
   0  -7   4    0.65    0.80
   0  -7   4    0.36    0.63
  -7   7   4    1.14    0.89
  -7   7   4    0.60    0.71
   7   0   4    0.27    0.25
   4  -7  -4    0.98    0.47
  -7   3  -4    0.79    0.24
   3   4  -4    0.29    0.30
   4  -7  -4    0.82    0.69
  -7   3  -4    1.51    0.89
  -7   3  -4   -0.50    0.41
   7  -3   4    0.45    0.55
  -4   7   4    0.67    0.66
  -3  -4   4    0.98    0.87
  -4   7   4    0.82    0.30
  -3  -4   4    0.91    0.69
  -7   6  -4   57.97    2.42
   1  -7  -4   60.18    3.44
   6   1  -4   57.07    2.57
  -7   6  -4   59.15    3.35
   1  -7  -4   60.11    3.94
  -7   6  -4   60.67    3.57
  -7   6  -4   63.16    4.22
  -1   7   4   59.62    2.66
   7  -6   4   56.92    3.40
  -6  -1   4   58.47    3.95
  -6  -1   4   60.46    4.17
  -7   9  -4   28.85    3.16
  -7   9  -4   26.64    1.41
   9  -2  -4   27.00    1.34
  -2  -7  -4   25.52    3.34
  -2  -7  -4   30.14    2.62
  -7   9  -4   24.60    3.25
   2   7   4   26.98    1.68
  -9   2   4   31.26    3.85
   7  -9   4   26.14    2.40
  -9   2   4   28.63    3.49
  -5  -7  -4    0.43    1.03
  -7  12  -4    2.02    1.11
  -5  -7  -4    0.24    0.95
   7 -12   4    0.37    1.04
 -12   5   4    0.37    1.13
   5   7   4    0.00    0.41
  -7  15  -4    4.44    0.86
  -8  -7  -4    3.65    2.11
   8   7   4    1.48    0.70
   7 -15   4    2.86    1.75
  -8  -4  -4    1.13    1.21
  -8  -4  -4    1.59    1.22
 -12   8   4    0.02    1.29
   4 -12   4    2.56    1.31
   8   4   4    0.20    0.47
   4 -12   4    2.37    1.16
  -8  -1  -4    0.39    0.84
  -8  -1  -4   -0.06    0.65
  -1   9  -4    0.52    0.44
  -9   8   4    0.90    1.07
   1  -9   4    1.42    0.99
   8   1   4    0.08    0.31
   1  -9   4    0.32    0.87
  -8   2  -4    5.74    1.37
   6  -8  -4    4.69    1.25
  -8   2  -4    7.57    1.70
  -8   2  -4    6.52    0.65
   2   6  -4    6.92    0.83
  -6   8   4    6.18    0.51
  -2  -6   4    5.76    1.45
  -6   8   4    4.19    1.37
  -2  -6   4    8.97    1.78
   8  -2   4    6.89    0.60
  -6   8   4    5.01    1.39
  -8   5  -4    0.64    0.61
  -8   5  -4    1.20    0.93
  -8   5  -4    0.72    0.56
   3  -8  -4    0.17    0.64
  -8   5  -4    0.86    0.25
   3  -8  -4    0.50    0.57
   5   3  -4   -0.03    0.25
  -5  -3   4    0.56    0.74
   8  -5   4    2.18    0.88
  -5  -3   4    0.19    0.62
  -3   8   4    0.53    0.36
  -8   8  -4   13.92    2.18
   0  -8  -4   16.03    2.21
   8   0  -4   13.71    0.98
   0  -8  -4   17.16    2.62
  -8   8  -4   15.44    2.59
  -8   0   4   14.13    2.40
   0   8   4   14.25    1.20
  -8   0   4   17.95    2.85
  -3  -8  -4    2.24    1.30
  -3  -8  -4    1.50    1.01
  -8  11  -4    1.63    1.20
  -8  11  -4    2.64    0.52
 -11   3   4    3.08    1.52
   3   8   4    3.24    0.76
   8 -11   4    1.94    1.14
  -6  -8  -4    1.39    1.65
  -8  14  -4    0.65    1.47
   6   8   4    2.46    0.75
   8 -14   4    3.03    1.78
  -5  14  -4    3.62    0.86
  -9  -5  -4    0.95    1.51
   9   5   4    0.52    0.55
   5 -14   4    1.15    1.25
   5 -14   4    5.01    1.84
  -9  -2  -4   19.36    3.47
  -9  -2  -4   15.63    3.07
  -2  11  -4   17.71    1.46
   2 -11   4   18.35    2.91
 -11   9   4   17.02    3.10
   2 -11   4   16.34    2.71
   9   2   4   18.88    1.35
  -9   1  -4    0.14    0.95
  -9   1  -4    1.32    0.87
   1   8  -4    0.57    0.40
   8  -9  -4    1.35    0.89
  -1  -8   4    0.23    0.93
   9  -1   4    0.65    0.34
  -1  -8   4    1.12    0.85
  -8   9   4   -0.46    0.78
  -9   4  -4    2.48    1.31
  -9   4  -4    3.13    0.44
  -9   4  -4    3.99    1.25
   4   5  -4    4.18    0.72
   5  -9  -4    0.64    0.82
  -4  -5   4    3.59    1.35
  -4  -5   4    1.78    1.13
   9  -4   4    3.64    0.46
  -5   9   4    3.25    0.52
  -5   9   4    2.01    1.11
   2  -9  -4   29.60    2.46
  -9   7  -4   26.99    1.33
  -9   7  -4   28.27    3.63
   2  -9  -4   28.21    3.42
  -9   7  -4   26.37    2.54
   7   2  -4   28.08    1.59
  -2   9   4   30.88    1.68
  -7  -2   4   25.23    3.55
  -7  -2   4   29.42    3.43
  -9  10  -4   14.13    0.97
  -1  -9  -4   16.80    2.53
  10  -1  -4   14.02    1.01
  -9  10  -4   12.47    2.21
  -1  -9  -4   10.50    2.41
   1   9   4   15.48    1.28
 -10   1   4   12.63    2.60
  -9  13  -4    3.51    1.77
  -4  -9  -4    0.51    1.31
  -4  -9  -4    0.17    1.10
   4   9   4    0.57    0.58
 -13   4   4    0.61    1.29
   9 -13   4    2.15    1.21
  -7  -9  -4    0.34    1.69
   7   9   4   -0.07    0.63
  -6  16  -4    1.46    0.76
 -10  -6  -4    0.80    1.93
  10   6   4    2.03    0.82
   6 -16   4    2.89    2.04
 -10  -3  -4    3.91    2.08
 -10  -3  -4    3.78    1.74
  -3  13  -4    5.58    1.00
 -13  10   4    4.18    1.84
   3 -13   4    4.39    1.89
  10   3   4    4.59    0.89
   3 -13   4    6.20    2.00
 -10   0  -4   -0.73    0.98
   0  10  -4    0.67    0.50
 -10   0  -4   -0.17    1.07
 -10  10   4    0.99    1.07
  10   0   4    0.35    0.38
   0 -10   4    0.89    1.08
   0 -10   4    2.42    1.40
 -10   3  -4   22.14    3.27
   7 -10  -4   20.44    2.80
 -10   3  -4   21.32    1.21
   3   7  -4   21.93    1.54
 -10   3  -4   27.07    3.32
  -7  10   4   21.74    3.09
  -3  -7   4   18.63    3.01
  10  -3   4   22.74    1.25
  -7  10   4   20.15    1.14
  -3  -7   4   26.13    3.43
 -10   6  -4   11.92    2.40
 -10   6  -4   14.86    0.83
 -10   6  -4   15.70    2.30
   4 -10  -4   11.66    2.21
   4 -10  -4   13.96    2.00
   6   4  -4   13.36    1.12
  -6  -4   4    8.75    1.84
  -6  -4   4   13.82    2.61
  -4  10   4   12.59    1.03
 -10   9  -4   15.39    2.42
   1 -10  -4   15.58    2.36
   9   1  -4   15.24    1.11
   1 -10  -4   10.52    2.38
  -9  -1   4   11.69    3.91
  -9  -1   4   18.53    3.11
  -1  10   4   11.10    1.21
  -2 -10  -4   17.38    3.34
  -2 -10  -4   15.76    2.72
 -10  12  -4   12.14    2.58
 -12   2   4   10.18    2.61
   2  10   4   13.63    1.51
  -5 -10  -4    5.47    2.31
   5  10   4    5.82    1.17
 -11  -4  -4    2.50    1.91
  -4  15  -4    0.81    0.67
  11   4   4   -0.85    0.45
   4 -15   4   -1.21    1.63
 -11  -1  -4    1.58    1.63
 -11  -1  -4    0.01    1.08
  -1  12  -4    2.53    0.80
   1 -12   4    0.89    1.56
 -12  11   4    4.17    1.86
   1 -12   4    2.95    1.64
  11   1   4    1.77    0.57
   9 -11  -4   23.24    3.32
 -11   2  -4   20.30    3.32
   2   9  -4   17.54    1.70
 -11   2  -4   13.93    2.62
  -9  11   4   17.07    3.15
  11  -2   4   16.75    1.17
  -2  -9   4   24.81    3.49
  -2  -9   4   18.70    3.13
 -11   5  -4    3.25    1.31
   6 -11  -4    5.49    1.75
 -11   5  -4    8.01    2.13
   5   6  -4    3.51    0.80
 -11   5  -4    5.71    0.86
  -5  -6   4    5.73    1.78
  -6  11   4    4.70    0.67
  11  -5   4    4.33    0.69
  -5  -6   4    2.74    1.48
  -6  11   4    4.33    1.66
   3 -11  -4    2.00    1.30
 -11   8  -4    3.39    1.35
   8   3  -4    2.78    0.62
   3 -11  -4    5.20    1.41
  -8  -3   4    2.28    1.43
  -3  11   4    1.39    0.51
  -8  -3   4    2.05    1.39
   0 -11  -4   -0.53    1.12
 -11  11  -4    0.48    1.16
   0 -11  -4    1.07    1.42
  11   0  -4    0.00    0.35
 -11   0   4    0.21    1.33
   0  11   4    0.67    0.51
  -3 -11  -4    2.57    1.72
 -11  14  -4    2.49    1.90
   3  11   4    2.10    0.81
  -2  14  -4    1.88    0.81
   2 -14   4    1.77    1.69
  12   2   4    0.49    0.55
   1  11  -4    1.00    0.63
 -12   1  -4    1.20    1.53
 -12   1  -4    2.39    1.90
  -1 -11   4    0.80    1.51
 -11  12   4    2.29    1.69
  12  -1   4    2.30    0.58
  -1 -11   4    1.85    1.57
 -12   4  -4    0.03    0.95
   4   8  -4    1.11    0.59
   8 -12  -4    2.10    1.38
  -8  12   4    1.22    1.34
  -4  -8   4   -0.37    1.04
  -4  -8   4    1.19    1.39
   5 -12  -4    0.89    0.90
 -12   7  -4   -0.88    0.89
   7   5  -4   -0.49    0.37
   5 -12  -4    0.92    1.18
  -7  -5   4   -0.21    0.99
  -7  -5   4   -0.18    1.15
  -5  12   4    0.46    0.47
 -12  10  -4   14.41    2.60
  10   2  -4   15.29    1.43
   2 -12  -4    7.72    2.19
   2 -12  -4   13.90    2.51
  -2  12   4   11.82    1.35
 -10  -2   4   10.42    2.89
  -1 -12  -4    0.25    1.36
 -12  13  -4    4.73    1.93
   1  12   4   -0.89    0.45
  13   0   4   -0.40    0.41
   0 -13   4    1.39    1.64
   3  10  -4    4.21    0.93
 -13   3  -4    3.23    1.57
  10 -13  -4    5.79    2.12
 -10  13   4    3.52    1.83
  -3 -10   4    6.57    2.21
   7 -13  -4    2.66    1.64
   6   7  -4    3.40    0.78
 -13   6  -4    2.33    1.37
  -6  -7   4    1.35    1.50
  -7  13   4    1.82    1.53
  -6  -7   4    3.44    1.75
   4 -13  -4   -0.40    0.92
   4 -13  -4    0.24    1.36
   9   4  -4   -0.57    0.41
 -13   9  -4    1.99    1.43
  -9  -4   4   -1.08    1.35
  -4  13   4    0.71    0.51
   1 -13  -4    0.64    1.18
  -1  13   4    0.29    0.65
  -2 -13  -4    3.34    2.04
   2  13   4    1.84    0.96
   2  12  -4    0.89    0.78
  -2 -12   4   -1.53    1.66
   5   9  -4    1.83    0.74
 -14   5  -4    3.07    1.62
  -5  -9   4    2.13    1.70
   6 -14  -4    4.51    1.67
   8   6  -4    2.49    0.79
 -14   8  -4    1.35    1.25
  -6  14   4    2.82    0.79
   3 -14  -4    1.73    1.42
  11   3  -4    2.44    0.71
  -3  14   4    4.43    0.97
   0 -14  -4    0.90    1.56
   0  14   4    2.18    0.88
   4  11  -4   -0.17    0.56
  -4 -11   4    0.68    2.15
   7   8  -4    3.77    0.95
  10   5  -4    3.34    0.85
   5 -15  -4    9.46    2.31
  -5  15   4    5.67    1.02
   2 -15  -4    5.15    2.02
  -2  15   4    3.29    1.04
   6  10  -4    3.07    0.97
   9   7  -4   -0.09    0.61
  -1   1  -5  270.54    9.82
   0  -1  -5  246.71    9.78
   1   0  -5  277.34    9.79
  -1   1  -5  265.56   10.32
   1   0  -5  264.01   10.28
   0  -1  -5  264.34   10.12
   0  -1  -5  267.67    9.86
   1   0  -5  272.77   10.15
   0   1   5  263.63   10.13
  -1   0   5  260.45   10.29
  -1   0   5  274.95   10.10
   0   1   5  266.91   10.17
   1  -1   5  274.34   10.18
   2  -2  -5   22.33    1.50
  -2   0  -5   24.20    1.57
  -2   0  -5   23.62    1.28
   0   2  -5   25.07    1.51
   2  -2  -5   23.17    0.99
   0   2  -5   23.41    1.53
  -2   0  -5   21.91    1.06
   0   2  -5   24.01    1.09
   2  -2  -5   24.12    1.61
   2  -2  -5   23.31    1.22
   0  -2   5   21.43    1.43
   2   0   5   21.73    1.27
   0  -2   5   22.43    1.50
  -2   2   5   23.37    1.52
  -2   2   5   22.55    1.61
   3  -1  -5   20.17    1.46
   3  -1  -5   22.25    0.93
  -1  -2  -5   22.41    1.53
   3  -1  -5   21.58    1.68
  -1  -2  -5   20.59    1.03
  -2   3  -5   19.70    1.22
  -1  -2  -5   21.03    1.34
  -2   3  -5   20.78    1.02
  -2   3  -5   19.69    1.47
  -3   1   5   20.91    1.46
   2  -3   5   18.96    1.48
   1   2   5   21.48    1.04
   1   2   5   20.40    1.52
   2  -3   5   20.20    1.19
  -3   1   5   22.02    1.69
   4  -3  -5   61.95    3.48
  -3  -1  -5   65.44    3.39
  -1   4  -5   57.61    3.20
  -1   4  -5   59.39    2.56
  -3  -1  -5   63.44    3.26
  -3  -1  -5   61.07    2.56
   4  -3  -5   61.57    3.13
   3   1   5   63.70    3.28
  -4   3   5   62.39    3.53
  -4   3   5   62.46    3.15
  -4   3   5   63.12    3.35
   1  -4   5   60.35    3.18
   1  -4   5   59.93    3.32
   3   1   5   63.02    2.57
  -3   2  -5   22.20    1.03
  -3   2  -5   23.16    1.08
  -3   2  -5   22.33    1.16
  -3   2  -5   22.76    1.74
   1  -3  -5   22.23    1.07
   2   1  -5   21.47    1.04
   2   1  -5   21.87    1.68
   1  -3  -5   20.85    1.58
   1  -3  -5   21.62    1.02
   2   1  -5   18.04    1.52
   3  -2   5   25.22    1.16
  -1   3   5   20.52    1.02
  -1   3   5   23.48    1.63
  -2  -1   5   19.18    1.62
  -2  -1   5   20.07    1.53
  -2  -3  -5   29.87    2.07
  -3   5  -5   31.60    2.43
  -2  -3  -5   31.22    1.51
   5  -2  -5   29.65    1.27
  -2  -3  -5   32.42    2.33
  -3   5  -5   32.74    2.05
   5  -2  -5   25.12    2.25
  -3   5  -5   31.87    1.48
   3  -5   5   33.33    1.99
  -5   2   5   28.47    2.37
   2   3   5   31.24    1.52
   3  -5   5   33.41    2.28
   2   3   5   30.53    2.31
  -5   2   5   30.67    2.25
   6  -4  -5   30.49    2.40
  -4  -2  -5   33.40    2.50
  -2   6  -5   32.17    1.59
  -2   6  -5   32.79    2.40
  -4  -2  -5   32.80    1.59
  -4  -2  -5   30.66    2.43
  -6   4   5   30.09    2.37
  -6   4   5   27.63    2.55
   4   2   5   32.46    1.61
   2  -6   5   31.77    2.42
   4   2   5   32.33    2.47
   2  -6   5   31.41    2.33
   3  -4  -5   61.29    2.84
   3  -4  -5   63.32    3.35
   1   3  -5   63.67    3.46
  -4   1  -5   59.55    2.50
  -4   1  -5   55.71    3.36
   3  -4  -5   63.97    2.39
  -4   1  -5   58.52    2.98
   1   3  -5   60.66    2.56
   4  -1   5   62.31    3.03
  -1  -3   5   58.12    3.35
  -3   4   5   59.87    3.30
  -1  -3   5   59.89    3.31
  -3   4   5   62.49    2.39
  -3   4   5   63.48    3.47
   0  -4  -5  109.84    4.34
   4   0  -5  110.83    5.49
   0  -4  -5  108.63    5.32
   0  -4  -5  110.27    4.77
  -4   4  -5  114.91    5.58
  -4   4  -5  110.52    4.28
  -4   4  -5  109.68    4.67
   4   0  -5  108.93    4.25
  -4   4  -5  117.11    4.78
   4   0  -5  113.76    5.40
  -4   0   5  107.04    5.47
   0   4   5  109.49    4.35
   4  -4   5  114.80    4.64
  -4   0   5  105.81    5.24
   0   4   5  107.46    5.32
  -3  -4  -5   31.67    2.43
  -3  -4  -5   28.51    2.61
  -4   7  -5   31.18    1.53
   7  -3  -5   31.04    2.67
  -4   7  -5   30.59    2.37
  -4   7  -5   29.60    2.73
  -7   3   5   30.86    2.78
  -7   3   5   31.73    2.65
   4  -7   5   27.77    2.40
   4  -7   5   31.82    2.30
   3   4   5   27.52    1.58
  -5  -3  -5   26.25    2.96
  -3   8  -5   24.12    1.41
  -5  -3  -5   23.64    2.86
   3  -8   5   25.68    2.32
  -8   5   5   17.98    2.51
   3  -8   5   25.61    2.84
  -8   5   5   21.77    2.88
   5   3   5   24.37    1.44
  -5   0  -5   93.98    4.60
  -5   0  -5   92.68    3.60
   5  -5  -5   88.43    4.38
   0   5  -5   87.37    4.70
  -5   0  -5   91.81    4.87
   0   5  -5   88.18    3.66
   0  -5   5   83.82    4.63
   0  -5   5   85.84    4.66
   5   0   5   88.24    4.52
  -5   5   5   83.04    5.07
   5   0   5   88.81    3.59
  -5   5   5   83.97    4.82
   3   2  -5   30.22    1.46
   2  -5  -5   31.88    1.74
   2  -5  -5   30.00    2.26
  -5   3  -5   29.62    1.38
  -5   3  -5   31.47    2.47
  -5   3  -5   31.77    1.90
   3   2  -5   29.55    2.37
  -3  -2   5   31.91    2.28
   5  -3   5   30.06    1.85
  -2   5   5   33.40    2.36
  -3  -2   5   26.07    2.26
  -2   5   5   30.98    1.42
  -5   6  -5   11.97    1.45
  -5   6  -5   14.57    2.17
  -1  -5  -5    9.49    1.67
   6  -1  -5    8.80    0.60
  -5   6  -5   12.01    1.49
   6  -1  -5    7.09    1.51
  -5   6  -5    9.57    0.69
  -1  -5  -5   10.77    1.54
  -6   1   5    8.53    1.54
   5  -6   5   10.62    1.35
   1   5   5    9.32    0.78
  -6   1   5    9.04    1.72
  -5   9  -5  150.87    6.02
  -4  -5  -5  154.26    8.06
  -5   9  -5  160.74    8.17
  -4  -5  -5  142.57    7.53
   4   5   5  148.93    6.20
   5  -9   5  158.09    7.72
   5  -9   5  153.75    7.40
  -9   4   5  147.87    8.12
  -4  10  -5    1.15    0.48
  -6  -4  -5    4.25    1.42
  -6  -4  -5    1.24    1.04
   4 -10   5    0.56    0.88
   4 -10   5    2.88    1.19
   6   4   5    2.55    0.60
 -10   6   5    0.12    0.93
  -6  -1  -5   15.69    2.44
  -6  -1  -5   18.33    2.47
   7  -6  -5   16.11    2.15
  -6  -1  -5   14.00    0.96
  -1   7  -5   14.47    1.08
  -7   6   5   14.62    2.03
   6   1   5   15.09    1.01
  -7   6   5   14.95    2.36
   1  -7   5   13.87    2.07
   1  -7   5   17.30    2.31
  -6   2  -5   29.31    2.60
   4  -6  -5   33.51    2.49
  -6   2  -5   31.96    2.23
  -6   2  -5   31.24    1.45
   2   4  -5   27.42    1.54
   6  -2   5   31.14    2.17
  -2  -4   5   33.17    2.54
  -4   6   5   32.34    2.55
  -4   6   5   30.72    1.37
  -2  -4   5   28.38    2.50
  -6   5  -5    5.81    1.42
  -6   5  -5    8.68    0.60
   1  -6  -5    8.60    1.51
  -6   5  -5   10.90    1.29
   5   1  -5    7.79    0.65
  -6   5  -5    7.74    1.24
   1  -6  -5   10.20    1.29
  -5  -1   5   11.79    1.77
  -5  -1   5    9.25    1.67
   6  -5   5    8.34    1.16
  -1   6   5    9.38    0.74
  -6   8  -5    9.94    0.73
  -2  -6  -5    7.24    1.51
  -2  -6  -5    5.95    1.55
  -6   8  -5    6.18    1.32
   8  -2  -5    7.84    0.57
  -6   8  -5    5.05    1.51
   2   6   5    5.36    0.78
  -8   2   5    6.33    1.65
   6  -8   5    9.00    1.46
  -8   2   5    5.35    1.48
  -5  -6  -5    2.28    1.41
  -5  -6  -5    2.53    1.22
  -6  11  -5    2.07    0.51
 -11   5   5    3.19    1.53
   5   6   5    1.43    0.55
   6 -11   5    3.15    1.46
   6 -11   5    0.60    1.00
  -7  -5  -5   19.03    3.26
  -5  12  -5   20.69    1.51
  -7  -5  -5   27.47    3.82
   5 -12   5   19.91    2.94
 -12   7   5   21.58    3.56
   5 -12   5   18.26    2.95
   7   5   5   19.63    1.54
  -7  -2  -5    0.76    0.78
  -2   9  -5    0.03    0.36
  -7  -2  -5   -0.17    0.79
   7   2   5    0.92    0.39
   2  -9   5   -0.36    0.75
   2  -9   5   -0.55    0.78
  -9   7   5    0.15    0.88
  -7   1  -5   16.64    2.12
  -7   1  -5   15.36    2.44
  -7   1  -5   13.28    0.88
   1   6  -5   14.61    1.08
   6  -7  -5   12.36    1.82
   6  -7  -5   14.66    1.93
   7  -1   5   12.98    0.89
  -1  -6   5   13.05    1.93
  -6   7   5   12.74    2.02
  -6   7   5   14.02    0.70
  -1  -6   5   15.93    2.33
   3  -7  -5   31.22    2.05
   4   3  -5   31.09    1.61
  -7   4  -5   30.92    1.43
   3  -7  -5   28.22    2.53
  -7   4  -5   30.85    2.79
  -7   4  -5   33.88    2.35
   7  -4   5   28.87    2.19
  -3   7   5   28.86    1.50
  -4  -3   5   29.83    2.55
  -4  -3   5   33.80    2.88
  -7   7  -5    3.58    1.00
   0  -7  -5    5.19    1.14
   0  -7  -5    5.10    1.43
  -7   7  -5    3.76    1.38
   7   0  -5    3.72    0.51
  -7   7  -5    4.49    1.10
  -7   7  -5    4.36    0.52
  -7   0   5    2.71    1.22
  -7   0   5    5.00    1.37
   0   7   5    4.82    0.69
  -3  -7  -5   41.26    3.75
  -7  10  -5   38.98    1.96
  -3  -7  -5   34.07    3.16
  -7  10  -5   42.28    3.38
   7 -10   5   39.07    3.11
 -10   3   5   39.43    3.75
   3   7   5   41.23    2.24
  -6  -7  -5    0.10    1.03
  -7  13  -5   -0.25    1.10
  -6  -7  -5    1.19    1.35
  -7  13  -5    0.11    0.46
   7 -13   5   -0.28    1.15
   6   7   5    1.17    0.62
 -13   6   5    0.98    1.44
  -8  -6  -5    0.47    1.37
  -6  14  -5    1.86    0.64
   6 -14   5    0.54    1.50
   6 -14   5    0.87    1.40
   8   6   5    1.06    0.64
  -8  -3  -5    1.71    1.28
  -3  11  -5    2.81    0.73
  -8  -3  -5    0.41    1.01
   3 -11   5    2.01    1.17
 -11   8   5    1.39    1.30
   8   3   5    1.32    0.53
   3 -11   5    1.90    1.34
   0   8  -5  116.47    4.85
  -8   0  -5  104.18    6.47
  -8   0  -5  110.14    4.64
  -8   0  -5  111.54    6.32
   8   0   5  110.47    4.66
   0  -8   5  118.30    6.48
  -8   8   5  118.19    6.72
   0  -8   5  116.38    6.55
  -8   3  -5   24.84    1.23
  -8   3  -5   23.91    3.31
  -8   3  -5   26.19    2.30
   5  -8  -5   23.74    2.78
   3   5  -5   20.03    1.37
  -3  -5   5   17.19    2.33
   8  -3   5   23.53    1.21
  -5   8   5   17.61    2.47
  -3  -5   5   20.17    2.73
  -5   8   5   24.10    1.20
   2  -8  -5    7.38    1.71
  -8   6  -5    6.68    0.56
  -8   6  -5    7.24    1.81
  -8   6  -5    6.15    1.21
  -8   6  -5    5.27    1.26
   2  -8  -5    6.45    1.26
   6   2  -5    7.17    0.80
   8  -6   5    7.82    1.37
  -6  -2   5    6.19    1.62
  -6  -2   5    7.01    1.62
  -2   8   5    7.40    0.84
  -1  -8  -5  101.93    6.36
   9  -1  -5   98.00    4.16
  -8   9  -5  102.75    5.75
  -1  -8  -5  108.72    5.77
  -8   9  -5  103.31    6.53
  -8   9  -5   99.57    4.16
   1   8   5  106.01    4.52
   8  -9   5  106.89    5.52
  -9   1   5  107.85    6.63
  -8  12  -5   49.14    4.15
  -4  -8  -5   49.09    4.25
  -8  12  -5   53.32    2.57
  -4  -8  -5   59.58    4.95
   8 -12   5   57.45    4.17
   4   8   5   54.45    2.92
 -12   4   5   51.20    4.77
  -7  -8  -5    2.38    1.79
   8 -15   5    0.77    2.87
   7   8   5    0.35    0.58
  -9  -7  -5    1.83    2.01
  -7  16  -5    2.36    0.89
   9   7   5    3.37    0.94
   7 -16   5    3.31    1.93
  -4  13  -5   59.12    3.15
  -9  -4  -5   61.49    5.30
  -9  -4  -5   61.42    5.25
   9   4   5   61.61    3.16
   4 -13   5   53.18    4.72
   4 -13   5   63.05    5.09
 -13   9   5   61.48    5.44
  -1  10  -5   21.74    1.57
  -9  -1  -5   22.88    3.29
  -9  -1  -5   26.52    3.80
 -10   9   5   18.57    3.19
   9   1   5   20.75    1.38
   1 -10   5   14.77    2.50
   1 -10   5   20.73    2.99
  -9   2  -5    0.37    0.25
   7  -9  -5    1.26    0.87
  -9   2  -5    1.42    1.13
  -9   2  -5    1.10    0.91
   2   7  -5    0.48    0.40
  -2  -7   5    0.34    0.86
   9  -2   5    0.38    0.25
  -2  -7   5    0.61    0.91
  -7   9   5    1.46    0.99
  -7   9   5    0.21    0.23
   4  -9  -5  149.23    7.84
   5   4  -5  163.50    6.18
  -9   5  -5  155.07    8.24
  -9   5  -5  150.30    7.36
   4  -9  -5  151.01    6.96
  -9   5  -5  146.41    5.79
  -4   9   5  143.20    5.92
  -5  -4   5  150.86    7.84
  -5  -4   5  149.78    8.13
   1  -9  -5  100.21    5.45
   1  -9  -5   92.71    6.02
  -9   8  -5  107.81    5.74
   8   1  -5  104.09    4.25
  -9   8  -5  100.05    4.01
  -9   8  -5  112.98    6.70
  -8  -1   5   96.35    6.14
  -8  -1   5  100.79    6.49
  -1   9   5   95.49    4.35
  -9  11  -5    1.66    0.52
  -2  -9  -5    1.29    1.30
  -9  11  -5   -0.43    0.99
  -2  -9  -5    1.97    1.08
 -11   2   5    0.57    1.05
   9 -11   5    0.16    0.90
   2   9   5    0.90    0.53
  -5  -9  -5    7.00    2.07
  -9  14  -5    4.70    2.01
   5   9   5    8.49    1.28
   9 -14   5    6.42    1.97
 -10  -5  -5    1.06    1.88
  -5  15  -5    0.90    0.66
  10   5   5    0.35    0.54
   5 -15   5    1.25    1.63
 -10  -2  -5    0.98    1.43
  -2  12  -5   -0.08    0.49
 -10  -2  -5    0.28    1.14
 -12  10   5   -0.04    1.42
   2 -12   5    0.24    1.36
   2 -12   5   -1.26    1.08
  10   2   5    0.40    0.40
 -10   1  -5   22.21    3.13
   1   9  -5   20.55    1.56
 -10   1  -5   23.29    3.47
  -9  10   5   20.93    3.25
  10  -1   5   21.04    1.34
  -1  -9   5   19.88    3.05
  -1  -9   5   20.05    3.05
 -10   4  -5    0.71    1.00
   6 -10  -5    1.92    1.11
   4   6  -5    1.91    0.57
 -10   4  -5    2.17    1.10
 -10   4  -5    1.91    0.38
  -6  10   5    2.10    0.43
  -6  10   5   -0.08    0.90
  10  -4   5    2.38    0.45
  -4  -6   5    0.12    1.04
  -4  -6   5    1.51    1.05
   7   3  -5   37.82    2.11
 -10   7  -5   38.26    4.48
   3 -10  -5   44.83    3.73
 -10   7  -5   37.36    1.79
 -10   7  -5   42.03    3.33
   3 -10  -5   40.83    3.00
  -7  -3   5   40.27    3.63
  -7  -3   5   43.79    4.05
  -3  10   5   40.62    2.11
 -10  10  -5    6.08    1.76
   0 -10  -5    4.05    1.48
  10   0  -5    5.24    0.74
   0 -10  -5    4.72    1.74
 -10   0   5    5.87    2.04
   0  10   5    6.20    0.95
  -3 -10  -5    4.00    1.89
 -10  13  -5    5.76    2.06
  10 -13   5    4.60    1.74
   3  10   5    5.83    1.05
  -6 -10  -5    1.93    2.20
   6  10   5    6.23    1.28
  -3  14  -5    4.53    0.98
 -11  -3  -5    5.43    2.36
  11   3   5    6.49    1.10
   3 -14   5    1.66    2.03
 -11   0  -5    0.08    1.25
 -11   0  -5    0.44    0.89
   0  11  -5   -0.24    0.47
   0 -11   5   -0.64    1.16
  11   0   5    0.24    0.34
 -11  11   5   -0.74    1.22
   0 -11   5    0.88    1.38
   3   8  -5    2.66    0.67
   8 -11  -5    0.56    1.04
 -11   3  -5    2.65    1.55
 -11   3  -5    2.10    0.46
 -11   3  -5    1.87    1.19
  -3  -8   5    1.92    1.36
  11  -3   5    2.34    0.51
  -3  -8   5    1.19    1.10
  -8  11   5    1.93    1.30
   5 -11  -5    4.03    1.21
 -11   6  -5    1.07    1.01
 -11   6  -5    2.15    1.58
   6   5  -5    3.02    0.69
   5 -11  -5    1.50    1.19
  -6  -5   5    0.75    1.16
  -5  11   5    2.43    0.54
  -6  -5   5    1.88    1.44
   2 -11  -5    4.77    1.67
   2 -11  -5    1.43    1.00
 -11   9  -5    1.59    1.02
   9   2  -5    2.00    0.58
  -9  -2   5    0.72    1.46
  -2  11   5    1.92    0.58
 -11  12  -5    3.10    1.53
  -1 -11  -5    3.10    1.50
   1  11   5    3.26    0.83
 -12   1   5    2.02    1.93
  -4 -11  -5    0.39    1.57
   4  11   5    0.97    0.67
  -1  13  -5   26.46    2.07
 -12  -1  -5   31.08    4.88
 -12  -1  -5   29.42    4.59
  12   1   5   25.06    1.78
   1 -13   5   26.74    4.21
   2  10  -5    0.41    0.51
 -12   2  -5   -0.81    1.30
 -12   2  -5   -0.86    1.00
 -10  12   5    1.17    1.46
  -2 -10   5   -0.05    1.27
  -2 -10   5   -0.23    1.18
  12  -2   5    0.09    0.34
   7 -12  -5   21.54    3.24
   5   7  -5   18.89    1.52
 -12   5  -5   18.59    2.95
  -7  12   5   19.59    3.27
  -5  -7   5   13.26    2.69
  -5  -7   5   20.94    3.49
   4 -12  -5   57.16    4.79
   8   4  -5   54.31    2.86
   4 -12  -5   55.45    4.00
 -12   8  -5   58.69    4.49
  -4  12   5   56.11    2.81
  -8  -4   5   53.90    5.01
 -12  11  -5    0.66    1.35
   1 -12  -5    2.51    1.30
  11   1  -5    2.59    0.67
  -1  12   5    2.74    0.75
  -2 -12  -5   -0.46    1.27
   2  12   5   -0.55    0.58
 -13   1  -5   26.58    3.95
   1  12  -5   25.65    2.07
  -1 -12   5   27.53    4.20
   9 -13  -5   60.04    5.07
 -13   4  -5   61.35    5.01
   4   9  -5   62.78    3.33
  -4  -9   5   50.51    6.04
  -4  -9   5   64.30    5.30
  -9  13   5   70.19    5.79
   6 -13  -5    1.15    1.49
   7   6  -5   -0.34    0.44
 -13   7  -5    1.32    1.31
  -6  13   5    0.97    1.44
  -6  13   5    0.99    0.54
  -7  -6   5    1.72    1.44
   3 -13  -5    5.52    1.75
  10   3  -5    5.54    0.89
  -3  13   5    4.63    0.94
   0 -13  -5   35.46    4.39
   0  13   5   31.05    2.31
   0  14  -5    2.36    0.97
   0 -14   5    2.09    2.12
 -14   3  -5    5.62    2.31
   3  11  -5    6.31    1.15
  -3 -11   5    7.09    2.61
 -14   6  -5    2.43    1.79
   6   8  -5    0.87    0.59
   9   5  -5    8.18    1.16
   5 -14  -5    7.71    2.00
  -5  14   5    7.66    1.12
   2 -14  -5    0.81    1.29
  -2  14   5   -0.15    0.59
   5  10  -5    1.68    0.76
   8   7  -5    0.82    0.62
  11   4  -5   -0.39    0.52
   4 -15  -5    0.16    1.24
  -4  15   5    0.12    0.65
   7   9  -5    2.97    0.91
   6 -16  -5    3.38    1.72
  10   6  -5    3.25    0.95
   0   0  -6   80.82    3.40
   0   0  -6   84.45    3.17
   0   0  -6   78.67    3.37
   0   0   6   81.26    3.34
   0   0   6   82.87    3.45
   0   0   6   81.31    3.35
  -1  -1  -6   54.76    2.53
   2  -1  -6   48.86    2.76
  -1   2  -6   56.58    2.72
   2  -1  -6   51.23    2.50
  -1  -1  -6   53.37    2.48
  -1   2  -6   51.43    2.34
  -1   2  -6   53.54    2.19
   2  -1  -6   52.49    2.10
  -1  -1  -6   54.93    2.19
  -2   1   6   52.80    2.42
   1  -2   6   54.59    2.36
  -2   1   6   50.28    2.81
   1  -2   6   53.96    2.68
   1   1   6   53.45    2.54
   1   1  -6   50.42    2.71
   1  -2  -6   52.09    2.14
  -2   1  -6   60.10    2.88
  -2   1  -6   56.06    2.20
   1  -2  -6   54.14    2.67
   1   1  -6   52.69    2.18
  -1  -1   6   47.98    2.69
  -1   2   6   54.26    2.76
  -1   2   6   53.32    2.68
  -1  -1   6   53.64    2.67
  -2  -2  -6   44.64    2.52
  -2  -2  -6   43.26    1.97
   4  -2  -6   45.94    2.89
   4  -2  -6   45.60    1.78
  -2  -2  -6   40.82    2.55
  -2   4  -6   44.02    1.96
  -2   4  -6   46.89    2.44
   4  -2  -6   41.20    2.54
   2   2   6   45.59    1.98
   2  -4   6   46.39    2.70
   2   2   6   45.48    2.65
  -4   2   6   44.46    2.55
  -4   2   6   46.20    2.93
   2  -4   6   45.66    2.38
  -3   0  -6   22.43    1.44
  -3   0  -6   20.82    1.65
   0   3  -6   19.71    1.07
   3  -3  -6   19.96    0.92
   3  -3  -6   20.48    1.32
   3  -3  -6   22.90    1.75
   0   3  -6   22.86    1.70
  -3   0  -6   20.28    1.06
   0   3  -6   18.67    1.56
  -3   3   6   21.21    1.63
   0  -3   6   22.77    1.68
   0  -3   6   20.48    1.59
  -3   3   6   21.55    1.79
   3   0   6   21.84    1.44
   3   0  -6   11.39    0.65
   3   0  -6    5.63    1.09
   0  -3  -6   11.05    0.83
   0  -3  -6   12.58    1.46
  -3   3  -6   10.37    1.28
  -3   3  -6   11.58    0.77
   0  -3  -6   12.17    0.73
  -3   3  -6   12.02    0.70
  -3   3  -6   10.48    0.75
   3   0  -6   10.86    1.45
  -3   3  -6   13.87    1.68
   0   3   6   11.79    0.73
  -3   0   6   12.98    1.19
  -3   0   6   12.31    1.51
   0   3   6   11.70    1.40
   3  -3   6   11.39    0.72
  -3  -3  -6    6.16    1.18
  -3  -3  -6    6.17    0.71
   6  -3  -6    6.81    1.47
  -3   6  -6    7.59    1.25
  -3  -3  -6    7.35    1.39
  -3   6  -6    7.19    0.73
   3  -6   6    4.81    1.10
  -6   3   6    6.07    1.38
   3   3   6    5.92    0.69
  -6   3   6    4.31    1.03
   3  -6   6    7.48    1.17
   3   3   6    5.64    1.27
  -4  -1  -6   42.13    2.68
   5  -4  -6   45.24    2.65
  -4  -1  -6   40.47    2.81
  -1   5  -6   38.23    2.67
  -1   5  -6   41.07    1.94
  -4  -1  -6   43.03    1.93
   4   1   6   43.47    1.94
   1  -5   6   41.99    2.79
   4   1   6   43.34    2.73
  -5   4   6   39.10    2.92
   1  -5   6   41.26    2.66
   2  -4  -6   44.18    2.71
   2  -4  -6   42.01    1.98
   2   2  -6   48.42    2.83
   2   2  -6   42.51    2.76
   2  -4  -6   44.26    1.88
  -4   2  -6   48.05    2.96
   2   2  -6   47.70    1.98
  -4   2  -6   43.67    1.92
  -4   2  -6   43.47    2.19
  -2   4   6   43.44    2.77
  -2  -2   6   46.38    2.87
   4  -2   6   44.08    2.17
  -2   4   6   46.31    1.90
  -2  -2   6   47.92    2.77
  -2   4   6   45.49    2.72
   5  -1  -6    5.23    1.16
  -1  -4  -6    6.29    1.23
  -4   5  -6    6.30    0.61
   5  -1  -6    7.40    0.49
  -4   5  -6    6.97    0.99
  -4   5  -6    5.49    0.86
  -1  -4  -6    5.47    0.94
  -1  -4  -6    4.80    0.61
  -4   5  -6    5.82    1.28
   1   4   6    6.90    0.71
  -5   1   6    4.09    1.09
   1   4   6    5.45    1.17
   4  -5   6    5.94    0.87
  -5   1   6    4.66    1.08
   8  -4  -6    2.53    1.24
  -4   8  -6    3.53    0.57
  -4  -4  -6    3.08    1.17
  -4  -4  -6    3.55    1.13
   4   4   6    3.98    0.64
   4  -8   6    4.36    1.28
  -8   4   6    3.54    1.26
  -8   4   6    3.13    1.42
   4  -8   6    3.81    1.10
  -2   7  -6   39.89    1.96
  -5  -2  -6   41.83    3.07
  -5  -2  -6   40.98    1.95
   7  -5  -6   39.54    2.95
  -5  -2  -6   39.27    2.96
   5   2   6   39.06    1.95
   2  -7   6   40.10    2.86
  -7   5   6   34.73    2.80
   2  -7   6   33.21    2.79
  -7   5   6   40.38    3.27
  -5   1  -6   40.05    2.50
  -5   1  -6   44.75    3.06
   4  -5  -6   41.32    2.32
   4  -5  -6   39.59    2.74
  -5   1  -6   42.97    1.89
   1   4  -6   38.86    2.83
   4  -5  -6   44.93    1.74
   1   4  -6   41.04    1.96
  -4   5   6   40.42    2.91
  -1  -4   6   43.00    2.85
  -1  -4   6   38.99    2.81
  -4   5   6   42.96    1.74
   5  -1   6   44.15    2.56
  -5   4  -6    4.98    0.74
   4   1  -6    6.27    1.28
   1  -5  -6    5.72    0.79
  -5   4  -6    5.40    0.87
  -5   4  -6    5.68    0.55
   4   1  -6    8.35    0.59
   1  -5  -6    6.19    0.63
   4   1  -6    4.85    1.34
   1  -5  -6    4.92    1.05
  -5   4  -6    6.83    1.39
  -4  -1   6    4.98    1.16
  -4  -1   6    3.77    0.97
  -1   5   6    5.32    1.19
  -1   5   6    6.22    0.64
  -5   7  -6   32.05    2.38
  -2  -5  -6   31.76    2.79
   7  -2  -6   32.38    2.86
  -5   7  -6   33.36    1.65
  -2  -5  -6   32.06    2.43
   7  -2  -6   33.48    1.47
  -5   7  -6   40.63    3.21
  -5   7  -6   32.10    2.37
   2   5   6   34.26    1.80
  -7   2   6   36.14    3.11
   5  -7   6   33.40    2.32
  -7   2   6   38.11    2.96
  -5  -5  -6    1.26    1.08
  -5  -5  -6    2.88    1.27
  -5  10  -6    2.60    0.55
   5   5   6    1.65    0.54
 -10   5   6    1.37    1.23
   5 -10   6    1.36    1.09
   5 -10   6    1.63    0.98
  -6  -3  -6    0.22    0.81
  -3   9  -6    0.53    0.41
  -6  -3  -6    2.42    1.09
   3  -9   6    0.67    0.75
   3  -9   6    0.43    0.90
  -9   6   6    0.23    0.83
   6   3   6    1.58    0.48
  -6   0  -6    3.20    1.04
  -6   0  -6    5.81    1.41
  -6   0  -6    3.88    0.54
   6  -6  -6    4.34    1.05
   0   6  -6    3.51    0.59
   0  -6   6    2.52    0.96
   6   0   6    5.26    0.62
   6   0   6    4.67    1.15
  -6   6   6    2.41    1.03
   0  -6   6    2.35    1.03
  -6   3  -6    5.78    1.05
   3  -6  -6    6.29    1.33
  -6   3  -6    5.79    1.44
  -6   3  -6    6.41    0.62
   3   3  -6    6.67    0.69
   3  -6  -6    5.77    0.86
  -3  -3   6    5.07    1.30
   6  -3   6    6.98    1.08
  -3  -3   6    7.00    1.29
  -3   6   6    6.70    1.37
  -3   6   6    6.43    0.64
  -6   6  -6    1.40    0.61
   0  -6  -6    2.05    0.70
  -6   6  -6    2.92    0.43
   6   0  -6    1.53    0.32
   6   0  -6    2.03    1.35
   0  -6  -6    2.78    0.96
  -6   6  -6    2.72    1.13
  -6   6  -6    2.14    0.70
  -6   0   6    1.82    0.89
   0   6   6    1.43    0.41
  -6   0   6    4.03    1.30
   9  -3  -6    1.32    0.28
  -6   9  -6    2.19    0.47
  -6   9  -6    1.12    1.25
  -3  -6  -6    1.93    0.95
  -6   9  -6    0.91    0.75
  -3  -6  -6    0.99    0.92
  -9   3   6    1.35    1.12
   6  -9   6    1.16    0.85
   3   6   6    2.84    0.62
  -6  -6  -6   18.69    3.13
  -6  -6  -6   17.95    3.19
  -6  12  -6   14.62    1.27
   6 -12   6   16.62    2.64
   6   6   6   16.03    1.61
 -12   6   6   17.85    3.38
   6 -12   6   12.81    2.42
  -7  -4  -6   31.26    3.94
  -7  -4  -6   39.28    4.49
  -4  11  -6   34.10    2.00
   4 -11   6   38.83    3.52
   4 -11   6   35.31    3.93
 -11   7   6   32.59    4.11
   7   4   6   33.22    2.04
  -7  -1  -6   19.72    2.78
  -7  -1  -6   21.82    2.83
  -1   8  -6   21.82    1.45
   8  -7  -6   19.11    2.51
  -7  -1  -6   22.76    1.33
   1  -8   6   21.29    2.81
   1  -8   6   17.29    2.34
  -8   7   6   25.26    3.31
   7   1   6   21.19    1.33
   2   5  -6   39.14    2.01
  -7   2  -6   44.79    3.45
  -7   2  -6   33.35    2.64
   5  -7  -6   39.23    3.03
  -7   2  -6   41.70    1.87
  -5   7   6   40.20    1.74
   7  -2   6   42.03    1.88
   7  -2   6   40.58    2.76
  -2  -5   6   38.75    3.05
  -5   7   6   40.35    3.19
  -2  -5   6   34.95    3.06
   2  -7  -6   32.48    2.82
   2  -7  -6   33.22    2.18
   5   2  -6   35.53    1.74
  -7   5  -6   36.37    1.62
  -7   5  -6   32.63    2.15
  -7   5  -6   33.70    2.33
  -7   5  -6   37.11    3.18
  -5  -2   6   37.25    3.14
  -2   7   6   33.95    1.73
   7  -5   6   34.99    2.30
  -5  -2   6   32.55    2.78
  -1  -7  -6   29.92    3.46
  -7   8  -6   31.56    1.59
  -7   8  -6   31.26    3.70
  -1  -7  -6   34.28    2.62
  -7   8  -6   28.98    2.51
   8  -1  -6   33.25    1.55
   1   7   6   31.30    1.80
   7  -8   6   26.89    2.24
  -8   1   6   33.10    3.11
  -8   1   6   36.38    4.13
  -4  -7  -6   34.35    3.22
  -7  11  -6   37.40    1.89
  -4  -7  -6   36.13    4.26
  -7  11  -6   35.01    3.23
   4   7   6   29.89    2.01
   7 -11   6   30.51    3.40
 -11   4   6   36.79    4.31
  -7  14  -6    5.21    0.95
  -7  -7  -6    5.13    2.04
  -7  14  -6    2.92    1.66
   7 -14   6    3.01    1.73
   7   7   6    4.23    0.95
  -8  -5  -6    0.37    1.32
  -5  13  -6    0.81    0.60
  -8  -5  -6    1.00    1.36
   5 -13   6   -0.24    1.12
 -13   8   6    0.30    1.44
   5 -13   6    0.70    1.40
   8   5   6    0.71    0.53
  -8  -2  -6   12.09    2.37
  -2  10  -6   17.37    1.34
  -8  -2  -6   19.76    3.09
   8   2   6   14.56    1.20
   2 -10   6   18.22    2.87
   2 -10   6   13.49    2.49
 -10   8   6   19.03    3.27
  -8   1  -6   24.53    2.82
   7  -8  -6   18.97    2.37
   1   7  -6   23.46    1.50
  -8   1  -6   21.37    1.27
  -8   1  -6   23.66    3.22
   7  -8  -6   20.79    2.68
  -1  -7   6   23.14    3.02
  -7   8   6   21.56    2.96
   8  -1   6   22.72    1.31
  -1  -7   6   23.53    2.99
   4   4  -6    4.01    0.64
   4  -8  -6    3.90    0.89
  -8   4  -6    3.78    0.50
  -8   4  -6    3.32    1.04
   4  -8  -6    4.20    1.31
  -8   4  -6    3.12    1.21
  -4  -4   6    4.72    1.35
   8  -4   6    2.75    0.86
  -4   8   6    1.28    0.91
  -4   8   6    3.28    0.51
  -4  -4   6    3.39    1.20
  -8   7  -6   32.51    1.53
   7   1  -6   30.19    1.62
  -8   7  -6   32.52    3.66
   1  -8  -6   33.23    3.06
   1  -8  -6   32.69    2.45
  -8   7  -6   29.67    2.30
  -8   7  -6   26.15    2.37
  -7  -1   6   30.40    3.67
  -7  -1   6   34.97    3.13
  -1   8   6   30.97    1.73
  -2  -8  -6   11.86    2.14
  -8  10  -6   13.71    1.00
  -2  -8  -6   12.91    2.50
  -8  10  -6   11.33    2.04
   2   8   6   14.02    1.40
   8 -10   6   13.13    1.92
 -10   2   6   12.22    2.64
  -8  13  -6    0.15    0.42
  -8  13  -6    1.07    1.16
  -5  -8  -6    1.19    1.34
  -5  -8  -6    0.93    1.20
   8 -13   6   -0.16    1.09
   5   8   6    0.67    0.57
 -13   5   6   -0.60    1.38
  -8  -8  -6    0.19    1.88
   8   8   6    1.15    0.70
  -6  15  -6    2.53    0.78
  -9  -6  -6    4.90    2.37
   6 -15   6    2.25    2.02
   9   6   6    3.84    0.94
  -9  -3  -6    0.57    1.20
  -9  -3  -6    1.07    1.45
  -3  12  -6    1.31    0.65
   3 -12   6    2.30    1.54
   3 -12   6    0.72    1.25
 -12   9   6    1.75    1.51
   9   3   6    1.16    0.56
  -9   0  -6    7.95    1.98
   0   9  -6   10.21    1.13
  -9   0  -6    6.36    1.66
   0  -9   6    7.23    1.91
  -9   9   6    8.69    2.10
   0  -9   6    5.27    1.65
   9   0   6    8.00    0.92
  -9   3  -6    0.74    0.96
  -9   3  -6    0.98    0.32
   6  -9  -6    1.55    1.02
  -9   3  -6    1.07    0.77
   3   6  -6    2.16    0.54
  -3  -6   6    1.47    1.20
  -3  -6   6    0.55    0.86
  -6   9   6    1.62    1.08
   9  -3   6    1.05    0.36
  -6   9   6    1.66    0.38
   3  -9  -6    0.47    0.63
   3  -9  -6    0.42    0.81
  -9   6  -6    0.83    0.29
  -9   6  -6    0.78    0.78
   6   3  -6    0.91    0.41
  -9   6  -6    0.28    0.97
  -6  -3   6    2.02    1.00
  -3   9   6    1.83    0.50
  -6  -3   6    0.99    0.99
  -9   9  -6    2.15    0.98
  -9   9  -6    4.56    0.57
  -9   9  -6    2.50    2.06
   9   0  -6    2.88    0.55
   0  -9  -6    3.46    1.31
   0  -9  -6    2.77    1.00
  -9   0   6    4.07    1.68
   0   9   6    3.52    0.68
  -9  12  -6    2.83    1.46
  -9  12  -6    4.37    0.96
  -3  -9  -6    5.27    2.09
  -3  -9  -6    2.68    1.58
   3   9   6    5.88    1.00
   9 -12   6    2.36    1.38
 -12   3   6    4.27    1.87
  -6  -9  -6    0.51    1.59
   6   9   6    1.33    0.74
  -4  14  -6    0.58    0.66
 -10  -4  -6    1.66    1.84
   4 -14   6    1.93    1.58
  10   4   6    1.46    0.67
 -10  -1  -6    8.40    2.27
  -1  11  -6   11.38    1.35
 -10  -1  -6   15.48    3.10
  10   1   6   11.76    1.24
   1 -11   6    7.59    2.19
 -11  10   6   10.91    2.58
   1 -11   6    8.38    2.21
 -10   2  -6   13.91    2.70
 -10   2  -6   15.38    2.47
 -10   2  -6   15.64    1.09
   2   8  -6   16.85    1.37
   8 -10  -6   14.74    2.55
  -2  -8   6   14.56    2.48
  10  -2   6   17.12    1.15
  -2  -8   6   16.51    2.87
  -8  10   6   14.28    2.92
   5 -10  -6    1.44    1.18
 -10   5  -6    3.89    1.72
   5   5  -6    2.07    0.57
 -10   5  -6    3.02    0.48
 -10   5  -6    2.17    1.04
  -5  10   6    2.69    1.33
  -5  -5   6    2.52    1.45
  -5  -5   6    1.68    1.14
  -5  10   6    1.93    0.48
 -10   8  -6   13.35    0.91
 -10   8  -6   15.80    2.93
   2 -10  -6   12.18    2.42
 -10   8  -6   16.62    2.34
   2 -10  -6   17.80    2.33
   8   2  -6   15.61    1.15
  -2  10   6   15.37    1.25
  -8  -2   6    8.51    2.26
  -1 -10  -6    6.03    1.99
 -10  11  -6    4.14    1.65
  -1 -10  -6    4.34    1.49
   1  10   6    6.18    1.03
 -11   1   6    9.73    2.42
  -4 -10  -6    0.04    1.23
   4  10   6   -0.04    0.59
  -2  13  -6    5.62    1.15
 -11  -2  -6    2.47    1.97
 -11  -2  -6    2.89    1.59
   2 -13   6    3.44    2.01
   2 -13   6    1.33    1.50
  11   2   6    4.26    0.84
   1  10  -6    9.73    1.25
 -11   1  -6   13.96    3.00
 -11   1  -6    9.51    2.18
 -10  11   6    5.71    2.11
  11  -1   6    9.17    1.04
  -1 -10   6    6.71    1.93
  -1 -10   6    9.29    2.47
   4   7  -6   36.16    2.12
 -11   4  -6   35.96    1.75
   7 -11  -6   34.13    3.96
 -11   4  -6   29.74    3.49
 -11   4  -6   34.30    4.30
  11  -4   6   32.74    1.74
  -4  -7   6   32.10    4.16
  -4  -7   6   33.28    3.81
  -7  11   6   32.06    4.07
   4 -11  -6   30.97    3.86
   4 -11  -6   31.28    2.74
   7   4  -6   36.06    2.01
 -11   7  -6   33.35    4.14
 -11   7  -6   33.67    3.13
  -4  11   6   33.18    1.90
  -7  -4   6   31.44    4.05
 -11  10  -6    5.38    1.69
   1 -11  -6    7.12    1.80
   1 -11  -6    4.62    1.81
  10   1  -6    8.32    0.94
 -10  -1   6    4.94    1.92
  -1  11   6    5.65    0.92
  -2 -11  -6    6.23    1.99
   2  11   6    2.72    0.89
 -12  -3  -6    8.91    2.92
  -3  15  -6    7.67    1.33
   3 -15   6   10.60    3.02
  12   3   6   10.33    1.38
 -12   0  -6    1.92    1.81
   0  12  -6    2.68    0.90
 -12   0  -6    3.13    1.84
  12   0   6    3.57    0.75
   0 -12   6    2.28    1.61
 -12   3  -6   -0.41    0.94
 -12   3  -6    1.27    1.49
   9 -12  -6    0.56    1.23
   3   9  -6    1.41    0.62
  -3  -9   6   -0.56    1.15
  12  -3   6    0.65    0.39
  -9  12   6   -0.97    1.33
  -3  -9   6    0.94    1.60
 -12   6  -6   14.77    2.46
   6   6  -6   16.14    1.39
   6 -12  -6   17.69    3.13
  -6  -6   6   21.20    4.30
  -6  -6   6   11.59    2.67
  -6  12   6   15.43    2.98
  -6  12   6   15.70    1.18
   9   3  -6    2.87    0.70
 -12   9  -6    4.05    1.60
   3 -12  -6    3.81    1.34
   3 -12  -6    2.17    1.52
  -3  12   6    4.40    0.81
  -9  -3   6    4.55    1.99
   0 -12  -6    2.94    1.50
   0  12   6    2.47    0.77
  -3 -12  -6   20.30    3.56
   3  12   6   18.37    2.04
  -1  14  -6   -0.12    0.69
  13   1   6   -0.15    0.46
   1 -14   6   -0.70    1.76
   2  11  -6    3.65    0.93
 -13   2  -6    3.81    2.03
  -2 -11   6    0.17    1.46
 -13   5  -6    1.31    1.15
   5   8  -6    0.15    0.51
   8 -13  -6   -0.89    1.08
  -8  13   6   -0.11    1.38
  -5  -8   6    0.79    1.45
   5 -13  -6    2.36    2.33
   5 -13  -6    0.48    0.94
   8   5  -6    0.14    0.48
  -8  -5   6    0.00    2.28
  -5  13   6    0.12    0.42
   2 -13  -6    2.48    1.49
  11   2  -6    2.49    0.70
  -2  13   6    2.55    0.83
  -1 -13  -6    1.74    1.55
   1  13   6   -0.34    0.64
   1  13  -6    0.39    0.65
   4  10  -6    1.29    0.73
   7   7  -6    5.51    0.99
   4 -14  -6    1.46    1.23
  10   4  -6   -0.25    0.43
  -4  14   6    0.09    0.51
   1 -14  -6   -0.69    1.35
  -1  14   6   -0.55    0.58
   3  12  -6    9.31    1.42
   6   9  -6    3.74    0.96
   9   6  -6    1.57    0.67
   3 -15  -6   17.84    2.99
  12   3  -6   14.95    2.39
  -3  15   6   16.20    1.76
   8   8  -6    0.86    0.68
  -1   0  -7  234.66    8.91
   0   1  -7  251.68    9.41
   0   1  -7  241.79    8.91
   1  -1  -7  230.28    9.42
  -1   0  -7  242.48    9.20
   1  -1  -7  235.25    9.00
   1  -1  -7  223.86    8.85
  -1   0  -7  243.96    8.99
  -1   0  -7  242.89    9.37
   0   1  -7  237.03    9.22
   0  -1   7  238.73    9.25
   1   0   7  247.06    9.03
  -1   1   7  233.27    9.33
   0  -1   7  250.73    9.38
   1   0   7  244.40    9.05
  -1   1   7  236.45    9.52
  -1   3  -7  233.99    9.45
  -1   3  -7  233.66    9.81
   3  -2  -7  243.64   10.01
  -2  -1  -7  255.76    9.54
   3  -2  -7  238.33    8.87
   3  -2  -7  227.94    9.42
  -1   3  -7  239.36    9.02
  -2  -1  -7  253.26    9.71
  -2  -1  -7  239.60    9.02
   1  -3   7  234.85    9.43
   1  -3   7  239.18    9.81
  -3   2   7  235.84   10.05
   2   1   7  256.57    9.60
  -3   2   7  242.13    9.84
   0  -2  -7  127.23    5.00
   2   0  -7  128.03    5.55
  -2   2  -7  128.49    5.56
  -2   2  -7  130.00    5.79
   0  -2  -7  128.78    4.95
   2   0  -7  120.21    4.89
  -2   2  -7  131.04    4.97
   0  -2  -7  135.45    5.55
   2   0  -7  134.29    5.78
   0   2   7  139.14    5.60
  -2   0   7  125.90    5.77
  -2   0   7  124.48    5.42
   5  -3  -7    8.81    1.38
  -3  -2  -7   10.03    1.49
   5  -3  -7    9.46    0.53
  -3  -2  -7   12.53    1.60
  -2   5  -7    9.14    0.75
  -2   5  -7    9.80    1.40
  -3  -2  -7   10.63    0.76
   2  -5   7   12.54    1.78
   3   2   7   10.99    0.78
   3   2   7   13.94    1.78
   2  -5   7   11.32    1.37
  -5   3   7    8.07    1.24
  -5   3   7    9.82    1.66
   2  -3  -7  236.89    8.97
  -3   1  -7  245.77    9.07
  -3   1  -7  247.85   10.06
   1   2  -7  244.99    9.08
   2  -3  -7  243.67    9.86
   1   2  -7  234.96    9.87
   1   2  -7  232.82    9.81
  -3   1  -7  256.87    9.15
  -1  -2   7  230.82    9.85
  -1  -2   7  237.21    9.83
  -2   3   7  246.28   10.04
  -2   3   7  238.78    9.86
   3  -1   7  251.89    9.16
  -3   4  -7   40.25    1.82
  -3   4  -7   37.15    2.74
  -3   4  -7   40.32    2.07
  -1  -3  -7   40.75    2.55
   4  -1  -7   41.85    2.81
  -1  -3  -7   37.61    1.81
  -1  -3  -7   37.92    2.17
   4  -1  -7   44.08    2.62
   4  -1  -7   42.36    1.71
  -4   1   7   37.97    2.76
   3  -4   7   40.37    2.54
   1   3   7   35.74    2.49
  -4   1   7   43.06    2.52
   1   3   7   39.03    1.83
   3  -4   7   43.29    2.02
   7  -4  -7    8.84    1.65
  -4  -3  -7    6.90    0.80
  -4  -3  -7    5.69    1.34
  -3   7  -7    6.86    0.75
  -3   7  -7    6.04    1.31
  -4  -3  -7    6.59    1.49
  -7   4   7    5.87    1.36
   3  -7   7    6.24    1.36
   4   3   7    7.11    0.82
  -7   4   7    6.32    1.52
   3  -7   7    8.51    1.42
   4  -4  -7    7.82    1.04
   4  -4  -7    4.76    1.06
   0   4  -7    6.09    1.16
   0   4  -7    8.24    0.68
  -4   0  -7    9.99    1.54
  -4   0  -7    9.68    1.22
   4  -4  -7    7.78    0.48
  -4   0  -7    9.22    0.66
   4   0   7    8.27    1.13
   0  -4   7    7.96    1.31
  -4   4   7    5.31    1.12
  -4   4   7    6.55    1.23
   0  -4   7    8.97    1.40
  -4   3  -7   43.53    1.87
  -4   3  -7   43.25    2.88
  -4   3  -7   41.21    1.83
  -4   3  -7   42.56    1.94
   1  -4  -7   39.65    1.87
   3   1  -7   38.78    2.65
   3   1  -7   42.57    2.82
   1  -4  -7   37.88    2.57
   3   1  -7   44.01    1.84
   1  -4  -7   38.39    1.80
  -3  -1   7   45.08    2.69
  -1   4   7   40.38    2.63
  -1   4   7   39.03    1.82
  -3  -1   7   41.60    2.83
  -2  -4  -7   43.97    2.69
  -4   6  -7   41.74    2.57
  -4   6  -7   38.75    3.13
  -2  -4  -7   41.23    1.99
  -2  -4  -7   44.83    3.03
   6  -2  -7   40.59    1.74
  -4   6  -7   40.61    1.93
  -6   2   7   37.76    3.10
   2   4   7   44.68    2.05
  -6   2   7   40.54    2.91
   4  -6   7   41.88    2.45
   4  -6   7   41.03    2.90
  -5  -4  -7  112.07    6.53
  -5  -4  -7  117.40    6.42
  -4   9  -7  116.42    4.85
   4  -9   7  115.39    6.09
   5   4   7  115.86    4.93
  -9   5   7  118.04    6.94
   4  -9   7  119.53    6.52
  -5  -1  -7   40.58    3.02
  -5  -1  -7   39.48    2.79
  -1   6  -7   44.71    2.99
   6  -5  -7   43.06    2.79
  -5  -1  -7   36.59    1.91
  -1   6  -7   42.10    2.00
   5   1   7   41.39    2.84
  -6   5   7   45.20    3.31
   1  -6   7   36.51    2.77
   5   1   7   40.29    1.95
   1  -6   7   39.31    2.92
   3  -5  -7    9.76    0.64
   3  -5  -7   11.66    1.66
  -5   2  -7   11.65    1.07
  -5   2  -7    9.90    1.71
  -5   2  -7   10.56    0.72
   2   3  -7    9.29    1.55
   2   3  -7    8.97    0.75
  -3   5   7   11.91    0.69
   5  -2   7   10.79    1.01
  -2  -3   7    9.00    1.59
  -3   5   7   13.76    1.92
  -2  -3   7    7.48    1.32
  -5   5  -7  116.86    6.10
  -5   5  -7  111.93    4.90
   0  -5  -7  111.60    5.01
   0  -5  -7  109.20    4.54
  -5   5  -7  111.98    4.49
  -5   5  -7  113.34    4.98
   5   0  -7  119.00    4.45
   5   0  -7  123.65    5.98
   0  -5  -7  119.17    5.83
   0   5   7  110.31    4.57
  -5   0   7  115.16    5.75
  -5   0   7  107.28    5.94
  -3  -5  -7   11.49    1.87
  -5   8  -7   14.90    2.44
  -5   8  -7   15.53    2.25
   8  -3  -7   17.04    3.90
  -5   8  -7   14.34    1.02
   8  -3  -7   15.70    0.78
  -3  -5  -7   12.28    2.08
   3   5   7   13.62    1.09
  -8   3   7   13.42    2.36
   5  -8   7   18.57    2.54
  -8   3   7   13.28    2.19
   5  -8   7   13.63    1.75
  -6  -5  -7   29.23    3.79
  -6  -5  -7   30.71    4.10
  -5  11  -7   31.67    1.85
   5 -11   7   40.09    4.37
 -11   6   7   36.34    4.71
   5 -11   7   23.88    3.10
   6   5   7   29.06    1.91
  -6  -2  -7   43.49    2.06
  -6  -2  -7   43.66    3.30
  -2   8  -7   37.79    2.04
  -6  -2  -7   40.61    3.30
   8  -6  -7   35.35    3.08
   6   2   7   37.43    2.01
   2  -8   7   31.41    2.97
  -8   6   7   41.27    3.56
   2  -8   7   42.89    3.18
  -6   1  -7   39.26    1.93
   5  -6  -7   39.75    2.96
   5  -6  -7   39.40    2.48
  -6   1  -7   41.40    3.22
   1   5  -7   44.64    2.09
  -6   1  -7   43.89    2.75
  -5   6   7   42.78    1.76
  -1  -5   7   46.04    3.13
  -5   6   7   42.84    3.24
   6  -1   7   45.17    2.80
  -1  -5   7   39.09    3.04
  -6   4  -7   42.95    2.24
   2  -6  -7   39.90    2.98
  -6   4  -7   40.45    3.20
   2  -6  -7   45.05    2.26
   4   2  -7   41.44    1.96
  -6   4  -7   40.73    2.39
  -6   4  -7   42.09    1.90
   6  -4   7   42.16    2.33
  -2   6   7   41.69    1.94
  -4  -2   7   41.62    3.22
  -4  -2   7   41.64    2.98
   7  -1  -7  190.10    7.41
  -1  -6  -7  207.43    8.64
  -6   7  -7  199.14    9.68
  -6   7  -7  192.61    7.54
  -6   7  -7  192.84    8.42
  -1  -6  -7  202.42    9.38
  -6   7  -7  197.78    8.49
   7  -1  -7  204.26    9.53
   1   6   7  198.12    7.72
   6  -7   7  198.85    8.30
  -7   1   7  180.49    9.13
  -7   1   7  195.84    9.59
  -4  -6  -7   30.33    3.65
  -6  10  -7   28.03    1.66
  -4  -6  -7   34.97    3.70
  -6  10  -7   33.84    5.09
   6 -10   7   24.28    3.12
 -10   4   7   29.64    3.89
   6 -10   7   27.94    2.61
   4   6   7   33.51    1.93
  -7  -6  -7   10.69    2.57
  -6  13  -7   11.14    1.27
  -7  -6  -7   12.46    2.82
   6 -13   7   12.88    2.57
 -13   7   7    7.66    2.64
   6 -13   7    8.54    2.19
   7   6   7   10.40    1.32
  -7  -3  -7  151.78    8.23
  -7  -3  -7  152.13    8.20
  -3  10  -7  151.43    6.27
   7   3   7  151.60    6.28
 -10   7   7  149.84    8.52
   3 -10   7  153.65    7.92
   3 -10   7  148.13    8.07
  -7   0  -7   66.73    4.11
  -7   0  -7   76.79    4.75
   7  -7  -7   56.39    3.78
   0   7  -7   65.90    3.00
  -7   0  -7   62.47    2.84
  -7   7   7   63.42    4.52
   0  -7   7   62.45    4.30
   7   0   7   59.91    2.84
   0  -7   7   70.71    4.38
  -7   3  -7    6.63    1.65
   3   4  -7    6.45    0.77
   4  -7  -7    6.81    1.55
  -7   3  -7    7.26    0.73
  -7   3  -7   10.14    1.51
  -4   7   7    6.48    1.51
   7  -3   7    7.98    1.25
  -4   7   7    6.88    0.61
  -3  -4   7    4.52    1.26
  -3  -4   7    8.20    1.67
   1  -7  -7  195.24    8.28
   1  -7  -7  198.87    9.31
  -7   6  -7  191.98    9.60
  -7   6  -7  196.51    8.39
   6   1  -7  196.93    7.52
  -7   6  -7  192.07    8.16
  -7   6  -7  191.01    7.44
  -1   7   7  195.34    7.61
  -6  -1   7  190.64    9.53
  -6  -1   7  203.04    9.31
  -7   9  -7   71.63    5.18
  -7   9  -7   68.88    2.95
   9  -2  -7   67.18    2.75
  -2  -7  -7   64.65    4.12
  -7   9  -7   66.06    4.11
  -2  -7  -7   61.75    4.62
  -9   2   7   62.71    4.84
   7  -9   7   65.30    3.87
   2   7   7   61.37    3.11
  -5  -7  -7    2.66    1.37
  -5  -7  -7    4.02    1.68
  -7  12  -7    2.65    1.20
   7 -12   7    2.03    1.16
 -12   5   7    1.28    1.50
   5   7   7    2.82    0.73
  -7  15  -7    4.60    0.95
  -8  -7  -7    7.13    2.47
   8   7   7    5.69    1.17
   7 -15   7    5.42    2.17
  -8  -4  -7   30.72    3.92
  -4  12  -7   26.80    1.81
  -8  -4  -7   28.57    3.87
   4 -12   7   20.67    3.26
 -12   8   7   21.62    3.61
   4 -12   7   19.62    3.06
   8   4   7   27.35    1.85
  -8  -1  -7   38.57    3.41
  -8  -1  -7   41.94    3.69
  -1   9  -7   39.30    2.21
  -8  -1  -7   38.38    2.06
  -9   8   7   40.00    4.45
   1  -9   7   40.31    3.57
   1  -9   7   47.81    3.78
   8   1   7   37.35    2.07
  -8   2  -7   40.84    3.54
   2   6  -7   40.04    2.12
  -8   2  -7   40.30    1.94
   6  -8  -7   40.60    3.26
  -8   2  -7   46.65    3.08
  -2  -6   7   38.72    3.36
  -6   8   7   35.39    1.72
  -2  -6   7   40.74    3.31
   8  -2   7   41.76    1.95
  -6   8   7   37.49    3.38
  -8   5  -7   14.07    0.89
   3  -8  -7   11.27    2.07
  -8   5  -7   12.51    1.75
  -8   5  -7   14.94    2.57
   5   3  -7   12.60    1.03
   3  -8  -7   17.26    1.47
  -8   5  -7   15.00    1.67
  -3   8   7   14.54    1.02
   8  -5   7   16.93    1.88
  -5  -3   7   12.93    2.32
  -5  -3   7   16.65    2.47
   0  -8  -7  139.10    7.54
  -8   8  -7  142.28    5.44
  -8   8  -7  142.84    7.98
   8   0  -7  130.04    5.43
   0  -8  -7  130.72    6.58
  -8   8  -7  139.12    6.71
  -8   0   7  131.51    7.74
   0   8   7  138.64    5.69
  -8  11  -7    8.56    1.93
  -8  11  -7   12.79    1.04
  -3  -8  -7    9.89    2.16
  -3  -8  -7    7.44    2.03
   3   8   7    9.72    1.25
 -11   3   7   10.42    2.52
   8 -11   7   11.46    1.99
  -8  14  -7    4.94    0.84
  -8  14  -7    1.97    2.23
  -6  -8  -7    4.39    1.88
   6   8   7    6.40    1.16
  -9  -5  -7    2.42    1.86
  -5  14  -7    1.45    0.69
   9   5   7    2.75    0.80
   5 -14   7    0.84    1.57
   5 -14   7    1.50    1.77
  -2  11  -7   43.84    2.49
  -9  -2  -7   40.29    3.89
  -9  -2  -7   45.10    5.22
   2 -11   7   43.30    4.12
   9   2   7   40.69    2.33
 -11   9   7   42.20    5.16
   2 -11   7   43.94    4.12
  -9   1  -7   41.55    2.11
  -9   1  -7   43.70    3.50
   1   8  -7   43.81    2.38
  -9   1  -7   45.30    4.03
  -1  -8   7   43.58    3.77
  -1  -8   7   41.19    3.85
  -8   9   7   37.59    4.36
   9  -1   7   42.21    2.14
  -9   4  -7  119.14    6.04
  -9   4  -7  113.94    4.68
  -9   4  -7  122.88    7.10
   4   5  -7  114.54    4.94
   5  -9  -7  119.45    6.69
  -5   9   7  117.28    4.68
  -4  -5   7  112.45    6.56
  -5   9   7  121.42    6.86
  -4  -5   7  114.74    6.88
   2  -9  -7   63.98    3.75
  -9   7  -7   63.87    2.77
  -9   7  -7   65.83    5.01
   2  -9  -7   61.81    4.54
  -9   7  -7   64.43    3.92
   7   2  -7   67.13    2.98
  -2   9   7   64.38    3.00
  -7  -2   7   67.30    4.90
  -7  -2   7   57.47    4.43
  -1  -9  -7   -0.46    0.89
  -1  -9  -7    1.44    1.00
  -9  10  -7    1.77    1.10
  10  -1  -7    1.15    0.40
  -9  10  -7    1.27    0.40
   1   9   7    2.29    0.63
 -10   1   7    0.34    1.26
  -4  -9  -7   42.61    3.98
   4   9   7   40.35    2.55
 -10  -3  -7    5.78    2.36
  -3  13  -7    5.46    1.04
 -10  -3  -7    4.85    1.96
  10   3   7    5.07    0.96
   3 -13   7    3.14    1.82
   3 -13   7   -1.24    1.44
 -10   0  -7    1.50    1.24
 -10   0  -7    1.20    1.21
   0  10  -7    3.70    0.83
   0 -10   7    1.68    1.45
  10   0   7    2.69    0.62
 -10  10   7    4.15    1.73
   0 -10   7    0.88    1.24
 -10   3  -7  151.35    5.97
   3   7  -7  157.57    6.33
   7 -10  -7  137.33    7.88
 -10   3  -7  146.84    8.53
 -10   3  -7  159.63    7.80
  -3  -7   7  137.02    7.95
  10  -3   7  147.77    5.98
  -7  10   7  149.92    8.44
  -3  -7   7  153.20    8.45
   4 -10  -7   30.03    2.43
 -10   6  -7   37.07    2.88
   6   4  -7   29.96    1.83
 -10   6  -7   32.14    4.12
 -10   6  -7   31.27    1.59
   4 -10  -7   33.68    3.91
  -6  -4   7   32.71    3.99
  -4  10   7   30.45    1.74
  -6  -4   7   33.47    4.02
 -10   9  -7    2.62    1.17
   1 -10  -7    2.47    1.06
 -10   9  -7    1.02    0.39
   9   1  -7    0.67    0.42
   1 -10  -7    0.95    1.23
  -9  -1   7    1.16    1.21
  -1  10   7    3.00    0.70
  -2 -10  -7   24.13    3.78
  -2 -10  -7   25.07    3.25
   2  10   7   23.04    1.82
 -12   2   7   23.08    4.15
  -5 -10  -7   18.99    3.68
   5  10   7   19.37    2.06
 -11  -4  -7    8.82    3.14
  -4  15  -7   12.04    1.58
  11   4   7    7.49    1.29
   4 -15   7    9.88    3.39
 -11  -1  -7    4.53    1.99
  -1  12  -7    3.99    0.98
 -11  -1  -7    2.57    1.65
   1 -12   7   -0.14    1.48
   1 -12   7    5.94    2.15
  11   1   7    2.96    0.74
 -11   2  -7   38.90    3.74
 -11   2  -7   41.91    2.12
 -11   2  -7   42.35    5.01
   2   9  -7   40.71    2.42
  -9  11   7   41.65    4.80
  11  -2   7   40.85    2.15
  -2  -9   7   47.82    5.11
  -2  -9   7   35.13    4.41
   6 -11  -7   29.81    3.77
 -11   5  -7   32.06    4.27
   5   6  -7   30.22    1.90
 -11   5  -7   28.97    1.56
 -11   5  -7   32.73    3.02
  11  -5   7   29.01    1.57
  -5  -6   7   30.17    3.96
  -5  -6   7   25.79    3.50
  -6  11   7   28.42    1.62
  -6  11   7   26.16    3.72
   3 -11  -7    8.51    2.25
   3 -11  -7    5.54    1.43
 -11   8  -7    8.25    1.87
   8   3  -7    7.86    0.99
  -3  11   7    7.64    0.99
  -8  -3   7    8.20    2.27
   0 -11  -7   13.96    2.61
   0 -11  -7   15.53    3.01
 -11   0   7   17.57    3.59
   0  11   7   13.60    1.54
  -3 -11  -7   18.48    3.24
   3  11   7   22.78    1.97
  -2  14  -7    9.57    1.45
 -12  -2  -7   11.93    3.17
  12   2   7   10.25    1.36
   1  11  -7    4.04    0.93
 -12   1  -7    2.78    1.74
 -12   1  -7    3.51    1.55
  -1 -11   7    2.39    1.78
  12  -1   7    4.83    0.80
  -1 -11   7    3.62    1.85
   8 -12  -7   29.34    3.69
 -12   4  -7   25.30    1.47
   4   8  -7   25.70    1.87
 -12   4  -7   27.04    4.11
 -12   4  -7   27.20    3.55
  -4  -8   7   21.86    3.71
  12  -4   7   25.71    1.53
  -4  -8   7   21.43    3.83
  -8  12   7   20.17    3.35
   5 -12  -7    2.81    1.19
   5 -12  -7    2.90    1.67
   7   5  -7    1.84    0.59
 -12   7  -7    4.02    1.66
  -5  12   7    2.91    1.56
  -7  -5   7    0.29    1.30
  -5  12   7    2.84    0.67
   2 -12  -7   21.87    2.96
  10   2  -7   26.13    1.68
   2 -12  -7   23.42    3.82
 -10  -2   7   16.40    3.54
  -2  12   7   25.28    1.77
  -1 -12  -7    4.79    1.93
   1  12   7   10.42    1.45
   0  13  -7   36.40    2.62
 -13   0  -7   50.01    7.44
  13   0   7   39.24    2.35
   3  10  -7    4.91    0.99
   6   7  -7    8.12    1.17
  -6  -7   7    9.87    2.77
   4 -13  -7   37.79    3.37
   9   4  -7   40.61    2.39
  -4  13   7   41.89    2.40
   1 -13  -7   10.38    2.39
  -1  13   7   12.31    1.50
   2  12  -7    8.16    1.36
   5   9  -7    1.60    0.73
   8   6  -7    5.46    1.03
  11   3  -7   20.74    1.67
   3 -14  -7   20.85    3.06
  -3  14   7   21.64    1.80
   4  11  -7    7.54    1.31
   7   8  -7    4.55    1.03
  10   5  -7   18.78    1.89
   5 -15  -7   20.96    3.12
  -1   1  -8   41.37    1.88
   0  -1  -8   42.25    1.87
   0  -1  -8   42.78    2.02
   1   0  -8   42.06    2.35
   0  -1  -8   44.77    2.19
  -1   1  -8   45.44    1.90
   0  -1  -8   43.95    1.95
  -1   1  -8   45.80    2.31
   1   0  -8   42.96    2.21
   1   0  -8   42.94    1.86
  -1   0   8   42.00    2.15
   0   1   8   43.86    2.21
   1  -1   8   44.80    1.86
   1  -1   8   44.87    1.94
   0   1   8   43.19    2.27
  -1   0   8   42.30    2.39
   2  -2  -8   51.56    2.40
  -2   0  -8   54.66    2.91
   0   2  -8   59.10    2.84
   2  -2  -8   55.13    3.01
  -2   0  -8   56.55    2.45
   2  -2  -8   52.13    2.23
   0   2  -8   54.55    2.33
  -2   0  -8   51.52    2.31
   0   2  -8   60.39    3.01
   0  -2   8   53.99    2.75
   0  -2   8   56.08    2.93
  -2   2   8   56.40    3.11
   2   0   8   53.44    2.48
  -2   2   8   55.66    2.90
  -2   3  -8   99.94    4.61
  -1  -2  -8   91.04    3.80
  -1  -2  -8   95.22    4.15
  -1  -2  -8   99.83    4.45
  -2   3  -8   98.61    3.84
  -2   3  -8   96.50    3.92
   3  -1  -8   93.83    4.42
   3  -1  -8   91.41    4.72
   3  -1  -8   93.72    3.71
  -3   1   8   91.43    4.27
   2  -3   8   95.54    3.86
   1   2   8   99.25    4.48
  -3   1   8   96.01    4.82
   2  -3   8   99.73    4.59
  -3  -1  -8   55.90    2.53
   4  -3  -8   59.34    3.54
   4  -3  -8   57.30    2.35
  -1   4  -8   61.76    2.59
  -1   4  -8   57.71    3.14
  -1   4  -8   56.54    3.40
  -3  -1  -8   65.09    3.17
   4  -3  -8   57.67    3.03
  -3  -1  -8   57.00    3.29
   1  -4   8   60.31    3.41
  -4   3   8   57.00    3.36
   3   1   8   61.22    3.16
   1  -4   8   61.85    3.16
  -4   3   8   61.37    3.67
   2   1  -8   93.23    3.70
   2   1  -8   87.48    4.54
  -3   2  -8   94.57    3.72
  -3   2  -8   92.46    4.39
   1  -3  -8   98.11    4.49
  -3   2  -8   95.64    4.70
   1  -3  -8   89.61    3.66
  -2  -1   8   91.34    4.63
  -1   3   8   95.69    4.50
  -2  -1   8   91.77    4.39
  -1   3   8   96.95    4.60
  -2  -3  -8  108.78    5.32
   5  -2  -8   99.95    5.22
  -2  -3  -8  112.84    5.05
  -3   5  -8  103.39    4.29
  -2  -3  -8  105.63    4.31
  -3   5  -8  108.50    4.83
   5  -2  -8  107.72    4.10
   3  -5   8  110.10    4.72
  -5   2   8  114.31    5.83
   2   3   8  103.75    4.32
   3  -5   8  109.67    5.39
   2   3   8  102.41    5.26
  -5   2   8  105.04    5.12
  -2   6  -8   48.24    3.15
  -4  -2  -8   55.74    3.39
  -2   6  -8   51.56    2.41
   6  -4  -8   51.64    3.20
   6  -4  -8   50.86    2.05
  -4  -2  -8   51.06    2.39
  -4  -2  -8   51.29    3.32
   2  -6   8   47.91    3.35
  -6   4   8   53.97    3.77
   4   2   8   54.97    2.43
   4   2   8   60.40    3.52
   2  -6   8   53.63    3.17
   1   3  -8   57.06    2.49
   3  -4  -8   59.15    3.32
   3  -4  -8   55.54    2.55
  -4   1  -8   58.12    2.73
  -4   1  -8   58.02    3.48
   3  -4  -8   54.72    2.32
   1   3  -8   55.44    3.30
   1   3  -8   54.66    3.32
  -4   1  -8   57.26    2.46
  -3   4   8   58.13    3.49
   4  -1   8   60.38    2.74
  -1  -3   8   58.49    3.33
  -1  -3   8   58.43    3.35
  -3   4   8   58.47    3.35
  -4   4  -8    2.66    0.49
   0  -4  -8    2.29    0.41
   4   0  -8    3.23    1.01
   0  -4  -8    3.42    0.91
   4   0  -8    2.54    0.40
  -4   4  -8    2.35    0.49
   0  -4  -8    2.32    0.51
  -4   4  -8    2.63    0.44
  -4   4  -8    1.98    0.89
  -4   0   8    2.64    0.98
  -4   0   8    2.43    0.78
   0   4   8    2.46    0.44
   0   4   8    2.03    0.76
   7  -3  -8   50.29    2.07
  -3  -4  -8   51.04    2.41
  -3  -4  -8   51.99    3.29
  -4   7  -8   57.00    4.03
  -4   7  -8   51.09    3.17
  -4   7  -8   50.75    2.37
  -3  -4  -8   51.07    3.53
   7  -3  -8   51.44    3.60
   3   4   8   47.77    2.41
   4  -7   8   54.45    3.59
  -7   3   8   53.45    3.53
   4  -7   8   52.43    3.04
  -7   3   8   47.00    3.73
  -5  -3  -8   10.79    0.95
  -3   8  -8   11.01    0.98
  -5  -3  -8   11.65    2.08
   8  -5  -8   11.30    2.09
  -5  -3  -8   11.78    2.07
   5   3   8   11.25    1.12
   3  -8   8   13.62    2.18
  -8   5   8   13.57    2.40
   3  -8   8   11.00    1.78
  -5   0  -8   25.51    1.33
   0   5  -8   23.12    1.36
  -5   0  -8   27.29    1.99
  -5   0  -8   27.65    2.35
   0   5  -8   21.23    2.45
   5  -5  -8   25.59    1.86
   5  -5  -8   22.78    1.07
  -5   5   8   23.88    1.08
   5   0   8   23.61    1.90
   0  -5   8   23.81    2.14
  -5   5   8   23.35    2.77
   0  -5   8   18.82    2.27
   3   2  -8   99.94    5.50
  -5   3  -8  101.94    4.23
  -5   3  -8  105.73    4.46
   2  -5  -8  108.35    4.20
   2  -5  -8  109.03    5.43
   2  -5  -8  112.38    4.30
   3   2  -8  101.89    4.25
  -5   3  -8  101.86    5.62
  -5   3  -8  107.83    4.31
   3   2  -8  108.67    5.50
  -3  -2   8  104.48    5.30
  -3  -2   8  113.24    5.68
   5  -3   8  105.42    4.39
  -2   5   8  108.86    5.50
  -2   5   8  107.25    4.22
  -5   6  -8   35.40    1.77
   6  -1  -8   35.57    2.96
   6  -1  -8   35.99    1.66
  -5   6  -8   39.67    2.32
  -5   6  -8   37.53    2.25
  -1  -5  -8   36.51    1.85
  -1  -5  -8   33.92    2.79
  -1  -5  -8   37.76    2.35
  -5   6  -8   35.74    3.11
  -6   1   8   39.00    3.11
   1   5   8   36.13    1.87
  -6   1   8   39.18    2.87
   5  -6   8   37.29    2.14
  -5   9  -8    0.78    1.04
  -4  -5  -8   -0.04    0.65
  -4  -5  -8    1.17    0.90
  -5   9  -8    0.59    0.38
  -9   4   8    0.29    1.05
   5  -9   8   -0.12    0.68
   5  -9   8    0.34    0.67
   4   5   8    0.84    0.44
  -6  -4  -8   12.97    2.35
  -6  -4  -8   12.27    2.40
  -4  10  -8   10.50    1.12
   4 -10   8   13.50    2.30
   6   4   8   11.82    1.21
 -10   6   8   14.69    2.72
   4 -10   8    9.26    1.93
  -6  -1  -8   23.52    2.59
  -1   7  -8   20.12    1.35
  -6  -1  -8   20.73    2.66
   7  -6  -8   25.50    2.24
  -6  -1  -8   19.75    1.26
   6   1   8   19.88    1.29
   1  -7   8   23.76    2.78
  -7   6   8   24.39    3.08
   1  -7   8   23.77    2.74
  -6   2  -8   51.51    3.60
   2   4  -8   51.20    2.39
  -6   2  -8   50.22    2.86
   4  -6  -8   49.12    2.15
  -6   2  -8   51.05    2.30
   4  -6  -8   52.66    3.45
  -2  -4   8   51.92    3.43
   6  -2   8   54.69    2.89
  -4   6   8   51.00    2.18
  -4   6   8   50.49    3.56
  -2  -4   8   57.13    3.68
   5   1  -8   33.73    1.71
  -6   5  -8   39.71    3.27
  -6   5  -8   39.19    2.17
   5   1  -8   34.58    2.96
   1  -6  -8   38.15    2.12
   1  -6  -8   38.80    2.94
  -6   5  -8   36.77    1.74
   1  -6  -8   36.80    1.78
  -6   5  -8   35.87    2.05
  -5  -1   8   38.15    3.16
  -5  -1   8   34.66    2.76
  -1   6   8   33.46    1.77
  -2  -6  -8   51.82    3.87
  -2  -6  -8   47.09    3.19
  -6   8  -8   48.64    4.09
   8  -2  -8   49.24    2.12
  -6   8  -8   48.54    3.13
  -6   8  -8   48.21    2.33
  -6   8  -8   47.38    3.15
   2   6   8   50.71    2.47
  -8   2   8   55.76    4.17
   6  -8   8   47.52    2.95
  -6  11  -8   24.84    1.66
  -5  -6  -8   29.53    3.54
  -5  -6  -8   26.56    3.69
   5   6   8   27.80    1.82
   6 -11   8   24.80    3.00
 -11   5   8   26.94    4.03
   6 -11   8   29.46    3.84
  -5  12  -8   21.98    1.63
  -7  -5  -8   26.95    3.72
  -7  -5  -8   25.04    3.61
   7   5   8   24.43    1.75
 -12   7   8   16.88    3.31
   5 -12   8   21.30    3.33
   5 -12   8   23.73    3.23
  -2   9  -8   41.75    2.25
  -7  -2  -8   36.61    4.02
  -7  -2  -8   42.36    2.17
  -7  -2  -8   45.65    3.58
   2  -9   8   33.76    3.28
  -9   7   8   38.77    4.60
   7   2   8   40.03    2.16
   2  -9   8   43.02    3.51
  -7   1  -8   29.02    2.21
  -7   1  -8   22.69    1.30
   6  -7  -8   20.17    2.55
  -7   1  -8   25.85    3.18
   1   6  -8   19.85    1.38
   6  -7  -8   20.36    1.82
  -6   7   8   18.65    2.60
   7  -1   8   22.17    1.29
  -6   7   8   21.66    1.05
  -1  -6   8   20.45    2.62
   7  -1   8   24.33    2.17
  -1  -6   8   18.07    2.63
   4   3  -8   52.35    2.44
  -7   4  -8   52.45    2.95
  -7   4  -8   48.08    3.80
   3  -7  -8   53.35    2.71
  -7   4  -8   49.93    2.31
   3  -7  -8   51.37    3.69
  -7   4  -8   53.03    2.73
  -4  -3   8   55.88    3.71
   7  -4   8   51.46    2.87
  -4  -3   8   55.51    3.92
  -3   7   8   53.67    2.36
  -3   7   8   55.15    3.82
   0  -7  -8   54.75    3.16
  -7   7  -8   49.01    2.96
   7   0  -8   50.08    2.29
   0  -7  -8   50.29    3.81
  -7   7  -8   50.77    2.32
  -7   7  -8   48.94    4.06
  -7   7  -8   54.90    3.15
   0   7   8   50.60    2.48
  -7   0   8   46.36    3.99
  -7   0   8   50.67    3.80
  -7  10  -8    7.02    1.57
  -7  10  -8    8.71    0.95
  -3  -7  -8    8.92    1.76
  -3  -7  -8    9.05    2.08
   3   7   8    9.30    1.13
   7 -10   8    4.99    1.24
 -10   3   8    9.46    2.38
  -7  13  -8    8.86    1.13
  -6  -7  -8   11.58    2.51
  -7  13  -8    6.40    1.89
  -6  -7  -8    7.14    2.14
   7 -13   8   10.95    2.37
   6   7   8   12.05    1.45
  -8  -6  -8    5.02    1.92
  -6  14  -8    4.58    0.94
   8   6   8    4.08    0.94
   6 -14   8    5.15    2.13
   6 -14   8    3.71    1.98
  -8  -3  -8   52.35    4.50
  -3  11  -8   52.19    2.77
  -8  -3  -8   55.13    4.45
   3 -11   8   60.67    4.45
 -11   8   8   49.70    4.68
   3 -11   8   53.18    4.48
   8   3   8   46.71    2.67
  -8   0  -8   24.92    3.44
   0   8  -8   15.10    1.32
  -8   0  -8   16.00    1.15
  -8   0  -8   16.32    2.45
   8   0   8   17.38    1.19
   0  -8   8   13.55    2.26
  -8   8   8   19.55    3.05
   0  -8   8   18.44    2.67
   5  -8  -8    9.18    1.80
  -8   3  -8   11.36    1.71
  -8   3  -8   10.00    2.03
   3   5  -8   11.53    1.11
  -8   3  -8   10.50    0.82
  -3  -5   8   11.20    1.86
   8  -3   8    9.27    1.46
  -3  -5   8   11.37    2.27
  -5   8   8    9.14    0.74
  -5   8   8    7.48    1.74
  -8   6  -8   49.61    2.25
   6   2  -8   48.99    2.35
  -8   6  -8   50.84    2.89
  -8   6  -8   52.40    4.15
  -8   6  -8   48.07    2.99
   2  -8  -8   51.82    3.87
   2  -8  -8   50.66    2.90
  -2   8   8   47.77    2.37
  -6  -2   8   45.29    3.89
  -6  -2   8   50.33    3.77
  -8   9  -8   14.02    2.04
  -1  -8  -8   13.42    2.42
   9  -1  -8   12.23    0.90
  -8   9  -8   11.78    0.96
  -1  -8  -8   15.80    2.09
  -8   9  -8   12.77    2.68
  -9   1   8   18.29    3.20
   1   8   8   11.67    1.22
  -8  12  -8    9.23    2.08
  -4  -8  -8    8.83    2.37
  -4  -8  -8   11.30    2.39
  -8  12  -8   12.36    1.18
   8 -12   8   12.60    2.27
   4   8   8   11.18    1.35
 -12   4   8    8.44    2.55
  -8  15  -8   13.95    1.51
  -7  -8  -8   12.87    2.98
   7   8   8   14.23    1.75
  -9  -4  -8    0.90    1.44
  -9  -4  -8    1.38    1.54
  -4  13  -8    1.88    0.70
   4 -13   8    0.82    1.43
   9   4   8   -0.04    0.42
   4 -13   8    0.55    1.50
  -9  -1  -8    5.84    1.68
  -1  10  -8    6.55    1.03
  -9  -1  -8    5.47    1.95
   1 -10   8    3.64    1.46
   9   1   8    4.77    0.81
   1 -10   8    5.06    1.72
 -10   9   8    3.67    1.74
   7  -9  -8   44.67    3.62
   2   7  -8   40.46    2.27
  -9   2  -8   44.69    3.33
  -9   2  -8   34.58    4.15
  -9   2  -8   41.40    2.06
  -2  -7   8   38.76    3.53
  -7   9   8   40.02    3.80
  -2  -7   8   43.02    3.78
   9  -2   8   39.58    2.04
  -9   5  -8    0.02    0.85
   4  -9  -8    0.77    1.00
   5   4  -8    0.77    0.45
  -9   5  -8    0.18    0.62
   4  -9  -8    0.82    0.66
  -9   5  -8    0.70    0.31
  -9   5  -8    0.48    0.52
  -4   9   8    1.03    0.92
  -4   9   8    0.42    0.35
   9  -5   8    0.28    0.60
  -5  -4   8    1.81    1.14
  -5  -4   8    0.12    0.77
   1  -9  -8   12.05    1.82
  -9   8  -8   11.16    0.89
  -9   8  -8   11.88    1.84
  -9   8  -8   10.42    2.31
   8   1  -8   10.85    0.96
   1  -9  -8   15.50    2.70
  -1   9   8   13.21    1.13
  -8  -1   8   15.15    2.87
  -9  11  -8   16.49    2.62
  -9  11  -8   18.37    1.28
  -2  -9  -8   18.40    3.24
  -2  -9  -8   22.60    3.04
 -11   2   8   18.60    3.40
   2   9   8   16.52    1.47
  -5  -9  -8    0.13    1.16
   5   9   8   -0.36    0.53
  -5  15  -8    6.13    1.16
 -10  -5  -8    4.89    2.36
  10   5   8    7.08    1.23
  -2  12  -8   12.09    1.49
 -10  -2  -8   11.40    2.87
 -10  -2  -8    5.97    1.92
   2 -12   8   10.35    2.55
  10   2   8   15.17    1.51
 -12  10   8   13.62    4.70
   2 -12   8   10.27    2.56
 -10   1  -8    1.64    1.08
   1   9  -8    5.43    0.97
 -10   1  -8    5.28    1.79
 -10   1  -8    5.63    0.81
  -1  -9   8    4.84    1.77
  -1  -9   8    4.29    1.67
  10  -1   8    4.85    0.74
  -9  10   8    3.12    1.70
 -10   4  -8   11.69    2.66
 -10   4  -8   14.15    2.13
 -10   4  -8   12.14    0.95
   6 -10  -8   10.28    2.26
   4   6  -8   13.77    1.20
  -6  10   8   11.90    2.42
  -4  -6   8   11.69    2.39
  -6  10   8   12.07    0.93
  10  -4   8   13.36    0.97
  -4  -6   8   13.81    2.35
   3 -10  -8    5.46    1.70
   7   3  -8    7.06    0.90
   3 -10  -8   11.28    1.66
 -10   7  -8    7.57    0.80
 -10   7  -8    8.39    1.61
 -10   7  -8    8.52    2.37
  -3  10   8    7.67    0.94
  -7  -3   8    5.95    2.01
   0 -10  -8    3.83    1.70
  10   0  -8    4.45    0.72
   0 -10  -8    2.57    1.21
 -10  10  -8    5.41    0.72
 -10   0   8    5.66    2.08
   0  10   8    3.58    0.81
  -3 -10  -8    2.86    1.45
   3  10   8    3.17    0.88
 -11  -3  -8    8.94    2.75
  -3  14  -8    5.80    1.19
  11   3   8   10.72    1.41
 -11   0  -8   24.01    3.59
 -11   0  -8   21.37    3.50
   0  11  -8   18.95    1.68
 -11  11   8   20.10    3.75
  11   0   8   17.91    1.42
   0 -11   8   16.21    3.20
   0 -11   8   22.01    3.62
   3   8  -8   44.07    2.63
 -11   3  -8   43.29    3.74
 -11   3  -8   48.20    2.35
   8 -11  -8   50.53    4.26
 -11   3  -8   51.49    4.68
  -8  11   8   53.86    4.73
  11  -3   8   48.68    2.39
  -3  -8   8   47.20    4.30
  -3  -8   8   50.46    4.52
 -11   6  -8   29.46    2.76
 -11   6  -8   27.49    3.83
 -11   6  -8   26.00    1.50
   5 -11  -8   32.24    3.93
   6   5  -8   26.37    1.78
  -5  11   8   29.81    3.88
  -5  11   8   31.12    1.68
  -6  -5   8   22.66    3.63
   2 -11  -8   17.38    2.98
   9   2  -8   19.26    1.37
   2 -11  -8   19.83    2.54
  -2  11   8   17.04    1.45
  -9  -2   8   15.13    3.08
  -1 -11  -8   19.47    2.96
   1  11   8   19.24    1.92
  -4 -11  -8   12.95    3.00
   4  11   8   19.23    2.07
 -12  -1  -8    3.58    2.20
  -1  13  -8    1.14    0.78
 -12  -1  -8    2.08    1.72
  12   1   8    1.61    0.66
 -12   2  -8   11.66    2.92
 -12   2  -8   11.45    2.38
   2  10  -8   11.16    1.37
  -2 -10   8    9.72    2.50
  12  -2   8   12.36    1.26
 -12   5  -8   20.11    3.54
   7 -12  -8   21.52    3.39
   5   7  -8   22.26    1.69
 -12   5  -8   23.01    1.50
  -7  12   8   24.70    3.88
  -5  -7   8   21.28    3.69
  12  -5   8   22.68    1.42
   4 -12  -8    8.67    2.32
   8   4  -8   11.31    1.27
   4 -12  -8   14.25    2.12
  -8  -4   8   13.34    2.77
  -4  12   8   12.48    1.27
   1 -12  -8   18.62    2.81
  -1  12   8   17.22    1.74
  -2 -12  -8   10.69    2.54
   2  12   8    8.37    1.35
   1  12  -8    0.36    0.68
 -13   1  -8    2.94    1.92
  13  -1   8    2.51    0.71
   4   9  -8    1.49    0.71
   7   6  -8   10.08    1.29
   3 -13  -8    4.73    1.50
  10   3  -8    3.34    0.78
  -3  13   8    3.08    0.78
   0 -13  -8    4.56    1.78
   0  13   8    4.93    1.07
   3  11  -8    6.16    1.18
   6   8  -8    4.10    0.99
   5 -14  -8    0.12    0.99
   9   5  -8   -0.29    0.40
  -5  14   8   -0.33    0.52
   2 -14  -8    6.07    1.88
  -2  14   8   10.78    1.41
   5  10  -8    6.79    1.28
   8   7  -8   11.82    1.49
   4 -15  -8   15.15    2.80
  11   4  -8   16.54    1.75
  -4  15   8   17.49    1.79
   0   0  -9  111.51    4.90
   0   0  -9  130.10    4.62
   0   0  -9  114.91    4.91
   0   0   9  118.29    4.84
   0   0   9  112.96    4.98
   2  -1  -9    2.04    0.52
   2  -1  -9    2.46    0.74
  -1  -1  -9    2.16    0.53
  -1   2  -9    2.21    0.45
  -1   2  -9    3.25    0.42
   2  -1  -9    3.82    0.42
  -1  -1  -9    2.46    0.51
  -1  -1  -9    2.28    0.38
   1   1   9    2.98    0.60
   1  -2   9    2.01    0.60
   1   1   9    2.32    0.53
  -2   1   9    2.78    0.75
  -2   1   9    3.22    0.71
   1  -2   9    1.78    0.41
   1  -2  -9    2.88    0.38
   1   1  -9    3.25    0.69
   1   1  -9    3.14    0.72
   1   1  -9    2.79    0.40
   1  -2  -9    1.83    0.29
  -2   1  -9    1.63    0.52
  -2   1  -9    3.21    0.42
   1  -2  -9    2.76    0.38
   1  -2  -9    3.35    0.69
  -2   1  -9    3.47    0.80
  -1  -1   9    2.38    0.70
  -1   2   9    1.86    0.61
  -1   2   9    2.87    0.67
  -1  -1   9    1.49    0.49
  -2   4  -9    6.67    1.17
   4  -2  -9    9.40    1.28
  -2  -2  -9    8.49    1.14
  -2   4  -9    8.29    1.05
  -2  -2  -9    7.50    1.13
   4  -2  -9    7.12    1.31
   4  -2  -9   11.99    0.65
  -2   4  -9   11.20    0.78
  -2  -2  -9   10.62    0.77
   2   2   9    8.81    1.27
   2  -4   9    9.12    1.04
   2  -4   9    9.09    1.41
  -4   2   9    5.97    1.29
   0   3  -9   14.38    0.92
  -3   0  -9   17.41    1.59
  -3   0  -9   15.12    0.92
   3  -3  -9   15.93    1.88
   3  -3  -9   16.00    0.83
   0   3  -9   14.26    1.76
   3  -3  -9   12.52    1.06
  -3   0  -9   14.51    1.11
   0   3  -9   12.71    1.51
   3   0   9   16.62    1.22
  -3   3   9   13.91    1.72
   0  -3   9   10.70    1.34
  -3   3   9   11.67    1.69
   0  -3   9   12.94    1.58
  -3   3  -9  104.98    4.19
   3   0  -9  108.12    5.29
   0  -3  -9  100.72    4.22
   0  -3  -9  100.34    4.16
   3   0  -9  107.31    4.13
   0  -3  -9  107.43    4.99
  -3   3  -9  107.99    5.02
  -3   3  -9  102.97    5.28
   3   0  -9  103.94    5.04
  -3   0   9  116.66    5.43
  -3   0   9  103.38    4.84
   0   3   9   98.95    4.97
  -3  -3  -9   72.00    4.13
  -3  -3  -9   76.94    4.10
   6  -3  -9   67.93    4.11
   6  -3  -9   73.16    2.86
  -3   6  -9   73.43    3.16
  -3  -3  -9   71.68    3.17
  -3   6  -9   74.41    3.89
   3  -6   9   72.62    4.30
   3  -6   9   75.62    3.72
  -6   3   9   76.94    4.72
   3   3   9   68.95    3.15
   3   3   9   68.72    4.20
  -4  -1  -9  107.87    5.26
  -1   5  -9  116.14    4.60
  -4  -1  -9  113.99    5.66
  -1   5  -9  106.74    5.40
   5  -4  -9  110.58    5.18
  -4  -1  -9  114.14    4.54
   5  -4  -9  116.41    4.27
   1  -5   9  104.69    5.33
   4   1   9  111.16    5.34
  -5   4   9  109.71    5.97
   1  -5   9  114.13    5.69
   2  -4  -9    6.26    1.08
   2   2  -9    8.72    1.49
  -4   2  -9   11.08    0.75
   2   2  -9    9.04    1.39
   2   2  -9   10.74    0.76
  -4   2  -9    9.36    1.49
   2  -4  -9   10.13    0.67
  -2  -2   9    8.27    1.41
  -2   4   9    9.29    1.36
  -2   4   9    8.86    1.43
  -2  -2   9    6.47    1.13
  -4   5  -9  196.36    7.88
   5  -1  -9  194.68    7.49
  -1  -4  -9  194.07    8.77
  -1  -4  -9  195.35    8.15
  -4   5  -9  195.08    7.93
   5  -1  -9  205.15    8.94
  -4   5  -9  204.01    9.31
  -4   5  -9  201.53    7.66
  -1  -4  -9  201.54    7.69
   1   4   9  202.18    7.70
   1   4   9  210.07    9.54
  -5   1   9  197.61    8.68
  -5   1   9  194.17    9.29
   4  -5   9  199.37    7.81
  -4  -4  -9  194.82    9.22
  -4   8  -9  199.49    7.84
  -4  -4  -9  198.77    9.51
  -4  -4  -9  198.95    7.89
  -4   8  -9  212.57   10.08
  -4   8  -9  187.28    9.38
  -8   4   9  203.14   10.10
   4  -8   9  198.34    8.80
   4   4   9  205.28    7.95
  -2   7  -9    4.89    0.70
  -5  -2  -9    6.53    1.41
  -5  -2  -9    5.17    0.71
  -5  -2  -9    4.39    1.29
   7  -5  -9    6.01    1.40
  -7   5   9    5.53    1.64
   5   2   9    5.41    0.73
   2  -7   9    5.75    1.29
   2  -7   9    3.84    1.17
   1   4  -9  104.53    5.70
  -5   1  -9  119.77    4.60
  -5   1  -9  107.60    5.01
   4  -5  -9  113.22    5.70
   4  -5  -9  115.25    4.81
  -5   1  -9  123.79    6.00
   1   4  -9  117.22    4.63
   4  -5  -9  111.78    4.36
  -4   5   9  107.33    5.92
  -1  -4   9  113.62    5.78
   5  -1   9  109.89    5.02
  -4   5   9  111.95    4.38
  -1  -4   9  117.43    5.79
   1  -5  -9  200.50    7.62
   4   1  -9  200.94    7.61
   1  -5  -9  201.89    8.94
   1  -5  -9  190.14    7.68
  -5   4  -9  197.72    7.63
  -5   4  -9  215.70    9.42
  -5   4  -9  188.39    7.66
   4   1  -9  209.28    9.17
  -4  -1   9  199.25    8.84
  -1   5   9  202.06    7.65
  -4  -1   9  195.70    9.23
  -5   7  -9   24.20    1.42
   7  -2  -9   24.81    1.22
  -2  -5  -9   23.47    2.02
  -2  -5  -9   29.69    3.15
  -5   7  -9   25.29    3.21
  -5   7  -9   26.64    1.93
  -2  -5  -9   25.43    1.48
  -5   7  -9   24.78    1.95
  -7   2   9   23.40    3.27
  -7   2   9   20.98    2.60
   2   5   9   24.94    1.50
   5  -7   9   23.38    1.80
  -5  -5  -9    6.40    1.63
  -5  10  -9    5.40    1.73
  -5  10  -9    6.65    0.89
  -5  -5  -9    5.40    1.60
   5 -10   9    2.63    1.19
   5   5   9    6.28    0.92
   5 -10   9    6.49    1.45
 -10   5   9    4.63    1.83
  -6  -3  -9    5.14    1.66
  -6  -3  -9    5.29    0.79
  -6  -3  -9    4.56    1.45
  -3   9  -9    6.35    0.85
   3  -9   9    3.50    1.27
   3  -9   9    3.58    1.26
  -9   6   9    4.50    1.63
   6   3   9    6.95    0.89
   6  -6  -9   51.87    3.13
  -6   0  -9   53.67    2.46
  -6   0  -9   55.38    3.35
  -6   0  -9   57.07    3.89
   6  -6  -9   51.78    2.12
   0   6  -9   55.06    2.56
  -6   6   9   51.43    2.13
   6   0   9   53.00    2.47
   6   0   9   55.93    3.38
   0  -6   9   50.93    3.65
  -6   6   9   47.14    3.81
   0  -6   9   54.58    3.63
   3   3  -9   72.18    3.09
   3  -6  -9   73.85    4.36
  -6   3  -9   80.95    4.70
  -6   3  -9   70.76    3.02
   3  -6  -9   71.11    2.94
  -6   3  -9   71.81    3.36
  -3  -3   9   68.24    4.41
  -3  -3   9   65.51    4.12
   6  -3   9   72.52    3.32
  -3   6   9   66.19    4.34
  -3   6   9   67.28    2.94
  -6   6  -9   23.26    2.96
   0  -6  -9   26.03    1.46
   6   0  -9   25.11    1.34
  -6   6  -9   27.21    1.42
  -6   6  -9   25.36    1.77
   6   0  -9   19.10    2.60
   0  -6  -9   25.96    1.87
  -6   6  -9   25.17    1.75
   0  -6  -9   26.56    2.52
   0   6   9   28.48    1.53
  -6   0   9   23.60    2.98
  -6   0   9   20.04    2.58
  -6   9  -9   12.85    1.80
  -6   9  -9   15.93    1.12
  -6   9  -9   10.16    2.34
  -3  -6  -9   15.09    2.50
  -3  -6  -9   15.73    2.11
  -9   3   9   13.32    2.65
   3   6   9   15.39    1.23
   6  -9   9   13.78    1.88
  -6  12  -9   13.08    1.32
  -6  -6  -9    7.25    2.05
  -6  -6  -9    8.44    2.13
   6 -12   9   11.24    2.21
   6   6   9    9.44    1.23
   6 -12   9   10.98    2.43
 -12   6   9   14.91    3.22
  -7  -4  -9    3.64    1.60
  -4  11  -9    6.85    0.97
  -7  -4  -9    1.85    1.32
   7   4   9    3.31    0.74
   4 -11   9    6.17    1.74
   4 -11   9    1.89    1.29
 -11   7   9    6.53    2.30
  -7  -1  -9    8.28    1.85
   8  -7  -9    9.65    2.63
  -7  -1  -9    7.88    1.62
  -7  -1  -9    7.42    0.86
  -1   8  -9    8.68    1.01
  -8   7   9    8.67    1.96
   7   1   9    8.72    0.94
   1  -8   9    6.34    1.57
   1  -8   9    6.69    1.59
  -7   2  -9    6.26    0.74
  -7   2  -9    5.01    1.08
   2   5  -9    5.60    0.75
  -7   2  -9    5.44    1.55
   5  -7  -9    3.60    1.18
  -5   7   9    4.31    1.35
   7  -2   9    5.61    1.11
  -2  -5   9    4.63    1.24
  -5   7   9    4.45    0.52
  -2  -5   9    3.46    1.29
  -7   5  -9   22.93    1.29
   2  -7  -9   23.98    2.76
  -7   5  -9   21.99    1.55
   5   2  -9   23.54    1.34
  -7   5  -9   25.55    3.06
  -7   5  -9   21.47    1.67
   2  -7  -9   22.06    1.55
  -5  -2   9   19.71    2.76
  -2   7   9   24.56    1.37
  -5  -2   9   22.44    2.78
  -7   8  -9    6.38    1.36
  -7   8  -9    4.55    1.67
  -1  -7  -9    5.01    1.10
  -7   8  -9    4.50    1.14
  -7   8  -9    6.43    0.76
  -1  -7  -9    4.35    1.40
   8  -1  -9    7.11    0.70
   1   7   9    6.37    0.87
  -8   1   9    4.70    1.69
  -7  11  -9    0.34    0.98
  -4  -7  -9    1.54    1.44
  -7  11  -9    0.99    0.48
  -4  -7  -9    1.93    1.14
 -11   4   9    1.43    1.27
   4   7   9    0.08    0.47
   7 -11   9    0.64    1.02
  -7  -7  -9   14.51    2.91
  -7  14  -9    9.16    1.23
   7   7   9   11.11    1.45
  -8  -5  -9   42.90    5.03
  -8  -5  -9   52.60    4.72
  -5  13  -9   49.25    2.76
   5 -13   9   31.18    5.04
   8   5   9   47.92    2.79
   5 -13   9   54.84    4.49
  -8  -2  -9   15.53    1.27
  -8  -2  -9   17.43    2.77
  -8  -2  -9   20.90    3.25
  -2  10  -9   17.85    1.44
   2 -10   9   12.30    2.44
   2 -10   9   16.57    2.85
 -10   8   9   11.58    2.78
   8   2   9   14.78    1.48
  -8   1  -9   11.14    0.91
   1   7  -9    9.22    1.08
  -8   1  -9    8.38    1.64
  -8   1  -9   10.22    2.24
   7  -8  -9    9.74    1.55
  -1  -7   9    6.37    1.61
  -1  -7   9    7.77    1.92
  -7   8   9    9.48    2.13
   8  -1   9    9.93    0.87
  -8   4  -9  199.70    7.60
  -8   4  -9  190.64    8.42
   4  -8  -9  199.04    9.55
  -8   4  -9  200.37    9.88
   4   4  -9  205.63    7.78
  -4  -4   9  202.36    9.54
   8  -4   9  190.39    8.35
  -4   8   9  193.16    9.68
  -4  -4   9  187.11    9.65
  -4   8   9  191.61    7.55
  -8   7  -9    5.56    1.10
  -8   7  -9    7.93    2.01
   7   1  -9    6.79    0.75
   1  -8  -9    2.99    1.26
  -8   7  -9    7.47    0.76
   1  -8  -9    4.53    1.03
  -7  -1   9    2.79    1.36
  -1   8   9    5.37    0.76
  -8  10  -9    1.24    0.46
  -8  10  -9   -0.43    0.83
  -2  -8  -9    0.58    1.09
  -2  -8  -9    0.98    0.80
   2   8   9    0.07    0.43
   8 -10   9    0.49    0.75
 -10   2   9    1.78    1.38
  -5  -8  -9   41.78    4.65
  -5  -8  -9   39.09    4.78
  -8  13  -9   52.65    2.64
   5   8   9   49.15    2.85
  -6  15  -9    3.94    0.90
  -9  -6  -9    5.26    2.29
   9   6   9    7.16    1.22
  -3  12  -9    9.72    1.28
  -9  -3  -9   10.93    2.65
  -9  -3  -9   10.17    2.33
   3 -12   9    7.34    2.06
   3 -12   9    7.09    2.32
 -12   9   9    6.48    2.35
   9   3   9   10.38    1.22
  -9   0  -9  119.21    7.49
  -9   0  -9  122.20    5.23
   0   9  -9  130.34    5.49
  -9   0  -9  125.33    6.95
  -9   9   9  124.55    7.69
   0  -9   9  132.32    7.46
   0  -9   9  117.15    7.21
   9   0   9  126.23    5.29
   6  -9  -9    6.48    1.67
  -9   3  -9    7.13    2.00
   3   6  -9    5.21    0.83
  -9   3  -9    6.71    0.80
  -9   3  -9    7.78    1.57
  -6   9   9    8.00    0.73
  -3  -6   9    7.20    1.86
  -6   9   9    5.94    1.74
  -3  -6   9    3.48    1.25
   6   3  -9   11.25    1.16
   3  -9  -9   13.33    1.62
   3  -9  -9   12.57    2.35
  -9   6  -9   15.87    2.93
  -9   6  -9   15.05    1.93
  -9   6  -9   14.64    1.00
  -3   9   9   16.22    1.13
  -6  -3   9   15.24    2.77
   9   0  -9   85.07    3.59
  -9   9  -9   70.96    5.03
  -9   9  -9   87.84    6.28
   0  -9  -9   83.48    5.73
  -9   9  -9   84.64    3.61
   0  -9  -9   78.19    4.64
   0   9   9   83.99    3.86
  -9   0   9   90.36    6.26
  -9  12  -9   17.96    1.31
  -3  -9  -9   13.97    2.60
  -3  -9  -9   13.76    3.05
   3   9   9   15.66    1.65
 -12   3   9    8.68    3.42
  -6  -9  -9    6.45    2.23
   6   9   9    6.16    1.22
 -10  -4  -9   -0.15    1.58
  -4  14  -9    0.52    0.67
  10   4   9    0.14    0.55
   4 -14   9    0.48    1.51
 -10  -1  -9   18.51    3.37
 -10  -1  -9    9.26    2.28
  -1  11  -9    9.50    1.28
   1 -11   9    9.35    2.56
 -11  10   9   10.07    2.60
   1 -11   9   11.86    2.61
  10   1   9   11.33    1.29
   8 -10  -9   18.01    2.96
 -10   2  -9   13.70    1.08
 -10   2  -9   17.76    2.42
 -10   2  -9   19.43    3.30
   2   8  -9   13.21    1.40
  -8  10   9   15.34    3.10
  -2  -8   9   19.67    3.06
  10  -2   9   14.14    1.10
  -2  -8   9    5.29    1.86
 -10   5  -9    7.20    0.77
   5   5  -9    6.14    0.87
   5 -10  -9    3.39    1.47
 -10   5  -9    6.21    1.40
 -10   5  -9    3.03    1.51
  -5  10   9    4.95    1.68
  -5  10   9    4.42    0.68
  -5  -5   9    6.42    2.01
 -10   8  -9    1.81    1.50
   2 -10  -9    1.42    1.26
   8   2  -9    0.95    0.48
 -10   8  -9    0.57    0.35
   2 -10  -9    0.37    0.68
  -2  10   9    1.41    0.52
  -8  -2   9    1.19    1.16
 -10  11  -9   13.16    1.60
  -1 -10  -9   17.74    2.52
  -1 -10  -9   17.06    3.21
   1  10   9   17.06    1.68
 -11   1   9   11.46    2.79
  -4 -10  -9    0.39    1.36
   4  10   9   -0.41    0.68
 -11  -2  -9    9.06    2.82
 -11  -2  -9    2.50    1.70
  -2  13  -9    4.42    1.07
  11   2   9    5.90    1.06
   2 -13   9    6.09    2.44
 -11   1  -9   14.78    3.19
 -11   1  -9   12.57    1.23
   1  10  -9    9.10    1.24
 -11   1  -9    9.51    2.21
 -10  11   9    8.18    2.64
  11  -1   9   10.09    1.14
  -1 -10   9    8.21    2.38
   7 -11  -9    3.74    1.47
 -11   4  -9    5.18    1.96
   4   7  -9    4.53    0.85
 -11   4  -9    4.39    0.69
  11  -4   9    3.96    0.67
  -7  11   9    2.67    1.66
  -4  -7   9    5.71    2.06
 -11   7  -9    0.58    1.34
 -11   7  -9    1.67    0.45
   4 -11  -9    0.48    0.77
   7   4  -9    0.16    0.38
   4 -11  -9   -0.23    1.00
  -4  11   9   -0.05    0.41
  -7  -4   9    1.42    1.30
   1 -11  -9   18.73    2.55
   1 -11  -9   19.38    3.32
  10   1  -9   15.87    1.25
 -10  -1   9   15.99    3.42
  -1  11   9   14.13    1.48
  -2 -11  -9    8.13    2.13
   2  11   9    7.15    1.24
   0  12  -9   42.30    2.64
 -12   0  -9   41.09    5.22
  12   0   9   34.51    2.23
 -12   3  -9    9.01    2.67
 -12   3  -9    9.11    0.99
   9 -12  -9   11.69    3.21
   3   9  -9    8.04    1.21
  -3  -9   9    6.15    2.19
  12  -3   9    7.96    0.97
  -9  12   9    6.23    3.12
 -12   6  -9    8.52    2.56
   6 -12  -9    8.66    2.28
   6   6  -9    9.13    1.18
  -6  12   9    6.54    2.12
  -6  -6   9   11.92    2.92
   3 -12  -9   15.68    2.21
   3 -12  -9   11.61    2.84
   9   3  -9   17.38    1.38
  -3  12   9   16.01    1.40
  -9  -3   9   14.86    3.38
   0 -12  -9   37.25    3.46
   0  12   9   32.97    2.30
 -13  -1  -9    6.70    2.88
  -1  14  -9    1.22    0.76
  13   1   9    1.74    0.67
   2  11  -9    4.65    1.03
 -13   2  -9    8.01    2.75
  13  -2   9    6.39    0.95
   5   8  -9   50.22    2.90
   8   5  -9   46.15    2.63
  -5  13   9   43.25    2.44
   2 -13  -9   10.28    2.07
  11   2  -9    6.66    1.06
  -2  13   9    7.01    1.15
  -1 -13  -9    3.00    1.56
   1  13   9    2.65    0.94
   1  13  -9    2.62    0.94
   4  10  -9   -0.04    0.59
   7   7  -9   13.23    1.57
   4 -14  -9   -0.12    1.07
  10   4  -9   -0.39    0.50
  -4  14   9    0.49    0.62
   1 -14  -9    2.70    1.60
  -1  14   9    1.96    0.80
   6   9  -9    4.74    1.06
   9   6  -9    6.42    1.15
  -1   0 -10   52.95    2.58
   0   1 -10   55.23    2.27
  -1   0 -10   55.05    2.79
   1  -1 -10   49.62    2.42
   0   1 -10   52.45    2.60
   0   1 -10   51.42    2.74
  -1   0 -10   49.34    2.24
   1  -1 -10   52.02    2.79
   1  -1 -10   50.33    2.21
   0  -1  10   53.53    2.70
   0  -1  10   50.12    2.60
  -1   1  10   51.10    2.68
   1   0  10   49.93    2.45
   1   0  10   46.94    2.35
  -1   1  10   54.43    2.91
  -1   3 -10    7.31    0.72
   3  -2 -10    5.68    1.14
  -2  -1 -10    8.85    1.05
   3  -2 -10    7.06    0.99
  -2  -1 -10    6.49    1.09
  -1   3 -10   10.68    1.47
  -2  -1 -10    8.19    0.68
  -1   3 -10    6.36    0.93
   3  -2 -10    7.59    0.57
  -3   2  10    9.11    1.34
   1  -3  10    7.52    1.16
   1  -3  10    4.72    0.86
  -3   2  10    6.47    1.26
   2   1  10    7.62    1.02
   0  -2 -10   40.61    1.77
   0  -2 -10   39.94    1.78
   2   0 -10   36.21    2.43
   2   0 -10   35.75    1.72
   0  -2 -10   39.56    2.27
  -2   2 -10   39.59    2.60
   0  -2 -10   37.23    1.87
   2   0 -10   37.52    2.29
  -2   2 -10   37.24    1.79
  -2   0  10   40.41    2.60
   0   2  10   37.10    2.31
   0   2  10   35.75    2.23
   5  -3 -10    1.03    0.69
  -3  -2 -10    2.61    0.88
  -2   5 -10    2.42    0.74
  -3  -2 -10    3.09    0.86
   5  -3 -10    2.67    0.35
  -3  -2 -10    2.73    0.51
  -2   5 -10    2.30    0.47
   2  -5  10    1.83    0.68
   3   2  10    2.48    0.86
  -5   3  10    4.01    1.27
   2  -5  10    3.29    1.00
   2  -3 -10    7.86    0.60
  -3   1 -10    8.78    1.37
   1   2 -10    6.95    0.69
  -3   1 -10    8.12    0.67
   1   2 -10    8.73    1.33
   2  -3 -10    9.07    1.33
  -1  -2  10    5.71    1.12
  -2   3  10    9.09    1.35
  -1  -2  10    6.69    1.12
  -2   3  10    6.41    1.22
  -1  -3 -10   27.73    2.11
  -1  -3 -10   27.95    1.47
  -1  -3 -10   28.41    1.76
  -3   4 -10   29.65    1.51
  -3   4 -10   33.25    2.36
   4  -1 -10   28.69    1.39
  -3   4 -10   27.85    1.49
  -3   4 -10   34.61    2.67
   4  -1 -10   27.65    2.18
   3  -4  10   27.26    1.40
  -4   1  10   27.38    2.44
   1   3  10   27.56    2.13
   7  -4 -10    3.22    0.37
  -4  -3 -10    2.13    0.50
  -3   7 -10    3.95    0.65
  -3   7 -10    3.45    0.89
  -4  -3 -10    4.08    1.10
   7  -4 -10    2.30    1.10
  -4  -3 -10    1.92    0.93
   3  -7  10    3.68    0.98
  -7   4  10    3.32    1.38
   4   3  10    2.47    0.53
   3  -7  10    3.02    1.06
  -4   0 -10   12.31    0.88
   4  -4 -10   10.50    1.16
  -4   0 -10   12.65    1.86
   0   4 -10   11.71    0.90
   0   4 -10   12.13    1.68
  -4   0 -10   10.47    1.25
   0   4 -10   10.96    1.75
   4  -4 -10   12.00    0.72
   0  -4  10   12.52    1.75
   4   0  10   12.32    1.39
   0  -4  10    9.74    1.54
  -4   4  10   11.28    1.81
   1  -4 -10   27.01    1.42
  -4   3 -10   32.20    2.56
   3   1 -10   29.32    1.45
  -4   3 -10   28.49    1.47
   3   1 -10   25.31    2.28
  -4   3 -10   28.51    2.18
   1  -4 -10   32.17    2.30
  -3  -1  10   28.48    2.15
  -1   4  10   27.40    2.20
  -3  -1  10   26.72    2.38
  -1   4  10   33.69    2.42
  -4   6 -10    0.82    0.37
  -4   6 -10    0.27    0.80
  -4   6 -10   -0.24    0.49
  -2  -4 -10    0.80    0.36
  -2  -4 -10    0.91    0.59
  -2  -4 -10    1.94    0.84
   6  -2 -10    1.00    0.69
   6  -2 -10    0.44    0.26
  -6   2  10   -0.30    0.80
   4  -6  10    0.41    0.52
   2   4  10    0.45    0.31
  -6   2  10    0.46    0.73
   4  -6  10    0.36    0.47
  -5  -4 -10    3.70    1.24
  -5  -4 -10    3.63    1.32
  -4   9 -10    3.07    0.63
  -5  -4 -10    3.13    0.68
   4  -9  10    3.14    1.33
   5   4  10    3.18    0.67
  -9   5  10    2.25    1.41
   4  -9  10    2.90    1.12
   6  -5 -10   10.65    1.58
  -1   6 -10   14.32    2.04
  -5  -1 -10   13.96    1.00
  -5  -1 -10   12.18    2.00
  -1   6 -10   12.79    1.04
   6  -5 -10   14.25    0.74
  -5  -1 -10   13.86    1.80
   5   1  10   14.68    1.92
   1  -6  10    9.44    1.63
   1  -6  10   16.92    2.11
  -6   5  10   16.41    2.37
   5   1  10   12.88    1.00
  -5   2 -10    3.10    0.55
  -5   2 -10    3.12    0.53
   2   3 -10    1.86    0.43
   3  -5 -10    1.85    0.83
  -5   2 -10    4.56    1.21
   2   3 -10    2.04    0.95
   2   3 -10    3.43    1.04
   3  -5 -10    2.43    0.40
  -2  -3  10    1.43    0.76
  -3   5  10    3.34    0.46
   5  -2  10    2.30    0.48
  -3   5  10    3.21    1.07
  -2  -3  10    2.99    0.92
   0  -5 -10   14.74    1.02
  -5   5 -10   15.18    1.00
  -5   5 -10   14.95    1.04
   0  -5 -10   17.29    1.24
   5   0 -10   14.88    0.95
   0  -5 -10   15.83    2.07
  -5   5 -10   13.68    2.29
  -5   5 -10   14.04    1.05
  -5   0  10   14.42    2.30
  -5   0  10   14.18    1.90
   0   5  10   15.29    1.04
  -3  -5 -10    0.37    0.67
  -3  -5 -10    1.04    0.90
  -5   8 -10   -0.05    0.71
   8  -3 -10    1.10    0.31
  -5   8 -10    1.41    0.43
  -3  -5 -10    0.49    0.39
  -5   8 -10    0.75    1.03
   5  -8  10    0.72    0.57
   5  -8  10    1.23    0.77
  -8   3  10    1.50    1.10
   3   5  10    0.54    0.41
  -6  -5 -10    0.82    1.15
  -6  -5 -10    0.54    0.96
  -5  11 -10    0.64    0.51
   5 -11  10    0.30    1.17
   6   5  10   -0.40    0.33
 -11   6  10    1.91    1.54
   5 -11  10    1.45    0.97
  -6  -2 -10    7.51    1.70
  -2   8 -10    6.31    0.87
  -6  -2 -10    5.37    1.55
  -6  -2 -10    7.80    0.90
   2  -8  10    5.31    1.49
   6   2  10    8.08    0.94
   2  -8  10    4.86    1.37
  -8   6  10    5.41    1.74
   5  -6 -10   13.51    0.81
   1   5 -10   14.44    1.06
   5  -6 -10   13.31    1.27
  -6   1 -10   12.63    1.58
   5  -6 -10   14.76    2.13
  -6   1 -10   14.31    2.35
  -6   1 -10   15.05    1.01
  -5   6  10   14.13    2.20
  -1  -5  10   11.44    2.01
   6  -1  10   13.95    1.65
  -5   6  10   13.65    0.82
  -1  -5  10   17.01    2.29
   4   2 -10    0.87    0.35
   2  -6 -10    0.86    0.31
   4   2 -10    0.48    0.88
   2  -6 -10    0.19    0.28
   2  -6 -10    0.00    0.61
  -6   4 -10    0.48    0.28
  -6   4 -10    0.51    0.78
  -6   4 -10    0.07    0.28
  -2   6  10    0.77    0.74
  -4  -2  10    0.13    0.71
  -4  -2  10    0.58    0.64
  -2   6  10    0.79    0.34
  -1  -6 -10    2.54    0.58
  -6   7 -10    3.80    0.61
  -6   7 -10    1.75    1.18
  -6   7 -10    3.56    0.83
   7  -1 -10    3.62    0.51
  -1  -6 -10    2.62    1.08
  -6   7 -10    3.21    0.94
  -1  -6 -10    3.32    0.87
   6  -7  10    3.88    0.77
  -7   1  10    3.73    1.51
   1   6  10    1.84    0.54
  -4  -6 -10   11.73    2.10
  -6  10 -10    6.75    1.94
  -6  10 -10   11.22    1.17
  -6  10 -10    9.37    1.68
  -4  -6 -10    7.65    1.94
   6 -10  10    7.27    1.51
   4   6  10   11.00    1.21
 -10   4  10    6.93    2.18
  -7  -6 -10    1.13    1.34
  -6  13 -10    0.70    0.56
  -7  -6 -10    3.73    1.56
   7   6  10    2.08    0.78
  -7  -3 -10    4.52    0.78
  -3  10 -10    4.95    0.89
  -7  -3 -10    4.14    1.50
  -7  -3 -10    7.21    1.99
   7   3  10    4.01    0.77
 -10   7  10    4.61    1.81
   3 -10  10    5.54    1.70
   3 -10  10    4.43    1.44
  -7   0 -10    4.75    0.73
   7  -7 -10    6.59    1.40
  -7   0 -10    5.56    1.31
   0   7 -10    5.36    0.84
  -7   0 -10    7.00    1.87
   0  -7  10    6.99    1.67
   0  -7  10    4.88    1.49
   7   0  10    5.32    0.78
  -7   7  10    6.83    1.84
   4  -7 -10    3.29    0.48
   3   4 -10    2.95    0.59
  -7   3 -10    0.93    0.91
   4  -7 -10    2.04    1.04
  -7   3 -10    1.79    0.68
  -7   3 -10    3.27    0.57
  -4   7  10    2.74    0.47
   7  -3  10    3.59    0.75
  -4   7  10    2.25    1.12
  -3  -4  10    1.60    0.79
  -3  -4  10    1.39    0.95
  -7   6 -10    2.12    0.64
   6   1 -10    3.33    0.54
  -7   6 -10    3.43    0.56
   1  -7 -10    3.41    0.81
  -7   6 -10    2.27    1.29
   1  -7 -10    2.82    0.55
  -7   6 -10    2.03    0.65
   1  -7 -10    5.17    1.50
  -1   7  10    3.01    0.59
  -6  -1  10    2.97    1.27
  -2  -7 -10    7.86    1.88
   9  -2 -10    7.25    0.73
  -7   9 -10    4.59    1.92
  -7   9 -10    9.31    1.59
  -7   9 -10    7.94    0.93
  -2  -7 -10    7.36    1.51
   2   7  10    6.94    0.99
   7  -9  10    6.36    1.21
  -9   2  10    5.17    1.83
  -5  -7 -10    0.01    1.20
  -7  12 -10    0.31    0.42
  -5  -7 -10   -0.07    0.98
 -12   5  10   -0.41    1.39
   5   7  10   -0.34    0.41
  -8  -7 -10    1.29    1.57
  -7  15 -10    1.38    0.74
   8   7  10    1.32    0.78
  -8  -4 -10    3.38    1.66
  -8  -4 -10    5.63    1.89
  -4  12 -10    4.33    0.88
   8   4  10    3.09    0.78
 -12   8  10    2.09    2.02
   4 -12  10    4.67    1.76
  -1   9 -10    0.88    0.49
  -8  -1 -10    0.52    0.88
  -8  -1 -10    0.90    1.05
  -8  -1 -10    1.12    0.46
   1  -9  10   -0.90    0.94
   1  -9  10   -0.90    0.84
  -9   8  10    2.77    1.41
   8   1  10    0.71    0.40
   2   6 -10    8.09    0.96
   6  -8 -10    9.13    1.98
  -8   2 -10    6.84    1.37
  -8   2 -10    7.92    0.86
  -8   2 -10    6.23    1.93
   8  -2  10    6.24    1.30
  -6   8  10    7.30    1.96
  -6   8  10    6.41    0.66
  -2  -6  10    3.45    1.39
  -2  -6  10    7.28    1.81
   3  -8 -10    0.69    0.93
  -8   5 -10    0.68    0.98
  -8   5 -10    1.19    0.40
   5   3 -10    1.04    0.43
  -8   5 -10    1.00    0.61
   3  -8 -10    0.79    0.46
  -5  -3  10    0.10    0.91
  -3   8  10    1.67    1.07
  -3   8  10   -0.24    0.31
  -8   8 -10   22.36    2.03
   0  -8 -10   25.58    2.15
   8   0 -10   24.12    1.42
   0  -8 -10   23.68    3.27
  -8   8 -10   28.63    1.52
  -8   8 -10   25.40    3.73
   0   8  10   21.95    1.56
  -8   0  10   20.11    3.27
  -3  -8 -10    0.92    1.27
  -3  -8 -10    1.11    1.09
  -8  11 -10    1.94    0.58
 -11   3  10    3.61    1.82
   3   8  10    0.95    0.56
  -6  -8 -10    2.36    1.64
  -8  14 -10    0.89    0.65
   6   8  10    0.53    0.65
  -9  -5 -10    1.55    1.83
  -5  14 -10    2.49    0.86
   9   5  10    1.50    0.76
  -9  -2 -10    1.67    1.25
  -9  -2 -10   -0.32    1.11
  -2  11 -10    1.65    0.69
   9   2  10    1.01    0.53
   2 -11  10    3.41    1.62
 -11   9  10    0.70    1.39
  -9   1 -10    0.30    0.86
  -9   1 -10    0.78    0.41
   1   8 -10    0.51    0.48
  -9   1 -10   -0.11    0.87
  -1  -8  10    2.09    1.36
   9  -1  10    0.82    0.38
  -1  -8  10   -0.18    1.02
  -8   9  10    1.29    1.24
  -9   4 -10    2.90    0.55
  -9   4 -10    3.04    0.97
  -9   4 -10    2.76    1.49
   4   5 -10    3.59    0.72
   5  -9 -10    3.66    1.30
  -4  -5  10    2.24    1.43
  -5   9  10    4.11    1.47
  -5   9  10    3.40    0.58
   2  -9 -10    7.99    1.33
   7   2 -10    7.87    0.90
  -9   7 -10    3.45    1.62
  -9   7 -10    7.81    0.85
   2  -9 -10    8.65    2.06
  -7  -2  10    6.95    2.04
  -2   9  10    9.31    1.04
  -1  -9 -10    0.80    0.78
  -9  10 -10    1.11    0.48
  -1  -9 -10    2.06    1.40
   1   9  10    1.12    0.57
 -10   1  10   -0.84    1.19
  -9  13 -10    0.73    0.49
  -4  -9 -10    0.42    1.23
   4   9  10    0.58    0.59
 -10  -3 -10    1.82    1.63
 -10  -3 -10    2.85    2.06
  -3  13 -10    2.50    0.84
  10   3  10    2.50    0.77
   3 -13  10    0.88    1.65
   0  10 -10    5.31    1.00
 -10   0 -10    6.89    0.95
 -10   0 -10    5.60    2.04
 -10   0 -10    4.69    1.65
 -10  10  10    7.88    2.42
  10   0  10    6.39    0.94
   0 -10  10    2.00    1.42
   3   7 -10    4.75    0.87
   7 -10 -10    5.19    1.74
 -10   3 -10    4.61    1.58
 -10   3 -10    3.18    1.60
 -10   3 -10    6.58    0.87
  10  -3  10    4.12    0.68
  -7  10  10    2.41    1.48
  -3  -7  10    4.12    1.54
 -10   6 -10   11.77    0.96
   4 -10 -10   10.81    2.36
   6   4 -10    9.81    1.11
 -10   6 -10    9.91    2.48
  -4  10  10   11.06    1.07
  -6  -4  10    9.67    2.30
  -4  10  10   11.91    2.56
 -10   9 -10    1.38    0.48
   1 -10 -10    1.55    0.87
 -10   9 -10    0.82    1.53
   1 -10 -10    1.29    1.28
   9   1 -10    0.64    0.44
  -1  10  10    0.93    0.59
  -9  -1  10    1.01    1.44
  -2 -10 -10   -0.23    0.92
   2  10  10   -0.57    0.38
  -5 -10 -10   -2.21    1.48
   5  10  10    1.43    0.86
 -11  -1 -10    0.79    1.56
  -1  12 -10    1.56    0.74
   1 -12  10   -0.02    1.55
  11   1  10    1.55    0.61
 -11   2 -10    1.97    0.56
 -11   2 -10    1.78    1.62
   2   9 -10    0.82    0.59
  -2  -9  10    1.65    1.54
  11  -2  10    1.23    0.48
  -9  11  10    2.52    1.63
   6 -11 -10   -0.20    1.20
 -11   5 -10    0.36    0.36
   5   6 -10   -0.19    0.37
 -11   5 -10   -0.41    1.24
  -6  11  10    0.47    1.15
  -5  -6  10   -0.90    1.08
 -11   8 -10    1.11    1.56
   3 -11 -10    1.43    0.88
   3 -11 -10    0.58    1.27
   8   3 -10    1.73    0.58
 -11   8 -10    1.37    0.46
  -3  11  10    1.70    0.61
  -8  -3  10    1.79    1.76
   0 -11 -10    0.11    0.87
   0  11  10    0.20    0.55
  -3 -11 -10   -0.02    1.24
   3  11  10   -0.39    0.57
  -2  14 -10    1.64    0.85
 -12  -2 -10    1.00    1.94
  12   2  10    0.60    0.63
   1  11 -10    1.50    0.74
 -12   1 -10   -0.06    1.55
  -1 -11  10    2.90    1.83
  12  -1  10    1.08    0.52
   8 -12 -10    2.93    2.16
 -12   4 -10    2.51    1.75
   4   8 -10    2.72    0.76
 -12   4 -10    2.84    0.64
  -4  -8  10    1.51    1.67
  -8  12  10    1.13    1.80
  12  -4  10    3.67    0.71
   5 -12 -10   -0.37    1.30
 -12   7 -10    0.08    1.37
   7   5 -10    0.23    0.51
  -5  12  10   -0.13    0.46
  -5  12  10    1.21    1.44
  -7  -5  10   -0.72    1.33
  10   2 -10    1.02    0.54
   2 -12 -10    1.22    0.92
  -2  12  10    0.92    0.61
  -1 -12 -10   -0.18    1.21
   1  12  10   -0.28    0.64
   0  13 -10    0.82    0.76
 -13   0 -10   -0.40    1.67
  13   0  10    0.31    0.50
 -13   3 -10    1.82    1.93
 -13   3 -10    1.94    0.63
   3  10 -10    2.02    0.85
  13  -3  10    2.00    0.60
   6   7 -10    1.03    0.56
   4 -13 -10    2.04    1.04
   9   4 -10    0.37    0.54
  -4  13  10   -0.08    0.50
   1 -13 -10    1.22    1.33
  -1  13  10    0.23    0.69
   2  12 -10   -0.15    0.66
   5   9 -10    0.32    0.60
   8   6 -10    0.67    0.68
  11   3 -10    0.34    0.57
   3 -14 -10   -0.21    1.15
  -3  14  10    1.06    0.67
   7   8 -10    1.61    0.81
  10   5 -10    1.15    0.71
   0  -1 -11   30.58    1.46
   0  -1 -11   29.25    1.70
   1   0 -11   26.67    1.40
  -1   1 -11   29.61    1.92
   0  -1 -11   30.24    1.61
   1   0 -11   27.35    1.82
  -1   1 -11   28.19    1.45
  -1   1 -11   29.34    2.11
   1   0 -11   26.87    1.91
   1  -1  11   27.56    1.58
   0   1  11   29.86    1.91
   1  -1  11   27.96    1.47
  -1   0  11   24.66    1.76
  -1   0  11   28.90    2.01
   0   1  11   31.06    1.83
   2  -2 -11   98.21    4.21
  -2   0 -11  100.51    4.53
   2  -2 -11  102.57    4.96
   2  -2 -11  101.10    4.00
  -2   0 -11   99.64    4.09
  -2   0 -11   97.64    4.11
   0   2 -11   98.52    4.82
   0   2 -11   99.21    4.08
  -2   0 -11  102.91    4.83
   0   2 -11   97.64    4.53
   2   0  11   98.45    4.22
  -2   2  11   99.54    4.80
   0  -2  11  103.35    4.65
   2   0  11  102.06    4.22
   0  -2  11  100.26    4.79
  -2   2  11  104.47    5.09
  -2   3 -11   34.27    2.40
   3  -1 -11   35.34    1.64
  -1  -2 -11   38.85    2.26
   3  -1 -11   37.21    2.31
  -1  -2 -11   30.44    1.96
   3  -1 -11   34.80    2.55
  -2   3 -11   34.63    2.64
  -2   3 -11   32.97    1.71
  -1  -2 -11   34.86    1.72
  -3   1  11   33.66    2.63
   2  -3  11   34.50    2.36
   1   2  11   34.63    2.24
  -1   4 -11   32.22    2.16
  -3  -1 -11   37.70    2.16
  -1   4 -11   32.01    2.51
  -3  -1 -11   33.04    1.71
  -1   4 -11   34.93    1.74
  -3  -1 -11   36.02    2.48
   4  -3 -11   30.62    2.05
   4  -3 -11   32.05    1.53
   1  -4  11   31.87    2.15
   1  -4  11   29.78    2.41
  -4   3  11   35.42    2.81
   3   1  11   34.12    2.21
   2   1 -11   32.72    1.67
   2   1 -11   34.26    2.35
  -3   2 -11   36.07    2.61
   1  -3 -11   33.52    1.65
  -3   2 -11   32.77    2.28
   2   1 -11   33.42    2.44
  -3   2 -11   35.24    1.71
   1  -3 -11   36.03    2.36
  -2  -1  11   37.54    2.36
  -1   3  11   32.06    2.30
  -2  -1  11   36.79    2.58
  -1   3  11   34.34    2.46
   5  -2 -11   27.99    1.48
  -3   5 -11   31.62    2.86
  -2  -3 -11   30.37    2.35
  -2  -3 -11   32.73    1.70
  -3   5 -11   34.63    2.00
  -2  -3 -11   31.87    2.17
   5  -2 -11   31.80    2.48
  -3   5 -11   34.00    1.74
  -5   2  11   31.04    2.81
   2   3  11   32.17    1.69
   2   3  11   33.98    2.49
   3  -5  11   35.38    1.87
   3  -5  11   33.36    2.59
   6  -4 -11    5.51    1.20
  -2   6 -11    3.35    0.60
  -4  -2 -11    6.09    1.42
   6  -4 -11    5.91    0.54
  -4  -2 -11    6.85    1.31
  -4  -2 -11    5.86    0.76
  -2   6 -11    2.89    1.01
   2  -6  11    4.15    1.24
   2  -6  11    4.44    1.09
  -6   4  11    4.06    1.44
   4   2  11    6.33    0.81
   4   2  11    3.72    1.10
   1   3 -11   31.99    1.70
  -4   1 -11   36.58    1.74
  -4   1 -11   37.66    2.73
   1   3 -11   34.98    2.61
  -4   1 -11   34.51    1.70
   1   3 -11   30.87    2.45
   3  -4 -11   31.32    2.46
   3  -4 -11   31.43    1.58
  -1  -3  11   32.26    2.50
  -1  -3  11   35.53    2.55
  -3   4  11   34.98    2.75
   4  -1  11   35.61    1.77
   0  -4 -11   90.77    3.83
   4   0 -11   89.48    4.89
  -4   4 -11   93.82    3.81
   0  -4 -11   86.86    3.75
   4   0 -11   86.48    3.68
  -4   4 -11   99.06    5.38
  -4   4 -11   87.60    4.77
   0  -4 -11   87.56    4.74
  -4   0  11   94.18    4.68
  -4   0  11   85.42    5.03
   0   4  11   96.37    3.80
  -3  -4 -11   11.77    1.77
  -4   7 -11    9.31    1.42
   7  -3 -11    9.84    0.70
  -4   7 -11    9.77    2.01
   7  -3 -11   10.81    1.98
  -3  -4 -11   10.53    0.92
  -3  -4 -11    9.09    1.72
  -4   7 -11   10.68    1.08
  -7   3  11    9.04    1.99
   4  -7  11   11.02    1.39
   3   4  11   11.09    1.11
   4  -7  11   12.10    1.95
  -5  -3 -11   66.59    3.08
  -5  -3 -11   72.88    4.45
  -3   8 -11   67.41    3.12
  -5  -3 -11   64.18    4.30
   3  -8  11   64.90    3.98
   5   3  11   61.92    3.07
   3  -8  11   64.68    4.53
  -8   5  11   65.40    4.87
  -5   0 -11   77.34    3.35
  -5   0 -11   83.92    3.97
   0   5 -11   78.46    4.44
   5  -5 -11   73.80    3.08
   5  -5 -11   74.01    3.72
   0   5 -11   73.72    3.38
  -5   0 -11   76.22    4.61
   0  -5  11   73.68    4.31
   0  -5  11   82.28    4.63
   5   0  11   78.59    3.98
  -5   5  11   81.18    4.95
   2  -5 -11   36.30    2.70
  -5   3 -11   34.23    2.52
  -5   3 -11   28.28    3.17
  -5   3 -11   31.08    1.68
   2  -5 -11   32.72    1.62
   3   2 -11   33.04    1.70
   3   2 -11   32.96    2.72
  -3  -2  11   34.61    2.83
  -2   5  11   34.40    2.74
  -2   5  11   33.06    1.63
  -3  -2  11   33.12    2.52
  -5   6 -11   51.96    4.05
   6  -1 -11   52.16    3.71
  -5   6 -11   52.53    2.46
  -5   6 -11   48.32    2.65
  -1  -5 -11   52.18    2.47
  -1  -5 -11   52.20    3.58
   6  -1 -11   53.85    2.31
  -1  -5 -11   51.33    2.86
  -5   6 -11   53.16    2.61
   1   5  11   53.76    2.51
   5  -6  11   53.32    2.50
  -6   1  11   43.43    3.72
  -4  -5 -11   17.33    2.62
  -5   9 -11   13.70    2.60
  -4  -5 -11   25.12    2.93
  -4  -5 -11   19.65    1.42
  -5   9 -11   19.26    1.39
  -9   4  11   21.08    3.26
   5  -9  11   17.04    2.51
   5  -9  11   19.13    2.22
   4   5  11   22.22    1.49
  -6  -4 -11    4.44    0.81
  -6  -4 -11    4.18    1.57
  -6  -4 -11    7.04    1.77
  -4  10 -11    4.53    0.83
   4 -10  11    2.58    1.69
 -10   6  11    7.85    2.25
   6   4  11    5.73    0.94
   4 -10  11    5.52    1.59
  -6  -1 -11    2.74    0.97
  -6  -1 -11    3.68    1.37
  -6  -1 -11    3.36    0.64
   7  -6 -11    2.51    1.05
  -1   7 -11    2.39    0.60
   7  -6 -11    2.48    0.44
   6   1  11    3.22    0.63
  -7   6  11    3.52    0.48
   1  -7  11    4.06    1.22
  -7   6  11    1.36    1.11
   1  -7  11    1.96    1.08
   4  -6 -11    4.54    1.19
  -6   2 -11    5.88    0.89
   2   4 -11    4.52    0.69
  -6   2 -11    5.82    0.71
  -6   2 -11    7.84    1.72
   4  -6 -11    6.15    0.63
  -2  -4  11    3.34    1.14
   6  -2  11    5.96    0.87
  -2  -4  11    5.01    1.32
  -4   6  11    4.88    1.39
  -4   6  11    5.11    0.61
   1  -6 -11   52.18    2.42
   1  -6 -11   51.29    2.48
   1  -6 -11   53.34    3.70
   5   1 -11   52.90    2.41
  -6   5 -11   57.78    4.15
  -6   5 -11   49.85    2.40
  -5  -1  11   47.10    3.84
  -5  -1  11   54.29    3.66
  -1   6  11   52.71    2.45
  -2  -6 -11   13.09    1.82
  -6   8 -11   15.94    1.17
  -2  -6 -11   16.39    2.44
  -6   8 -11   17.19    2.90
  -2  -6 -11   14.95    1.18
   8  -2 -11   14.47    0.96
  -6   8 -11   15.70    1.78
  -8   2  11   15.22    2.77
   2   6  11   13.93    1.18
   6  -8  11   15.68    1.50
  -6  11 -11    5.74    0.93
  -5  -6 -11    5.65    1.85
  -5  -6 -11    9.08    2.09
   5   6  11    6.44    1.03
 -11   5  11    4.38    2.12
  -7  -5 -11    9.60    2.27
  -5  12 -11   13.37    1.46
  -7  -5 -11   17.36    3.00
   7   5  11   12.02    1.47
  -7  -2 -11   10.86    1.19
  -2   9 -11   11.44    1.27
  -7  -2 -11   10.07    2.25
  -7  -2 -11    9.84    2.12
   7   2  11   13.30    1.33
   2  -9  11   15.24    2.71
  -9   7  11   10.74    2.50
   2  -9  11   13.23    2.32
   1   6 -11    2.48    0.61
  -7   1 -11    3.26    0.97
   6  -7 -11    1.94    0.75
   6  -7 -11    2.57    0.41
  -7   1 -11    2.74    1.24
  -7   1 -11    3.46    0.62
  -6   7  11    3.14    1.40
  -1  -6  11    2.90    1.24
  -6   7  11    3.94    0.48
   7  -1  11    2.17    0.85
  -1  -6  11    3.94    1.36
  -7   4 -11   10.02    0.89
   3  -7 -11   10.77    1.91
  -7   4 -11   10.83    1.16
  -7   4 -11   13.63    2.52
   3  -7 -11   10.07    0.83
   4   3 -11    9.59    1.00
  -7   4 -11   10.54    0.89
  -4  -3  11   10.62    2.14
  -3   7  11    9.76    0.84
  -3   7  11    9.11    1.86
  -4  -3  11    6.77    1.62
   7  -4  11   10.45    0.94
   0  -7 -11    3.96    1.39
  -7   7 -11    7.20    0.82
  -7   7 -11    6.76    1.07
   7   0 -11    6.32    0.78
  -7   7 -11    6.09    1.85
   0  -7 -11    8.72    0.96
   0  -7 -11    7.55    1.20
  -7   0  11    7.07    1.98
   0   7  11    6.48    0.87
  -3  -7 -11    1.67    1.29
  -7  10 -11   -1.01    1.36
  -3  -7 -11    1.75    0.96
  -7  10 -11    1.38    0.54
   3   7  11    0.75    0.52
 -10   3  11    1.51    1.45
  -7  13 -11    7.13    1.10
  -6  -7 -11    3.28    1.78
  -6  -7 -11    7.96    2.17
   6   7  11    4.21    0.97
  -8  -6 -11    1.11    1.62
  -6  14 -11    0.28    0.68
   8   6  11    0.99    0.70
  -3  11 -11   12.13    1.48
  -8  -3 -11   16.38    1.58
  -8  -3 -11   12.10    2.52
  -8  -3 -11   15.67    2.96
   3 -11  11   13.38    2.50
 -11   8  11   13.15    2.96
   8   3  11   16.47    1.58
  -8   0 -11   85.40    5.07
   0   8 -11   84.58    4.00
  -8   0 -11   84.04    5.80
  -8   0 -11   88.15    3.90
  -8   8  11   95.38    6.26
   8   0  11   85.92    3.89
   0  -8  11   91.71    7.73
   0  -8  11   89.99    5.64
  -8   3 -11   70.33    3.65
  -8   3 -11   68.15    4.83
  -8   3 -11   66.00    2.96
   3   5 -11   60.37    3.05
   5  -8 -11   66.89    4.52
  -5   8  11   66.88    4.79
  -3  -5  11   54.21    4.43
  -5   8  11   66.05    2.82
  -8   6 -11   13.68    1.05
   2  -8 -11   16.23    2.55
   2  -8 -11   14.80    1.33
  -8   6 -11   12.41    2.51
   6   2 -11   15.60    1.12
  -2   8  11   12.81    1.09
  -6  -2  11   12.55    2.56
  -1  -8 -11   30.15    2.50
  -1  -8 -11   38.38    3.58
   9  -1 -11   26.92    1.56
  -8   9 -11   27.13    4.05
  -8   9 -11   26.40    1.66
   1   8  11   31.23    1.90
  -9   1  11   29.53    3.98
  -8  12 -11   38.08    2.24
  -4  -8 -11   41.99    3.66
  -4  -8 -11   38.37    4.75
   4   8  11   37.96    2.42
  -7  -8 -11    0.39    1.54
  -8  15 -11    0.28    0.56
   7   8  11    0.40    0.71
  -9  -4 -11   15.36    2.96
  -9  -4 -11   18.04    3.41
  -4  13 -11   11.79    1.53
   9   4  11   18.16    1.57
  -1  10 -11    9.78    1.26
  -9  -1 -11   12.88    2.77
  -9  -1 -11   14.97    2.49
  -9  -1 -11   12.88    1.34
 -10   9  11    7.49    2.21
   1 -10  11    8.73    2.26
   9   1  11   11.98    1.35
  -9   2 -11   11.40    1.13
  -9   2 -11    9.58    2.38
   7  -9 -11   13.10    2.47
  -9   2 -11   10.04    1.80
   2   7 -11   12.33    1.27
   9  -2  11   11.14    0.98
  -2  -7  11    7.72    2.04
  -7   9  11   12.30    2.63
  -9   5 -11   17.18    2.94
   5   4 -11   20.48    1.42
  -9   5 -11   20.35    1.29
   4  -9 -11   14.49    2.57
  -4   9  11   19.53    1.27
  -4   9  11   19.40    2.98
  -5  -4  11   20.86    3.26
  -9   8 -11   30.92    1.66
   1  -9 -11   30.08    2.29
  -9   8 -11   25.60    3.79
   8   1 -11   24.76    1.59
   1  -9 -11   23.01    3.22
  -8  -1  11   24.06    3.63
  -1   9  11   28.18    1.76
  -2  -9 -11    6.60    1.65
  -9  11 -11    4.93    0.83
  -2  -9 -11    4.43    1.79
   2   9  11    2.62    0.76
 -11   2  11    5.18    2.31
  -5  -9 -11    5.96    2.12
  -9  14 -11    7.02    1.12
   5   9  11    6.23    1.23
 -10  -2 -11   -0.85    1.22
  -2  12 -11   -1.52    0.45
   2 -12  11   -1.70    1.30
  10   2  11    1.25    0.59
 -10   1 -11    9.59    2.48
   1   9 -11    9.65    1.24
 -10   1 -11   11.75    1.20
  -1  -9  11   10.28    2.47
  -9  10  11    7.59    2.33
  10  -1  11   11.63    1.22
 -10   4 -11    5.89    2.15
 -10   4 -11    5.46    0.80
   4   6 -11    4.06    0.80
   6 -10 -11    3.73    1.54
  -6  10  11    6.23    2.01
  -6  10  11    5.19    0.90
  -4  -6  11    6.12    2.08
   3 -10 -11    1.29    1.21
 -10   7 -11    2.34    1.56
 -10   7 -11    1.35    0.45
   3 -10 -11    1.90    0.77
   7   3 -11    1.03    0.48
  -3  10  11    2.26    0.58
  -7  -3  11   -1.19    1.09
   0 -10 -11    4.17    1.80
   0 -10 -11    1.88    1.07
 -10  10 -11    2.28    0.60
 -10   0  11    3.87    1.91
   0  10  11    1.70    0.68
  -3 -10 -11    1.86    1.47
   3  10  11    3.23    0.94
  -3  14 -11   -0.25    0.68
 -11  -3 -11    1.73    1.79
  11   3  11    1.10    0.72
 -11   0 -11    6.91    1.00
 -11   0 -11    6.94    2.44
   0  11 -11    5.06    1.07
   0 -11  11    3.36    1.90
  11   0  11    5.38    0.91
 -11   3 -11   18.86    3.52
   8 -11 -11   13.79    2.96
 -11   3 -11   13.01    1.15
   3   8 -11   15.67    1.62
  -3  -8  11   17.41    3.27
  11  -3  11   13.76    1.15
  -8  11  11   12.47    2.88
 -11   6 -11    2.84    1.81
   6   5 -11    5.83    0.93
   5 -11 -11    6.55    2.05
 -11   6 -11    7.36    0.88
  -5  11  11    3.67    1.72
  -6  -5  11    7.94    2.23
  -5  11  11    7.10    0.91
   9   2 -11    4.57    0.79
   2 -11 -11    4.63    1.22
   2 -11 -11    5.76    2.16
 -11   9 -11    4.07    0.71
  -2  11  11    6.01    0.99
  -9  -2  11    5.38    2.12
  -1 -11 -11    4.93    1.74
   1  11  11    5.55    1.08
 -12  -1 -11    7.52    2.68
  -1  13 -11    8.20    1.38
  12   1  11   12.61    1.47
 -12   2 -11    0.91    1.66
 -12   2 -11    0.22    0.41
   2  10 -11   -0.57    0.53
  12  -2  11   -0.20    0.34
  -2 -10  11    1.63    1.66
 -12   5 -11   13.68    2.98
 -12   5 -11   12.50    1.09
   5   7 -11    9.42    1.30
  -5  -7  11   11.39    2.86
  12  -5  11   10.03    1.09
   4 -12 -11   34.56    2.74
   8   4 -11   37.45    2.22
  -4  12  11   34.33    2.09
  -8  -4  11   31.69    5.17
   1 -12 -11    3.20    1.41
  -1  12  11    6.32    1.16
  -2 -12 -11   -0.06    1.38
   2  12  11    1.07    0.89
   1  12 -11    6.09    1.22
 -13   1 -11   14.40    3.53
  13  -1  11   12.51    1.43
 -13   4 -11    9.53    3.09
   4   9 -11   15.38    1.77
 -13   4 -11   16.82    1.48
  13  -4  11   17.52    1.35
   7   6 -11    3.54    0.86
  10   3 -11    3.00    0.79
   3 -13 -11    2.93    1.24
  -3  13  11    4.37    0.94
   0 -13 -11   12.19    2.44
   0  13  11   11.32    1.54
   3  11 -11    1.37    0.83
   6   8 -11    0.02    0.57
   9   5 -11    5.61    1.05
   2 -14 -11    2.07    1.48
  -2  14  11    1.37    0.78
   8   7 -11    0.54    0.66
   0   0 -12  473.79   18.46
   0   0 -12  529.25   18.03
   0   0 -12  467.17   18.42
   0   0  12  479.59   18.53
   0   0  12  483.61   18.34
  -1  -1 -12   44.32    2.54
   2  -1 -12   42.97    2.80
  -1  -1 -12   49.44    2.41
  -1  -1 -12   45.78    2.40
  -1   2 -12   43.44    2.12
   2  -1 -12   46.58    2.53
   2  -1 -12   44.42    2.06
  -1  -1 -12   46.27    2.14
  -1   2 -12   46.93    2.27
  -1   2 -12   44.94    2.78
   1  -2  12   47.79    2.34
  -2   1  12   47.33    2.74
   1  -2  12   45.37    2.71
   1   1  12   45.04    2.52
   1   1  12   43.93    2.49
  -2   1  12   45.78    2.93
   1  -2 -12   47.02    2.09
   1   1 -12   46.77    2.74
   1  -2 -12   46.17    2.11
  -2   1 -12   45.94    2.13
   1   1 -12   43.49    2.68
   1   1 -12   39.97    2.05
   1  -2 -12   48.37    2.17
  -2   1 -12   43.89    2.61
  -2   1 -12   46.88    2.90
  -1  -1  12   44.23    2.92
  -1   2  12   44.81    2.82
  -1   2  12   44.62    2.65
  -1  -1  12   40.87    2.69
   4  -2 -12   36.48    2.35
  -2  -2 -12   32.87    2.20
  -2  -2 -12   30.18    2.15
  -2   4 -12   32.68    1.92
   4  -2 -12   33.17    1.59
  -2   4 -12   33.00    2.57
  -2   4 -12   33.79    1.75
  -2  -2 -12   32.79    1.72
   2   2  12   31.91    2.26
   2  -4  12   33.89    1.89
  -4   2  12   33.08    2.77
   2  -4  12   34.01    2.54
   0   3 -12    2.29    0.75
  -3   0 -12    3.66    0.61
   0   3 -12    2.38    0.86
   3  -3 -12    4.35    0.55
   3  -3 -12    3.96    0.70
  -3   0 -12    4.77    0.64
  -3   0 -12    3.57    0.97
   0   3 -12    3.66    0.59
   3   0  12    4.82    0.76
   0  -3  12    3.82    1.01
   0  -3  12    3.63    0.91
  -3   3  12    2.86    1.06
   3   0 -12   39.82    1.78
  -3   3 -12   38.62    2.89
   0  -3 -12   31.94    2.37
   0  -3 -12   31.39    1.77
   3   0 -12   36.14    2.55
   3   0 -12   40.38    2.83
   0  -3 -12   35.15    1.68
  -3   3 -12   34.89    1.79
   0  -3 -12   35.15    1.78
  -3   0  12   38.36    2.84
   0   3  12   38.99    2.56
   0   3  12   38.85    2.61
  -3   6 -12   29.60    1.67
  -3  -3 -12   26.49    1.60
   6  -3 -12   30.39    1.41
  -3   6 -12   28.56    2.09
   6  -3 -12   28.73    2.46
  -3  -3 -12   30.25    2.40
  -3  -3 -12   30.15    2.32
   3  -6  12   29.71    1.98
   3  -6  12   23.86    2.77
  -6   3  12   29.58    3.39
   3   3  12   25.52    1.59
  -1   5 -12   33.95    1.78
  -4  -1 -12   29.32    2.53
  -4  -1 -12   34.54    1.76
   5  -4 -12   32.33    2.23
  -1   5 -12   28.62    2.32
   5  -4 -12   33.87    1.53
  -4  -1 -12   32.52    2.20
   4   1  12   29.33    2.27
  -5   4  12   32.33    2.94
   1  -5  12   29.46    2.62
   1  -5  12   29.90    2.31
   2  -4 -12   31.29    1.61
  -4   2 -12   30.61    2.61
   2   2 -12   33.84    1.71
  -4   2 -12   32.85    1.70
   2   2 -12   28.70    2.46
  -4   2 -12   33.47    2.39
   2  -4 -12   32.27    2.44
  -2  -2  12   33.61    2.47
  -2  -2  12   33.93    2.64
  -2   4  12   36.39    2.72
  -1  -4 -12   37.68    2.25
   5  -1 -12   38.75    1.84
  -1  -4 -12   40.44    1.97
  -4   5 -12   43.46    3.38
  -1  -4 -12   37.58    2.75
  -4   5 -12   28.66    3.37
   5  -1 -12   37.71    2.96
  -4   5 -12   42.76    2.01
  -5   1  12   31.89    3.04
   1   4  12   37.62    1.95
  -4   8 -12  132.74    5.54
  -4  -4 -12  129.12    5.52
  -4  -4 -12  135.43    6.99
  -4   8 -12  145.42    7.91
  -4  -4 -12  127.06    6.70
   4  -8  12  133.69    7.29
   4   4  12  127.06    5.54
  -8   4  12  131.73    7.69
   4  -8  12  138.42    6.27
  -5  -2 -12   31.11    2.56
  -5  -2 -12   26.83    1.69
   7  -5 -12   31.64    2.58
   7  -5 -12   30.84    1.37
  -2   7 -12   31.69    1.78
  -5  -2 -12   27.80    3.09
  -2   7 -12   24.37    2.92
   5   2  12   27.03    1.69
   2  -7  12   26.46    2.99
  -7   5  12   35.18    4.09
   2  -7  12   29.18    2.49
   1   4 -12   32.00    1.72
  -5   1 -12   28.58    1.77
   4  -5 -12   31.22    1.62
  -5   1 -12   32.75    2.74
  -5   1 -12   31.76    1.69
   1   4 -12   30.70    2.66
   1   4 -12   28.12    2.53
   4  -5 -12   33.66    1.54
  -1  -4  12   31.40    2.58
  -4   5  12   35.25    2.99
   5  -1  12   29.40    1.83
  -1  -4  12   29.98    2.62
  -5   4 -12   37.12    1.93
   4   1 -12   42.29    1.94
   1  -5 -12   39.74    1.93
  -5   4 -12   40.75    3.31
   1  -5 -12   35.48    2.85
  -5   4 -12   36.20    2.82
  -1   5  12   37.62    2.97
  -4  -1  12   36.37    3.16
  -1   5  12   38.74    1.92
  -4  -1  12   38.63    2.82
  -2  -5 -12   39.82    2.67
  -5   7 -12   41.41    2.35
  -2  -5 -12   34.50    3.04
  -5   7 -12   38.41    2.06
  -2  -5 -12   39.60    2.08
  -5   7 -12   39.10    3.69
   7  -2 -12   37.46    1.83
  -7   2  12   44.42    3.88
   2   5  12   40.67    2.12
   5  -7  12   38.86    2.22
  -5  10 -12    4.23    2.04
  -5  -5 -12    3.85    1.36
  -5  -5 -12    2.12    0.61
  -5  10 -12    2.20    0.65
  -5  -5 -12    1.11    1.20
   5   5  12    2.56    0.69
 -10   5  12    1.66    1.53
  -6  -3 -12   11.73    2.14
  -3   9 -12   12.82    1.30
  -6  -3 -12    9.04    2.01
  -6  -3 -12   10.90    1.18
  -9   6  12   10.69    2.45
   3  -9  12    9.80    1.90
   6   3  12   11.56    1.26
  -6   0 -12   65.54    2.94
   6  -6 -12   63.65    2.61
   6  -6 -12   63.07    3.42
  -6   0 -12   60.16    3.55
   0   6 -12   61.43    2.98
  -6   0 -12   64.26    4.37
   0  -6  12   58.38    4.01
  -6   6  12   68.17    4.74
   6   0  12   64.48    3.69
   0  -6  12   59.89    4.20
   3  -6 -12   27.25    3.00
   3   3 -12   29.51    1.61
  -6   3 -12   31.61    3.44
  -6   3 -12   25.30    1.53
   3  -6 -12   27.39    1.45
  -3  -3  12   26.15    2.94
  -3  -3  12   29.30    3.23
  -3   6  12   26.76    1.45
  -3   6  12   30.57    3.36
  -6   6 -12   18.10    2.78
   0  -6 -12   19.74    1.35
   0  -6 -12   26.27    2.97
   0  -6 -12   20.67    1.52
  -6   6 -12   23.48    1.39
   6   0 -12   22.23    1.27
  -6   0  12   18.76    2.85
   0   6  12   19.70    1.36
  -3  -6 -12   32.84    2.03
  -3  -6 -12   37.96    2.96
  -6   9 -12   34.94    4.34
  -3  -6 -12   41.62    3.55
  -6   9 -12   39.41    2.11
  -9   3  12   37.47    4.62
   3   6  12   37.80    2.15
  -6  -6 -12   13.75    2.75
  -6  -6 -12   15.37    3.00
  -6  12 -12   17.91    1.69
   6   6  12   15.18    1.65
  -4  11 -12    1.98    0.70
  -7  -4 -12    1.75    1.43
  -7  -4 -12    2.64    1.44
  -7  -4 -12    2.14    0.69
 -11   7  12    4.58    2.02
   7   4  12    2.59    0.73
  -7  -1 -12    5.10    1.33
  -7  -1 -12    6.89    0.89
  -7  -1 -12    6.75    1.72
  -1   8 -12    6.81    0.96
  -8   7  12    5.62    1.87
   1  -8  12    4.37    1.44
   7   1  12    5.45    0.79
  -7   2 -12   29.60    3.40
   5  -7 -12   28.43    1.48
   5  -7 -12   30.79    3.44
   2   5 -12   33.91    1.84
  -7   2 -12   29.63    2.08
  -7   2 -12   30.49    1.71
  -5   7  12   34.01    3.89
  -2  -5  12   33.16    3.61
  -5   7  12   29.37    1.51
  -7   5 -12   42.27    2.06
   2  -7 -12   39.28    1.99
   2  -7 -12   42.92    3.44
   5   2 -12   37.84    2.02
  -7   5 -12   33.46    3.89
   2  -7 -12   38.92    1.93
  -2   7  12   39.66    2.01
  -2   7  12   36.95    3.32
  -5  -2  12   39.16    3.58
   8  -1 -12    7.82    0.79
  -1  -7 -12    5.22    1.52
  -1  -7 -12    6.72    0.88
  -7   8 -12    7.10    0.86
  -1  -7 -12    4.47    0.98
  -7   8 -12    5.72    1.88
   1   7  12    7.50    0.97
  -8   1  12    3.71    1.76
  -4  -7 -12    4.35    1.42
  -7  11 -12    3.27    0.74
  -4  -7 -12    4.42    1.75
 -11   4  12    3.79    2.03
   4   7  12    4.33    0.93
  -7  -7 -12    5.67    2.09
  -7  14 -12    3.11    0.87
   7   7  12    3.24    0.96
  -5  13 -12   17.40    1.76
  -8  -5 -12   14.09    2.87
  -8  -5 -12   19.83    3.44
   8   5  12   14.72    1.69
  -8  -2 -12   24.97    3.23
  -8  -2 -12   24.12    1.71
  -8  -2 -12   29.43    3.96
  -2  10 -12   25.46    1.85
   2 -10  12   27.26    3.54
   8   2  12   28.12    1.81
 -10   8  12   19.42    3.60
  -8   1 -12    3.34    1.43
  -8   1 -12    5.73    0.81
   7  -8 -12    6.41    1.25
   1   7 -12    5.95    0.92
  -8   1 -12    4.08    1.17
   8  -1  12    6.10    0.83
  -1  -7  12    4.69    1.55
  -7   8  12    4.92    1.73
   4  -8 -12  134.73    5.29
   4   4 -12  137.36    5.52
  -8   4 -12  129.98    7.56
  -8   4 -12  133.38    5.41
   4  -8 -12  131.31    7.21
  -4  -4  12  121.24    7.36
  -4   8  12  124.11    7.31
  -4   8  12  132.53    5.32
   1  -8 -12    4.46    0.92
   7   1 -12    6.96    0.82
   1  -8 -12    3.79    1.41
  -8   7 -12    6.77    0.82
  -8   7 -12    9.69    2.23
  -1   8  12    6.83    0.90
  -7  -1  12    7.29    1.92
  -8  10 -12   12.26    2.88
  -2  -8 -12   12.54    2.03
  -8  10 -12   16.79    1.28
  -2  -8 -12   12.35    2.45
   2   8  12   13.91    1.48
 -10   2  12   12.81    3.05
  -5  -8 -12   12.79    2.59
  -8  13 -12    9.71    1.23
   5   8  12   11.12    1.48
  -3  12 -12    2.20    0.78
  -9  -3 -12    1.57    1.49
   9   3  12    3.21    0.78
  -9   0 -12   64.09    5.12
  -9   0 -12   58.54    2.99
   0   9 -12   63.54    3.21
  -9   9  12   54.38    5.07
   9   0  12   63.00    3.06
   0  -9  12   61.44    4.83
  -9   3 -12   11.06    1.10
   3   6 -12   10.09    1.21
  -9   3 -12   12.81    2.67
   6  -9 -12   10.55    2.15
  -6   9  12   12.13    0.92
  -3  -6  12   10.56    2.36
  -6   9  12    8.64    2.13
  -9   6 -12   34.08    1.89
  -9   6 -12   28.59    3.83
   6   3 -12   34.32    1.96
   3  -9 -12   36.52    4.09
  -3   9  12   35.09    1.94
  -3   9  12   38.67    3.66
  -6  -3  12   36.64    4.29
  -9   9 -12   41.44    2.16
   0  -9 -12   38.15    2.81
  -9   9 -12   40.15    5.06
   9   0 -12   41.57    2.10
   0  -9 -12   36.26    4.31
   0   9  12   37.50    2.29
  -9   0  12   35.35    4.63
  -3  -9 -12    3.11    1.79
  -3  -9 -12    1.58    1.26
  -9  12 -12    3.12    0.75
   3   9  12    3.82    0.95
 -10  -4 -12    2.50    2.07
  -4  14 -12    1.01    0.77
  10   4  12    1.45    0.75
 -10  -1 -12   12.10    2.92
 -10  -1 -12    9.70    1.24
  -1  11 -12    8.19    1.31
   1 -11  12    2.38    1.68
  10   1  12    8.80    1.18
 -10   2 -12   23.86    1.61
   2   8 -12   24.91    1.85
 -10   2 -12   25.42    3.83
  10  -2  12   24.86    1.63
  -2  -8  12   27.25    3.63
  -8  10  12   35.07    4.53
 -10   5 -12    3.20    0.62
   5   5 -12    3.77    0.75
   5 -10 -12    2.61    1.30
 -10   5 -12    2.25    1.31
  -5  -5  12    4.58    1.84
  -5  10  12    2.95    0.62
  -5  10  12    0.89    1.25
 -10   8 -12   13.49    3.17
   8   2 -12   15.59    1.22
 -10   8 -12   13.93    1.14
   2 -10 -12   13.13    1.70
   2 -10 -12   13.58    2.71
  -2  10  12   13.98    1.40
  -8  -2  12   16.87    3.24
 -10  11 -12    7.16    1.01
  -1 -10 -12    5.23    1.94
  -1 -10 -12   10.36    1.86
   1  10  12    9.18    1.26
  -4 -10 -12    1.19    1.45
   4  10  12    0.78    0.69
 -11  -2 -12    8.74    2.78
  -2  13 -12    8.06    1.33
  11   2  12    7.37    1.23
   1  10 -12    6.60    1.10
 -11   1 -12   10.71    2.83
 -11   1 -12    7.60    1.04
  11  -1  12    7.17    1.03
  -1 -10  12    6.64    2.26
   4   7 -12    2.82    0.75
 -11   4 -12    2.75    1.78
   7 -11 -12    1.49    1.42
 -11   4 -12    1.46    0.53
  -4  -7  12    0.83    1.60
  -7  11  12    1.54    1.45
  11  -4  12    3.23    0.63
 -11   7 -12    3.37    0.65
   7   4 -12    3.55    0.79
 -11   7 -12    3.20    1.72
   4 -11 -12    2.72    1.68
  -7  -4  12    3.03    2.05
  -4  11  12    2.60    0.66
  -4  11  12    3.57    1.72
   1 -11 -12    8.59    1.69
  10   1 -12    8.84    1.07
 -11  10 -12    7.19    1.22
  -1  11  12    8.46    1.14
  -2 -11 -12    5.39    1.59
   2  11  12    3.24    0.97
 -12   0 -12   13.86    3.29
   0  12 -12   24.73    2.03
  12   0  12   22.24    1.74
 -12   3 -12    3.13    0.67
 -12   3 -12    2.12    1.79
   3   9 -12    1.37    0.69
  -3  -9  12    0.76    1.76
  12  -3  12    2.71    0.66
 -12   6 -12   15.04    1.21
 -12   6 -12   11.65    2.92
   6   6 -12   16.21    1.64
  -6  -6  12   16.31    3.35
   3 -12 -12    2.35    1.01
   9   3 -12    2.43    0.71
  -3  12  12    4.01    0.80
   0 -12 -12    9.59    1.96
   0  12  12    9.83    1.40
 -13   2 -12    8.43    1.16
 -13   2 -12    8.22    2.90
   2  11 -12    4.85    1.07
  13  -2  12    6.54    1.06
   5   8 -12   15.14    1.66
 -13   5 -12   20.32    3.92
   8   5 -12   11.71    1.40
   2 -13 -12    3.67    1.37
  -2  13  12    2.90    0.90
   4  10 -12    1.11    0.82
   7   7 -12    2.52    0.86
   4 -14 -12    0.80    1.04
  10   4 -12    0.70    0.60
  -4  14  12    0.34    0.64
   0   1 -13   17.27    1.08
   1  -1 -13   17.17    1.32
   0   1 -13   15.32    1.69
  -1   0 -13   18.21    1.12
   0   1 -13   16.84    1.38
  -1   0 -13   18.03    1.60
   1  -1 -13   16.73    1.06
   1  -1 -13   18.89    1.59
  -1   0 -13   14.56    1.33
   0  -1  13   16.39    1.26
  -1   1  13   18.95    1.69
  -1   1  13   17.11    1.46
   0  -1  13   17.10    1.46
   1   0  13   14.31    1.16
   1   0  13   17.34    1.31
  -2  -1 -13   16.30    1.09
   3  -2 -13   17.30    1.45
  -1   3 -13   17.05    1.12
   3  -2 -13   16.65    1.02
  -2  -1 -13   16.34    1.30
  -2  -1 -13   15.82    1.82
  -1   3 -13   14.49    1.29
   1  -3  13   15.63    1.36
  -3   2  13   15.12    2.12
   1  -3  13   14.25    1.83
   2   1  13   16.87    1.42
   2   1  13   17.70    1.42
   0  -2 -13    4.90    0.91
   2   0 -13    4.22    1.06
   0  -2 -13    4.18    0.61
  -2   2 -13    3.74    0.93
   2   0 -13    3.81    0.90
   0  -2 -13    5.08    0.63
   0  -2 -13    5.29    0.78
  -2   2 -13    3.69    1.06
  -2   2 -13    4.01    0.58
   2   0 -13    3.71    0.55
   0   2  13    3.99    0.91
  -2   0  13    2.79    0.94
   0   2  13    5.29    1.07
   5  -3 -13    1.26    0.35
  -3  -2 -13    0.32    0.32
  -2   5 -13   -0.05    0.47
  -3  -2 -13    0.69    0.59
  -2   5 -13    0.43    0.34
  -3  -2 -13    0.79    0.61
   5  -3 -13    0.83    0.68
   3   2  13    0.79    0.65
   2  -5  13    0.26    0.59
   2  -5  13    0.49    0.52
  -5   3  13    0.38    0.77
   1   2 -13   16.21    1.09
   2  -3 -13   14.21    0.98
   1   2 -13   14.17    1.78
  -3   1 -13   16.35    1.10
  -3   1 -13   18.64    2.18
   1   2 -13   13.94    1.87
  -3   1 -13   19.75    1.69
  -2   3  13   16.60    2.09
  -1  -2  13   16.80    1.95
  -1  -2  13   15.88    1.88
  -3   4 -13    0.23    0.74
  -1  -3 -13    1.25    0.70
   4  -1 -13    1.46    0.39
  -3   4 -13    1.26    0.75
  -3   4 -13    1.70    0.45
  -1  -3 -13    2.00    0.46
  -1  -3 -13    1.48    0.55
   4  -1 -13    1.84    0.88
   1   3  13    0.72    0.65
  -4   1  13    1.48    1.01
  -4  -3 -13    0.70    0.36
  -4  -3 -13   -0.24    0.64
   7  -4 -13    0.11    0.91
   7  -4 -13    0.34    0.27
  -4  -3 -13    1.00    0.75
  -3   7 -13    0.33    0.34
   3  -7  13    0.07    0.59
   4   3  13    0.11    0.34
  -7   4  13   -0.22    0.94
   4  -4 -13    0.77    0.45
  -4   0 -13    0.57    0.39
   0   4 -13    0.55    0.33
  -4   0 -13    0.79    0.32
   0   4 -13    1.44    0.88
   0   4 -13    0.85    0.75
   4  -4 -13    0.86    0.29
  -4   0 -13    0.38    0.58
   0  -4  13    0.37    0.66
   0  -4  13    1.72    0.76
   4   0  13    1.11    0.49
  -4   4  13    0.49    0.76
  -4   3 -13    0.26    0.46
   1  -4 -13    3.51    1.01
  -4   3 -13    1.79    0.46
  -4   3 -13    2.40    1.01
   3   1 -13    0.65    0.71
   1  -4 -13    2.00    0.47
   3   1 -13    1.15    0.40
  -3  -1  13    1.18    0.93
  -1   4  13    2.12    0.90
  -3  -1  13    1.93    0.81
  -2  -4 -13    1.84    0.52
  -2  -4 -13    3.07    1.03
  -2  -4 -13    1.63    0.72
  -4   6 -13    1.60    1.14
   6  -2 -13    2.28    1.09
   6  -2 -13    2.48    0.47
  -4   6 -13    3.05    0.61
  -6   2  13    4.51    1.58
   2   4  13    1.72    0.49
   4  -6  13    1.98    0.52
  -5  -4 -13    3.19    0.72
  -5  -4 -13    2.63    1.23
  -5  -4 -13    2.70    1.18
  -4   9 -13    4.04    1.81
  -4   9 -13    3.31    0.74
  -9   5  13    1.67    1.41
   5   4  13    2.67    0.69
  -5  -1 -13    1.46    0.91
  -1   6 -13    1.87    0.94
  -1   6 -13    1.61    0.50
   6  -5 -13    2.68    0.46
   6  -5 -13    3.77    0.95
  -5  -1 -13    2.86    0.89
  -5  -1 -13    2.80    0.58
   1  -6  13    1.58    0.85
  -6   5  13    2.96    1.32
   5   1  13    3.13    1.00
  -5   2 -13   -0.22    0.72
   2   3 -13    0.86    0.39
   3  -5 -13    0.91    0.77
  -5   2 -13    0.59    0.36
   3  -5 -13    0.90    0.36
  -3   5  13    0.99    0.89
  -2  -3  13   -0.20    0.62
  -2  -3  13    0.43    0.65
  -5   5 -13   27.47    3.29
   0  -5 -13   32.35    2.68
   0  -5 -13   29.08    1.69
  -5   5 -13   31.71    1.72
   0  -5 -13   28.61    1.67
   5   0 -13   32.88    1.64
  -5   0  13   34.99    3.11
   0   5  13   28.86    1.67
  -5   8 -13    2.84    1.39
  -3  -5 -13    2.40    0.61
   8  -3 -13    2.31    0.47
  -5   8 -13    3.18    0.68
  -3  -5 -13    3.81    1.16
  -3  -5 -13    2.54    1.11
   3   5  13    2.28    0.60
  -8   3  13    1.16    1.41
  -6  -5 -13    0.78    0.48
  -5  11 -13    1.72    0.63
  -6  -5 -13    0.21    1.10
  -6  -5 -13    1.61    1.38
   6   5  13    1.77    0.67
 -11   6  13    0.17    1.39
  -6  -2 -13    0.78    0.84
  -6  -2 -13    2.53    0.63
  -2   8 -13    1.99    0.60
  -6  -2 -13    0.98    0.88
   2  -8  13    2.21    1.09
   6   2  13    1.50    0.51
  -8   6  13    0.77    1.25
  -6   1 -13    2.30    0.69
  -6   1 -13    2.55    1.12
   5  -6 -13    2.99    0.60
   1   5 -13    2.15    0.59
   5  -6 -13    2.05    0.44
  -6   1 -13    2.37    0.53
  -5   6  13    2.92    1.25
  -1  -5  13    1.26    1.00
  -6   4 -13    2.48    0.57
   2  -6 -13    1.79    0.46
   2  -6 -13    1.61    0.98
   4   2 -13    1.13    0.43
  -6   4 -13    0.47    0.91
  -2   6  13    1.24    0.45
  -2   6  13    0.57    0.86
  -4  -2  13    1.79    1.13
  -1  -6 -13   15.01    1.16
  -1  -6 -13   17.26    2.42
  -6   7 -13   14.03    2.64
  -1  -6 -13   11.85    1.50
   7  -1 -13   13.20    0.98
  -6   7 -13   12.98    1.10
   1   6  13   13.43    1.15
  -7   1  13   11.24    2.38
  -4  -6 -13    0.47    1.07
  -6  10 -13    1.27    0.55
  -4  -6 -13   -0.14    0.77
  -6  10 -13   -1.24    1.35
  -4  -6 -13   -0.51    0.37
 -10   4  13    0.50    1.26
   4   6  13    0.45    0.51
  -7  -6 -13   -1.37    1.17
  -7  -6 -13   -0.18    1.38
  -6  13 -13    0.30    0.59
   7   6  13    0.91    0.64
  -7  -3 -13    7.58    2.02
  -7  -3 -13   10.04    1.22
  -7  -3 -13    8.57    2.07
  -3  10 -13    6.37    1.00
   7   3  13    9.40    1.20
 -10   7  13    9.64    2.59
  -7   0 -13    0.05    0.63
  -7   0 -13    0.23    0.38
   0   7 -13   -0.05    0.38
   7  -7 -13    0.41    0.73
  -7   0 -13   -0.36    0.77
  -7   7  13   -0.69    0.92
   7   0  13    0.53    0.40
   0  -7  13   -0.23    0.75
   4  -7 -13   -0.22    0.84
   4  -7 -13    0.34    0.31
  -7   3 -13    0.61    0.38
  -7   3 -13    0.32    0.96
   3   4 -13    0.62    0.43
  -4   7  13    0.38    0.93
  -3  -4  13    1.15    1.10
  -4   7  13    0.77    0.38
  -7   6 -13   14.67    1.14
  -7   6 -13   14.39    2.71
   1  -7 -13   14.75    1.12
   1  -7 -13   14.51    1.12
   6   1 -13   14.68    1.09
   1  -7 -13   12.24    2.11
  -1   7  13   12.36    1.10
  -6  -1  13   11.82    2.48
  -2  -7 -13    4.48    1.20
  -2  -7 -13    2.51    1.39
  -2  -7 -13    4.30    0.83
  -7   9 -13    2.17    1.68
  -7   9 -13    4.96    0.82
   2   7  13    4.85    0.91
  -9   2  13    5.44    2.00
  -5  -7 -13    2.28    1.39
  -7  12 -13    2.71    0.78
  -5  -7 -13    1.62    1.51
   5   7  13    3.82    0.90
  -8  -4 -13   -0.14    1.18
  -4  12 -13    0.14    0.54
   8   4  13   -0.02    0.47
  -1   9 -13    1.09    0.57
  -8  -1 -13    1.49    0.57
  -8  -1 -13    1.77    1.39
  -9   8  13    1.99    1.58
   8   1  13    1.17    0.56
   1  -9  13    2.95    1.45
  -8   2 -13    0.16    1.05
  -8   2 -13    1.94    0.56
   2   6 -13    1.45    0.56
   6  -8 -13    1.33    0.40
  -6   8  13    1.26    1.41
  -6   8  13    1.34    0.42
  -2  -6  13    0.71    1.02
   5   3 -13    3.50    0.68
  -8   5 -13    4.05    1.69
  -8   5 -13    4.80    0.75
   3  -8 -13    3.24    0.61
   3  -8 -13    2.30    1.31
  -3   8  13    2.10    1.31
  -3   8  13    1.85    0.53
  -5  -3  13    2.17    1.40
   0  -8 -13    0.79    1.12
  -8   8 -13    4.55    1.87
   0  -8 -13    2.23    0.83
  -8   8 -13    3.75    0.68
   8   0 -13    2.38    0.53
   0   8  13    2.53    0.68
  -8   0  13    5.47    2.12
  -8  11 -13   -0.23    0.45
  -3  -8 -13   -0.35    1.22
  -3  -8 -13   -0.16    0.83
   3   8  13    0.28    0.50
 -11   3  13   -0.69    2.13
  -6  -8 -13    1.38    1.49
  -8  14 -13    0.53    0.67
   6   8  13    0.32    0.66
  -9  -5 -13    1.33    1.66
  -5  14 -13   -0.24    0.62
   9   5  13    2.89    0.86
  -2  11 -13   -0.45    0.51
  -9  -2 -13    0.12    0.47
  -9  -2 -13    0.11    1.36
   9   2  13    0.92    0.52
  -9   1 -13    1.97    0.62
  -9   1 -13    2.73    1.39
   1   8 -13    1.46    0.62
   9  -1  13    1.38    0.50
  -8   9  13    2.15    1.60
  -1  -8  13    1.77    1.40
   5  -9 -13    6.15    1.78
  -9   4 -13    4.74    1.64
   4   5 -13    4.58    0.83
  -9   4 -13    3.92    0.71
  -4  -5  13    1.57    1.44
  -5   9  13    3.76    0.66
  -5   9  13    0.61    1.34
  -9   7 -13    4.83    1.89
   2  -9 -13    3.62    1.44
  -9   7 -13    4.67    0.76
   7   2 -13    4.85    0.77
   2  -9 -13    4.53    0.88
  -2   9  13    3.80    0.79
  -7  -2  13    4.80    1.88
  -1  -9 -13   -0.43    1.08
  -9  10 -13   -0.05    0.40
  -1  -9 -13    0.36    0.71
   1   9  13    0.38    0.51
 -10   1  13    0.26    1.62
  -4  -9 -13    3.26    1.43
  -9  13 -13    2.27    0.72
   4   9  13    0.45    0.73
  -3  13 -13    0.28    0.67
 -10  -3 -13    0.79    1.65
  10   3  13    0.11    0.55
 -10   0 -13   -0.18    1.39
   0  10 -13    0.95    0.67
 -10   0 -13    0.77    0.54
   0 -10  13    1.09    1.57
  10   0  13    1.74    0.63
 -10   3 -13    5.53    1.97
   3   7 -13    9.05    1.21
   7 -10 -13    6.68    2.09
 -10   3 -13    9.48    1.07
  -3  -7  13    9.33    2.46
  -7  10  13   10.94    2.58
 -10   6 -13   -0.49    1.07
   4 -10 -13   -0.19    1.21
 -10   6 -13    0.73    0.43
   6   4 -13    0.60    0.47
  -4  10  13   -0.19    1.21
  -6  -4  13   -0.11    1.34
  -4  10  13   -0.05    0.44
 -10   9 -13    0.57    1.37
 -10   9 -13    0.10    0.40
   1 -10 -13    0.35    1.25
   9   1 -13    0.50    0.48
   1 -10 -13    0.38    0.74
  -1  10  13    0.24    0.45
  -9  -1  13    0.82    1.64
 -10  12 -13    1.96    0.70
  -2 -10 -13    1.78    1.21
   2  10  13    2.59    0.85
 -11  -1 -13    0.11    1.42
 -11  -1 -13    0.74    0.60
  -1  12 -13   -0.08    0.67
  11   1  13    1.12    0.59
   2   9 -13    0.03    0.55
 -11   2 -13   -0.05    1.24
 -11   2 -13    0.27    0.45
  -2  -9  13    0.72    1.51
  11  -2  13    0.50    0.39
 -11   5 -13    0.60    0.46
   6 -11 -13    1.40    1.37
 -11   5 -13    1.63    1.52
   5   6 -13    0.49    0.54
  -6  11  13    0.18    1.55
  -5  -6  13   -1.13    1.31
   8   3 -13    0.05    0.43
 -11   8 -13    0.16    0.38
   3 -11 -13   -0.87    1.29
 -11   8 -13    0.13    1.54
   3 -11 -13    0.68    0.71
  -8  -3  13   -0.39    1.35
  -3  11  13    0.06    0.42
  -3  11  13   -0.06    1.31
   0 -11 -13    0.20    0.92
   0  11  13   -0.09    0.58
   1  11 -13    0.74    0.69
 -12   1 -13    1.20    1.63
 -12   1 -13    1.07    0.62
  12  -1  13    1.38    0.62
 -12   4 -13   -0.06    0.42
   4   8 -13    0.70    0.60
 -12   4 -13    1.11    1.58
  12  -4  13    0.06    0.41
  -4  -8  13    1.00    1.75
 -12   7 -13    2.79    1.91
 -12   7 -13    4.02    0.74
   7   5 -13    2.48    0.77
   2 -12 -13    2.78    1.11
  10   2 -13    3.32    0.77
  -2  12  13    1.43    0.67
  -1 -12 -13    0.47    1.08
   1  12  13    0.24    0.68
   3  10 -13   -0.61    0.61
 -13   3 -13    0.47    1.80
 -13   3 -13    0.45    0.49
  13  -3  13    0.68    0.49
   6   7 -13    0.19    0.53
 -13   6 -13    1.28    1.69
   9   4 -13    0.89    0.68
  -4  13  13    1.85    0.78
   1 -13 -13    0.02    0.96
  -1  13  13    0.22    0.70
   5   9 -13    1.90    0.81
   8   6 -13    0.88    0.66
  -1   1 -14  196.25    7.78
  -1   1 -14  212.79    8.86
   1   0 -14  204.17    8.52
   1   0 -14  206.58    8.41
   0  -1 -14  196.30    8.06
  -1   1 -14  198.23    8.50
   0  -1 -14  198.03    8.23
   1   0 -14  194.60    7.74
   0  -1 -14  198.76    7.77
   0   1  14  194.82    8.45
   1  -1  14  205.90    7.88
   0   1  14  185.74    8.24
   1  -1  14  202.77    8.01
  -1   0  14  210.17    8.72
  -1   0  14  205.07    8.36
   0   2 -14    0.21    0.33
   2  -2 -14    0.73    0.33
   0   2 -14    0.88    0.51
  -2   0 -14    0.58    0.62
  -2   0 -14    0.83    0.37
   0   2 -14    0.64    0.61
  -2   0 -14    0.89    0.54
   2  -2 -14    0.19    0.36
   2  -2 -14    1.13    0.73
   2   0  14    0.88    0.42
   2   0  14    0.34    0.39
  -2   2  14    0.86    0.71
  -2   2  14    0.63    0.59
   0  -2  14    0.29    0.59
   0  -2  14    0.84    0.62
  -2   3 -14   18.87    1.22
  -1  -2 -14   19.39    1.52
  -1  -2 -14   17.94    1.32
  -1  -2 -14   18.82    1.21
   3  -1 -14   17.80    1.13
  -2   3 -14   15.77    2.21
  -2   3 -14   15.42    1.94
  -1  -2 -14   18.56    1.60
   3  -1 -14   18.85    2.01
   1   2  14   19.63    1.73
   1   2  14   18.25    1.68
  -3   1  14   19.33    2.44
  -3  -1 -14   54.18    3.38
  -3  -1 -14   54.69    2.61
  -1   4 -14   47.73    2.93
   4  -3 -14   58.06    3.05
  -1   4 -14   51.96    2.60
  -3  -1 -14   54.25    2.89
   4  -3 -14   58.89    2.46
   3   1  14   57.25    3.11
   1  -4  14   53.03    3.05
  -4   3  14   56.42    3.95
   1  -4  14   53.13    4.29
   1  -3 -14   20.02    1.22
   2   1 -14   19.73    2.21
  -3   2 -14   18.53    2.02
  -3   2 -14   18.02    2.23
   1  -3 -14   19.27    1.81
  -3   2 -14   19.59    1.25
   2   1 -14   17.55    2.03
   2   1 -14   18.64    1.20
  -2  -1  14   21.25    2.40
  -1   3  14   19.13    2.23
  -1   3  14   14.60    2.08
  -2  -3 -14    2.49    0.56
  -2  -3 -14    2.57    0.88
  -3   5 -14    2.11    1.14
   5  -2 -14    2.87    0.48
  -2  -3 -14    2.47    0.82
   5  -2 -14    2.41    1.05
  -3   5 -14    2.36    0.56
   2   3  14    1.98    0.90
  -5   2  14    0.99    1.04
   6  -4 -14    3.31    0.51
  -4  -2 -14    5.05    1.31
   6  -4 -14    5.54    1.28
  -2   6 -14    3.84    0.69
  -4  -2 -14    3.19    0.93
  -4  -2 -14    4.06    0.69
   4   2  14    4.35    1.10
   2  -6  14    5.00    1.11
  -6   4  14    5.93    1.65
  -4   1 -14   49.53    3.59
  -4   1 -14   56.70    2.60
   1   3 -14   54.72    2.60
   1   3 -14   51.38    3.36
  -4   1 -14   52.53    3.27
   3  -4 -14   53.58    2.44
  -1  -3  14   51.51    3.44
  -3   4  14   60.74    3.99
   4   0 -14  510.86   19.19
  -4   4 -14  497.62   21.23
   4   0 -14  524.29   20.72
  -4   4 -14  506.85   19.30
   0  -4 -14  524.62   19.28
   0  -4 -14  524.53   20.51
   0   4  14  534.55   20.72
  -4   0  14  521.15   21.07
   7  -3 -14   29.05    1.49
  -3  -4 -14   29.75    2.42
  -3  -4 -14   29.95    2.66
  -4   7 -14   27.60    1.75
  -3  -4 -14   28.44    1.73
  -4   7 -14   25.34    3.37
  -7   3  14   25.03    3.44
   3   4  14   28.93    1.76
  -5  -3 -14  100.67    5.68
  -5  -3 -14   97.94    5.73
  -5  -3 -14  103.97    4.54
  -3   8 -14  101.78    4.54
   5   3  14  102.37    4.54
  -8   5  14  106.24    6.76
   5  -5 -14  123.84    4.93
  -5   0 -14  128.43    5.50
  -5   0 -14  122.67    5.19
   0   5 -14  123.52    5.22
  -5   0 -14  126.54    6.65
   0   5 -14  131.96    6.60
   5  -5 -14  119.45    5.35
  -5   5  14  121.83    6.94
   0  -5  14  124.13    6.26
   2  -5 -14    1.94    0.47
   3   2 -14    0.81    0.42
  -5   3 -14    1.76    0.97
   2  -5 -14    1.43    0.76
  -5   3 -14    2.39    0.52
  -3  -2  14    0.94    0.92
  -2   5  14    3.25    1.25
   6  -1 -14    2.31    0.49
  -5   6 -14    3.04    0.64
  -1  -5 -14    1.76    0.49
  -5   6 -14    2.55    1.33
  -1  -5 -14    3.47    1.14
  -1  -5 -14    3.23    0.76
  -6   1  14    2.59    1.31
   1   5  14    2.43    0.56
  -4  -5 -14  108.46    6.37
  -4  -5 -14  123.61    6.19
  -4  -5 -14  110.03    4.84
  -5   9 -14  105.06    4.83
   4   5  14  107.19    4.86
  -9   4  14  107.78    7.25
  -4  10 -14    3.02    0.78
  -6  -4 -14    2.53    0.74
  -6  -4 -14    2.52    1.36
  -6  -4 -14    2.16    1.26
   6   4  14    2.84    0.75
 -10   6  14    1.76    1.74
  -6  -1 -14   11.26    1.17
  -6  -1 -14   11.25    1.75
  -6  -1 -14   10.01    1.96
   7  -6 -14   12.47    1.83
  -1   7 -14   10.18    1.17
   1  -7  14   10.12    1.89
  -7   6  14   10.38    2.41
   6   1  14   10.75    1.16
   4  -6 -14    2.27    1.12
   2   4 -14    4.40    0.74
   4  -6 -14    3.71    0.58
  -6   2 -14    7.23    1.74
  -6   2 -14    4.28    0.69
  -2  -4  14    6.65    1.54
  -4   6  14    5.25    0.67
  -4   6  14    7.82    1.94
   5   1 -14    2.13    0.51
  -6   5 -14    1.68    0.51
   1  -6 -14    2.84    0.59
  -6   5 -14    1.21    1.19
   1  -6 -14    2.27    1.12
  -5  -1  14    1.47    1.25
  -1   6  14    2.51    0.59
  -1   6  14    1.04    1.00
  -6   8 -14    8.38    2.27
   8  -2 -14   11.17    0.91
  -2  -6 -14    9.97    1.15
  -2  -6 -14    9.81    2.07
  -2  -6 -14   12.53    1.70
  -6   8 -14   12.25    1.25
  -8   2  14    9.89    2.37
   2   6  14   11.42    1.25
  -5  -6 -14    1.50    1.42
  -5  -6 -14    4.15    1.58
  -5  -6 -14    4.72    0.96
  -6  11 -14    3.21    0.85
   5   6  14    4.00    0.88
  -5  12 -14    5.37    1.07
  -7  -5 -14    7.44    2.27
   7   5  14    8.02    1.25
  -7  -2 -14    5.26    0.87
  -7  -2 -14    4.75    1.76
  -2   9 -14    5.50    0.96
  -9   7  14    4.60    1.98
   7   2  14    4.80    0.86
   6  -7 -14    9.98    0.79
  -7   1 -14   11.98    1.15
   1   6 -14   10.66    1.17
  -7   1 -14    9.96    2.25
  -6   7  14    9.46    0.79
  -1  -6  14   11.27    2.13
  -6   7  14    8.40    2.13
  -7   4 -14   28.96    1.70
   3  -7 -14   24.31    3.01
   4   3 -14   26.65    1.67
  -7   4 -14   25.41    3.42
   3  -7 -14   30.02    1.62
  -3   7  14   31.65    3.56
  -3   7  14   29.11    1.63
  -4  -3  14   24.45    3.20
   0  -7 -14   11.41    2.23
  -7   7 -14    9.32    2.19
   0  -7 -14   12.67    1.37
   7   0 -14   11.35    1.07
  -7   7 -14    9.96    1.08
   0  -7 -14   13.34    1.28
  -7   0  14    8.79    2.18
   0   7  14   10.70    1.18
  -7  10 -14    3.25    0.77
  -7  10 -14    4.14    2.12
  -3  -7 -14    3.40    1.23
  -3  -7 -14    2.67    0.73
  -3  -7 -14    2.76    1.44
   3   7  14    2.45    0.70
 -10   3  14    1.87    1.68
  -6  -7 -14    1.54    1.77
  -7  13 -14    0.15    0.58
  -6  -7 -14    0.14    1.22
   6   7  14   -0.15    0.52
  -8  -6 -14    1.20    1.87
  -6  14 -14    1.27    0.74
   8   6  14    0.97    0.79
  -3  11 -14    0.24    0.57
  -8  -3 -14   -1.30    1.18
  -8  -3 -14    0.58    0.57
   8   3  14    0.71    0.53
   0   8 -14  215.97    8.62
  -8   0 -14  208.36    8.47
  -8   0 -14  213.38   10.82
   8   0  14  212.44    8.49
   0  -8  14  200.97   10.31
  -8   8  14  210.15   11.20
   5  -8 -14  101.82    4.18
   5  -8 -14  109.47    6.28
   3   5 -14  104.54    4.54
  -8   3 -14  100.08    4.40
  -8   3 -14   95.82    6.31
  -5   8  14   98.76    6.49
  -5   8  14  101.97    4.21
  -3  -5  14   94.87    6.23
   6   2 -14    9.92    1.09
  -8   6 -14   14.23    2.62
  -8   6 -14   12.42    1.21
   2  -8 -14    9.64    2.06
   2  -8 -14   11.43    1.16
  -2   8  14   10.05    1.11
  -2   8  14    9.86    2.21
  -6  -2  14    8.88    2.33
  -8   9 -14   54.51    2.84
  -8   9 -14   46.81    5.40
  -1  -8 -14   64.13    4.78
  -1  -8 -14   56.42    3.46
  -9   1  14   57.60    5.23
   1   8  14   58.23    2.98
  -4  -8 -14   61.28    5.40
  -8  12 -14   68.10    3.40
  -4  -8 -14   66.88    4.73
   4   8  14   65.40    3.52
  -4  13 -14   56.50    3.44
  -9  -4 -14   79.89    6.09
   9   4  14   68.43    3.58
  -1  10 -14    9.94    1.36
  -9  -1 -14   11.07    1.26
  -9  -1 -14    9.26    2.40
   9   1  14    8.71    1.17
   2   7 -14    4.90    0.93
  -9   2 -14    2.20    1.45
  -9   2 -14    3.70    0.74
  -2  -7  14    3.52    1.65
  -7   9  14    4.36    1.89
   5   4 -14  115.81    4.93
  -9   5 -14  110.57    4.78
   4  -9 -14  108.70    6.76
  -9   5 -14  109.38    7.22
  -5  -4  14  108.12    7.08
  -4   9  14  114.72    4.74
  -4   9  14  109.07    6.99
  -9   8 -14   58.26    5.26
   8   1 -14   55.95    2.79
   1  -9 -14   54.19    3.06
   1  -9 -14   55.02    4.62
  -9   8 -14   58.52    2.86
  -1   9  14   58.93    2.95
  -8  -1  14   55.85    5.09
  -9  11 -14    0.52    0.57
  -2  -9 -14    1.10    0.98
  -2  -9 -14    0.10    1.39
   2   9  14    0.85    0.56
  -5  -9 -14   14.01    2.70
  -9  14 -14   12.65    1.56
   5   9  14   17.02    1.90
 -10  -2 -14    6.57    1.11
 -10  -2 -14    5.86    2.27
  -2  12 -14    8.66    1.37
  10   2  14   10.10    1.38
 -10   1 -14    9.56    2.57
 -10   1 -14   12.09    1.34
   1   9 -14    8.01    1.21
  -1  -9  14   11.51    2.79
  10  -1  14    8.00    1.08
 -10   4 -14    1.83    1.59
 -10   4 -14    2.95    0.71
   6 -10 -14    1.06    1.28
   4   6 -14    2.51    0.69
  -6  10  14    1.44    1.43
  -4  -6  14    2.73    1.81
   7   3 -14    2.22    0.65
 -10   7 -14    2.10    0.60
   3 -10 -14    3.31    1.77
 -10   7 -14    1.66    1.65
  -3  10  14    2.65    0.70
  -7  -3  14    2.03    1.89
  -3  10  14    4.13    1.70
 -10  10 -14    2.95    0.71
   0 -10 -14    2.53    1.01
   0 -10 -14    0.76    1.48
   0  10  14    2.60    0.80
  -3 -10 -14    4.35    1.73
 -10  13 -14    4.69    0.99
   3  10  14    5.14    1.12
 -11   0 -14    9.03    2.75
 -11   0 -14    6.98    1.16
   0  11 -14    6.67    1.27
  11   0  14    5.50    1.02
 -11   3 -14    0.42    0.50
   3   8 -14    0.30    0.54
 -11   3 -14   -1.22    1.01
  11  -3  14    0.51    0.42
  -3  -8  14   -0.12    1.53
 -11   6 -14    3.50    0.75
 -11   6 -14    1.88    1.47
   6   5 -14    3.17    0.77
   5 -11 -14    4.30    1.83
  -5  11  14    3.38    0.77
  -6  -5  14    2.75    1.80
  -5  11  14    3.15    1.74
 -11   9 -14   -1.03    1.70
   2 -11 -14    0.66    0.73
   9   2 -14    1.51    0.60
 -11   9 -14   -0.13    0.40
  -2  11  14    0.00    0.52
  -1 -11 -14   -1.31    0.89
   1  11  14   -0.20    0.61
 -12   2 -14    7.89    2.54
 -12   2 -14    8.18    1.14
   2  10 -14    7.33    1.22
  12  -2  14    7.08    1.08
  -2 -10  14    9.34    2.99
 -12   5 -14    7.65    1.04
 -12   5 -14    5.07    2.30
   5   7 -14    6.93    1.16
  -5  -7  14    5.17    2.32
 -12   8 -14   66.58    6.27
 -12   8 -14   63.35    3.20
   8   4 -14   63.04    3.35
  -4  12  14   69.15    3.31
   1 -12 -14    1.44    1.09
  -1  12  14    0.21    0.66
 -13   4 -14   67.81    3.38
 -13   4 -14   57.51    6.74
   4   9 -14   69.97    3.73
  13  -4  14   66.53    3.38
   7   6 -14    0.09    0.49
  10   3 -14    3.14    0.85
   3 -13 -14    5.37    1.44
  -3  13  14    3.60    0.90
   6   8 -14    3.67    0.94
   9   5 -14   13.99    1.65
   0   0 -15   53.24    3.17
   0   0 -15   52.70    2.50
   0   0 -15   52.27    2.97
   0   0  15   53.36    3.04
   0   0  15   54.86    2.86
   2  -1 -15   12.16    1.70
  -1  -1 -15   11.98    1.32
  -1   2 -15   11.81    1.72
  -1  -1 -15   11.66    1.48
   2  -1 -15   11.48    0.93
  -1   2 -15   12.45    1.09
   2  -1 -15   12.53    1.47
  -1  -1 -15   13.13    1.01
  -1   2 -15   12.10    0.99
   1  -2  15   13.91    1.21
  -2   1  15   13.31    1.70
   1  -2  15   12.64    1.02
   1   1  15   11.40    1.40
   1   1  15   14.71    1.63
  -2   1  15   15.58    2.01
  -2   1 -15   15.08    1.93
   1   1 -15   12.87    1.00
  -2   1 -15   14.57    1.06
   1  -2 -15   13.57    1.00
   1  -2 -15   11.32    1.02
  -2   1 -15   15.58    1.75
   1  -2 -15   11.38    1.20
   1   1 -15   11.85    1.64
   1   1 -15   12.00    1.62
  -1  -1  15   14.71    1.87
  -1   2  15   11.19    1.53
  -1   2  15   12.87    1.74
  -2   4 -15    3.92    0.70
  -2  -2 -15    2.00    0.72
  -2  -2 -15    4.13    1.00
  -2  -2 -15    3.92    0.64
   4  -2 -15    3.03    0.53
  -2   4 -15    4.32    0.69
   4  -2 -15    3.97    1.09
   2   2  15    2.30    0.83
   2   2  15    3.28    0.91
  -4   2  15    3.97    1.36
   3  -3 -15   10.44    0.88
   0   3 -15   10.91    1.48
   0   3 -15   11.01    0.96
  -3   0 -15   10.25    1.48
   3  -3 -15   11.05    1.17
  -3   0 -15   10.26    1.02
  -3   0 -15    9.27    1.53
   3   0  15   10.18    1.14
   0  -3  15    8.76    1.41
  -3   3  15   12.73    2.03
   3   0  15   11.00    1.04
   0  -3 -15    8.76    0.93
   3   0 -15    9.66    0.94
  -3   3 -15    7.15    0.87
   3   0 -15   10.70    1.68
   0  -3 -15    9.49    1.01
  -3   3 -15   10.28    1.93
   0  -3 -15    8.56    0.75
   0  -3 -15    8.71    1.38
  -3   0  15    7.82    1.58
   0   3  15    7.65    1.45
   6  -3 -15   28.44    1.46
  -3  -3 -15   24.12    2.20
  -3  -3 -15   26.23    1.64
  -3   6 -15   30.09    1.73
  -3   6 -15   26.22    3.24
   6  -3 -15   29.35    2.57
  -3  -3 -15   16.56    2.13
  -6   3  15   26.33    3.33
   3   3  15   24.83    1.64
  -4  -1 -15   28.56    1.74
   5  -4 -15   31.13    1.57
  -4  -1 -15   30.97    2.67
  -1   5 -15   30.93    1.80
   5  -4 -15   28.81    2.19
  -4  -1 -15   26.68    2.00
   1  -5  15   30.53    2.38
  -5   4  15   30.23    3.52
  -4   2 -15    3.46    1.19
  -4   2 -15    4.22    0.70
   2  -4 -15    4.15    0.61
   2   2 -15    5.19    0.73
  -2  -2  15    3.02    1.05
  -2   4  15    1.92    1.06
  -1  -4 -15   48.72    3.39
  -1  -4 -15   51.23    2.75
   5  -1 -15   50.98    2.43
  -1  -4 -15   51.24    2.54
  -4   5 -15   51.13    4.11
  -4   5 -15   55.58    2.62
  -5   1  15   51.06    4.05
   1   4  15   54.79    3.59
  -4  -4 -15   58.41    4.06
  -4   8 -15   57.63    2.94
  -4  -4 -15   56.28    2.92
  -4  -4 -15   57.53    3.89
  -4   8 -15   56.19    4.86
   4   4  15   60.14    2.96
  -8   4  15   52.53    4.74
  -2   7 -15    6.66    0.93
  -5  -2 -15    6.28    1.35
  -5  -2 -15    5.75    1.53
   7  -5 -15    4.11    1.48
  -5  -2 -15    6.15    0.88
  -7   5  15    6.38    1.85
   5   2  15    4.16    0.76
   1   4 -15   29.44    1.75
   4  -5 -15   29.98    1.60
  -5   1 -15   29.13    1.72
  -5   1 -15   26.17    3.07
  -1  -4  15   32.74    2.71
  -4   5  15   25.99    3.25
   1  -5 -15   51.15    3.53
   1  -5 -15   51.72    2.48
   4   1 -15   51.85    2.49
  -5   4 -15   53.20    4.06
  -5   4 -15   47.94    2.51
  -1   5  15   52.30    3.75
  -4  -1  15   51.17    3.94
  -2  -5 -15    0.96    0.87
   7  -2 -15    2.04    0.49
  -5   7 -15   -0.32    1.06
  -5   7 -15    1.66    0.54
  -2  -5 -15    0.88    0.46
  -2  -5 -15    1.42    0.69
   2   5  15    0.73    0.45
  -7   2  15   -0.01    1.15
  -5  -5 -15    8.57    1.99
  -5  10 -15    5.28    2.14
  -5  10 -15    8.55    1.13
  -5  -5 -15    8.52    1.18
  -5  -5 -15   10.39    2.10
   5   5  15    8.30    1.18
 -10   5  15    8.78    2.59
  -6  -3 -15    2.32    1.22
  -3   9 -15    1.75    0.63
  -6  -3 -15    1.51    0.59
  -9   6  15    1.48    1.53
   6   3  15    1.77    0.64
   0   6 -15    2.90    0.63
  -6   0 -15    3.97    0.74
   6  -6 -15    2.71    0.76
   6  -6 -15    3.70    0.57
  -6   0 -15    3.29    1.33
  -6   6  15    2.75    1.41
   0  -6  15    5.48    1.49
   3  -6 -15   29.45    1.54
  -6   3 -15   28.00    1.66
  -6   3 -15   19.67    2.79
   3  -6 -15   20.22    2.58
   3   3 -15   28.18    1.66
  -3  -3  15   22.48    2.88
  -3   6  15   24.48    1.47
  -3   6  15   21.96    2.90
  -6   6 -15    0.95    1.14
   0  -6 -15    0.94    0.93
   0  -6 -15    1.59    0.51
  -6   6 -15    2.51    0.61
   6   0 -15    1.99    0.53
  -6   0  15    3.10    1.55
   0   6  15    1.60    0.51
  -3  -6 -15    6.73    1.03
  -3  -6 -15    3.76    1.46
  -6   9 -15    7.41    1.05
  -6   9 -15    4.27    1.99
  -3  -6 -15    6.20    1.38
   3   6  15    5.32    0.91
  -9   3  15    4.32    1.97
  -6  -6 -15    2.02    1.44
  -6  12 -15    2.25    0.81
   6   6  15    1.93    0.81
  -7  -4 -15    0.11    1.17
  -7  -4 -15    0.63    0.59
  -4  11 -15    0.57    0.55
   7   4  15    0.67    0.56
  -7  -1 -15    9.87    2.29
  -7  -1 -15   10.68    1.26
  -1   8 -15    9.03    1.16
   7   1  15   12.47    1.32
  -8   7  15    4.88    2.06
   1  -8  15    3.86    2.11
  -7   2 -15    5.86    0.82
  -7   2 -15    3.35    1.33
   5  -7 -15    5.10    0.69
   2   5 -15    5.15    0.86
  -2  -5  15    7.06    1.86
  -5   7  15    5.85    0.74
  -5   7  15    4.95    1.68
  -7   5 -15    0.54    1.15
   2  -7 -15    0.06    0.88
   2  -7 -15    0.76    0.42
   5   2 -15    2.06    0.54
  -7   5 -15    1.15    0.49
  -2   7  15    2.01    0.53
  -5  -2  15    3.15    1.72
  -2   7  15    2.25    1.20
  -7   8 -15    0.82    1.38
  -1  -7 -15    3.92    0.78
  -7   8 -15    3.54    0.74
  -1  -7 -15    1.38    0.75
   8  -1 -15    3.44    0.63
  -1  -7 -15    1.47    1.22
  -8   1  15    4.11    1.85
   1   7  15    2.16    0.64
  -4  -7 -15    4.02    1.66
  -7  11 -15    3.24    0.81
  -4  -7 -15    3.38    1.32
   4   7  15    3.41    0.85
  -7  -7 -15    1.28    1.54
  -7  14 -15    0.66    0.72
   7   7  15   -0.56    0.54
  -8  -5 -15   12.09    2.77
  -5  13 -15    6.33    1.19
   8   5  15    9.56    1.47
  -8  -2 -15    0.67    0.46
  -8  -2 -15   -0.24    1.07
  -2  10 -15    1.25    0.68
   8   2  15   -0.17    0.41
 -10   8  15   -0.54    1.94
  -8   1 -15   10.21    1.16
  -8   1 -15   11.30    2.54
   1   7 -15    6.94    1.05
  -7   8  15    8.21    2.20
  -1  -7  15    9.72    2.21
  -8   4 -15   56.71    4.75
   4  -8 -15   54.41    2.63
   4  -8 -15   56.20    4.36
   4   4 -15   54.80    2.85
  -8   4 -15   55.88    2.79
  -4  -4  15   56.12    4.68
  -4   8  15   69.82    4.97
  -4   8  15   57.14    2.68
  -8   7 -15    2.57    0.63
  -8   7 -15    0.79    1.38
   1  -8 -15    2.86    0.62
   7   1 -15    2.24    0.57
   1  -8 -15    1.60    1.24
   1  -8 -15    3.36    0.74
  -7  -1  15    2.67    1.59
  -1   8  15    0.67    1.13
  -1   8  15    3.96    0.76
  -8  10 -15    1.61    0.63
  -8  10 -15    0.46    1.73
  -2  -8 -15    3.22    1.61
  -2  -8 -15    0.54    0.80
 -10   2  15    3.48    2.05
   2   8  15    2.25    0.73
  -8  13 -15    8.99    1.29
  -5  -8 -15   10.70    2.29
   5   8  15    6.70    1.22
  -9  -3 -15    2.38    1.72
  -3  12 -15    2.23    0.85
  -9  -3 -15    2.77    0.85
   9   3  15    1.65    0.76
  -9   0 -15   23.20    1.68
   0   9 -15   21.64    1.77
  -9   0 -15   20.71    3.37
  -9   9  15   21.19    3.59
   9   0  15   21.05    1.64
   6  -9 -15    0.25    1.19
   3   6 -15    1.43    0.58
  -9   3 -15    1.20    0.54
  -9   3 -15    1.45    1.27
  -3  -6  15    1.54    1.53
  -6   9  15    4.00    1.87
   3  -9 -15    6.72    0.94
   3  -9 -15    5.65    1.79
  -9   6 -15    4.72    1.94
  -9   6 -15    7.01    0.96
   6   3 -15    5.69    0.91
  -6  -3  15    4.95    1.85
  -3   9  15    6.59    0.90
  -3   9  15    6.41    1.92
   9   0 -15   17.62    1.43
  -9   9 -15   16.51    3.54
   0  -9 -15   19.02    1.96
   0  -9 -15   18.62    3.12
  -9   9 -15   17.55    1.46
  -9   0  15   15.89    3.31
   0   9  15   17.21    1.51
  -3  -9 -15    3.42    1.48
  -9  12 -15    2.80    0.85
   3   9  15    4.26    0.97
  -1  11 -15    1.98    0.79
 -10  -1 -15    0.81    0.60
 -10  -1 -15    1.02    1.57
  10   1  15    2.04    0.70
 -10   2 -15   -0.52    0.37
   2   8 -15    0.72    0.63
 -10   2 -15   -0.19    1.15
  -2  -8  15   -0.43    1.53
  -8  10  15   -0.05    1.78
  10  -2  15    0.39    0.45
 -10   5 -15    5.33    1.98
   5   5 -15    8.27    1.16
 -10   5 -15   11.42    1.19
   5 -10 -15    7.54    1.92
  -5  10  15    8.09    0.99
  -5  -5  15    7.56    2.22
  -5  10  15    6.77    2.25
 -10   8 -15    2.89    0.68
 -10   8 -15    2.83    2.00
   8   2 -15    2.23    0.67
   2 -10 -15    2.72    1.73
   2 -10 -15    2.13    0.72
  -2  10  15    1.05    0.59
  -2  10  15    2.33    1.60
  -8  -2  15    0.59    1.55
  -1 -10 -15    0.29    1.00
 -10  11 -15    0.32    0.54
   1  10  15    0.60    0.60
 -11  -2 -15    1.54    1.90
  -2  13 -15    0.82    0.83
  11   2  15    2.05    0.82
 -11   1 -15    0.31    1.46
 -11   1 -15    1.19    0.61
   1  10 -15    1.40    0.75
  11  -1  15    1.85    0.69
 -11   4 -15    0.61    1.54
   4   7 -15    0.15    0.48
 -11   4 -15    0.78    0.51
  -4  -7  15   -0.73    1.46
   7   4 -15    3.76    0.84
 -11   7 -15    6.42    2.45
 -11   7 -15    3.94    0.77
  -4  11  15    3.17    0.80
  -7  -4  15    2.72    2.13
   1 -11 -15    0.62    0.79
 -11  10 -15    0.86    0.58
  -1  11  15    1.30    0.64
  -2 -11 -15    0.23    1.18
   2  11  15    1.88    0.82
 -12   0 -15    3.59    0.95
 -12   0 -15    3.48    2.17
   0  12 -15    2.09    0.94
  12   0  15    4.21    0.97
 -12   3 -15    2.46    1.76
 -12   3 -15    1.89    0.72
   3   9 -15    5.45    1.16
  -3  -9  15    0.58    2.79
  12  -3  15    2.77    0.72
 -12   6 -15    0.43    1.75
   6   6 -15    1.69    0.71
 -12   6 -15    2.51    0.67
   9   3 -15    2.45    0.77
  -3  12  15    3.08    0.82
   0 -12 -15    8.05    1.81
   0  12  15    9.99    1.43
   2  11 -15    1.40    0.81
 -13   2 -15   -0.31    1.71
 -13   2 -15    2.28    0.74
  13  -2  15    0.66    0.57
 -13   5 -15    9.33    1.20
 -13   5 -15    6.98    2.67
   5   8 -15    8.58    1.36
  13  -5  15    8.05    1.10
   8   5 -15    8.79    1.32
   2 -13 -15    0.85    1.04
  -2  13  15    2.00    0.77
   7   7 -15    0.61    0.67
   0   1 -16   66.75    3.08
   0   1 -16   73.16    3.55
  -1   0 -16   63.23    3.77
   1  -1 -16   67.50    3.05
   1  -1 -16   67.31    3.45
  -1   0 -16   65.72    3.08
   0   1 -16   68.64    3.81
  -1   0 -16   66.52    3.58
   0  -1  16   76.29    3.75
   1   0  16   63.70    3.26
   0  -1  16   68.16    3.37
  -1   1  16   68.21    3.89
  -1   1  16   64.83    3.63
   1   0  16   71.90    3.48
  -2  -1 -16   11.49    1.01
   3  -2 -16   11.75    0.94
  -2  -1 -16   10.42    1.32
  -1   3 -16   10.70    1.10
   3  -2 -16    7.63    1.26
  -2  -1 -16   10.65    1.56
   2   1  16   11.52    1.45
  -3   2  16   12.30    2.05
   1  -3  16   10.74    1.32
   2   1  16   10.43    1.38
   0  -2 -16   15.82    1.38
   2   0 -16   15.96    1.12
   2   0 -16   14.23    1.80
  -2   2 -16   15.22    1.99
  -2   2 -16   15.63    2.14
  -2   2 -16   16.03    1.17
   2   0 -16   15.83    2.44
   0  -2 -16   15.81    1.22
   0  -2 -16   14.20    1.11
   0   2  16   13.25    1.80
  -2   0  16   18.83    2.30
   0   2  16   14.51    1.76
   5  -3 -16   12.01    1.74
  -3  -2 -16   10.97    1.57
  -2   5 -16   13.39    1.15
  -3  -2 -16   12.87    1.79
  -3  -2 -16   13.33    1.27
   5  -3 -16   11.54    0.94
   3   2  16   11.47    1.56
  -5   3  16    9.83    2.13
   2  -3 -16   12.05    0.96
   2  -3 -16   11.04    0.88
  -3   1 -16    8.74    1.65
   1   2 -16   10.53    1.07
  -3   1 -16    5.71    1.22
  -3   1 -16   11.48    1.12
   1   2 -16    9.79    1.54
  -2   3  16   10.00    1.80
  -1  -2  16   12.36    1.80
  -1  -3 -16   60.11    2.79
   4  -1 -16   52.92    3.58
  -1  -3 -16   55.03    3.01
  -1  -3 -16   54.50    3.37
  -3   4 -16   58.83    2.79
  -3   4 -16   61.22    4.28
   4  -1 -16   51.70    2.60
  -1  -3 -16   57.36    2.80
  -4   1  16   61.03    4.29
   1   3  16   63.69    3.72
  -3   7 -16   21.15    1.54
  -4  -3 -16   20.93    2.40
   7  -4 -16   19.72    1.23
  -4  -3 -16   22.20    2.61
  -4  -3 -16   19.77    1.50
   4   3  16   21.96    1.54
  -7   4  16   19.39    3.15
  -4   0 -16  328.56   12.89
  -4   0 -16  337.17   14.29
   0   4 -16  336.02   12.93
   4  -4 -16  332.31   12.89
   4  -4 -16  331.99   12.69
  -4   4  16  357.24   14.95
   0  -4  16  344.51   13.92
  -4   3 -16   48.36    3.85
  -4   3 -16   48.05    2.60
   3   1 -16   55.18    2.62
   1  -4 -16   57.16    3.57
   1  -4 -16   58.08    2.63
  -1   4  16   60.17    3.93
  -3  -1  16   50.74    3.82
   6  -2 -16    2.05    0.50
  -4   6 -16    1.68    1.27
  -2  -4 -16    2.62    0.64
  -2  -4 -16    2.03    0.95
  -2  -4 -16    0.86    0.72
  -4   6 -16    2.43    0.61
  -6   2  16    4.66    1.77
   2   4  16    1.95    0.58
  -4   9 -16   54.35    2.91
  -4   9 -16   46.72    5.32
  -5  -4 -16   56.29    2.88
  -5  -4 -16   55.57    4.06
  -9   5  16   59.18    5.10
   5   4  16   49.60    2.83
   6  -5 -16   -0.36    0.66
  -5  -1 -16    0.57    0.83
  -5  -1 -16    0.08    0.36
  -1   6 -16   -0.29    0.34
   6  -5 -16    0.44    0.34
  -6   5  16    0.43    1.12
   2   3 -16   11.18    1.15
  -5   2 -16   10.82    1.15
  -5   2 -16   11.46    2.13
   3  -5 -16   12.99    1.01
  -2  -3  16    9.10    1.80
  -3   5  16   13.09    2.27
  -5   5 -16   83.68    3.81
   0  -5 -16   82.54    3.75
  -5   5 -16   87.98    5.75
   5   0 -16   86.95    3.71
   0  -5 -16   82.73    4.95
   0   5  16   81.03    3.76
  -5   0  16   86.77    5.60
   0   5  16   86.40    5.16
  -3  -5 -16    8.42    1.84
  -3  -5 -16   11.90    1.85
  -3  -5 -16   13.50    1.38
  -5   8 -16   10.18    2.45
  -5   8 -16   10.53    1.22
  -8   3  16   10.36    2.54
   3   5  16   12.02    1.32
  -5  11 -16    6.91    1.14
  -6  -5 -16    5.84    1.06
  -6  -5 -16    9.55    2.29
   6   5  16    7.47    1.22
  -2   8 -16    8.17    1.13
  -6  -2 -16    9.86    1.23
  -6  -2 -16    9.05    1.93
   6   2  16    7.36    1.10
  -8   6  16   10.24    2.52
  -6   1 -16   -0.15    0.34
   1   5 -16   -0.04    0.42
  -6   1 -16   -0.19    0.88
   5  -6 -16    0.15    0.31
  -1  -5  16   -0.03    0.94
  -5   6  16    1.95    1.24
   2  -6 -16    3.35    0.66
   2  -6 -16    2.56    1.02
   4   2 -16    2.26    0.58
  -6   4 -16    1.32    1.20
  -6   4 -16    0.83    0.49
  -2   6  16    0.11    0.91
  -4  -2  16    2.35    1.41
  -2   6  16    1.95    0.56
   7  -1 -16    7.49    0.87
  -6   7 -16    4.12    1.87
  -1  -6 -16    8.12    1.10
  -6   7 -16    6.45    0.97
  -1  -6 -16    8.24    1.81
  -1  -6 -16    5.90    0.94
   1   6  16    8.19    1.07
  -7   1  16    2.56    1.49
  -4  -6 -16    0.14    1.19
  -6  10 -16   -1.60    1.43
  -4  -6 -16   -0.43    0.78
  -4  -6 -16   -0.37    0.41
  -6  10 -16    0.51    0.55
   4   6  16   -0.06    0.50
 -10   4  16    0.56    1.61
  -7  -6 -16    0.05    1.44
  -6  13 -16   -0.42    0.60
   7   6  16    0.30    0.64
  -7  -3 -16    4.14    0.83
  -7  -3 -16    2.85    1.46
  -3  10 -16    2.04    0.72
   7   3  16    1.68    0.65
   0   7 -16    8.98    1.19
  -7   0 -16    9.78    2.17
   7  -7 -16    9.74    1.40
  -7   0 -16   16.16    1.26
  -7   7  16    9.89    2.42
   0  -7  16   13.32    2.74
   4  -7 -16   22.52    1.37
  -7   3 -16   19.09    1.44
   3   4 -16   19.57    1.48
  -7   3 -16   15.19    2.66
   4  -7 -16   20.39    2.97
  -4   7  16   25.42    3.45
  -4   7  16   22.45    1.38
  -3  -4  16   20.30    3.00
  -7   6 -16   10.30    1.15
  -7   6 -16    6.98    2.07
   1  -7 -16    7.40    0.97
   1  -7 -16    6.75    1.81
   6   1 -16    5.62    0.85
  -1   7  16    8.97    2.05
  -6  -1  16    7.04    2.08
  -1   7  16    8.90    1.07
  -7   9 -16   -0.11    1.55
  -2  -7 -16    0.12    0.69
  -2  -7 -16    1.33    1.25
  -2  -7 -16    0.84    0.56
  -7   9 -16    0.49    0.51
  -9   2  16    3.11    1.93
   2   7  16    0.84    0.58
  -7  12 -16    5.27    1.02
  -5  -7 -16    6.42    1.81
   5   7  16    5.34    1.13
  -4  12 -16   45.48    2.90
  -8  -4 -16   49.61    2.87
  -8  -4 -16   52.10    4.77
   8   4  16   49.22    2.91
  -1   9 -16   32.08    2.13
  -8  -1 -16   30.55    2.02
  -8  -1 -16   38.16    4.60
   8   1  16   32.80    2.09
  -9   8  16   23.50    3.88
   2   6 -16    7.63    1.04
  -8   2 -16    6.85    2.06
  -8   2 -16   10.13    1.20
  -6   8  16    6.21    2.09
  -2  -6  16    5.86    1.76
  -8   5 -16   10.88    2.65
   5   3 -16   10.66    1.21
  -8   5 -16   10.22    1.21
   3  -8 -16   12.50    1.08
   3  -8 -16   10.25    2.26
  -3   8  16   12.59    1.08
  -5  -3  16    9.51    2.32
  -3   8  16   13.09    2.56
   0  -8 -16   81.87    5.57
   0  -8 -16   72.67    3.66
   8   0 -16   81.42    3.57
  -8   8 -16   73.31    6.14
   0  -8 -16   77.39    3.70
  -8   8 -16   77.67    3.68
   0   8  16   79.85    3.76
  -8   0  16   75.11    6.10
  -3  -8 -16    1.33    1.50
  -3  -8 -16    0.31    0.96
  -8  11 -16    0.62    0.64
   3   8  16    1.98    0.81
  -9  -2 -16    2.29    1.81
  -9  -2 -16    5.87    1.03
  -2  11 -16    4.75    1.03
   9   2  16    7.65    1.20
  -9   1 -16   29.29    3.99
  -9   1 -16   27.64    1.93
   1   8 -16   32.75    2.16
  -8   9  16   31.71    4.38
   9  -1  16   31.31    2.00
  -1  -8  16   32.58    5.82
  -9   4 -16   54.39    2.79
   5  -9 -16   55.46    4.56
   4   5 -16   54.18    2.88
  -9   4 -16   48.27    4.59
   5  -9 -16   52.67    2.58
  -5   9  16   52.83    2.61
  -4  -5  16   55.56    4.76
  -5   9  16   61.36    5.13
  -9   7 -16    0.53    1.45
   2  -9 -16    1.19    1.33
   7   2 -16    2.17    0.60
   2  -9 -16    1.30    0.54
  -9   7 -16    1.55    0.62
  -2   9  16    2.34    0.67
  -7  -2  16    1.10    1.46
  -2   9  16    0.94    1.36
  -9  10 -16    6.42    1.01
  -1  -9 -16    5.84    1.19
  -9  10 -16    4.47    2.32
  -1  -9 -16    5.13    2.04
   1   9  16    4.38    0.96
  -4  -9 -16   51.00    4.09
  -9  13 -16   46.24    2.84
   4   9  16   49.97    3.04
 -10  -3 -16   -0.61    1.61
  -3  13 -16    1.49    0.80
  10   3  16    0.70    0.71
   0  10 -16    3.52    1.00
 -10   0 -16    3.79    0.84
 -10   0 -16    2.88    1.71
  10   0  16    3.48    0.85
 -10   3 -16    2.56    0.71
 -10   3 -16    0.73    1.42
   3   7 -16    3.75    0.84
  -3  -7  16    1.52    1.60
  -7  10  16    2.27    1.75
   4 -10 -16   -0.52    1.17
   6   4 -16    0.23    0.49
 -10   6 -16    0.23    1.31
 -10   6 -16   -0.05    0.41
  -4  10  16   -0.21    0.45
  -4  10  16   -0.18    1.40
  -6  -4  16   -0.17    1.58
   9   1 -16    5.50    0.87
 -10   9 -16    3.96    0.81
   1 -10 -16    3.98    1.83
 -10   9 -16    8.49    2.72
   1 -10 -16    4.09    0.92
  -1  10  16    3.17    0.83
 -10  12 -16    2.30    0.80
  -2 -10 -16    2.82    1.31
   2  10  16    4.11    1.02
 -11  -1 -16   -0.37    0.58
  -1  12 -16    0.05    0.67
 -11  -1 -16    1.59    1.85
  11   1  16    1.22    0.69
 -11   2 -16    7.25    1.08
   2   9 -16    5.01    1.03
 -11   2 -16    6.61    2.46
  11  -2  16    5.55    1.00
 -11   5 -16    9.19    1.13
 -11   5 -16    4.75    2.09
   5   6 -16    5.50    1.02
  -5  -6  16    8.45    2.79
 -11   8 -16    3.05    0.76
 -11   8 -16    1.51    1.82
   8   3 -16    1.60    0.69
  -3  11  16    2.74    0.73
 -11  11 -16    0.08    0.60
   0 -11 -16   -0.08    0.92
   0  11  16   -0.17    0.60
   1  11 -16    0.30    0.76
 -12   1 -16    0.88    0.63
 -12   1 -16    0.28    1.73
  12  -1  16   -0.67    0.45
 -12   4 -16   53.30    6.41
 -12   4 -16   48.59    2.73
   4   8 -16   48.99    3.01
  12  -4  16   50.98    2.77
 -12   7 -16    3.97    2.03
   7   5 -16    3.84    0.93
 -12   7 -16    4.38    0.86
   2 -12 -16    3.23    1.02
  -2  12  16    3.91    0.95
 -13   3 -16   -0.29    1.70
   3  10 -16    0.14    0.75
 -13   3 -16    0.13    0.51
  13  -3  16    0.20    0.50
   6   7 -16    1.45    0.72
 -13   6 -16    0.31    0.54
 -13   6 -16   -0.86    1.80
   9   4 -16   54.00    3.11
  -1   1 -17   28.59    2.43
   1   0 -17   28.26    1.60
   1   0 -17   25.23    2.14
   0  -1 -17   23.09    1.81
  -1   1 -17   28.96    1.65
   0  -1 -17   26.88    1.61
   1   0 -17   24.71    2.08
   0  -1 -17   24.19    2.00
  -1   1 -17   25.30    2.20
   1  -1  17   26.28    1.84
   0   1  17   25.59    2.01
   0   1  17   27.77    2.20
  -1   0  17   26.69    2.35
  -1   0  17   25.83    2.05
  -2   0 -17    6.30    0.83
  -2   0 -17    6.64    1.21
  -2   0 -17    4.05    1.08
   0   2 -17    7.37    0.89
   2  -2 -17    6.24    1.02
   2  -2 -17    6.02    0.80
  -2   2  17    6.63    1.47
   0  -2  17    5.42    1.19
   2   0  17    7.06    1.09
  -1  -2 -17    0.13    0.46
  -2   3 -17   -0.17    0.76
  -2   3 -17    0.18    0.36
   3  -1 -17    0.24    0.66
  -1  -2 -17    0.24    0.33
   3  -1 -17    0.74    0.41
  -1  -2 -17    1.56    0.67
  -3   1  17    2.26    1.13
   1   2  17    0.47    0.64
  -3  -1 -17    5.14    1.09
   4  -3 -17    4.21    1.03
  -3  -1 -17    5.02    0.79
  -1   4 -17    4.51    0.79
  -3  -1 -17    3.26    1.02
   4  -3 -17    5.02    0.71
  -4   3  17    4.92    1.59
  -3   2 -17    0.61    0.78
   2   1 -17    0.76    0.42
  -3   2 -17    1.25    0.49
   1  -3 -17    0.32    0.35
  -1   3  17   -0.22    0.81
  -2  -1  17    1.10    0.92
  -2  -3 -17    5.11    0.81
   5  -2 -17    6.70    0.80
  -2  -3 -17    6.22    1.01
  -2  -3 -17    6.39    1.31
  -2  -3 -17    4.88    1.14
  -3   5 -17    4.24    1.48
  -3   5 -17    3.50    0.71
  -5   2  17    3.77    1.56
   2   3  17    6.17    1.40
   6  -4 -17    5.33    1.35
  -4  -2 -17    5.57    1.34
   6  -4 -17    8.48    0.88
  -2   6 -17    5.34    0.91
  -4  -2 -17    6.66    0.94
  -6   4  17    7.45    2.08
  -4   1 -17    4.95    0.81
   1   3 -17    7.10    0.90
  -4   1 -17    4.08    1.34
   3  -4 -17    6.22    0.80
  -1  -3  17    4.55    1.39
  -3   4  17    4.35    1.47
  -4   4 -17    4.84    0.79
   0  -4 -17    4.21    1.11
   0  -4 -17    3.44    0.67
  -4   4 -17    3.98    1.52
   4   0 -17    3.46    0.67
  -4   0  17    1.99    1.16
   0   4  17    5.10    1.45
   7  -3 -17   10.29    0.98
  -3  -4 -17   10.15    1.82
  -3  -4 -17    7.87    1.04
  -4   7 -17   10.59    2.49
  -4   7 -17    8.44    1.11
  -3  -4 -17    5.61    1.36
   3   4  17    9.75    1.13
  -7   3  17    6.98    2.24
  -5  -3 -17    1.85    1.13
  -5  -3 -17    2.66    0.71
  -3   8 -17    1.38    0.64
   5   3  17    2.57    0.72
  -8   5  17    2.51    1.61
   5  -5 -17    1.05    0.43
  -5   0 -17    1.39    0.50
  -5   0 -17    1.15    0.97
   0   5 -17    0.62    0.48
  -5   5  17    2.36    1.48
   2  -5 -17    4.67    0.74
  -5   3 -17    4.32    1.46
   2  -5 -17    7.41    1.65
   3   2 -17    3.94    0.71
  -5   3 -17    5.43    0.84
  -3  -2  17    4.42    1.40
  -2   5  17    3.92    1.49
   6  -1 -17    1.24    0.47
  -5   6 -17    1.45    0.59
  -1  -5 -17    1.46    0.59
  -1  -5 -17    1.04    0.91
  -5   6 -17    0.36    1.19
  -1  -5 -17    1.74    0.57
   1   5  17    1.44    0.54
   1   5  17   -0.23    0.82
  -6   1  17    0.17    1.20
  -5   9 -17    1.31    1.61
  -4  -5 -17    0.60    0.89
  -4  -5 -17    2.68    0.73
  -5   9 -17    2.44    0.72
  -9   4  17    0.12    1.60
   4   5  17    1.42    0.61
  -6  -4 -17    3.66    0.87
  -4  10 -17    2.67    2.17
  -4  10 -17    3.95    0.94
  -6  -4 -17    3.95    1.61
   6   4  17    3.04    0.85
  -6  -1 -17    0.79    0.51
  -1   7 -17    0.57    0.53
  -6  -1 -17    0.74    0.85
   7  -6 -17   -0.12    0.79
  -7   6  17    1.15    1.56
  -6   2 -17    6.05    0.91
   4  -6 -17    7.40    0.87
  -6   2 -17    8.31    1.94
   2   4 -17    6.93    0.98
  -2  -4  17    9.65    1.93
  -4   6  17    9.24    2.29
   1  -6 -17    1.01    1.07
   5   1 -17    1.03    0.46
  -6   5 -17    0.66    1.11
   1  -6 -17    1.59    0.54
  -6   5 -17   -0.15    0.41
  -1   6  17    2.06    0.61
  -5  -1  17    1.72    1.53
  -1   6  17    0.60    1.01
  -6   8 -17   -1.48    1.25
  -2  -6 -17   -0.79    0.96
  -6   8 -17    0.47    0.53
  -2  -6 -17    0.20    0.57
  -2  -6 -17    0.24    0.44
   2   6  17    0.32    0.47
  -8   2  17    0.60    1.35
  -6  11 -17   -0.47    0.54
  -5  -6 -17   -0.23    0.49
  -5  -6 -17   -0.38    1.02
   5   6  17    0.07    0.50
  -5  12 -17    1.59    0.83
  -7  -5 -17    0.64    0.64
  -7  -5 -17    0.97    1.43
   7   5  17    1.04    0.68
  -2   9 -17    0.71    0.57
  -7  -2 -17    1.30    1.25
  -7  -2 -17    0.47    0.59
  -9   7  17    2.06    1.68
   7   2  17    1.85    0.65
   1   6 -17   -0.48    0.41
  -7   1 -17   -0.31    0.38
  -7   1 -17   -0.37    0.92
  -1  -6  17    0.14    1.23
  -6   7  17    0.29    1.23
   3  -7 -17    6.92    1.78
  -7   4 -17    9.96    1.18
   3  -7 -17   11.01    1.10
  -7   4 -17    7.27    2.08
   4   3 -17    8.89    1.10
  -3   7  17    6.98    1.99
  -3   7  17    9.58    1.04
  -4  -3  17    8.84    2.14
  -7   7 -17    5.84    0.91
   0  -7 -17    5.00    1.70
  -7   7 -17    1.86    1.43
   7   0 -17    4.15    0.76
   0  -7 -17    5.69    0.90
   0   7  17    4.17    1.57
   0   7  17    5.30    0.91
  -7   0  17    3.35    1.67
  -3  -7 -17    0.33    0.57
  -7  10 -17    1.14    1.91
  -3  -7 -17    0.32    1.32
  -7  10 -17    0.36    0.57
  -3  -7 -17    1.10    0.86
   3   7  17    0.13    0.58
  -6  -7 -17    1.38    1.50
  -7  13 -17    1.52    0.81
   6   7  17    0.48    0.76
  -3  11 -17   -0.40    0.51
  -8  -3 -17   -0.63    1.24
  -8  -3 -17    0.34    0.54
   8   3  17    1.18    0.64
  -8   0 -17    0.62    0.51
   0   8 -17    0.89    0.57
  -8   0 -17   -0.87    0.99
   8   0  17    0.16    0.48
  -8   8  17   -1.30    1.28
   3   5 -17    1.94    0.63
  -8   3 -17    2.17    0.68
  -8   3 -17    2.39    1.44
   5  -8 -17    3.58    0.65
  -3  -5  17   -0.70    1.27
  -5   8  17    2.28    0.58
  -5   8  17    4.61    1.93
   2  -8 -17    0.90    1.09
   2  -8 -17    0.37    0.46
   6   2 -17    0.17    0.42
  -8   6 -17   -0.20    1.17
  -8   6 -17   -0.01    0.43
  -2   8  17   -0.72    0.42
  -2   8  17    1.20    1.22
  -6  -2  17   -0.39    1.35
  -8   9 -17    1.23    0.60
  -8   9 -17    0.17    1.54
  -1  -8 -17    2.02    1.43
  -1  -8 -17    0.81    0.64
  -1  -8 -17    1.28    0.74
  -9   1  17    2.96    1.78
   1   8  17    0.88    0.61
  -4  -8 -17    0.21    1.07
  -8  12 -17    0.53    0.62
   4   8  17   -0.87    0.56
  -9  -1 -17    2.45    1.68
  -1  10 -17    1.42    0.72
  -9  -1 -17    0.71    0.58
   9   1  17    1.34    0.64
   2   7 -17    0.45    0.57
  -9   2 -17    1.45    1.42
  -9   2 -17    0.31    0.49
  -2  -7  17    3.64    2.53
  -7   9  17   -0.07    1.52
   5   4 -17    2.90    0.70
  -9   5 -17    2.73    0.70
   4  -9 -17    0.53    1.20
  -9   5 -17    2.44    1.45
   4  -9 -17    1.95    0.62
  -4   9  17    2.30    1.47
  -4   9  17    1.80    0.62
  -5  -4  17    1.03    1.65
  -9   8 -17    1.08    0.63
   1  -9 -17    1.17    1.41
   8   1 -17    0.62    0.51
   1  -9 -17    2.33    0.64
  -9   8 -17   -0.04    1.48
  -1   9  17    1.46    0.64
  -1   9  17    1.10    1.42
  -8  -1  17    0.06    1.46
  -2  -9 -17    1.14    0.91
  -9  11 -17   -0.44    0.57
   2   9  17    0.67    0.70
  -2  12 -17    0.70    0.71
 -10  -2 -17    1.33    0.76
 -10  -2 -17    1.67    1.86
  10   2  17    0.83    0.68
 -10   1 -17    1.09    1.54
   1   9 -17    1.47    0.73
 -10   1 -17    2.57    0.74
  10  -1  17    1.70    0.70
   4   6 -17    2.90    0.83
   6 -10 -17    2.50    1.81
 -10   4 -17    4.85    0.89
 -10   4 -17   -0.08    1.25
  -6  10  17    1.13    1.93
  -4  -6  17    2.55    1.90
   3 -10 -17    1.18    1.37
   7   3 -17   -0.02    0.47
 -10   7 -17   -0.35    1.37
 -10   7 -17    0.60    0.54
  -3  10  17    0.30    1.44
  -3  10  17    0.26    0.54
  -7  -3  17   -0.66    1.66
 -10  10 -17    1.37    0.68
   0 -10 -17    1.47    0.88
   0  10  17    1.42    0.76
 -11   0 -17    1.92    1.97
 -11   0 -17    0.05    0.57
   0  11 -17    2.01    0.85
  11   0  17    0.51    0.60
 -11   3 -17   -0.67    1.35
   3   8 -17    0.18    0.53
 -11   3 -17    0.37    0.58
  11  -3  17   -0.12    0.44
 -11   6 -17    0.58    0.54
   6   5 -17   -0.53    0.52
 -11   6 -17    0.68    1.41
  -6  -5  17    2.83    2.02
 -11   9 -17    1.11    1.85
 -11   9 -17    0.65    0.60
   9   2 -17    0.75    0.58
  -2  11  17    1.66    0.74
 -12   2 -17    1.08    0.69
 -12   2 -17    2.58    2.04
   2  10 -17    1.27    0.73
  12  -2  17    1.24    0.66
   5   7 -17    0.59    0.65
 -12   5 -17    0.60    0.56
 -12   5 -17    0.46    1.64
 -12   8 -17    0.02    1.68
   8   4 -17   -0.11    0.58
 -12   8 -17   -0.16    0.49
 -13   7 -17   -1.76    1.62
 -13   7 -17    0.64    0.79
   7   6 -17   -0.13    0.59
   0   0 -18   88.20    3.86
   0   0 -18   92.57    4.72
   0   0 -18   81.61    4.40
   0   0  18   84.35    4.51
  -1   2 -18   34.24    1.97
  -1  -1 -18   35.51    2.54
   2  -1 -18   33.94    2.44
  -1  -1 -18   37.58    2.03
  -1   2 -18   35.25    3.02
  -1  -1 -18   34.79    2.27
   2  -1 -18   33.80    1.91
   1   1  18   34.61    2.51
  -2   1  18   35.73    2.98
  -2   1 -18   35.55    1.99
   1   1 -18   32.44    1.90
   1  -2 -18   31.48    2.12
   1  -2 -18   34.04    1.92
  -2   1 -18   35.25    2.87
   1  -2 -18   34.08    2.09
  -1  -1  18   35.83    2.75
  -1   2  18   37.06    2.86
  -2  -2 -18   25.92    1.92
  -2  -2 -18   25.77    1.67
  -2  -2 -18   26.32    2.20
  -2   4 -18   23.60    1.64
  -2   4 -18   30.88    3.59
   4  -2 -18   25.57    1.55
   4  -2 -18   24.53    2.52
  -4   2  18   25.32    3.14
   0   3 -18   21.12    1.50
  -3   0 -18   19.60    2.42
  -3   0 -18   22.05    1.49
   3  -3 -18   24.72    1.48
   3  -3 -18   19.19    1.55
  -3   3  18   20.37    2.78
  -3   3 -18   20.92    2.79
   3   0 -18   17.00    1.24
   0  -3 -18   14.17    1.26
   0  -3 -18   14.94    1.12
   0  -3 -18   17.61    1.28
  -3   3 -18   14.13    1.22
  -3   0  18   14.69    2.25
   0   3  18   11.41    1.83
   6  -3 -18    6.04    0.80
  -3   6 -18    8.31    1.11
  -3  -3 -18    5.22    1.27
  -3  -3 -18    9.01    1.10
  -3   6 -18    7.79    2.03
  -6   3  18    6.65    2.04
  -1   5 -18    2.70    0.72
   5  -4 -18    1.51    0.80
  -4  -1 -18    2.27    1.06
   5  -4 -18    2.04    0.55
  -4  -1 -18    1.98    0.61
  -5   4  18    1.75    1.21
  -4   2 -18   22.99    2.96
   2   2 -18   26.19    1.67
  -4   2 -18   25.66    1.68
   2  -4 -18   26.95    1.61
  -2   4  18   22.86    2.89
  -2  -2  18   26.22    3.03
  -1  -4 -18    0.36    0.74
  -1  -4 -18    1.76    0.56
  -1  -4 -18    0.89    0.56
  -1  -4 -18    1.15    0.49
  -4   5 -18    2.23    1.40
   5  -1 -18    1.35    0.51
  -4   5 -18    1.55    0.54
  -5   1  18    2.25    1.41
   1   4  18    1.45    1.01
  -4  -4 -18   13.08    1.40
  -4   8 -18   15.67    1.57
  -4  -4 -18   11.65    1.95
  -4   8 -18   13.74    2.83
  -8   4  18   13.06    2.81
   4   4  18   12.81    1.41
  -5  -2 -18   22.80    1.65
  -2   7 -18   22.72    1.71
  -5  -2 -18   19.86    2.77
  -7   5  18   24.68    3.76
   5   2  18   23.18    1.71
  -5   1 -18    1.21    0.50
  -5   1 -18    1.96    1.12
   1   4 -18    1.82    0.58
   4  -5 -18    1.27    0.49
  -4   5  18    2.66    1.45
   1  -5 -18    1.98    1.00
  -5   4 -18    1.23    0.53
  -5   4 -18    1.88    1.28
   4   1 -18    0.70    0.44
   1  -5 -18    0.65    0.41
  -1   5  18   -0.55    0.81
  -4  -1  18    0.50    1.23
  -2  -5 -18   11.59    1.53
   7  -2 -18   13.45    1.10
  -5   7 -18   11.94    1.32
  -5   7 -18    7.58    2.23
  -2  -5 -18   13.85    2.31
  -2  -5 -18   13.72    1.45
  -7   2  18   13.73    2.76
   2   5  18   13.01    1.42
   2   5  18   10.51    2.28
  -5  10 -18    7.57    1.23
  -5  10 -18    2.96    1.85
  -5  -5 -18    6.43    1.69
  -5  -5 -18    7.11    1.13
   5   5  18    7.64    1.24
  -3   9 -18    4.75    0.99
  -6  -3 -18    2.08    0.73
  -6  -3 -18    2.35    1.29
   6   3  18    2.82    0.81
  -9   6  18    2.63    1.90
  -6   0 -18    5.87    1.69
   6  -6 -18    8.59    0.96
   0   6 -18    6.62    1.07
  -6   0 -18    7.57    1.01
  -6   6  18    9.81    2.41
  -6   3 -18    2.38    1.30
   3   3 -18    7.59    1.03
   3  -6 -18    8.15    0.99
  -6   3 -18    7.46    1.03
  -3  -3  18    7.74    2.06
  -3   6  18    8.48    2.16
   6   0 -18    2.21    0.58
   0  -6 -18    1.80    0.62
   0  -6 -18    0.90    1.08
  -6   6 -18    3.90    0.77
  -6   6 -18    2.61    1.46
  -6   0  18    1.38    1.41
   0   6  18    1.71    0.65
   0   6  18    1.78    1.22
  -3  -6 -18    6.39    1.34
  -3  -6 -18    6.53    1.06
  -6   9 -18    5.32    1.04
  -6   9 -18    8.22    2.62
  -9   3  18    3.62    1.98
   3   6  18    7.79    1.18
  -6  -6 -18    3.75    1.73
  -6  -6 -18    4.43    1.04
  -6  12 -18    4.09    0.98
   6   6  18    5.40    1.18
  -4  11 -18    0.13    0.61
  -7  -4 -18    1.06    0.70
  -7  -4 -18   -0.72    1.13
   7   4  18    0.36    0.58
  -7  -1 -18    0.75    0.54
  -7  -1 -18    0.86    1.23
  -1   8 -18    1.20    0.57
  -8   7  18    0.95    1.77
   7   1  18    0.15    0.47
   5  -7 -18   22.39    1.47
  -7   2 -18   23.95    3.39
   2   5 -18   23.31    1.68
  -7   2 -18   24.10    1.70
  -2  -5  18   21.43    3.99
  -5   7  18   23.99    3.60
  -5   7  18   23.65    1.46
  -7   5 -18   11.20    2.43
   5   2 -18   11.41    1.22
  -7   5 -18    9.93    1.23
   2  -7 -18   11.93    2.22
   2  -7 -18   12.15    1.24
  -2   7  18    9.22    1.11
  -5  -2  18   12.42    2.58
  -2   7  18   10.94    2.37
  -7   8 -18    2.01    1.61
   8  -1 -18    2.72    0.74
  -7   8 -18    1.83    0.64
  -1  -7 -18    1.79    1.43
  -1  -7 -18   -0.27    0.48
  -1  -7 -18    1.25    0.59
  -8   1  18    1.88    1.86
   1   7  18    0.60    1.25
   1   7  18    2.50    0.72
  -4  -7 -18    0.26    0.93
  -7  11 -18    2.63    0.83
  -4  -7 -18    1.02    0.66
   4   7  18   -0.03    0.67
  -2  10 -18    1.17    0.70
  -8  -2 -18    1.48    1.46
  -8  -2 -18    1.81    0.74
   8   2  18    2.42    0.83
  -8   1 -18    2.03    1.37
   1   7 -18    0.58    0.52
  -8   1 -18    1.24    0.61
  -7   8  18    1.43    1.60
   4  -8 -18    8.53    2.05
  -8   4 -18   16.88    1.38
   4   4 -18   16.11    1.39
   4  -8 -18   18.15    1.30
  -8   4 -18   13.72    2.75
  -4   8  18   14.10    1.21
  -4   8  18   14.87    2.71
  -4  -4  18    7.71    2.27
  -8   7 -18    0.72    0.55
   1  -8 -18    0.97    1.29
   7   1 -18    1.38    0.55
  -8   7 -18    1.93    1.55
   1  -8 -18    0.94    0.59
  -7  -1  18    1.50    1.64
  -1   8  18    0.96    1.49
  -1   8  18    1.33    0.60
  -8  10 -18    9.83    3.04
  -2  -8 -18    4.59    2.60
  -8  10 -18    7.84    1.23
  -2  -8 -18    6.24    1.09
  -2  -8 -18    7.91    1.48
   2   8  18    8.59    1.27
  -3  12 -18    2.19    0.94
  -9  -3 -18   -0.18    0.61
  -9  -3 -18    1.44    1.65
   9   3  18    2.84    0.90
  -9   0 -18    3.51    0.81
  -9   0 -18    3.92    1.86
   0   9 -18    4.03    0.92
   9   0  18    3.82    0.88
   3   6 -18    2.89    0.76
  -9   3 -18    3.01    0.76
  -9   3 -18    0.69    1.28
  -6   9  18    1.16    1.74
   3  -9 -18    6.89    1.01
  -9   6 -18    3.40    1.76
   6   3 -18    6.32    0.98
   3  -9 -18    7.93    2.14
  -9   6 -18    6.56    1.05
  -6  -3  18    3.68    2.02
  -3   9  18    5.70    2.05
  -3   9  18    5.96    0.97
  -9   9 -18    4.68    0.93
   0  -9 -18    3.00    1.77
  -9   9 -18    6.51    2.60
   0  -9 -18    3.04    0.85
   0   9  18    4.33    0.92
   0   9  18    1.64    1.58
  -9  12 -18    2.56    0.87
  -3  -9 -18    2.24    1.21
   3   9  18    1.62    0.84
  -1  11 -18    6.62    1.21
 -10  -1 -18    8.85    1.31
 -10  -1 -18    3.21    2.08
  10   1  18    7.42    1.25
 -10   2 -18    0.69    1.53
   2   8 -18    3.15    0.89
 -10   2 -18    3.84    0.86
  10  -2  18    3.77    0.84
   5   5 -18    3.89    0.88
 -10   5 -18    5.40    0.96
 -10   5 -18    4.19    1.95
  -5  -5  18    4.11    2.10
 -10   8 -18    9.24    1.23
 -10   8 -18    2.78    1.88
   8   2 -18    6.94    1.07
  -2  10  18    7.80    1.17
 -10  11 -18    7.13    1.24
  -1 -10 -18    9.20    1.51
   1  10  18    9.10    1.45
   1  10 -18    7.41    1.29
 -11   1 -18   11.07    3.09
 -11   1 -18    8.67    1.35
  11  -1  18    7.61    1.22
 -11   4 -18    0.50    1.69
 -11   4 -18    0.60    0.57
   4   7 -18    0.41    0.60
 -11   7 -18    1.26    1.64
 -11   7 -18    0.57    0.60
   7   4 -18    0.11    0.53
  -4  11  18    2.69    0.75
 -11  10 -18    7.04    1.15
  -1  11  18    8.82    1.29
 -12   3 -18    2.78    0.85
 -12   3 -18   -0.52    1.50
   3   9 -18    0.44    0.81
  12  -3  18    1.92    0.75
 -12   6 -18    6.89    2.75
   6   6 -18    2.14    0.86
 -12   6 -18    3.38    0.90
   9   3 -18    2.47    0.77
 -12   9 -18    2.50    0.79
  -3  12  18    2.35    0.83
   1  -1 -19   38.59    2.59
   0   1 -19   35.55    3.00
   0   1 -19   41.38    2.19
  -1   0 -19   38.06    2.15
   1  -1 -19   41.59    2.74
   1  -1 -19   37.82    2.12
  -1   0 -19   40.34    2.93
  -1   1  19   41.99    3.09
  -1   3 -19    1.45    0.53
  -2  -1 -19    1.04    0.83
  -1   3 -19    2.46    1.18
   3  -2 -19    1.33    0.51
  -2  -1 -19    1.27    0.51
   3  -2 -19    0.21    0.71
  -3   2  19    3.09    1.41
   0  -2 -19    2.02    0.81
  -2   2 -19   -0.27    0.76
  -2   2 -19    1.98    0.58
   0  -2 -19    1.21    0.61
   2   0 -19    1.31    0.50
   0  -2 -19    1.73    0.56
  -2   0  19    4.43    1.35
   0   2  19    1.34    1.00
  -3  -2 -19    1.74    0.94
  -3  -2 -19    2.42    0.69
  -2   5 -19    1.75    1.34
  -2   5 -19    2.58    0.68
   5  -3 -19    2.10    0.55
  -5   3  19    0.83    1.32
   2  -3 -19    0.79    0.48
   2  -3 -19    1.02    0.53
   1   2 -19    1.59    0.54
  -3   1 -19    1.74    0.97
  -3   1 -19    1.65    0.55
  -2   3  19    2.55    1.17
  -3   4 -19    9.88    1.13
   4  -1 -19    8.86    1.05
  -1  -3 -19   11.16    1.19
  -3   4 -19    5.75    1.79
  -1  -3 -19    6.85    1.17
  -1  -3 -19   11.09    1.18
  -4   1  19    7.02    1.93
  -4  -3 -19    9.16    1.20
  -4  -3 -19    7.18    1.63
  -3   7 -19    6.80    1.11
  -3   7 -19    3.67    1.80
   4   3  19   10.33    1.27
  -7   4  19   10.29    2.54
  -4   0 -19   79.77    3.77
  -4   0 -19   72.90    4.82
   0   4 -19   80.60    3.81
   4  -4 -19   84.44    3.62
  -4   4  19   83.70    5.54
   3   1 -19    7.98    1.03
  -4   3 -19    9.77    1.13
   1  -4 -19    9.40    1.10
  -4   3 -19    7.51    1.80
  -3  -1  19    8.69    1.95
  -1   4  19    8.35    1.80
  -2  -4 -19    0.06    0.40
  -4   6 -19   -0.63    1.19
  -2  -4 -19    1.20    0.81
  -2  -4 -19    0.91    0.61
   6  -2 -19    0.40    0.44
  -4   6 -19    1.26    0.57
  -6   2  19    1.37    1.46
   2   4  19    1.14    0.57
  -5  -4 -19   40.62    2.51
  -4   9 -19   38.05    5.02
  -5  -4 -19   38.47    3.46
  -4   9 -19   43.56    2.58
   5   4  19   38.90    2.49
  -9   5  19   40.98    5.28
   6  -5 -19    0.91    0.79
  -5  -1 -19    0.71    0.50
  -5  -1 -19    0.77    0.98
   6  -5 -19    0.26    0.41
  -1   6 -19    0.43    0.52
  -6   5  19    1.25    1.36
   3  -5 -19    2.27    0.60
   2   3 -19    1.83    0.60
  -5   2 -19    0.24    0.96
  -5   2 -19    3.51    0.76
  -3   5  19    2.43    1.25
   0  -5 -19   65.31    4.34
   0  -5 -19   64.80    3.26
   5   0 -19   70.78    3.25
  -5   5 -19   68.39    3.36
  -5   5 -19   69.79    5.26
   0   5  19   69.55    4.69
   0   5  19   66.63    3.33
  -5   0  19   67.32    5.14
  -3  -5 -19    7.20    1.11
  -5   8 -19    8.57    2.71
  -3  -5 -19   10.20    1.64
  -5   8 -19    9.18    1.22
   3   5  19    5.91    1.04
  -8   3  19    8.40    2.58
  -6  -5 -19    0.29    1.37
  -5  11 -19    0.29    0.64
  -6  -5 -19    0.16    0.62
   6   5  19    0.57    0.63
  -6  -2 -19    0.13    0.48
  -2   8 -19    0.49    0.54
  -6  -2 -19    0.20    1.01
  -8   6  19    1.64    1.80
   6   2  19    0.68    0.57
   5  -6 -19    0.15    0.41
  -6   1 -19    0.54    0.98
  -6   1 -19    0.67    0.54
   1   5 -19    0.29    0.51
  -5   6  19    1.07    1.34
   2  -6 -19    1.13    0.53
   4   2 -19    0.45    0.51
  -6   4 -19    1.28    1.42
  -6   4 -19    1.17    0.58
   2  -6 -19    1.52    1.25
  -4  -2  19   -0.12    1.19
  -2   6  19    1.13    0.55
  -2   6  19    2.06    1.39
  -1  -6 -19    0.68    0.53
  -6   7 -19   -0.46    1.29
  -1  -6 -19   -0.86    1.51
  -6   7 -19    0.61    0.56
   7  -1 -19   -0.06    0.45
  -7   1  19    0.90    1.65
   1   6  19   -0.11    0.47
  -6  10 -19    0.34    0.62
  -4  -6 -19    1.03    0.67
  -6  10 -19    0.07    1.58
  -4  -6 -19    0.52    0.98
   4   6  19    0.32    0.56
  -7  -3 -19    1.20    0.65
  -7  -3 -19    0.94    1.37
  -3  10 -19    1.56    0.73
   7   3  19    2.10    0.78
   0   7 -19    1.53    0.68
  -7   0 -19    1.86    1.32
  -7   0 -19    0.89    0.60
  -7   7  19    1.18    1.62
  -7   3 -19   10.42    2.41
   3   4 -19    7.40    1.07
  -7   3 -19    9.51    1.18
   4  -7 -19   10.81    1.15
  -4   7  19   10.16    2.42
  -4   7  19    8.77    1.01
  -7   6 -19   -0.70    1.14
   6   1 -19    0.14    0.44
   1  -7 -19    0.18    0.55
  -7   6 -19    0.76    0.55
   1  -7 -19   -0.50    0.91
  -1   7  19    0.43    1.34
  -6  -1  19   -0.05    1.38
  -1   7  19    0.37    0.44
  -7   9 -19    0.86    1.79
  -7   9 -19    0.56    0.59
  -2  -7 -19    0.20    0.65
  -2  -7 -19    0.23    0.53
   2   7  19   -0.02    0.54
  -5  -7 -19    0.96    1.19
  -7  12 -19    0.11    0.62
  -5  -7 -19    0.92    0.80
   5   7  19    0.84    0.71
  -4  12 -19   11.02    1.56
  -8  -4 -19   15.27    1.77
  -8  -4 -19   13.33    3.05
   8   4  19   13.39    1.70
  -8  -1 -19   20.51    3.45
  -1   9 -19   15.91    1.74
  -8  -1 -19   17.44    1.73
   8   1  19   16.10    1.72
   2   6 -19    0.80    0.55
  -8   2 -19    0.70    1.32
  -8   2 -19   -0.21    0.44
  -6   8  19    1.05    1.71
  -8   5 -19   10.86    2.67
  -8   5 -19    9.67    1.29
   3  -8 -19    9.03    1.15
   3  -8 -19    7.79    2.12
   5   3 -19    8.19    1.10
  -3   8  19   10.41    1.22
  -5  -3  19    5.81    2.22
  -3   8  19    6.36    2.13
   8   0 -19   30.72    1.96
   0  -8 -19   31.23    2.10
  -8   8 -19   24.69    4.03
   0  -8 -19   27.80    3.79
  -8   8 -19   33.67    2.16
   0   8  19   38.38    2.23
  -8   0  19   23.48    4.04
   0   8  19   29.78    3.90
  -3  -8 -19    0.73    0.74
  -8  11 -19    0.70    0.71
  -3  -8 -19    0.85    0.98
   3   8  19    0.82    0.69
  -9  -2 -19    0.65    0.63
  -9  -2 -19    0.10    1.55
  -2  11 -19    0.95    0.68
   9   2  19    0.35    0.65
  -9   1 -19   16.81    3.24
   1   8 -19   14.53    1.66
  -9   1 -19   18.85    1.61
   9  -1  19   18.06    1.58
  -9   4 -19   40.13    4.82
  -9   4 -19   37.77    2.37
   4   5 -19   38.32    2.39
  -5   9  19   45.30    5.31
   2  -9 -19    0.09    0.57
   7   2 -19    0.26    0.55
  -9   7 -19    0.22    1.50
   2  -9 -19    0.91    1.36
  -9   7 -19   -0.42    0.45
  -2   9  19    0.58    0.56
  -7  -2  19    1.13    1.85
  -2   9  19    0.30    1.67
  -9  10 -19    5.83    1.09
  -1  -9 -19    9.02    1.34
  -1  -9 -19    5.73    1.04
  -9  10 -19    6.16    2.63
   1   9  19    6.72    1.17
   0  10 -19    7.28    1.28
 -10   0 -19    9.55    1.42
 -10   0 -19    4.18    2.01
  10   0  19    9.05    1.35
   3   7 -19    0.55    0.58
 -10   3 -19    1.51    1.54
 -10   3 -19    1.81    0.72
 -10   6 -19    0.49    0.61
   6   4 -19    0.19    0.53
 -10   6 -19    2.19    1.73
   4 -10 -19    0.03    0.50
  -6  -4  19    1.02    1.92
  -4  10  19    1.10    0.63
 -10   9 -19    5.79    2.49
 -10   9 -19    5.87    1.05
  -1  10  19    4.48    1.04
   2   9 -19    0.41    0.68
 -11   2 -19    0.58    1.63
 -11   2 -19   -0.26    0.56
  11  -2  19    0.91    0.62
 -11   5 -19   -0.21    0.55
   5   6 -19    0.14    0.59
 -11   5 -19    0.07    1.61
 -11   8 -19    1.62    1.84
 -11   8 -19    0.36    0.57
   8   3 -19   -0.13    0.54
  -3  11  19   -0.02    0.59
   4   8 -19   11.09    1.55
 -12   4 -19   13.08    1.55
 -12   4 -19   12.17    3.06
  12  -4  19   11.01    1.42
 -12   7 -19    2.63    2.01
 -12   7 -19    0.61    0.61
   7   5 -19    1.86    0.78
  -1   1 -20    0.50    0.82
  -1   1 -20    0.79    0.49
   0  -1 -20    1.04    0.49
   0  -1 -20   -0.01    0.66
   0  -1 -20    1.48    0.86
   1   0 -20    0.95    0.50
   2  -2 -20   -0.15    0.62
  -2   0 -20    0.19    0.44
  -2   0 -20    0.58    0.92
   2  -2 -20    1.16    0.67
   0   2 -20    1.07    0.50
   2  -2 -20   -0.09    0.40
  -2   2  20    1.25    1.05
  -1  -2 -20   -0.11    0.61
  -2   3 -20   -0.90    0.82
  -1  -2 -20    0.60    0.49
   3  -1 -20   -0.41    0.35
  -2   3 -20   -0.04    0.42
  -1  -2 -20    0.64    0.62
  -3   1  20    1.14    1.26
   4  -3 -20    5.15    0.80
  -1   4 -20    4.26    0.83
  -3  -1 -20    3.28    1.25
  -3  -1 -20    4.27    0.80
   4  -3 -20    3.95    1.08
  -4   3  20    3.21    1.56
   1  -3 -20    0.40    0.43
  -3   2 -20    0.04    0.42
  -3   2 -20    0.74    0.94
   2   1 -20    0.66    0.48
  -1   3  20   -0.23    1.48
   5  -2 -20    0.52    0.44
  -3   5 -20    0.64    0.48
  -3   5 -20   -0.36    1.00
  -2  -3 -20    0.20    0.73
  -2  -3 -20    0.40    0.45
  -5   2  20    1.00    1.43
  -4  -2 -20    0.20    0.47
  -2   6 -20   -0.40    1.18
   6  -4 -20   -0.15    0.47
  -2   6 -20    0.13    0.47
  -4  -2 -20    0.06    0.89
  -6   4  20   -0.58    1.30
   3  -4 -20    4.68    0.79
  -4   1 -20    6.44    1.01
  -4   1 -20    2.97    1.32
   1   3 -20    4.95    0.87
  -3   4  20    1.64    1.31
  -4   4 -20    0.59    1.14
   0  -4 -20    2.78    0.69
  -4   4 -20    1.79    0.63
   4   0 -20    2.50    0.65
  -4   0  20    5.69    1.90
  -4   7 -20    2.51    0.75
  -3  -4 -20    2.24    0.74
  -4   7 -20    0.09    1.35
  -3  -4 -20    2.49    1.05
  -7   3  20    4.21    2.02
   3   4  20    2.94    0.78
  -5  -3 -20    0.35    0.54
  -3   8 -20    1.42    1.75
  -3   8 -20    0.64    0.64
  -5  -3 -20    0.17    0.93
   5   3  20    0.05    0.56
  -8   5  20    2.09    1.92
   0   5 -20    4.84    0.93
   5  -5 -20    4.97    0.81
  -5   0 -20    3.53    0.78
  -5   0 -20    2.32    1.31
  -5   5  20    1.16    1.47
  -5   3 -20    1.11    0.57
   3   2 -20    0.04    0.43
   2  -5 -20    0.25    0.47
  -5   3 -20    0.36    1.10
  -2   5  20    1.82    1.39
  -5   6 -20    1.71    0.64
   6  -1 -20    1.10    0.57
  -1  -5 -20    0.63    0.56
  -5   6 -20    1.02    1.56
  -6   1  20    0.94    1.53
   1   5  20   -0.70    0.44
  -5   9 -20    1.60    0.75
  -4  -5 -20    1.56    1.14
  -4  -5 -20    0.40    0.58
  -5   9 -20    0.38    1.69
   4   5  20    1.60    0.72
  -4  10 -20    1.07    1.93
  -6  -4 -20    0.16    1.25
  -4  10 -20    0.40    0.65
  -6  -4 -20    0.30    0.63
   6   4  20    0.20    0.59
  -6  -1 -20    0.15    0.53
  -1   7 -20    1.04    0.63
  -6  -1 -20    0.69    1.03
  -7   6  20    0.82    1.56
   4  -6 -20    0.05    0.42
  -6   2 -20    0.22    0.48
  -6   2 -20    0.09    1.08
   2   4 -20    0.71    0.53
  -4   6  20    1.51    1.45
   1  -6 -20    0.82    0.58
   5   1 -20    0.87    0.53
   1  -6 -20   -0.42    1.03
  -6   5 -20    2.04    1.62
  -6   5 -20    0.08    0.54
  -1   6  20    1.31    0.54
  -1   6  20    0.20    1.24
  -5  -1  20    0.50    1.40
  -6   8 -20   -0.77    1.52
  -6   8 -20    0.02    0.52
  -2  -6 -20    0.65    0.55
  -2  -6 -20    0.41    0.62
  -8   2  20   -1.09    1.57
   2   6  20    0.45    0.59
  -5  -6 -20    0.43    1.11
  -6  11 -20   -0.16    0.62
  -5  -6 -20    0.55    0.67
   5   6  20   -0.54    0.57
  -7  -2 -20    0.34    0.58
  -2   9 -20    0.54    0.71
  -7  -2 -20    1.22    1.43
   7   2  20    0.31    0.58
   1   6 -20    1.12    0.59
  -7   1 -20   -0.25    1.06
  -7   1 -20    0.42    0.51
  -6   7  20   -1.20    1.35
  -7   4 -20    0.36    1.27
   4   3 -20    1.14    0.63
   3  -7 -20    4.04    0.80
  -7   4 -20    1.75    0.67
  -3   7  20    2.08    1.68
  -3   7  20    1.58    0.62
  -7   7 -20    6.56    2.47
  -7   7 -20   11.06    1.34
   0  -7 -20   10.28    1.31
   7   0 -20   10.92    1.23
   0   7  20   14.70    1.57
  -7   0  20    9.69    2.86
  -7  10 -20   -0.05    0.56
  -3  -7 -20    0.96    0.89
  -3  -7 -20    0.23    0.62
  -7  10 -20   -2.00    2.00
   3   7  20   -0.75    0.52
  -8  -3 -20   -0.93    1.31
  -8  -3 -20    0.39    0.68
  -3  11 -20    0.29    0.71
   8   3  20    0.49    0.74
  -8   0 -20    1.79    0.76
  -8   0 -20    0.07    1.31
   0   8 -20    1.77    0.78
   8   0  20    0.33    0.55
  -8   3 -20   -0.41    1.13
   3   5 -20   -0.30    0.49
  -8   3 -20    1.21    0.63
   5  -8 -20    1.52    0.73
  -5   8  20   -0.58    1.51
   2  -8 -20    0.83    0.57
   2  -8 -20   -0.08    1.35
   6   2 -20    0.37    0.52
  -8   6 -20    0.50    1.38
  -8   6 -20   -0.28    0.48
  -6  -2  20    1.04    1.56
  -2   8  20    0.49    0.55
  -2   8  20    1.48    1.51
  -1  -8 -20   -0.27    0.56
  -8   9 -20   -0.61    1.64
  -8   9 -20   -0.07    0.64
   1   8  20   -0.04    0.55
  -9  -1 -20    0.91    0.75
  -1  10 -20    0.74    0.69
  -9  -1 -20    2.47    1.67
   9   1  20    1.41    0.78
   2   7 -20    0.61    0.58
  -9   2 -20    0.51    1.22
  -9   2 -20    0.31    0.59
  -9   5 -20    2.60    1.73
   4  -9 -20    3.80    1.83
   5   4 -20    1.56    0.68
  -9   5 -20    1.84    0.68
   4  -9 -20    2.12    0.72
  -4   9  20    0.54    0.55
  -4   9  20   -1.47    1.54
   1  -9 -20   -0.55    0.57
  -9   8 -20   -0.71    1.54
   1  -9 -20    1.01    1.41
  -9   8 -20    0.38    0.58
   8   1 -20    0.37    0.60
  -1   9  20    0.22    1.63
  -1   9  20    0.50    0.59
 -10   1 -20    1.51    0.79
   1   9 -20    0.88    0.69
 -10   1 -20    1.19    1.59
  10  -1  20    1.95    0.78
 -10   4 -20   -0.32    1.47
   4   6 -20    0.02    0.59
 -10   4 -20    0.70    0.64
   7   3 -20   -0.34    0.56
 -10   7 -20   -0.06    0.58
   3 -10 -20    0.46    0.61
 -10   7 -20   -0.06    1.51
  -3  10  20   -0.19    0.57
 -10  10 -20   -0.17    0.66
 -10  10 -20   -2.34    2.06
   0  10  20    0.87    0.81
 -11   3 -20    1.75    1.68
 -11   3 -20    2.28    0.82
   3   8 -20    0.35    0.60
  11  -3  20    0.89    0.61
 -11   6 -20    0.08    0.54
   6   5 -20   -0.30    0.51
 -11   6 -20    1.44    1.59
   0   0 -21  120.07    5.16
   0   0 -21  115.99    6.10
  -1   2 -21   12.49    1.34
  -1  -1 -21   13.65    1.35
   2  -1 -21   11.54    1.26
  -1   2 -21   10.81    2.03
  -1  -1 -21    9.34    1.66
   1  -2 -21   13.43    1.62
   1   1 -21   10.94    1.26
   1  -2 -21   13.50    1.52
  -2   1 -21   10.06    1.92
   1  -2 -21   12.77    1.30
  -2   1 -21   14.90    1.49
  -2   4 -21   24.93    1.77
  -2   4 -21   18.22    3.00
  -2  -2 -21   24.07    1.75
  -2  -2 -21   25.89    2.33
   4  -2 -21   26.31    1.68
  -4   2  21   24.57    3.36
  -3   0 -21    2.28    1.17
   3  -3 -21    1.86    0.79
   3  -3 -21    3.32    0.72
   0   3 -21    1.21    0.58
   3  -3 -21    1.56    0.72
  -3   0 -21    1.45    0.60
  -3   3  21    1.83    1.39
   0  -3 -21    1.72    0.62
  -3   3 -21    2.08    1.36
   0  -3 -21    1.26    0.61
  -3   3 -21    2.09    0.66
   3   0 -21    1.47    0.58
  -3  -3 -21   47.86    2.65
   6  -3 -21   49.19    2.45
  -3   6 -21   44.57    2.64
  -3  -3 -21   44.24    3.22
  -3   6 -21   37.28    4.54
  -6   3  21   42.46    4.89
  -4  -1 -21   17.62    1.46
   5  -4 -21   18.26    1.32
   5  -4 -21   11.78    1.57
  -1   5 -21   14.05    1.50
  -4  -1 -21   13.20    2.18
  -5   4  21   15.13    2.84
   2  -4 -21   26.23    1.73
  -4   2 -21   28.35    3.44
   2   2 -21   24.54    1.76
  -4   2 -21   25.48    1.80
   5  -1 -21   30.99    1.87
  -4   5 -21   27.78    3.81
  -1  -4 -21   31.67    2.00
  -4   5 -21   26.92    1.91
  -5   1  21   28.17    3.61
  -4  -4 -21   57.14    4.00
  -4   8 -21   65.98    5.79
  -4   8 -21   56.87    3.27
  -4  -4 -21   62.59    3.32
  -8   4  21   65.17    5.93
   4   4  21   63.25    3.38
  -5  -2 -21   16.46    2.54
  -5  -2 -21   16.16    1.70
  -2   7 -21   13.75    1.55
  -7   5  21   15.29    3.27
  -5   1 -21   17.88    1.53
  -5   1 -21   19.39    2.81
   1   4 -21   18.74    1.57
   4  -5 -21   19.71    1.46
  -4   5  21   15.68    2.82
  -5   4 -21   29.86    2.03
   1  -5 -21   31.13    1.98
   4   1 -21   32.73    1.99
  -5   4 -21   24.15    3.41
  -2  -5 -21   28.67    1.95
  -5   7 -21   28.71    1.99
  -5   7 -21   18.05    3.57
   7  -2 -21   22.74    1.82
  -2  -5 -21   21.73    1.79
   2   5  21   27.56    1.95
  -7   2  21   23.63    3.79
  -5  -5 -21    0.73    0.60
  -5  -5 -21    0.09    1.07
  -5  10 -21   -0.51    1.84
  -5  10 -21    1.10    0.73
   5   5  21    0.23    0.66
  -6  -3 -21    0.86    0.65
  -3   9 -21   -2.11    1.71
  -3   9 -21   -0.24    0.59
  -6  -3 -21    0.23    1.20
   6   3  21    0.37    0.57
  -6   0 -21    7.91    2.08
  -6   0 -21    8.45    1.20
   0   6 -21    6.35    1.08
  -6   6  21    5.73    2.25
  -6   3 -21   49.49    4.41
   3  -6 -21   46.15    2.55
  -6   3 -21   46.75    2.71
   3   3 -21   50.69    2.75
  -3   6  21   54.67    4.57
   6   0 -21    1.43    0.64
   0  -6 -21    2.31    0.73
  -6   6 -21    1.34    0.63
  -6   6 -21    1.23    1.53
  -6   0  21    2.93    1.94
   0   6  21    2.81    0.76
  -3  -6 -21    2.07    0.75
  -6   9 -21    0.67    0.71
  -6   9 -21   -0.23    1.70
  -3  -6 -21    0.49    0.71
   3   6  21    3.10    0.92
  -7  -1 -21    1.53    0.72
  -1   8 -21   -0.41    0.54
  -7  -1 -21    1.47    1.48
   7   1  21    1.72    0.71
   2   5 -21   17.80    1.78
  -7   2 -21   17.37    1.69
   5  -7 -21   17.42    1.40
  -7   2 -21    8.89    2.33
  -5   7  21   11.48    2.92
  -5   7  21   16.74    1.36
  -7   5 -21   24.84    1.88
   2  -7 -21   29.49    1.88
   5   2 -21   24.04    1.82
  -7   5 -21   17.48    3.29
   2  -7 -21   22.84    3.48
  -2   7  21   28.48    1.85
  -2   7  21   16.06    4.86
  -1  -7 -21    1.58    0.68
  -7   8 -21    1.98    0.77
  -7   8 -21    1.37    1.71
  -8   1  21    1.85    2.22
   1   7  21    1.84    0.75
  -8  -2 -21   11.68    1.53
  -2  10 -21    8.37    1.35
  -8  -2 -21    7.39    2.27
   8   2  21   10.48    1.49
   1   7 -21    0.91    0.68
  -8   1 -21   -0.57    1.20
  -8   1 -21    0.30    0.60
  -8   4 -21   60.23    3.26
   4   4 -21   65.71    3.35
  -8   4 -21   56.87    5.22
   4  -8 -21   62.31    3.13
  -4   8  21   61.27    3.08
  -4   8  21   58.58    5.41
   1  -8 -21    1.90    0.72
  -8   7 -21    2.27    1.84
   7   1 -21    2.53    0.77
  -8   7 -21    2.81    0.87
  -7  -1  21    1.98    1.84
  -1   8  21    1.71    0.71
  -8  10 -21    3.02    2.21
  -2  -8 -21    4.12    0.97
  -8  10 -21    5.40    1.13
  -2  -8 -21    6.63    1.18
   2   8  21    4.74    1.08
   0   9 -21   44.92    2.94
  -9   0 -21   43.64    5.24
  -9   0 -21   46.84    2.87
   9   0  21   49.07    2.92
  -9   3 -21    0.85    0.65
  -9   3 -21   -0.16    1.25
   3   6 -21    0.52    0.66
  -9   6 -21    0.82    1.62
   3  -9 -21    1.73    2.19
  -9   6 -21    1.46    0.74
   3  -9 -21    1.82    0.70
   6   3 -21    1.49    0.67
  -3   9  21    1.57    0.67
  -3   9  21    0.68    1.96
  -9   9 -21   22.60    4.24
  -9   9 -21   46.42    2.74
   0  -9 -21   43.45    2.67
   0   9  21   43.20    2.68
 -10   2 -21    8.85    1.33
 -10   2 -21    3.18    2.09
   2   8 -21    6.55    1.24
  10  -2  21    8.79    1.35
 -10   5 -21    1.22    0.72
   5   5 -21    1.71    0.77
 -10   5 -21    0.88    1.50
   8   2 -21    5.95    1.08
 -10   8 -21    2.63    2.32
 -10   8 -21    4.43    1.04
   2 -10 -21    5.72    1.08
  -2  10  21    5.39    1.04
   1  -1 -22    0.31    0.45
   1  -1 -22    1.47    0.94
  -1   0 -22    0.88    0.55
   0   1 -22    0.40    0.95
   0   1 -22    1.44    0.62
  -1   0 -22    0.25    0.87
  -1   3 -22   13.88    1.44
  -2  -1 -22   14.79    1.48
   3  -2 -22   14.81    1.44
  -1   3 -22   16.67    2.78
  -2  -1 -22   15.47    2.15
  -2   2 -22   10.50    1.30
   0  -2 -22    9.62    1.23
  -2   2 -22    7.11    1.96
   0  -2 -22    8.47    1.37
   2   0 -22   10.52    1.26
  -2   5 -22   14.00    1.48
  -3  -2 -22   12.49    2.02
   5  -3 -22   14.28    1.38
  -3  -2 -22   13.62    1.51
  -2   5 -22   10.26    2.40
  -5   3  22    8.74    2.66
  -3   1 -22   13.20    2.28
  -3   1 -22   17.04    1.63
   1   2 -22   12.65    1.40
   2  -3 -22   17.14    1.36
  -3   4 -22    2.22    0.73
  -1  -3 -22    3.51    0.79
   4  -1 -22    2.79    0.73
  -1  -3 -22    2.87    0.80
  -3   4 -22    0.47    1.42
  -1  -3 -22    2.22    0.79
  -4  -3 -22    6.30    1.09
  -4  -3 -22    5.13    1.52
  -3   7 -22    7.72    2.37
  -3   7 -22    6.26    1.08
  -7   4  22    6.61    2.56
   4   3  22    8.51    1.25
   0   4 -22    1.26    0.61
  -4   0 -22    1.07    1.08
  -4   0 -22    0.49    0.50
   4  -4 -22   -0.22    0.41
  -4   3 -22    0.89    1.33
   1  -4 -22    2.47    0.71
   3   1 -22    2.37    0.69
  -4   3 -22    2.96    0.77
  -2  -4 -22    5.21    1.11
  -2  -4 -22    9.15    1.22
   6  -2 -22    7.09    1.01
  -4   6 -22    8.31    2.55
  -4   6 -22    5.09    1.01
  -6   2  22    8.41    2.47
  -5  -4 -22    0.53    0.66
  -5  -4 -22    0.19    1.12
  -4   9 -22    0.18    0.67
  -4   9 -22   -0.03    1.60
   5   4  22   -0.25    0.54
  -1   6 -22    3.44    0.84
  -5  -1 -22    3.60    1.44
  -5  -1 -22    2.94    0.86
  -6   5  22    1.30    1.76
  -5   2 -22   14.12    1.51
   2   3 -22   13.40    1.46
  -5   2 -22   13.59    2.61
   3  -5 -22   14.04    1.43
  -5   5 -22    0.06    1.26
  -5   5 -22    0.49    0.56
   5   0 -22    1.01    0.61
   0  -5 -22   -0.08    0.51
  -5   8 -22    4.79    2.42
  -3  -5 -22    1.94    1.01
  -3  -5 -22    3.72    0.88
  -5   8 -22    2.20    0.80
  -8   3  22    4.01    2.96
   3   5  22    1.31    0.77
  -6  -2 -22   12.19    2.53
  -2   8 -22    9.28    1.38
  -6  -2 -22    9.42    1.36
   6   2  22   11.33    1.48
  -6   1 -22    2.83    0.81
   1   5 -22    1.35    0.67
   5  -6 -22    2.33    0.68
  -6   1 -22    2.07    1.46
  -5   6  22    4.01    1.92
  -6   4 -22    5.32    2.02
  -6   4 -22    7.12    1.16
   2  -6 -22    7.78    1.12
   4   2 -22    5.12    0.96
  -2   6  22    5.92    0.99
  -1  -6 -22   12.86    1.47
   7  -1 -22    9.58    1.22
  -6   7 -22   12.01    1.50
  -6   7 -22    8.23    2.77
  -7   1  22   12.56    3.17
   1   6  22   11.17    1.40
  -4  -6 -22    0.92    0.98
  -4  -6 -22    0.58    0.74
  -6  10 -22   -1.42    2.00
  -6  10 -22    0.62    0.68
   4   6  22    0.07    0.73
  -3  10 -22    6.88    1.25
  -7  -3 -22    9.20    1.38
  -7  -3 -22    6.57    2.19
  -3  10 -22    4.01    2.52
   7   3  22    9.81    1.47
  -7   0 -22    3.50    1.85
  -7   0 -22    4.06    0.95
   0   7 -22    4.34    0.98
   4  -7 -22    7.47    1.06
  -7   3 -22    5.55    1.99
  -7   3 -22    8.31    1.20
   3   4 -22    7.33    1.16
  -4   7  22    5.82    2.31
  -4   7  22    7.04    1.01
   1  -7 -22   11.25    1.39
  -7   6 -22   10.24    1.42
   6   1 -22   10.74    1.31
  -7   6 -22   15.11    3.33
  -1   7  22   11.45    1.45
  -7   9 -22    2.88    0.89
  -7   9 -22    3.11    2.19
  -2  -7 -22    3.31    0.91
   2   7  22    4.70    1.08
  -1   9 -22   -0.59    0.65
  -8  -1 -22   -0.14    0.65
  -8  -1 -22   -0.05    1.46
   8   1  22   -0.96    0.51
   2   6 -22    8.16    1.30
  -8   2 -22    8.59    2.53
  -8   2 -22   10.47    1.37
   3  -8 -22    3.87    0.89
  -8   5 -22    1.81    0.77
   5   3 -22    2.45    0.80
  -8   5 -22    1.79    1.68
  -3   8  22    3.11    0.80
   0  -8 -22    2.57    0.90
  -8   8 -22    2.49    1.86
  -8   8 -22    4.30    1.03
   0   8  22    3.47    0.95
  -9   1 -22    0.72    1.59
  -9   1 -22   -0.79    0.54
   1   8 -22    0.06    0.64
   9  -1  22   -0.13    0.57
   4   5 -22    0.44    0.64
  -9   4 -22    0.51    0.62
  -9   4 -22    1.15    1.42
   7   2 -22    1.98    0.76
  -9   7 -22    3.31    2.11
   2  -9 -22    2.16    0.79
  -9   7 -22    3.34    0.96
  -2   9  22    4.77    0.97
 -10   3 -22    4.22    2.01
   3   7 -22    5.12    1.17
 -10   3 -22    7.21    1.20
   6   4 -22    0.72    0.65
 -10   6 -22    0.62    0.69
 -10   6 -22    0.18    1.75
   0  -1 -23    1.78    0.64
  -1   1 -23    1.81    0.67
  -1   1 -23    2.12    1.32
   1   0 -23    0.78    0.58
   1   0 -23    1.24    1.05
   0  -1 -23    1.06    0.94
   0   2 -23   14.47    1.48
  -2   0 -23   10.49    1.93
  -2   0 -23   14.86    1.52
   2  -2 -23   14.35    1.49
   0   2 -23    9.64    2.11
   2  -2 -23   14.89    1.84
  -1  -2 -23   11.42    1.36
  -1  -2 -23   10.28    1.64
  -2   3 -23   11.92    1.41
  -2   3 -23   13.75    2.56
   3  -1 -23   13.27    1.38
   4  -3 -23    0.51    0.62
  -3  -1 -23    0.58    1.06
  -1   4 -23   -0.15    1.23
  -3  -1 -23    0.29    0.53
  -1   4 -23    0.45    0.60
   1  -3 -23   10.19    1.29
  -3   2 -23   15.53    1.55
   2   1 -23   12.71    1.41
  -3   2 -23   10.40    2.20
  -2  -3 -23   14.39    1.52
  -3   5 -23    7.88    1.20
  -2  -3 -23    7.43    1.43
   5  -2 -23   13.02    1.36
  -3   5 -23   11.78    2.56
  -4  -2 -23    8.67    1.80
  -4  -2 -23    7.70    1.22
  -2   6 -23    6.36    2.07
  -2   6 -23    8.16    1.24
   3  -4 -23   -0.15    0.52
  -4   1 -23    0.25    1.07
  -4   1 -23    0.98    0.60
   1   3 -23    0.29    0.55
  -4   4 -23   49.09    4.55
   0  -4 -23   47.12    2.65
   4   0 -23   45.97    2.61
  -4   4 -23   46.32    2.71
  -3  -4 -23    1.61    0.97
  -4   7 -23    1.58    1.68
  -4   7 -23    1.65    0.79
  -3  -4 -23    1.94    0.76
   3   4  23    3.08    0.91
  -3   8 -23    0.77    1.78
  -5  -3 -23   -0.04    1.16
  -3   8 -23    1.20    0.72
  -5  -3 -23    0.34    0.64
   5   3  23    0.69    0.68
   5  -5 -23   30.70    1.92
  -5   0 -23   23.56    3.32
  -5   0 -23   30.38    2.10
   0   5 -23   28.54    2.08
  -5   3 -23    7.77    2.08
  -5   3 -23    9.88    1.30
   2  -5 -23   11.91    1.34
   3   2 -23   10.46    1.31
   6  -1 -23    2.87    0.80
  -5   6 -23    2.26    0.76
  -1  -5 -23    1.64    0.76
  -5   6 -23   -0.30    1.49
   1   5  23    2.06    0.78
  -5   9 -23   10.34    3.03
  -4  -5 -23   11.20    1.88
  -4  -5 -23   16.36    1.83
  -5   9 -23   14.29    1.72
   4   5  23   17.07    1.90
  -6  -1 -23   16.23    1.76
  -6  -1 -23   15.69    2.84
  -1   7 -23   14.66    1.71
  -6   2 -23   11.41    1.46
   4  -6 -23   10.36    1.26
   2   4 -23   10.08    1.35
  -6   2 -23    6.20    1.94
   1  -6 -23    1.32    0.69
  -6   5 -23    2.79    1.75
   5   1 -23    0.50    0.58
  -6   5 -23    1.50    0.70
  -1   6  23    0.95    0.62
  -2  -6 -23    7.39    1.29
  -6   8 -23    5.73    1.09
  -6   8 -23    4.08    2.25
   2   6  23    8.53    1.31
  -7  -2 -23    3.22    1.85
  -2   9 -23   -0.55    2.13
  -7  -2 -23    3.61    1.00
  -2   9 -23    2.48    0.90
   7   2  23    4.11    1.11
  -7   1 -23   13.01    2.89
  -7   1 -23   17.52    1.80
   1   6 -23   17.17    1.80
  -6   7  23   12.96    3.62
  -7   4 -23    2.56    0.80
   4   3 -23    4.31    0.94
   3  -7 -23    2.22    0.76
  -7   4 -23    2.15    1.76
  -3   7  23    3.75    0.88
  -7   7 -23    3.83    2.20
   0  -7 -23    6.55    1.18
  -7   7 -23    5.65    1.16
   7   0 -23    9.14    1.28
   0   7  23    5.12    1.06
  -8   0 -23   15.89    1.78
   0   8 -23   12.91    1.59
  -8   0 -23   13.90    2.84
   8   0  23   15.44    1.75
   3   5 -23    0.66    0.68
  -8   3 -23    0.72    0.68
  -8   3 -23   -0.74    1.57
   2  -8 -23    6.00    1.13
  -8   6 -23    5.55    2.52
   6   2 -23    5.24    0.99
  -8   6 -23    3.94    0.99
  -2   8  23    4.64    0.98
  -9   2 -23    5.34    2.22
   2   7 -23    2.14    0.81
  -9   2 -23    4.10    1.03
  -9   5 -23   14.41    3.37
   5   4 -23   13.99    1.58
  -9   5 -23   12.04    1.52
   0   0 -24    2.08    1.26
   0   0 -24    3.01    0.77
  -1   2 -24    0.07    1.12
   2  -1 -24   -1.04    0.85
   2  -1 -24    0.96    0.60
  -1  -1 -24    0.59    0.97
  -1  -1 -24    0.36    0.50
  -1   2 -24    0.16    0.58
  -2   1 -24    0.01    0.52
   1  -2 -24    0.66    0.82
   1   1 -24    0.97    1.08
   1  -2 -24   -0.24    0.49
   1   1 -24   -0.14    0.49
  -2   1 -24    0.83    1.14
   4  -2 -24    1.44    0.67
  -2   4 -24   -0.28    1.45
  -2   4 -24    0.56    0.58
  -2  -2 -24    0.50    0.92
  -2  -2 -24    1.63    0.64
   3  -3 -24    0.41    0.62
  -3   0 -24    0.56    0.56
   0   3 -24    0.02    0.51
  -3   0 -24   -0.13    1.05
   0   3 -24    0.05    1.06
   3  -3 -24    0.73    0.69
   3   0 -24    1.04    0.61
   0  -3 -24    1.83    0.70
  -3   3 -24    0.86    0.64
  -3   3 -24    1.88    1.50
  -3   6 -24    0.25    0.59
  -3  -3 -24    0.10    0.60
  -3  -3 -24   -0.20    0.87
  -3   6 -24   -0.13    1.54
  -1   5 -24    0.45    0.58
  -4  -1 -24    0.18    0.53
  -1   5 -24   -1.22    1.31
   5  -4 -24    0.14    0.53
  -4  -1 -24    0.62    1.11
   2  -4 -24    0.90    0.62
  -4   2 -24    0.61    1.31
  -4   2 -24    0.95    0.64
   2   2 -24    0.14    0.58
  -4   5 -24    0.31    1.49
  -1  -4 -24   -0.38    0.52
  -4   5 -24    0.78    0.70
   5  -1 -24    1.40    0.66
  -4  -4 -24    0.83    0.70
  -4  -4 -24    1.48    1.13
  -4   8 -24    1.43    0.79
  -4   8 -24   -0.31    1.84
   4   4  24    2.80    0.96
  -2   7 -24    0.11    0.62
  -5  -2 -24   -0.85    1.26
  -5  -2 -24    0.71    0.65
  -2   7 -24   -0.17    1.63
  -5   1 -24    0.06    0.57
  -5   1 -24   -0.44    1.28
   1   4 -24    0.26    0.55
   4  -5 -24    0.05    0.54
   4   1 -24    0.25    0.56
  -5   4 -24    0.32    0.60
   1  -5 -24    0.97    0.68
  -5   4 -24    2.12    1.56
  -2  -5 -24    0.50    0.68
  -5   7 -24   -0.56    1.86
  -5   7 -24    0.34    0.63
   2   5  24    1.17    0.73
   0   6 -24    1.51    0.79
  -6   0 -24    3.23    1.59
  -6   0 -24    1.18    0.73
  -6   3 -24    0.11    0.57
  -6   3 -24    1.13    1.43
   3  -6 -24    0.58    0.59
   3   3 -24    0.53    0.62
   0  -6 -24    1.22    0.73
  -6   6 -24    1.60    0.84
   6   0 -24    1.90    0.73
  -6   6 -24    1.64    1.89
   0   6  24    1.56    0.74
  -1   8 -24    0.24    0.68
  -7  -1 -24    0.79    0.72
  -7  -1 -24    1.09    1.53
   7   1  24   -0.17    0.68
   2   5 -24    0.07    0.59
  -7   2 -24    1.73    1.47
  -7   2 -24    0.65    0.70
   5   2 -24   -0.10    0.59
  -7   5 -24    1.63    1.74
   2  -7 -24   -0.23    0.61
  -7   5 -24    0.69    0.71
  -2   7  24    0.35    0.58
  -7   8 -24    0.21    1.89
  -7   8 -24    0.61    0.74
  -1  -7 -24    0.30    0.73
   1   7  24    0.91    0.80
  -8   1 -24    0.25    1.60
   1   7 -24    1.06    0.72
  -8   1 -24    0.76    0.72
   4  -8 -24    1.51    1.07
   4   4 -24    1.34    0.78
  -8   4 -24    1.90    1.85
  -8   4 -24    1.04    0.81
  -8   7 -24    1.65    2.00
  -8   7 -24    1.64    0.80
   7   1 -24    1.85    0.76
   1  -8 -24    0.65    0.68
  -1   8  24    0.20    0.62
   1  -1 -25    3.52    1.26
   1  -1 -25    4.65    0.97
  -1   0 -25    4.79    1.50
   0   1 -25    5.17    1.61
  -1   0 -25    5.66    1.05
   0   1 -25    6.91    1.16
  -2  -1 -25   -0.54    0.48
  -1   3 -25    1.67    1.57
   3  -2 -25   -0.49    0.79
  -2  -1 -25   -0.47    0.96
  -1   3 -25   -0.13    0.56
   3  -2 -25   -0.02    0.53
   0  -2 -25    1.41    0.83
   0  -2 -25    0.48    0.62
  -2   2 -25    1.04    1.17
  -2   2 -25    0.62    0.62
   2   0 -25    2.91    1.24
   2   0 -25    1.37    0.73
  -2   5 -25    1.80    0.84
  -2   5 -25    1.65    1.74
  -3  -2 -25    0.63    0.67
  -3  -2 -25    1.07    1.00
   5  -3 -25    1.62    0.80
  -3   1 -25    0.12    1.24
   1   2 -25   -0.57    0.48
   2  -3 -25   -0.44    0.48
  -3   1 -25    0.49    0.61
   1   2 -25    0.27    1.28
   4  -1 -25    2.67    0.74
  -3   4 -25    0.29    1.52
  -3   4 -25    2.81    0.86
  -1  -3 -25    1.92    0.72
  -4  -3 -25    0.67    0.69
  -3   7 -25    0.32    0.63
  -3   7 -25   -0.20    1.67
  -4  -3 -25    0.65    1.09
   4   3  25   -0.42    0.61
   4  -4 -25   18.51    1.52
   0   4 -25   13.94    1.63
   0   4 -25    8.28    2.37
  -4   0 -25   12.90    2.43
  -4   0 -25   15.18    1.72
   3   1 -25    2.89    0.82
  -4   3 -25    3.57    0.95
   1  -4 -25    3.39    0.87
  -4   3 -25   -0.01    1.29
  -4   6 -25   -0.35    1.87
  -2  -4 -25   -0.26    0.50
   6  -2 -25    0.94    0.84
  -4   6 -25    1.15    0.74
  -5  -1 -25   -0.27    0.61
  -1   6 -25    0.44    0.65
  -5  -1 -25    2.39    1.37
  -1   6 -25   -0.49    1.71
   3  -5 -25    0.94    0.64
  -5   2 -25    0.75    1.47
  -5   2 -25    2.63    0.89
   2   3 -25    1.42    0.78
   5   0 -25    8.75    1.24
  -5   5 -25    4.77    2.11
  -5   5 -25    8.44    1.36
   0  -5 -25   11.40    1.42
  -6   1 -25    0.09    1.43
  -6   1 -25    2.11    0.81
   1   5 -25    0.85    0.66
  -6   4 -25    1.67    0.83
  -6   4 -25   -0.27    1.33
   4   2 -25    0.70    0.64
   2  -6 -25    0.84    0.73
  -2   6  25    0.87    0.66
  -6   7 -25    1.12    1.90
  -1  -6 -25    0.46    0.72
  -6   7 -25   -0.82    0.63
   1   6  25   -0.66    0.58
  -7   3 -25    1.19    1.58
   3   4 -25   -0.47    0.60
   4  -7 -25   -0.57    0.57
  -7   3 -25   -0.03    0.63
  -4   7  25    0.47    0.66
   1  -7 -25    0.05    0.58
   6   1 -25   -0.27    0.62
  -7   6 -25    1.26    0.82
  -7   6 -25    1.14    1.85
  -1   7  25    0.37    0.69
   0  -1 -26    1.46    1.06
  -1   1 -26    0.07    0.56
   1   0 -26    0.77    0.62
   1   0 -26   -0.31    1.14
  -1   1 -26    2.08    1.25
   0  -1 -26    0.85    0.62
   0   2 -26    3.77    0.94
  -2   0 -26    5.90    1.05
  -2   0 -26    5.35    1.62
   2  -2 -26    4.28    0.91
   2  -2 -26    4.37    1.21
   0   2 -26    0.57    1.40
  -2   3 -26   10.60    1.40
  -1  -2 -26    7.00    1.45
  -2   3 -26    9.77    2.33
   3  -1 -26    9.47    1.80
   3  -1 -26   10.87    1.35
  -1  -2 -26    9.65    1.28
   4  -3 -26   -0.10    0.86
  -3  -1 -26   -0.22    0.57
  -1   4 -26    0.18    1.45
  -1   4 -26    0.17    0.62
   4  -3 -26    0.38    0.65
  -3  -1 -26   -0.96    1.09
  -3   2 -26    9.76    2.31
  -3   2 -26   10.43    1.40
   2   1 -26   11.34    1.44
   2   1 -26    7.49    2.03
   1  -3 -26   12.03    1.45
  -3   5 -26    5.06    1.08
  -3   5 -26    4.22    2.20
   5  -2 -26    4.68    0.96
  -2  -3 -26    2.00    0.92
  -2  -3 -26    4.03    0.98
  -2   6 -26    5.26    1.15
  -4  -2 -26    6.81    1.84
  -2   6 -26    1.90    1.98
  -4  -2 -26    7.47    1.28
  -4   1 -26   -0.07    0.62
  -4   1 -26    0.15    1.38
   3  -4 -26   -0.33    0.50
   1   3 -26   -0.86    1.42
   1   3 -26   -0.30    0.57
   4   0 -26   14.02    1.57
   0  -4 -26   10.62    1.38
  -4   4 -26   12.64    1.58
  -4   4 -26    7.40    2.31
  -5   0 -26    0.69    1.43
   0   5 -26    1.23    2.00
   0   5 -26    2.59    0.81
  -5   0 -26    4.66    1.03
   3   2 -26    4.64    1.03
   2  -5 -26    3.64    0.96
  -5   3 -26    3.85    1.01
  -5   3 -26    2.73    1.91
  -1  -5 -26    1.64    0.82
  -5   6 -26    0.63    0.68
   6  -1 -26    1.44    0.77
  -5   6 -26    1.23    1.84
   1   5  26    1.08    0.79
   2   4 -26    6.34    1.20
  -6   2 -26    5.48    1.97
   4  -6 -26    6.12    1.13
  -6   2 -26    5.89    1.22
   1  -6 -26    0.87    0.75
  -6   5 -26   -0.60    1.78
   5   1 -26    1.64    0.80
  -6   5 -26    2.10    0.88
  -1   6  26    1.38    0.75
   0   0 -27    0.62    1.21
   0   0 -27    1.17    0.72
  -1  -1 -27    1.46    0.79
  -1   2 -27    1.92    0.82
   2  -1 -27    1.87    1.30
  -1  -1 -27    2.07    1.23
   2  -1 -27    2.56    0.84
  -1   2 -27    1.29    1.62
   1  -2 -27    2.41    1.03
  -2   1 -27    2.98    1.62
   1  -2 -27    1.55    0.80
   1   1 -27    0.21    1.33
  -2   1 -27    2.83    0.90
   1   1 -27    3.13    0.90
  -2   4 -27    5.24    1.09
   4  -2 -27    4.28    0.97
  -2  -2 -27    3.30    0.90
  -2  -2 -27    3.61    1.21
  -2   4 -27    3.06    1.93
   4  -2 -27    3.80    1.30
  -3   0 -27    1.08    1.35
   3  -3 -27    0.02    0.63
  -3   0 -27    1.00    0.73
   0   3 -27    0.31    0.60
   0   3 -27    0.84    1.48
   3   0 -27    1.13    1.44
   0  -3 -27    3.77    0.96
  -3   3 -27    2.70    0.92
  -3   3 -27    3.94    1.87
   3   0 -27    2.28    0.80
  -4   2 -27    4.30    1.99
  -4   2 -27    5.67    1.11
   2   2 -27    4.60    1.03
   2  -4 -27    4.47    0.99
   1  -1 -28    9.15    1.35
   0   1 -28   10.44    1.46
   0   1 -28    9.32    2.26
  -1   0 -28    9.31    2.05
  -1   0 -28   10.67    1.46
   1  -1 -28    8.93    1.84
   2   0 -28    4.19    0.97
   0  -2 -28    1.36    0.79
   2   0 -28    3.05    1.53
  -2   2 -28    0.16    1.52
  -2   2 -28    2.29    0.87
   0  -2 -28    0.77    0.96
   0   0   0    0.00    0.00
;
_shelx_hkl_checksum   36846
