# Supplementary material for: Stepwise dehydration of Cd-exchanged levyne: thermal stability and structural modifications
Source: Phys Chem Miner. 2021 May 12;48(6):23. doi: 10.1007/s00269-021-01146-6 (PMC8550444; doi:10.1007/s00269-021-01146-6)
Supplement: Supplementary file 5 — Supplementary file5 (CIF 327 KB) [file 269_2021_1146_MOESM5_ESM.cif]

 
data_shelx
 
_audit_creation_method            SHELXL-2014
_chemical_name_systematic
;
 ?
;
_chemical_name_mineral           'Cd-exchanged levyne' 
_chemical_melting_point           ?
_chemical_formula_moiety          ?
_chemical_formula_sum
 'Ca0.93 Cd1.93 O40.73 Si18' 
_chemical_formula_weight          1411.13

loop_
 _atom_type_symbol
 _atom_type_description
 _atom_type_scat_dispersion_real
 _atom_type_scat_dispersion_imag
 _atom_type_scat_source
 'Ca'  'Ca'   0.2262   0.3064
 'International Tables Vol C Tables 4.2.6.8 and 6.1.1.4'
 'Cd'  'Cd'  -0.8075   1.2024
 'International Tables Vol C Tables 4.2.6.8 and 6.1.1.4'
 'O'  'O'   0.0106   0.0060
 'International Tables Vol C Tables 4.2.6.8 and 6.1.1.4'
 'Si'  'Si'   0.0817   0.0704
 'International Tables Vol C Tables 4.2.6.8 and 6.1.1.4'
 
_space_group_crystal_system       trigonal
_space_group_IT_number            148
_space_group_name_H-M_alt         'R -3 :H'
_space_group_name_Hall            '-R 3'
 
_shelx_space_group_comment
;
The symmetry employed for this shelxl refinement is uniquely defined
by the following loop, which should always be used as a source of
symmetry information in preference to the above space-group names.
They are only intended as comments.
;
 
loop_
 _space_group_symop_operation_xyz
 'x, y, z'
 '-y, x-y, z'
 '-x+y, -x, z'
 'x+2/3, y+1/3, z+1/3'
 '-y+2/3, x-y+1/3, z+1/3'
 '-x+y+2/3, -x+1/3, z+1/3'
 'x+1/3, y+2/3, z+2/3'
 '-y+1/3, x-y+2/3, z+2/3'
 '-x+y+1/3, -x+2/3, z+2/3'
 '-x, -y, -z'
 'y, -x+y, -z'
 'x-y, x, -z'
 '-x+2/3, -y+1/3, -z+1/3'
 'y+2/3, -x+y+1/3, -z+1/3'
 'x-y+2/3, x+1/3, -z+1/3'
 '-x+1/3, -y+2/3, -z+2/3'
 'y+1/3, -x+y+2/3, -z+2/3'
 'x-y+1/3, x+2/3, -z+2/3'
 
_cell_length_a                    13.1451(6)
_cell_length_b                    13.1451(6)
_cell_length_c                    23.1673(13)
_cell_angle_alpha                 90
_cell_angle_beta                  90
_cell_angle_gamma                 120
_cell_volume                      3466.8(4)
_cell_formula_units_Z             3
_cell_measurement_temperature     423(2)
_cell_measurement_reflns_used     1866 
_cell_measurement_theta_min       2.5 
_cell_measurement_theta_max       25.6 
 
_exptl_crystal_description        'fragment' 
_exptl_crystal_colour             'white' 
_exptl_crystal_density_meas       ? 
_exptl_crystal_density_method     ?              
_exptl_crystal_density_diffrn     2.028          
_exptl_crystal_F_000              2067
_exptl_transmission_factor_min    ?                                             
_exptl_transmission_factor_max    ?                                             
_exptl_crystal_size_max           ? 
_exptl_crystal_size_mid           ? 
_exptl_crystal_size_min           ? 
_exptl_absorpt_coefficient_mu     1.565
_shelx_estimated_absorpt_T_min    ? 
_shelx_estimated_absorpt_T_max    ? 
_exptl_absorpt_correction_type    'multi-scan' 
_exptl_absorpt_correction_T_min   0.5813 
_exptl_absorpt_correction_T_max   0.7453 
_exptl_absorpt_process_details    ? 
 
_exptl_special_details
;
 ?
;
 
_diffrn_ambient_temperature       423(2)
_diffrn_radiation_wavelength      0.71073
_diffrn_radiation_type            MoK\a
_diffrn_source                    'fine-focus sealed tube'                       
_diffrn_measurement_device_type   'Bruker ApexII' 
_diffrn_measurement_method        ? 
_diffrn_detector_area_resol_mean  ? 
_diffrn_reflns_number             9839
_diffrn_reflns_av_unetI/netI      0.0445
_diffrn_reflns_av_R_equivalents   0.0663
_diffrn_reflns_limit_h_min        -15
_diffrn_reflns_limit_h_max        13
_diffrn_reflns_limit_k_min        -15
_diffrn_reflns_limit_k_max        15
_diffrn_reflns_limit_l_min        -28
_diffrn_reflns_limit_l_max        26
_diffrn_reflns_theta_min          2.508
_diffrn_reflns_theta_max          25.788
_diffrn_reflns_theta_full         25.242
_diffrn_measured_fraction_theta_max   0.999
_diffrn_measured_fraction_theta_full  0.999
_diffrn_reflns_Laue_measured_fraction_max    0.999
_diffrn_reflns_Laue_measured_fraction_full   0.999
_diffrn_reflns_point_group_measured_fraction_max   0.999
_diffrn_reflns_point_group_measured_fraction_full  0.999
_reflns_number_total              1484
_reflns_number_gt                 1169
_reflns_threshold_expression      'I > 2\s(I)'
_reflns_Friedel_coverage          0.000
_reflns_Friedel_fraction_max      .
_reflns_Friedel_fraction_full     .
 
_reflns_special_details
;
 Reflections were merged by SHELXL according to the crystal
 class for the calculation of statistics and refinement.
 
 _reflns_Friedel_fraction is defined as the number of unique
 Friedel pairs measured divided by the number that would be
 possible theoretically, ignoring centric projections and
 systematic absences.
;
 
_computing_data_collection        ?
_computing_cell_refinement        ?
_computing_data_reduction         ?
_computing_structure_solution     ?
_computing_structure_refinement   'SHELXL-2014 (Sheldrick, 2014)'
_computing_molecular_graphics     ?
_computing_publication_material   ?
 
_refine_special_details
;
 Refined as a 2-component twin.
;
_refine_ls_structure_factor_coef  Fsqd
_refine_ls_matrix_type            full
_refine_ls_weighting_scheme       calc
_refine_ls_weighting_details
'w=1/[\s^2^(Fo^2^)+(0.0872P)^2^+64.2250P] where P=(Fo^2^+2Fc^2^)/3'
_atom_sites_solution_primary      direct
_atom_sites_solution_secondary    difmap
_atom_sites_solution_hydrogens    .
_refine_ls_hydrogen_treatment     undef
_refine_ls_extinction_method      none
_refine_ls_extinction_coef        .
_refine_ls_number_reflns          1484
_refine_ls_number_parameters      135
_refine_ls_number_restraints      0
_refine_ls_R_factor_all           0.0973
_refine_ls_R_factor_gt            0.0798
_refine_ls_wR_factor_ref          0.2229
_refine_ls_wR_factor_gt           0.2118
_refine_ls_goodness_of_fit_ref    1.139
_refine_ls_restrained_S_all       1.139
_refine_ls_shift/su_max           0.000
_refine_ls_shift/su_mean          0.000
 
loop_
 _atom_site_label
 _atom_site_type_symbol
 _atom_site_fract_x
 _atom_site_fract_y
 _atom_site_fract_z
 _atom_site_U_iso_or_equiv
 _atom_site_adp_type
 _atom_site_occupancy
 _atom_site_site_symmetry_order  
 _atom_site_calc_flag
 _atom_site_refinement_flags_posn
 _atom_site_refinement_flags_adp
 _atom_site_refinement_flags_occupancy
 _atom_site_disorder_assembly
 _atom_site_disorder_group
T1 Si 0.66709(18) 0.09596(19) 0.89947(9) 0.0340(6) Uani 1 1 d . . . . .
T11 Si 0.57114(19) 0.90418(19) 0.10057(9) 0.0340(6) Uani 1 1 d . . . . .
T2 Si 0.75980(16) 0.00016(17) 0.99997(9) 0.0294(6) Uani 1 1 d . . . . .
O1 O 0.7037(7) 0.0238(7) 0.9434(3) 0.067(2) Uani 1 1 d . . . . .
O11 O 0.6802(6) 0.9766(7) 0.0567(3) 0.066(2) Uani 1 1 d . . . . .
O2 O 0.7595(6) 0.5190(7) 0.9021(4) 0.083(3) Uani 1 1 d . . . . .
O3 O 0.5379(5) 0.0753(6) 0.9175(3) 0.0538(17) Uani 1 1 d . . . . .
O4 O 0.6669(5) 0.0512(6) 0.8334(2) 0.0520(15) Uani 1 1 d . . . . .
O5 O 0.5568(6) 0.1138(8) 0.3472(4) 0.081(3) Uani 1 1 d . . . . .
C1 Cd 0.6667 0.3333 0.94951(19) 0.0683(16) Uani 0.381(6) 3 d S T . . .
C1A Cd 0.6667 0.3333 0.004(3) 0.11(3) Uiso 0.036(8) 3 d S . . . .
C5 Cd 1.0000 1.0000 1.0000 0.031(5) Uiso 0.123(11) 6 d S . . . .
C5A Cd 1.0000 1.0000 0.0277(3) 0.034(2) Uiso 0.178(7) 3 d S . . . .
C6 Cd 0.6667 0.3333 0.8333 0.0295(14) Uiso 0.319(6) 6 d S . . . .
C8 Cd 0.5283(13) 0.4715(13) 0.0150(6) 0.054(5) Uiso 0.049(3) 1 d . . . . .
CW2 Ca 0.484(7) 0.964(6) 0.484(3) 0.14(4) Uiso 0.067(12) 1 d . . . . .
CW2A Ca 0.488(3) 0.099(3) 0.4595(11) 0.034(12) Uiso 0.056(9) 1 d . . . . .
CW2B Ca 0.463(4) 0.927(4) 0.4058(18) 0.030 Uiso 0.032(4) 1 d . U . . .
W1 O 0.602(4) 0.400(4) 0.035(2) 0.12(3) Uiso 0.24(4) 1 d . . . . .
W2 O 0.609(3) 0.101(2) 0.4594(11) 0.016(11) Uiso 0.14(2) 1 d . . . . .
W2B O 0.529(4) 0.061(4) 0.4546(16) 0.075(18) Uiso 0.23(4) 1 d . . . . .
W3 O 0.961(8) 0.039(8) 0.119(3) 0.150 Uiso 0.17(2) 1 d . U . . .
 
loop_
 _atom_site_aniso_label
 _atom_site_aniso_U_11
 _atom_site_aniso_U_22
 _atom_site_aniso_U_33
 _atom_site_aniso_U_23
 _atom_site_aniso_U_13
 _atom_site_aniso_U_12
T1 0.0297(11) 0.0380(12) 0.0344(11) 0.0046(9) -0.0013(8) 0.0170(9)
T11 0.0345(12) 0.0374(12) 0.0346(11) 0.0041(9) 0.0051(8) 0.0212(10)
T2 0.0255(10) 0.0275(10) 0.0356(11) 0.0050(8) 0.0024(8) 0.0136(8)
O1 0.086(5) 0.084(5) 0.053(4) 0.012(4) -0.010(4) 0.059(4)
O11 0.051(4) 0.082(5) 0.054(4) 0.008(3) 0.021(3) 0.025(4)
O2 0.047(4) 0.083(5) 0.129(7) 0.028(5) 0.011(4) 0.041(4)
O3 0.041(3) 0.078(5) 0.052(3) 0.018(3) 0.010(3) 0.038(3)
O4 0.056(4) 0.060(4) 0.040(3) 0.003(3) 0.004(3) 0.029(3)
O5 0.051(4) 0.116(7) 0.098(6) -0.025(5) -0.011(4) 0.058(5)
C1 0.0559(17) 0.0559(17) 0.093(3) 0.000 0.000 0.0280(8)
 
_geom_special_details
;
 All esds (except the esd in the dihedral angle between two l.s. planes)
 are estimated using the full covariance matrix.  The cell esds are taken
 into account individually in the estimation of esds in distances, angles
 and torsion angles; correlations between esds in cell parameters are only
 used when they are defined by crystal symmetry.  An approximate (isotropic)
 treatment of cell esds is used for estimating esds involving l.s. planes.
;
 
loop_
 _geom_bond_atom_site_label_1
 _geom_bond_atom_site_label_2
 _geom_bond_distance
 _geom_bond_site_symmetry_2
 _geom_bond_publ_flag
T1 O1 1.620(6) . ?
T1 O3 1.634(6) . ?
T1 O4 1.639(6) . ?
T1 O2 1.668(7) 3_665 ?
T1 CW2A 2.92(3) 14_556 ?
T1 C8 3.068(15) 11_556 ?
T1 C8 3.131(15) 2_656 ?
T1 CW2B 3.60(4) 14_446 ?
T11 O11 1.622(6) . ?
T11 O3 1.640(6) 10_666 ?
T11 O4 1.641(6) 5_554 ?
T11 O2 1.670(7) 11_566 ?
T11 C8 3.065(15) 2_665 ?
T11 C8 3.133(15) 11_565 ?
T11 CW2B 3.62(4) 9_564 ?
T2 O1 1.609(6) . ?
T2 O11 1.610(6) 1_546 ?
T2 O5 1.628(7) 9_655 ?
T2 O5 1.629(7) 14_556 ?
T2 CW2B 2.98(4) 14_446 ?
T2 CW2B 2.99(4) 9 ?
T2 CW2A 3.02(3) 14_556 ?
T2 C5 3.1586(19) 1_545 ?
O1 CW2A 2.28(3) 14_556 ?
O1 CW2B 2.60(5) 14_446 ?
O11 T2 1.610(6) 1_564 ?
O11 CW2B 2.62(5) 9_564 ?
O2 T1 1.668(7) 2_655 ?
O2 T11 1.670(7) 12_656 ?
O2 C1 2.382(8) . ?
O2 C6 2.646(10) . ?
O3 T11 1.640(6) 10_666 ?
O3 C8 2.170(16) 11_556 ?
O3 C8 2.268(15) 2_656 ?
O4 T11 1.641(6) 9 ?
O4 CW2A 2.52(3) 14_556 ?
O4 CW2 2.89(8) 5_655 ?
O4 CW2 2.94(8) 14_446 ?
O5 T2 1.628(7) 5_544 ?
O5 T2 1.629(7) 15_446 ?
O5 C5A 2.520(9) 4_445 ?
O5 C5 2.520(9) 4_444 ?
O5 CW2B 2.52(4) 1_545 ?
O5 CW2A 2.73(3) . ?
C1 C1A 1.26(7) 1_556 ?
C1 O2 2.382(8) 3_665 ?
C1 O2 2.382(8) 2_655 ?
C1 W1 2.49(5) 1_556 ?
C1 W1 2.49(5) 3_666 ?
C1 W1 2.49(5) 2_656 ?
C1 C6 2.691(4) . ?
C1A C1 1.26(7) 1_554 ?
C1A W1 1.67(6) 3_665 ?
C1A W1 1.67(6) 2_655 ?
C1A W1 1.67(6) . ?
C1A C8 3.159(16) 3_665 ?
C1A C8 3.159(16) 2_655 ?
C1A C8 3.159(16) . ?
C1A CW2B 3.36(6) 9_554 ?
C1A CW2B 3.36(6) 7_544 ?
C1A CW2B 3.36(6) 8_654 ?
C5 C5A 0.642(8) 10_776 ?
C5 C5A 0.642(8) 1_556 ?
C5 O5 2.520(9) 15_556 ?
C5 O5 2.520(9) 9_665 ?
C5 O5 2.520(9) 14_566 ?
C5 O5 2.520(9) 8_655 ?
C5 O5 2.520(9) 13_666 ?
C5 O5 2.520(9) 7 ?
C5 T2 3.1586(19) 3_775 ?
C5 T2 3.1586(19) 12_557 ?
C5 T2 3.1586(19) 1_565 ?
C5 T2 3.1586(19) 11_677 ?
C5A C5 0.643(8) 1_554 ?
C5A C5A 1.285(15) 10_775 ?
C5A W3 2.30(7) 1_565 ?
C5A W3 2.30(7) 3_775 ?
C5A W3 2.30(7) 2_655 ?
C5A O5 2.519(9) 9_664 ?
C5A O5 2.520(9) 7_554 ?
C5A O5 2.520(9) 8_654 ?
C5A CW2A 3.60(3) 9_664 ?
C5A CW2A 3.60(3) 7_554 ?
C5A CW2A 3.60(3) 8_654 ?
C6 O2 2.646(10) 18_546 ?
C6 O2 2.646(10) 3_665 ?
C6 O2 2.646(10) 2_655 ?
C6 O2 2.646(10) 16_656 ?
C6 O2 2.646(10) 17_556 ?
C6 C1 2.692(4) 16_656 ?
C8 C8 1.47(3) 10_665 ?
C8 W1 1.71(5) . ?
C8 O3 2.170(16) 12_556 ?
C8 O3 2.268(15) 3_664 ?
C8 T11 3.065(15) 3_565 ?
C8 T1 3.068(15) 12_556 ?
C8 T1 3.131(14) 3_664 ?
C8 T11 3.133(14) 12_655 ?
C8 CW2B 3.33(5) 7_544 ?
C8 CW2B 3.34(5) 8_654 ?
CW2 CW2 1.11(13) 10_676 ?
CW2 W2B 1.31(8) 1_565 ?
CW2 W2B 1.45(8) 10_666 ?
CW2 CW2A 1.68(8) 10_666 ?
CW2 W2 1.70(8) 10_666 ?
CW2 W2 1.83(9) 1_565 ?
CW2 CW2A 1.84(9) 1_565 ?
CW2 CW2B 1.86(8) . ?
CW2 CW2B 2.84(8) 10_676 ?
CW2 W3 2.89(11) 17_565 ?
CW2 O4 2.89(8) 9_664 ?
CW2 O4 2.94(8) 15_456 ?
CW2A W2B 0.91(4) . ?
CW2A W2 1.59(4) . ?
CW2A CW2 1.68(8) 10_666 ?
CW2A CW2 1.84(9) 1_545 ?
CW2A W3 1.96(8) 5_545 ?
CW2A O1 2.28(3) 15_446 ?
CW2A CW2B 2.45(5) 1_545 ?
CW2A O4 2.52(3) 15_446 ?
CW2A W2B 2.82(5) 10_656 ?
CW2A T1 2.92(3) 15_446 ?
CW2A W2 2.95(4) 10_656 ?
CW2B W2B 1.90(6) 1_565 ?
CW2B CW2A 2.45(5) 1_565 ?
CW2B W2 2.47(5) 1_565 ?
CW2B O5 2.52(4) 1_565 ?
CW2B O1 2.60(5) 15_456 ?
CW2B O11 2.62(5) 5_665 ?
CW2B W1 2.69(6) 4_455 ?
CW2B W1 2.72(6) 6_565 ?
CW2B CW2 2.84(8) 10_676 ?
CW2B T2 2.98(4) 15_456 ?
CW2B T2 2.99(4) 5_554 ?
W1 C1 2.49(5) 1_554 ?
W1 CW2B 2.69(6) 7_544 ?
W1 CW2B 2.72(6) 8_654 ?
W2 W2B 0.93(4) . ?
W2 CW2 1.70(8) 10_666 ?
W2 CW2 1.83(9) 1_545 ?
W2 CW2B 2.47(5) 1_545 ?
W2 CW2A 2.95(4) 10_656 ?
W2B CW2 1.31(8) 1_545 ?
W2B CW2 1.45(8) 10_666 ?
W2B CW2B 1.90(6) 1_545 ?
W2B CW2A 2.82(5) 10_656 ?
W3 W3 1.54(12) 3_765 ?
W3 W3 1.54(12) 2_645 ?
W3 CW2A 1.96(8) 9_654 ?
W3 C5A 2.30(7) 1_545 ?
W3 CW2 2.89(11) 18_645 ?
W3 CW2A 3.12(9) 7_544 ?
 
loop_
 _geom_angle_atom_site_label_1
 _geom_angle_atom_site_label_2
 _geom_angle_atom_site_label_3
 _geom_angle
 _geom_angle_site_symmetry_1
 _geom_angle_site_symmetry_3
 _geom_angle_publ_flag
O1 T1 O3 109.3(4) . . ?
O1 T1 O4 108.9(4) . . ?
O3 T1 O4 111.3(3) . . ?
O1 T1 O2 112.6(5) . 3_665 ?
O3 T1 O2 106.5(4) . 3_665 ?
O4 T1 O2 108.2(4) . 3_665 ?
O1 T1 CW2A 50.7(6) . 14_556 ?
O3 T1 CW2A 135.6(7) . 14_556 ?
O4 T1 CW2A 59.2(6) . 14_556 ?
O2 T1 CW2A 117.7(7) 3_665 14_556 ?
O1 T1 C8 66.9(4) . 11_556 ?
O3 T1 C8 42.7(4) . 11_556 ?
O4 T1 C8 121.2(4) . 11_556 ?
O2 T1 C8 128.1(4) 3_665 11_556 ?
CW2A T1 C8 101.4(7) 14_556 11_556 ?
O1 T1 C8 71.7(4) . 2_656 ?
O3 T1 C8 44.2(3) . 2_656 ?
O4 T1 C8 147.4(4) . 2_656 ?
O2 T1 C8 100.9(4) 3_665 2_656 ?
CW2A T1 C8 118.7(6) 14_556 2_656 ?
C8 T1 C8 27.4(5) 11_556 2_656 ?
O1 T1 CW2B 40.9(8) . 14_446 ?
O3 T1 CW2B 94.7(8) . 14_446 ?
O4 T1 CW2B 80.0(7) . 14_446 ?
O2 T1 CW2B 151.8(8) 3_665 14_446 ?
CW2A T1 CW2B 42.7(9) 14_556 14_446 ?
C8 T1 CW2B 59.3(8) 11_556 14_446 ?
C8 T1 CW2B 81.3(8) 2_656 14_446 ?
O11 T11 O3 109.4(4) . 10_666 ?
O11 T11 O4 108.9(4) . 5_554 ?
O3 T11 O4 111.2(3) 10_666 5_554 ?
O11 T11 O2 112.6(4) . 11_566 ?
O3 T11 O2 106.5(4) 10_666 11_566 ?
O4 T11 O2 108.3(4) 5_554 11_566 ?
O11 T11 C8 66.9(4) . 2_665 ?
O3 T11 C8 42.8(4) 10_666 2_665 ?
O4 T11 C8 121.2(4) 5_554 2_665 ?
O2 T11 C8 128.1(4) 11_566 2_665 ?
O11 T11 C8 71.8(4) . 11_565 ?
O3 T11 C8 44.2(3) 10_666 11_565 ?
O4 T11 C8 147.3(4) 5_554 11_565 ?
O2 T11 C8 100.8(4) 11_566 11_565 ?
C8 T11 C8 27.4(5) 2_665 11_565 ?
O11 T11 CW2B 40.8(7) . 9_564 ?
O3 T11 CW2B 94.9(7) 10_666 9_564 ?
O4 T11 CW2B 80.0(7) 5_554 9_564 ?
O2 T11 CW2B 151.7(8) 11_566 9_564 ?
C8 T11 CW2B 59.4(7) 2_665 9_564 ?
C8 T11 CW2B 81.5(7) 11_565 9_564 ?
O1 T2 O11 112.7(4) . 1_546 ?
O1 T2 O5 111.9(4) . 9_655 ?
O11 T2 O5 107.7(4) 1_546 9_655 ?
O1 T2 O5 107.8(4) . 14_556 ?
O11 T2 O5 111.7(4) 1_546 14_556 ?
O5 T2 O5 104.8(6) 9_655 14_556 ?
O1 T2 CW2B 60.7(9) . 14_446 ?
O11 T2 CW2B 99.9(9) 1_546 14_446 ?
O5 T2 CW2B 151.7(9) 9_655 14_446 ?
O5 T2 CW2B 58.0(9) 14_556 14_446 ?
O1 T2 CW2B 99.9(9) . 9 ?
O11 T2 CW2B 61.0(9) 1_546 9 ?
O5 T2 CW2B 57.7(9) 9_655 9 ?
O5 T2 CW2B 151.6(9) 14_556 9 ?
CW2B T2 CW2B 146.9(13) 14_446 9 ?
O1 T2 CW2A 47.8(6) . 14_556 ?
O11 T2 CW2A 146.6(7) 1_546 14_556 ?
O5 T2 CW2A 105.2(7) 9_655 14_556 ?
O5 T2 CW2A 63.9(7) 14_556 14_556 ?
CW2B T2 CW2A 48.3(10) 14_446 14_556 ?
CW2B T2 CW2A 138.4(10) 9 14_556 ?
O1 T2 C5 123.7(3) . 1_545 ?
O11 T2 C5 123.6(3) 1_546 1_545 ?
O5 T2 C5 52.4(3) 9_655 1_545 ?
O5 T2 C5 52.4(3) 14_556 1_545 ?
CW2B T2 C5 106.7(9) 14_446 1_545 ?
CW2B T2 C5 106.4(9) 9 1_545 ?
CW2A T2 C5 81.6(5) 14_556 1_545 ?
T2 O1 T1 157.5(5) . . ?
T2 O1 CW2A 100.7(8) . 14_556 ?
T1 O1 CW2A 95.8(8) . 14_556 ?
T2 O1 CW2B 86.6(10) . 14_446 ?
T1 O1 CW2B 115.0(10) . 14_446 ?
CW2A O1 CW2B 60.0(13) 14_556 14_446 ?
T2 O11 T11 157.4(5) 1_564 . ?
T2 O11 CW2B 86.5(10) 1_564 9_564 ?
T11 O11 CW2B 115.2(10) . 9_564 ?
T1 O2 T11 138.1(5) 2_655 12_656 ?
T1 O2 C1 109.4(4) 2_655 . ?
T11 O2 C1 109.4(4) 12_656 . ?
T1 O2 C6 105.2(4) 2_655 . ?
T11 O2 C6 105.2(4) 12_656 . ?
C1 O2 C6 64.5(2) . . ?
T1 O3 T11 145.9(4) . 10_666 ?
T1 O3 C8 106.7(5) . 11_556 ?
T11 O3 C8 106.3(5) 10_666 11_556 ?
T1 O3 C8 105.6(5) . 2_656 ?
T11 O3 C8 105.5(5) 10_666 2_656 ?
C8 O3 C8 38.5(7) 11_556 2_656 ?
T1 O4 T11 138.1(4) . 9 ?
T1 O4 CW2A 86.7(7) . 14_556 ?
T11 O4 CW2A 129.8(7) 9 14_556 ?
T1 O4 CW2 118.0(15) . 5_655 ?
T11 O4 CW2 103.4(14) 9 5_655 ?
CW2A O4 CW2 35.4(17) 14_556 5_655 ?
T1 O4 CW2 103.6(14) . 14_446 ?
T11 O4 CW2 117.8(15) 9 14_446 ?
CW2A O4 CW2 38.5(17) 14_556 14_446 ?
CW2 O4 CW2 22(2) 5_655 14_446 ?
T2 O5 T2 151.6(6) 5_544 15_446 ?
T2 O5 C5A 99.8(4) 5_544 4_445 ?
T2 O5 C5A 99.7(4) 15_446 4_445 ?
T2 O5 C5 96.8(4) 5_544 4_444 ?
T2 O5 C5 96.8(4) 15_446 4_444 ?
C5A O5 C5 14.65(18) 4_445 4_444 ?
T2 O5 CW2B 89.3(11) 5_544 1_545 ?
T2 O5 CW2B 88.8(11) 15_446 1_545 ?
C5A O5 CW2B 140.2(11) 4_445 1_545 ?
C5 O5 CW2B 154.8(10) 4_444 1_545 ?
T2 O5 CW2A 117.9(8) 5_544 . ?
T2 O5 CW2A 83.7(7) 15_446 . ?
C5A O5 CW2A 86.6(7) 4_445 . ?
C5 O5 CW2A 100.6(7) 4_444 . ?
CW2B O5 CW2A 55.5(12) 1_545 . ?
C1A C1 O2 117.5(3) 1_556 3_665 ?
C1A C1 O2 117.5(3) 1_556 2_655 ?
O2 C1 O2 100.4(3) 3_665 2_655 ?
C1A C1 O2 117.5(3) 1_556 . ?
O2 C1 O2 100.4(3) 3_665 . ?
O2 C1 O2 100.4(3) 2_655 . ?
C1A C1 W1 37.2(12) 1_556 1_556 ?
O2 C1 W1 154.6(12) 3_665 1_556 ?
O2 C1 W1 95.9(11) 2_655 1_556 ?
O2 C1 W1 95.5(11) . 1_556 ?
C1A C1 W1 37.2(12) 1_556 3_666 ?
O2 C1 W1 95.5(11) 3_665 3_666 ?
O2 C1 W1 154.6(12) 2_655 3_666 ?
O2 C1 W1 95.9(12) . 3_666 ?
W1 C1 W1 63.1(19) 1_556 3_666 ?
C1A C1 W1 37.2(12) 1_556 2_656 ?
O2 C1 W1 95.9(11) 3_665 2_656 ?
O2 C1 W1 95.5(12) 2_655 2_656 ?
O2 C1 W1 154.6(12) . 2_656 ?
W1 C1 W1 63.1(19) 1_556 2_656 ?
W1 C1 W1 63.1(19) 3_666 2_656 ?
C1A C1 C6 180.0 1_556 . ?
O2 C1 C6 62.5(3) 3_665 . ?
O2 C1 C6 62.5(3) 2_655 . ?
O2 C1 C6 62.5(3) . . ?
W1 C1 C6 142.8(12) 1_556 . ?
W1 C1 C6 142.8(12) 3_666 . ?
W1 C1 C6 142.8(12) 2_656 . ?
C1 C1A W1 116(3) 1_554 3_665 ?
C1 C1A W1 116(3) 1_554 2_655 ?
W1 C1A W1 103(3) 3_665 2_655 ?
C1 C1A W1 116(3) 1_554 . ?
W1 C1A W1 103(3) 3_665 . ?
W1 C1A W1 103(3) 2_655 . ?
C1 C1A C8 94.7(13) 1_554 3_665 ?
W1 C1A C8 21.0(19) 3_665 3_665 ?
W1 C1A C8 115(2) 2_655 3_665 ?
W1 C1A C8 114(2) . 3_665 ?
C1 C1A C8 94.7(13) 1_554 2_655 ?
W1 C1A C8 114(2) 3_665 2_655 ?
W1 C1A C8 21.0(19) 2_655 2_655 ?
W1 C1A C8 115(2) . 2_655 ?
C8 C1A C8 119.3(4) 3_665 2_655 ?
C1 C1A C8 94.7(13) 1_554 . ?
W1 C1A C8 115(2) 3_665 . ?
W1 C1A C8 114(2) 2_655 . ?
W1 C1A C8 21.0(19) . . ?
C8 C1A C8 119.3(4) 3_665 . ?
C8 C1A C8 119.3(4) 2_655 . ?
C1 C1A CW2B 118.2(13) 1_554 9_554 ?
W1 C1A CW2B 52.4(19) 3_665 9_554 ?
W1 C1A CW2B 53.6(19) 2_655 9_554 ?
W1 C1A CW2B 126(4) . 9_554 ?
C8 C1A CW2B 61.3(9) 3_665 9_554 ?
C8 C1A CW2B 61.6(9) 2_655 9_554 ?
C8 C1A CW2B 147(2) . 9_554 ?
C1 C1A CW2B 118.2(13) 1_554 7_544 ?
W1 C1A CW2B 53.6(19) 3_665 7_544 ?
W1 C1A CW2B 126(4) 2_655 7_544 ?
W1 C1A CW2B 52.4(19) . 7_544 ?
C8 C1A CW2B 61.6(9) 3_665 7_544 ?
C8 C1A CW2B 147(2) 2_655 7_544 ?
C8 C1A CW2B 61.3(9) . 7_544 ?
CW2B C1A CW2B 99.4(16) 9_554 7_544 ?
C1 C1A CW2B 118.2(13) 1_554 8_654 ?
W1 C1A CW2B 126(4) 3_665 8_654 ?
W1 C1A CW2B 52.4(19) 2_655 8_654 ?
W1 C1A CW2B 53.6(19) . 8_654 ?
C8 C1A CW2B 147(2) 3_665 8_654 ?
C8 C1A CW2B 61.3(9) 2_655 8_654 ?
C8 C1A CW2B 61.6(9) . 8_654 ?
CW2B C1A CW2B 99.4(16) 9_554 8_654 ?
CW2B C1A CW2B 99.4(16) 7_544 8_654 ?
C5A C5 C5A 180.000(18) 10_776 1_556 ?
C5A C5 O5 82.66(19) 10_776 15_556 ?
C5A C5 O5 97.34(19) 1_556 15_556 ?
C5A C5 O5 97.34(19) 10_776 9_665 ?
C5A C5 O5 82.66(19) 1_556 9_665 ?
O5 C5 O5 180.0(4) 15_556 9_665 ?
C5A C5 O5 82.7(2) 10_776 14_566 ?
C5A C5 O5 97.3(2) 1_556 14_566 ?
O5 C5 O5 118.40(9) 15_556 14_566 ?
O5 C5 O5 61.60(9) 9_665 14_566 ?
C5A C5 O5 97.3(2) 10_776 8_655 ?
C5A C5 O5 82.7(2) 1_556 8_655 ?
O5 C5 O5 61.60(9) 15_556 8_655 ?
O5 C5 O5 118.40(9) 9_665 8_655 ?
O5 C5 O5 180.0 14_566 8_655 ?
C5A C5 O5 82.7(2) 10_776 13_666 ?
C5A C5 O5 97.3(2) 1_556 13_666 ?
O5 C5 O5 118.40(9) 15_556 13_666 ?
O5 C5 O5 61.60(9) 9_665 13_666 ?
O5 C5 O5 118.39(8) 14_566 13_666 ?
O5 C5 O5 61.61(9) 8_655 13_666 ?
C5A C5 O5 97.3(2) 10_776 7 ?
C5A C5 O5 82.7(2) 1_556 7 ?
O5 C5 O5 61.60(9) 15_556 7 ?
O5 C5 O5 118.40(9) 9_665 7 ?
O5 C5 O5 61.61(9) 14_566 7 ?
O5 C5 O5 118.39(8) 8_655 7 ?
O5 C5 O5 180.0 13_666 7 ?
C5A C5 T2 89.99(4) 10_776 3_775 ?
C5A C5 T2 90.01(4) 1_556 3_775 ?
O5 C5 T2 89.98(15) 15_556 3_775 ?
O5 C5 T2 90.02(15) 9_665 3_775 ?
O5 C5 T2 149.21(15) 14_566 3_775 ?
O5 C5 T2 30.79(15) 8_655 3_775 ?
O5 C5 T2 30.82(15) 13_666 3_775 ?
O5 C5 T2 149.18(15) 7 3_775 ?
C5A C5 T2 90.01(4) 10_776 12_557 ?
C5A C5 T2 89.99(4) 1_556 12_557 ?
O5 C5 T2 90.02(15) 15_556 12_557 ?
O5 C5 T2 89.98(15) 9_665 12_557 ?
O5 C5 T2 30.79(15) 14_566 12_557 ?
O5 C5 T2 149.21(15) 8_655 12_557 ?
O5 C5 T2 149.18(15) 13_666 12_557 ?
O5 C5 T2 30.82(15) 7 12_557 ?
T2 C5 T2 180.0 3_775 12_557 ?
C5A C5 T2 89.99(4) 10_776 1_565 ?
C5A C5 T2 90.01(4) 1_556 1_565 ?
O5 C5 T2 149.21(15) 15_556 1_565 ?
O5 C5 T2 30.79(15) 9_665 1_565 ?
O5 C5 T2 30.81(15) 14_566 1_565 ?
O5 C5 T2 149.19(15) 8_655 1_565 ?
O5 C5 T2 89.98(15) 13_666 1_565 ?
O5 C5 T2 90.02(15) 7 1_565 ?
T2 C5 T2 120.000(1) 3_775 1_565 ?
T2 C5 T2 60.000(1) 12_557 1_565 ?
C5A C5 T2 90.01(4) 10_776 11_677 ?
C5A C5 T2 89.99(4) 1_556 11_677 ?
O5 C5 T2 149.19(15) 15_556 11_677 ?
O5 C5 T2 30.81(15) 9_665 11_677 ?
O5 C5 T2 90.01(15) 14_566 11_677 ?
O5 C5 T2 89.99(15) 8_655 11_677 ?
O5 C5 T2 30.79(15) 13_666 11_677 ?
O5 C5 T2 149.21(15) 7 11_677 ?
T2 C5 T2 60.000(1) 3_775 11_677 ?
T2 C5 T2 120.000(1) 12_557 11_677 ?
T2 C5 T2 60.000(1) 1_565 11_677 ?
C5 C5A C5A 0.000(1) 1_554 10_775 ?
C5 C5A W3 157.3(17) 1_554 1_565 ?
C5A C5A W3 157.3(17) 10_775 1_565 ?
C5 C5A W3 157.3(18) 1_554 3_775 ?
C5A C5A W3 157.3(18) 10_775 3_775 ?
W3 C5A W3 39(3) 1_565 3_775 ?
C5 C5A W3 157.3(17) 1_554 2_655 ?
C5A C5A W3 157.3(17) 10_775 2_655 ?
W3 C5A W3 39(3) 1_565 2_655 ?
W3 C5A W3 39(3) 3_775 2_655 ?
C5 C5A O5 82.7(3) 1_554 9_664 ?
C5A C5A O5 82.7(3) 10_775 9_664 ?
W3 C5A O5 74.6(17) 1_565 9_664 ?
W3 C5A O5 108(2) 3_775 9_664 ?
W3 C5A O5 108(2) 2_655 9_664 ?
C5 C5A O5 82.7(3) 1_554 7_554 ?
C5A C5A O5 82.7(3) 10_775 7_554 ?
W3 C5A O5 108(2) 1_565 7_554 ?
W3 C5A O5 108(2) 3_775 7_554 ?
W3 C5A O5 74.6(17) 2_655 7_554 ?
O5 C5A O5 118.41(12) 9_664 7_554 ?
C5 C5A O5 82.7(3) 1_554 8_654 ?
C5A C5A O5 82.7(3) 10_775 8_654 ?
W3 C5A O5 108(2) 1_565 8_654 ?
W3 C5A O5 74.6(17) 3_775 8_654 ?
W3 C5A O5 108(2) 2_655 8_654 ?
O5 C5A O5 118.41(12) 9_664 8_654 ?
O5 C5A O5 118.40(11) 7_554 8_654 ?
C5 C5A CW2A 129.2(4) 1_554 9_664 ?
C5A C5A CW2A 129.2(4) 10_775 9_664 ?
W3 C5A CW2A 29.6(19) 1_565 9_664 ?
W3 C5A CW2A 59(2) 3_775 9_664 ?
W3 C5A CW2A 69(2) 2_655 9_664 ?
O5 C5A CW2A 49.1(5) 9_664 9_664 ?
O5 C5A CW2A 129.9(5) 7_554 9_664 ?
O5 C5A CW2A 104.7(6) 8_654 9_664 ?
C5 C5A CW2A 129.2(5) 1_554 7_554 ?
C5A C5A CW2A 129.2(4) 10_775 7_554 ?
W3 C5A CW2A 59(2) 1_565 7_554 ?
W3 C5A CW2A 69(2) 3_775 7_554 ?
W3 C5A CW2A 29.6(19) 2_655 7_554 ?
O5 C5A CW2A 104.7(6) 9_664 7_554 ?
O5 C5A CW2A 49.1(5) 7_554 7_554 ?
O5 C5A CW2A 129.9(5) 8_654 7_554 ?
CW2A C5A CW2A 84.2(6) 9_664 7_554 ?
C5 C5A CW2A 129.2(4) 1_554 8_654 ?
C5A C5A CW2A 129.2(4) 10_775 8_654 ?
W3 C5A CW2A 69(2) 1_565 8_654 ?
W3 C5A CW2A 29.6(19) 3_775 8_654 ?
W3 C5A CW2A 59(2) 2_655 8_654 ?
O5 C5A CW2A 129.9(5) 9_664 8_654 ?
O5 C5A CW2A 104.7(6) 7_554 8_654 ?
O5 C5A CW2A 49.1(5) 8_654 8_654 ?
CW2A C5A CW2A 84.2(6) 9_664 8_654 ?
CW2A C5A CW2A 84.2(6) 7_554 8_654 ?
O2 C6 O2 180.0 18_546 3_665 ?
O2 C6 O2 92.5(3) 18_546 2_655 ?
O2 C6 O2 87.5(3) 3_665 2_655 ?
O2 C6 O2 87.5(3) 18_546 16_656 ?
O2 C6 O2 92.5(3) 3_665 16_656 ?
O2 C6 O2 92.5(3) 2_655 16_656 ?
O2 C6 O2 87.5(3) 18_546 17_556 ?
O2 C6 O2 92.5(3) 3_665 17_556 ?
O2 C6 O2 180.0(3) 2_655 17_556 ?
O2 C6 O2 87.5(3) 16_656 17_556 ?
O2 C6 O2 92.5(3) 18_546 . ?
O2 C6 O2 87.5(3) 3_665 . ?
O2 C6 O2 87.5(3) 2_655 . ?
O2 C6 O2 180.0 16_656 . ?
O2 C6 O2 92.5(3) 17_556 . ?
O2 C6 C1 127.00(18) 18_546 . ?
O2 C6 C1 53.01(18) 3_665 . ?
O2 C6 C1 53.01(19) 2_655 . ?
O2 C6 C1 127.00(19) 16_656 . ?
O2 C6 C1 127.00(19) 17_556 . ?
O2 C6 C1 53.00(19) . . ?
O2 C6 C1 53.01(18) 18_546 16_656 ?
O2 C6 C1 126.99(18) 3_665 16_656 ?
O2 C6 C1 127.00(19) 2_655 16_656 ?
O2 C6 C1 53.00(19) 16_656 16_656 ?
O2 C6 C1 53.00(19) 17_556 16_656 ?
O2 C6 C1 127.00(19) . 16_656 ?
C1 C6 C1 180.0 . 16_656 ?
C8 C8 W1 168(2) 10_665 . ?
C8 C8 O3 74.3(11) 10_665 12_556 ?
W1 C8 O3 118.1(17) . 12_556 ?
C8 C8 O3 67.1(10) 10_665 3_664 ?
W1 C8 O3 100.4(17) . 3_664 ?
O3 C8 O3 141.5(7) 12_556 3_664 ?
C8 C8 T11 78.9(11) 10_665 3_565 ?
W1 C8 T11 112.0(17) . 3_565 ?
O3 C8 T11 30.9(3) 12_556 3_565 ?
O3 C8 T11 134.1(6) 3_664 3_565 ?
C8 C8 T1 78.7(11) 10_665 12_556 ?
W1 C8 T1 111.5(17) . 12_556 ?
O3 C8 T1 30.7(3) 12_556 12_556 ?
O3 C8 T1 134.1(6) 3_664 12_556 ?
T11 C8 T1 61.4(3) 3_565 12_556 ?
C8 C8 T1 73.9(11) 10_665 3_664 ?
W1 C8 T1 95.7(17) . 3_664 ?
O3 C8 T1 135.7(6) 12_556 3_664 ?
O3 C8 T1 30.2(2) 3_664 3_664 ?
T11 C8 T1 112.3(5) 3_565 3_664 ?
T1 C8 T1 152.6(5) 12_556 3_664 ?
C8 C8 T11 73.7(11) 10_665 12_655 ?
W1 C8 T11 95.2(17) . 12_655 ?
O3 C8 T11 135.5(6) 12_556 12_655 ?
O3 C8 T11 30.3(2) 3_664 12_655 ?
T11 C8 T11 152.6(5) 3_565 12_655 ?
T1 C8 T11 112.1(5) 12_556 12_655 ?
T1 C8 T11 60.0(3) 3_664 12_655 ?
C8 C8 C1A 147.1(18) 10_665 . ?
W1 C8 C1A 20(2) . . ?
O3 C8 C1A 138.6(14) 12_556 . ?
O3 C8 C1A 80.0(13) 3_664 . ?
T11 C8 C1A 128.2(11) 3_565 . ?
T1 C8 C1A 128.2(11) 12_556 . ?
T1 C8 C1A 77.8(11) 3_664 . ?
T11 C8 C1A 77.8(11) 12_655 . ?
C8 C8 CW2B 128.8(15) 10_665 7_544 ?
W1 C8 CW2B 53.6(18) . 7_544 ?
O3 C8 CW2B 93.1(9) 12_556 7_544 ?
O3 C8 CW2B 110.7(9) 3_664 7_544 ?
T11 C8 CW2B 114.6(9) 3_565 7_544 ?
T1 C8 CW2B 68.3(8) 12_556 7_544 ?
T1 C8 CW2B 130.9(9) 3_664 7_544 ?
T11 C8 CW2B 83.5(8) 12_655 7_544 ?
C1A C8 CW2B 62.4(10) . 7_544 ?
C8 C8 CW2B 129.2(15) 10_665 8_654 ?
W1 C8 CW2B 54.2(17) . 8_654 ?
O3 C8 CW2B 93.6(9) 12_556 8_654 ?
O3 C8 CW2B 110.4(9) 3_664 8_654 ?
T11 C8 CW2B 68.6(8) 3_565 8_654 ?
T1 C8 CW2B 114.8(9) 12_556 8_654 ?
T1 C8 CW2B 83.4(8) 3_664 8_654 ?
T11 C8 CW2B 130.8(9) 12_655 8_654 ?
C1A C8 CW2B 62.2(10) . 8_654 ?
CW2B C8 CW2B 100.5(15) 7_544 8_654 ?
CW2 CW2 W2B 73(8) 10_676 1_565 ?
CW2 CW2 W2B 60(7) 10_676 10_666 ?
W2B CW2 W2B 133(5) 1_565 10_666 ?
CW2 CW2 CW2A 80(8) 10_676 10_666 ?
W2B CW2 CW2A 142(6) 1_565 10_666 ?
W2B CW2 CW2A 33(3) 10_666 10_666 ?
CW2 CW2 W2 78(8) 10_676 10_666 ?
W2B CW2 W2 139(6) 1_565 10_666 ?
W2B CW2 W2 33(3) 10_666 10_666 ?
CW2A CW2 W2 56(3) 10_666 10_666 ?
CW2 CW2 W2 66(8) 10_676 1_565 ?
W2B CW2 W2 29(3) 1_565 1_565 ?
W2B CW2 W2 118(4) 10_666 1_565 ?
CW2A CW2 W2 114(4) 10_666 1_565 ?
W2 CW2 W2 144(4) 10_666 1_565 ?
CW2 CW2 CW2A 64(8) 10_676 1_565 ?
W2B CW2 CW2A 27(3) 1_565 1_565 ?
W2B CW2 CW2A 118(4) 10_666 1_565 ?
CW2A CW2 CW2A 144(4) 10_666 1_565 ?
W2 CW2 CW2A 113(4) 10_666 1_565 ?
W2 CW2 CW2A 51(3) 1_565 1_565 ?
CW2 CW2 CW2B 144(10) 10_676 . ?
W2B CW2 CW2B 71(4) 1_565 . ?
W2B CW2 CW2B 156(6) 10_666 . ?
CW2A CW2 CW2B 132(5) 10_666 . ?
W2 CW2 CW2B 130(5) 10_666 . ?
W2 CW2 CW2B 84(4) 1_565 . ?
CW2A CW2 CW2B 83(4) 1_565 . ?
CW2 CW2 CW2B 23(7) 10_676 10_676 ?
W2B CW2 CW2B 96(4) 1_565 10_676 ?
W2B CW2 CW2B 37(3) 10_666 10_676 ?
CW2A CW2 CW2B 59(2) 10_666 10_676 ?
W2 CW2 CW2B 60(2) 10_666 10_676 ?
W2 CW2 CW2B 85(3) 1_565 10_676 ?
CW2A CW2 CW2B 85(3) 1_565 10_676 ?
CW2B CW2 CW2B 167(4) . 10_676 ?
CW2 CW2 W3 108(9) 10_676 17_565 ?
W2B CW2 W3 177(6) 1_565 17_565 ?
W2B CW2 W3 48(4) 10_666 17_565 ?
CW2A CW2 W3 41(3) 10_666 17_565 ?
W2 CW2 W3 40(3) 10_666 17_565 ?
W2 CW2 W3 154(4) 1_565 17_565 ?
CW2A CW2 W3 151(4) 1_565 17_565 ?
CW2B CW2 W3 107(3) . 17_565 ?
CW2B CW2 W3 86(3) 10_676 17_565 ?
CW2 CW2 O4 82(8) 10_676 9_664 ?
W2B CW2 O4 89(4) 1_565 9_664 ?
W2B CW2 O4 84(4) 10_666 9_664 ?
CW2A CW2 O4 60(3) 10_666 9_664 ?
W2 CW2 O4 115(4) 10_666 9_664 ?
W2 CW2 O4 61(2) 1_565 9_664 ?
CW2A CW2 O4 112(3) 1_565 9_664 ?
CW2B CW2 O4 100(3) . 9_664 ?
CW2B CW2 O4 80(2) 10_676 9_664 ?
W3 CW2 O4 94(3) 17_565 9_664 ?
CW2 CW2 O4 77(8) 10_676 15_456 ?
W2B CW2 O4 85(4) 1_565 15_456 ?
W2B CW2 O4 85(4) 10_666 15_456 ?
CW2A CW2 O4 115(4) 10_666 15_456 ?
W2 CW2 O4 60(2) 10_666 15_456 ?
W2 CW2 O4 109(3) 1_565 15_456 ?
CW2A CW2 O4 58(2) 1_565 15_456 ?
CW2B CW2 O4 98(3) . 15_456 ?
CW2B CW2 O4 80(2) 10_676 15_456 ?
W3 CW2 O4 93(3) 17_565 15_456 ?
O4 CW2 O4 158(2) 9_664 15_456 ?
W2B CW2A W2 30(3) . . ?
W2B CW2A CW2 59(4) . 10_666 ?
W2 CW2A CW2 62(3) . 10_666 ?
W2B CW2A CW2 41(4) . 1_545 ?
W2 CW2A CW2 64(3) . 1_545 ?
CW2 CW2A CW2 36(4) 10_666 1_545 ?
W2B CW2A W3 93(4) . 5_545 ?
W2 CW2A W3 65(3) . 5_545 ?
CW2 CW2A W3 104(4) 10_666 5_545 ?
CW2 CW2A W3 126(4) 1_545 5_545 ?
W2B CW2A O1 109(3) . 15_446 ?
W2 CW2A O1 129.7(19) . 15_446 ?
CW2 CW2A O1 136(3) 10_666 15_446 ?
CW2 CW2A O1 104(2) 1_545 15_446 ?
W3 CW2A O1 119(3) 5_545 15_446 ?
W2B CW2A CW2B 43(3) . 1_545 ?
W2 CW2A CW2B 71.6(19) . 1_545 ?
CW2 CW2A CW2B 84(3) 10_666 1_545 ?
CW2 CW2A CW2B 49(2) 1_545 1_545 ?
W3 CW2A CW2B 123(3) 5_545 1_545 ?
O1 CW2A CW2B 66.6(13) 15_446 1_545 ?
W2B CW2A O4 123(4) . 15_446 ?
W2 CW2A O4 145.1(19) . 15_446 ?
CW2 CW2A O4 85(3) 10_666 15_446 ?
CW2 CW2A O4 83(3) 1_545 15_446 ?
W3 CW2A O4 140(3) 5_545 15_446 ?
O1 CW2A O4 67.0(8) 15_446 15_446 ?
CW2B CW2A O4 95.7(14) 1_545 15_446 ?
W2B CW2A O5 70(3) . . ?
W2 CW2A O5 72.6(14) . . ?
CW2 CW2A O5 129(3) 10_666 . ?
CW2 CW2A O5 102(3) 1_545 . ?
W3 CW2A O5 75(2) 5_545 . ?
O1 CW2A O5 62.2(7) 15_446 . ?
CW2B CW2A O5 58.0(12) 1_545 . ?
O4 CW2A O5 128.7(11) 15_446 . ?
W2B CW2A W2B 62(3) . 10_656 ?
W2 CW2A W2B 73.3(19) . 10_656 ?
CW2 CW2A W2B 17(3) 10_666 10_656 ?
CW2 CW2A W2B 27(2) 1_545 10_656 ?
W3 CW2A W2B 121(3) 5_545 10_656 ?
O1 CW2A W2B 119.2(13) 15_446 10_656 ?
CW2B CW2A W2B 75.3(16) 1_545 10_656 ?
O4 CW2A W2B 72.0(11) 15_446 10_656 ?
O5 CW2A W2B 128.6(18) . 10_656 ?
W2B CW2A T1 125(4) . 15_446 ?
W2 CW2A T1 155.0(19) . 15_446 ?
CW2 CW2A T1 115(3) 10_666 15_446 ?
CW2 CW2A T1 99(3) 1_545 15_446 ?
W3 CW2A T1 135(3) 5_545 15_446 ?
O1 CW2A T1 33.4(4) 15_446 15_446 ?
CW2B CW2A T1 83.5(13) 1_545 15_446 ?
O4 CW2A T1 34.0(4) 15_446 15_446 ?
O5 CW2A T1 95.7(8) . 15_446 ?
W2B CW2A T1 99.4(12) 10_656 15_446 ?
W2B CW2A W2 73(3) . 10_656 ?
W2 CW2A W2 89.9(17) . 10_656 ?
CW2 CW2A W2 34(3) 10_666 10_656 ?
CW2 CW2A W2 32(2) 1_545 10_656 ?
W3 CW2A W2 138(3) 5_545 10_656 ?
O1 CW2A W2 102.7(11) 15_446 10_656 ?
CW2B CW2A W2 72.8(13) 1_545 10_656 ?
O4 CW2A W2 55.2(8) 15_446 10_656 ?
O5 CW2A W2 130.6(12) . 10_656 ?
W2B CW2A W2 18.3(9) 10_656 10_656 ?
T1 CW2A W2 81.1(9) 15_446 10_656 ?
CW2 CW2B W2B 41(3) . 1_565 ?
CW2 CW2B CW2A 48(3) . 1_565 ?
W2B CW2B CW2A 19.1(15) 1_565 1_565 ?
CW2 CW2B W2 47(3) . 1_565 ?
W2B CW2B W2 19.5(15) 1_565 1_565 ?
CW2A CW2B W2 37.7(12) 1_565 1_565 ?
CW2 CW2B O5 110(3) . 1_565 ?
W2B CW2B O5 69.0(18) 1_565 1_565 ?
CW2A CW2B O5 66.5(13) 1_565 1_565 ?
W2 CW2B O5 66.0(13) 1_565 1_565 ?
CW2 CW2B O1 93(3) . 15_456 ?
W2B CW2B O1 72(2) 1_565 15_456 ?
CW2A CW2B O1 53.4(11) 1_565 15_456 ?
W2 CW2B O1 87.7(16) 1_565 15_456 ?
O5 CW2B O1 61.4(10) 1_565 15_456 ?
CW2 CW2B O11 91(3) . 5_665 ?
W2B CW2B O11 73(2) 1_565 5_665 ?
CW2A CW2B O11 88.4(16) 1_565 5_665 ?
W2 CW2B O11 53.8(11) 1_565 5_665 ?
O5 CW2B O11 61.1(10) 1_565 5_665 ?
O1 CW2B O11 119.9(17) 15_456 5_665 ?
CW2 CW2B W1 120(3) . 4_455 ?
W2B CW2B W1 148(3) 1_565 4_455 ?
CW2A CW2B W1 131(2) 1_565 4_455 ?
W2 CW2B W1 166(2) 1_565 4_455 ?
O5 CW2B W1 121(2) 1_565 4_455 ?
O1 CW2B W1 86.4(17) 15_456 4_455 ?
O11 CW2B W1 139(2) 5_665 4_455 ?
CW2 CW2B W1 119(3) . 6_565 ?
W2B CW2B W1 148(3) 1_565 6_565 ?
CW2A CW2B W1 166(2) 1_565 6_565 ?
W2 CW2B W1 131(2) 1_565 6_565 ?
O5 CW2B W1 121.0(19) 1_565 6_565 ?
O1 CW2B W1 140(2) 15_456 6_565 ?
O11 CW2B W1 85.8(17) 5_665 6_565 ?
W1 CW2B W1 57(2) 4_455 6_565 ?
CW2 CW2B CW2 13(4) . 10_676 ?
W2B CW2B CW2 27(2) 1_565 10_676 ?
CW2A CW2B CW2 36.1(18) 1_565 10_676 ?
W2 CW2B CW2 36.5(18) 1_565 10_676 ?
O5 CW2B CW2 96(2) 1_565 10_676 ?
O1 CW2B CW2 85(2) 15_456 10_676 ?
O11 CW2B CW2 85(2) 5_665 10_676 ?
W1 CW2B CW2 130(3) 4_455 10_676 ?
W1 CW2B CW2 130(3) 6_565 10_676 ?
CW2 CW2B T2 115(3) . 15_456 ?
W2B CW2B T2 79.7(19) 1_565 15_456 ?
CW2A CW2B T2 66.8(12) 1_565 15_456 ?
W2 CW2B T2 86.7(14) 1_565 15_456 ?
O5 CW2B T2 33.2(6) 1_565 15_456 ?
O1 CW2B T2 32.6(5) 15_456 15_456 ?
O11 CW2B T2 94.2(13) 5_665 15_456 ?
W1 CW2B T2 95.0(17) 4_455 15_456 ?
W1 CW2B T2 126.4(18) 6_565 15_456 ?
CW2 CW2B T2 103(2) 10_676 15_456 ?
CW2 CW2B T2 113(3) . 5_554 ?
W2B CW2B T2 80.1(19) 1_565 5_554 ?
CW2A CW2B T2 87.3(15) 1_565 5_554 ?
W2 CW2B T2 66.7(12) 1_565 5_554 ?
O5 CW2B T2 33.0(6) 1_565 5_554 ?
O1 CW2B T2 94.3(13) 15_456 5_554 ?
O11 CW2B T2 32.5(5) 5_665 5_554 ?
W1 CW2B T2 126.2(19) 4_455 5_554 ?
W1 CW2B T2 94.6(17) 6_565 5_554 ?
CW2 CW2B T2 103(2) 10_676 5_554 ?
T2 CW2B T2 64.0(9) 15_456 5_554 ?
C1A W1 C8 139(4) . . ?
C1A W1 C1 27(2) . 1_554 ?
C8 W1 C1 111(2) . 1_554 ?
C1A W1 CW2B 98(2) . 7_544 ?
C8 W1 CW2B 96(2) . 7_544 ?
C1 W1 CW2B 105.0(19) 1_554 7_544 ?
C1A W1 CW2B 97(2) . 8_654 ?
C8 W1 CW2B 95(2) . 8_654 ?
C1 W1 CW2B 104.0(19) 1_554 8_654 ?
CW2B W1 CW2B 143(3) 7_544 8_654 ?
W2B W2 CW2A 29(3) . . ?
W2B W2 CW2 58(4) . 10_666 ?
CW2A W2 CW2 61(3) . 10_666 ?
W2B W2 CW2 43(4) . 1_545 ?
CW2A W2 CW2 65(3) . 1_545 ?
CW2 W2 CW2 36(4) 10_666 1_545 ?
W2B W2 CW2B 43(3) . 1_545 ?
CW2A W2 CW2B 70.7(19) . 1_545 ?
CW2 W2 CW2B 84(3) 10_666 1_545 ?
CW2 W2 CW2B 49(2) 1_545 1_545 ?
W2B W2 CW2A 73(3) . 10_656 ?
CW2A W2 CW2A 90.1(17) . 10_656 ?
CW2 W2 CW2A 35(3) 10_666 10_656 ?
CW2 W2 CW2A 31(3) 1_545 10_656 ?
CW2B W2 CW2A 72.9(13) 1_545 10_656 ?
CW2A W2B W2 120(5) . . ?
CW2A W2B CW2 112(6) . 1_545 ?
W2 W2B CW2 109(5) . 1_545 ?
CW2A W2B CW2 88(4) . 10_666 ?
W2 W2B CW2 89(4) . 10_666 ?
CW2 W2B CW2 47(5) 1_545 10_666 ?
CW2A W2B CW2B 117(4) . 1_545 ?
W2 W2B CW2B 117(4) . 1_545 ?
CW2 W2B CW2B 68(4) 1_545 1_545 ?
CW2 W2B CW2B 115(4) 10_666 1_545 ?
CW2A W2B CW2A 118(3) . 10_656 ?
W2 W2B CW2A 88(3) . 10_656 ?
CW2 W2B CW2A 22(3) 1_545 10_656 ?
CW2 W2B CW2A 35(3) 10_666 10_656 ?
CW2B W2B CW2A 84(2) 1_545 10_656 ?
W3 W3 W3 59.998(5) 3_765 2_645 ?
W3 W3 CW2A 125(9) 3_765 9_654 ?
W3 W3 CW2A 173(7) 2_645 9_654 ?
W3 W3 C5A 70.5(15) 3_765 1_545 ?
W3 W3 C5A 70.5(15) 2_645 1_545 ?
CW2A W3 C5A 115(4) 9_654 1_545 ?
W3 W3 CW2 138(6) 3_765 18_645 ?
W3 W3 CW2 139(5) 2_645 18_645 ?
CW2A W3 CW2 34(2) 9_654 18_645 ?
C5A W3 CW2 143(3) 1_545 18_645 ?
W3 W3 CW2A 91(5) 3_765 7_544 ?
W3 W3 CW2A 31(5) 2_645 7_544 ?
CW2A W3 CW2A 143(4) 9_654 7_544 ?
C5A W3 CW2A 82(2) 1_545 7_544 ?
CW2 W3 CW2A 114(3) 18_645 7_544 ?
 
_refine_diff_density_max    0.823
_refine_diff_density_min   -1.065
_refine_diff_density_rms    0.142

_shelxl_version_number 2014-1

_shelx_res_file
;
TITL LV150_R1 in R-3
CELL 0.71073  13.14510  13.14510  23.16730  90.0000  90.0000 120.0000
ZERR    3.00   0.00057   0.00057   0.00130   0.0000   0.0000   0.0000
LATT  3
SYMM -Y, X-Y, Z
SYMM -X+Y, -X, Z
SFAC Ca Cd O Si
UNIT 2.79 5.78 122.19 54
TEMP 150.000
BOND
FMAP 2
acta
LIST 4
L.S. 10
twin -1 0 0 0 -1 0 0 0 1
PLAN 20

WGHT    0.087200   64.224983
BASF   0.10822
FVAR       0.05538
MOLE 1
T1    4    0.667094    0.095957    0.899473    11.00000    0.02971    0.03804 =
         0.03435    0.00459   -0.00132    0.01698
T11   4    0.571141    0.904179    0.100567    11.00000    0.03446    0.03736 =
         0.03457    0.00415    0.00507    0.02124
T2    4    0.759795    0.000161    0.999973    11.00000    0.02551    0.02752 =
         0.03565    0.00498    0.00240    0.01360
O1    3    0.703652    0.023753    0.943397    11.00000    0.08571    0.08436 =
         0.05281    0.01243   -0.00980    0.05902
O11   3    0.680208    0.976590    0.056668    11.00000    0.05054    0.08199 =
         0.05401    0.00798    0.02136    0.02496
O2    3    0.759479    0.518961    0.902056    11.00000    0.04661    0.08288 =
         0.12928    0.02802    0.01136    0.04050
O3    3    0.537907    0.075258    0.917495    11.00000    0.04146    0.07845 =
         0.05173    0.01804    0.00999    0.03768
O4    3    0.666931    0.051232    0.833399    11.00000    0.05603    0.06009 =
         0.03959    0.00348    0.00400    0.02877
O5    3    0.556845    0.113810    0.347220    11.00000    0.05082    0.11587 =
         0.09845   -0.02455   -0.01113    0.05790
rem Extraframework
C1    2    0.666667    0.333333    0.949506     0.12704    0.05595    0.05595 =
         0.09316    0.00000    0.00000    0.02797
C1A   2    0.666667    0.333333    0.003763     0.01201    0.11045
C5    2    1.000000    1.000000    1.000000     0.02051    0.03119
C5A   2    1.000000    1.000000    0.027735     0.05941    0.03371
C6    2    0.666667    0.333333    0.833333     0.05317    0.02951
C8    2    0.528264    0.471464    0.014961     0.04926    0.05412
CW2   1    0.483679    0.963531    0.484175     0.06677    0.14461
CW2A  1    0.487522    0.098824    0.459477     0.05613    0.03391
CW2B  1    0.462534    0.926817    0.405780     0.03216   10.03000
W1    3    0.601642    0.400195    0.034999     0.24081    0.12178
W2    3    0.609482    0.100792    0.459437     0.14330    0.01585
W2B   3    0.528755    0.061088    0.454589     0.22966    0.07519
W3    3    0.960744    0.038856    0.119409     0.17329   10.15000
HKLF 4

REM  LV150_R1 in R-3
REM R1 =  0.0798 for    1169 Fo > 4sig(Fo)  and  0.0973 for all    1484 data
REM    135 parameters refined using      0 restraints

END

WGHT      0.0872     64.3956

REM Highest difference peak  0.823,  deepest hole -1.065,  1-sigma level  0.142
Q1    1   0.4626  0.9200  0.3245  11.00000  0.05    0.58
Q2    1   0.5000  0.5000  0.0000  10.50000  0.05    0.53
Q3    1   0.5712  0.9008  0.4201  11.00000  0.05    0.51
Q4    1   0.6699 -0.0031  0.9828  11.00000  0.05    0.49
Q5    1   0.3295  0.8984  0.4195  11.00000  0.05    0.47
Q6    1   0.5352  0.3138  0.0343  11.00000  0.05    0.47
Q7    1   0.5556  0.1092  0.4478  11.00000  0.05    0.46
Q8    1   1.0000  1.0000  0.0532  10.33333  0.05    0.46
Q9    1   0.6633  0.1040  0.8204  11.00000  0.05    0.45
Q10   1   0.4351  0.1058  0.4228  11.00000  0.05    0.43
Q11   1   0.7178  0.4737  0.0385  11.00000  0.05    0.43
Q12   1   0.6618  0.0918  0.4210  11.00000  0.05    0.42
Q13   1   0.5570  0.0744  0.3201  11.00000  0.05    0.41
Q14   1   0.6440 -0.0012  0.9643  11.00000  0.05    0.38
Q15   1   0.5746  0.1515  0.9169  11.00000  0.05    0.37
Q16   1   0.7940  0.5867  0.9342  11.00000  0.05    0.36
Q17   1   0.6469  0.9957  0.0354  11.00000  0.05    0.36
Q18   1   0.4569 -0.0955  0.8600  11.00000  0.05    0.36
Q19   1   0.6667  0.3333  0.1103  10.33333  0.05    0.34
Q20   1   0.7999  0.6041  0.9072  11.00000  0.05    0.34
;
_shelx_res_checksum   51893

_shelx_hkl_file
;
   1   1   0  104.54    5.88
   1   1   0   91.64    5.82
  -2   1   0   94.75    5.45
   1  -2   0   95.96    5.78
  -2   1   0  104.23    5.93
   1  -2   0   95.24    5.76
   2  -1   0   90.67    5.76
  -1   2   0   97.71    5.79
   2  -1   0  104.41    5.93
  -1   2   0   92.39    5.75
  -1   2   0  106.83    5.50
   0  -3   0  412.96   23.92
  -3   3   0  450.98   23.32
   3   0   0  442.09   23.39
  -3   3   0  390.40   23.96
  -3   3   0  409.41   23.79
   0  -3   0  410.65   23.95
   3   0   0  434.97   23.98
  -3   3   0  397.15   23.88
   3   0   0  428.17   24.60
  -3   0   0  424.04   24.13
  -3   0   0  434.58   24.02
   0   3   0  426.44   23.44
   3  -3   0  417.81   24.01
   3  -3   0  420.38   23.85
   3  -3   0  400.24   23.81
   0   3   0  424.09   23.99
   2  -4   0    9.88    1.26
  -4   2   0   11.37    0.73
   2   2   0   13.64    1.55
   2   2   0   12.27    0.86
  -4   2   0   12.91    1.46
  -4   2   0   10.45    1.48
   2  -4   0   12.29    1.45
   4  -2   0   11.48    1.56
  -2   4   0   10.26    1.34
  -2  -2   0   10.52    1.41
  -2  -2   0   12.33    1.60
  -2   4   0   12.06    0.81
   4  -2   0   12.30    0.73
   4  -2   0   12.61    1.43
  -5   1   0  197.30   12.11
  -5   1   0  201.74   12.41
   1   4   0  199.41   12.21
   4  -5   0  206.27   12.21
   4  -5   0  200.97   11.98
   1   4   0  189.69   11.37
  -4   5   0  212.68   11.24
  -1  -4   0  185.00   12.17
  -4   5   0  212.43   12.28
   5  -1   0  202.94   11.26
  -4   5   0  194.55   11.92
   5  -1   0  212.69   12.24
  -1  -4   0  187.88   12.11
  -4   5   0  205.85   12.09
   1  -5   0  182.46   12.06
   4   1   0  217.16   11.31
  -5   4   0  192.71   12.23
  -5   4   0  191.82   12.04
  -5   4   0  193.68   11.84
   1  -5   0  208.87   12.10
   4   1   0  205.61   12.18
  -4  -1   0  205.19   12.28
   5  -4   0  190.47   11.93
  -4  -1   0  201.21   12.15
  -1   5   0  206.39   11.33
  -1   5   0  195.62   12.09
   5  -4   0  200.35   12.24
  -6   3   0  260.81   15.58
   3  -6   0  238.23   15.10
  -6   3   0  262.39   14.16
   3   3   0  257.56   14.39
   3   3   0  268.90   15.42
  -6   3   0  259.94   15.22
   3  -6   0  236.49   15.08
  -3  -3   0  267.06   15.43
  -3  -3   0  237.65   15.26
  -3   6   0  256.99   14.29
   6  -3   0  253.02   14.16
  -3   6   0  249.40   15.15
   6  -3   0  254.56   15.17
  -6   6   0    3.59    0.33
  -6   6   0    4.58    1.11
  -6   6   0    5.32    1.23
   6   0   0    5.69    0.57
   0  -6   0    2.70    0.95
   0  -6   0    1.55    0.76
   6  -6   0    2.87    1.07
  -6   0   0    5.65    1.26
   0   6   0    2.39    0.49
  -6   0   0    5.02    1.28
  -7   2   0   35.76    3.27
   2   5   0   43.44    2.57
   5  -7   0   39.16    3.26
  -5   7   0   29.87    3.08
  -2  -5   0   38.51    3.47
   7  -2   0   38.75    2.34
  -5   7   0   40.58    2.36
   2  -7   0   41.72    3.57
  -7   5   0   42.12    3.54
   5   2   0   40.93    2.68
  -7   5   0   43.41    3.72
   2  -7   0   38.67    3.51
  -5  -2   0   39.71    3.58
  -5  -2   0   42.85    3.81
  -2   7   0   44.90    2.72
   7  -5   0   48.14    3.93
   7  -8   0   73.19    5.29
  -8   1   0   70.76    5.89
  -8   1   0   68.39    5.49
   1   7   0   68.73    4.44
  -7   8   0   72.49    5.45
  -1  -7   0   70.59    5.60
  -7   8   0   72.36    4.15
  -7   8   0   76.05    5.81
  -1  -7   0   77.93    5.75
   8  -1   0   70.88    4.26
  -8   4   0  686.78   38.22
   4  -8   0  662.16   37.71
   4  -8   0  632.38   37.59
   4   4   0  683.86   36.59
  -8   4   0  606.16   37.62
  -4   8   0  639.11   37.79
  -4  -4   0  646.90   37.94
  -4  -4   0  646.27   37.85
  -4   8   0  672.53   36.46
   8  -4   0  655.33   36.27
  -8   7   0   71.32    5.96
   7   1   0   79.60    4.61
   1  -8   0   81.19    5.98
  -8   7   0   74.33    5.74
   1  -8   0   72.39    5.82
   8  -7   0   80.49    6.12
  -7  -1   0   73.69    5.83
  -7  -1   0   75.48    6.08
  -1   8   0   76.00    4.69
  -9   3   0    2.08    1.01
  -9   3   0    3.78    1.48
   3   6   0    2.51    0.56
   6  -9   0    1.96    0.90
  -6   9   0    2.69    1.03
   9  -3   0    2.75    0.38
  -6   9   0    2.60    0.42
  -3  -6   0    2.58    1.14
  -3  -6   0    3.72    1.34
  -6   9   0    1.08    1.06
   3  -9   0    0.89    0.79
  -9   6   0    2.63    1.08
   6   3   0    2.29    0.51
   3  -9   0    2.45    1.07
  -9   6   0    2.28    1.10
  -6  -3   0    2.24    1.03
  -3   9   0    2.42    0.52
  -6  -3   0    1.89    0.97
  -9   9   0  264.86   18.22
   9   0   0  305.41   16.76
   0  -9   0  302.19   18.62
   0  -9   0  288.01   18.56
   0   9   0  283.47   16.93
  -9   0   0  300.77   18.53
  -9   0   0  332.82   19.22
   8 -10   0    4.35    1.24
 -10   2   0    5.53    1.61
   2   8   0    4.78    0.81
 -10   2   0    5.24    1.78
  -8  10   0    2.27    1.04
  -8  10   0   10.22    1.02
  -2  -8   0    3.14    1.29
  10  -2   0    4.82    0.60
  -2  -8   0    6.21    1.62
   5 -10   0   47.03    4.39
 -10   5   0   56.08    5.06
   5   5   0   52.20    3.41
   5 -10   0   50.58    4.43
 -10   5   0   53.69    4.64
  -5  -5   0   53.58    4.73
  -5  -5   0   57.53    4.92
  -5  10   0   51.40    3.29
   2 -10   0    4.75    1.57
 -10   8   0    5.83    1.60
   8   2   0    5.58    0.74
   2 -10   0    5.62    1.52
  -8  -2   0    5.41    1.66
  -2  10   0    7.36    0.96
  -8  -2   0    5.51    1.54
 -11   1   0    1.70    1.16
   1  10   0    1.68    0.56
  -1 -10   0    4.12    1.71
  -1 -10   0    1.60    1.11
 -10  11   0    1.80    1.27
  11  -1   0    2.45    0.51
   7 -11   0    4.59    1.48
 -11   4   0    2.95    1.16
   4   7   0    4.56    0.82
  -7  11   0    5.44    1.57
  -4  -7   0    3.09    1.39
  -7  11   0    6.37    0.72
  -4  -7   0    1.49    1.15
   4 -11   0    4.49    1.51
   4 -11   0    5.08    1.54
 -11   7   0    3.93    1.47
   7   4   0    5.42    0.81
  -4  11   0    4.76    0.78
  -7  -4   0    2.18    1.30
  -7  -4   0    6.36    1.82
   1 -11   0    1.56    1.10
   1 -11   0    1.43    1.15
  10   1   0    2.15    0.51
 -11  10   0    1.08    1.11
 -10  -1   0    3.45    1.63
 -10  -1   0    0.38    0.96
  -1  11   0    1.75    0.63
 -12   3   0   47.70    4.55
   9 -12   0   41.88    4.13
   3   9   0   41.95    3.00
  -3  -9   0   37.47    4.77
  -9  12   0   35.59    4.41
  -3  -9   0   41.44    4.96
   6 -12   0    0.72    0.92
   6   6   0    2.05    0.60
 -12   6   0    0.49    1.07
   6 -12   0    1.72    0.99
  -6  12   0    2.12    0.52
  -6  -6   0    1.96    1.21
  -6  -6   0    2.29    1.35
   9   3   0   48.92    3.15
   3 -12   0   44.01    5.15
   3 -12   0   40.42    4.87
 -12   9   0   52.38    4.84
  -9  -3   0   53.15    6.16
  -9  -3   0   48.33    5.41
  -3  12   0   41.94    3.15
 -12  12   0   80.92    7.20
  12   0   0   89.17    5.25
   0 -12   0   86.17    7.47
   0  12   0   80.33    5.51
 -12   0   0   89.43    7.37
 -13   2   0    0.68    1.29
   2  11   0    1.39    0.63
  -2 -11   0    0.45    1.18
 -11  13   0    2.28    1.53
   8 -13   0   75.76    6.29
 -13   5   0   77.83    6.54
   5   8   0   69.48    4.82
  -5  -8   0   80.85    6.90
  -5  -8   0   73.45    6.62
  -8  13   0   72.45    6.26
   5 -13   0   83.37    6.84
   8   5   0   80.78    5.18
 -13   8   0   71.78    6.66
   5 -13   0   76.89    6.82
  -8  -5   0   84.25    7.09
  -5  13   0   83.26    5.14
  -8  -5   0   88.37    7.39
 -13  11   0    0.23    1.37
  11   2   0    1.12    0.48
   2 -13   0    1.85    1.15
  -2  13   0    1.12    0.58
   1  13   0    3.80    0.91
  -1 -13   0    5.59    2.26
  10 -14   0    1.16    1.32
 -14   4   0    0.86    2.53
   4  10   0    1.88    0.67
  -4 -10   0    3.41    1.79
 -10  14   0    0.95    1.74
 -14   7   0    0.86    1.34
   7   7   0    0.37    0.47
   7 -14   0    0.11    1.17
  -7  14   0   -0.28    0.86
  -7  -7   0    1.12    1.20
  10   4   0    2.01    0.63
   4 -14   0    2.77    1.53
 -14  10   0    1.16    1.43
  -4  14   0    1.52    0.67
   1 -14   0    6.20    2.34
  -1  14   0    6.27    1.17
   3  12   0    0.43    0.59
  -3 -12   0    2.61    1.87
   6   9   0    2.49    0.79
  -6  -9   0    3.34    1.69
   6 -15   0    2.10    1.33
   9   6   0    1.63    0.65
  -6  15   0    2.57    0.72
  -9  -6   0    0.49    1.52
   3 -15   0    1.01    1.34
  12   3   0    0.44    0.48
  -3  15   0    0.46    0.59
   8   8   0   58.27    4.02
  -8  -8   0   48.20    6.35
  -2  -1  -1    4.75    0.84
   3  -2  -1    3.34    0.63
   3  -2  -1    3.30    0.71
  -2  -1  -1    3.33    0.67
  -1   3  -1    3.33    0.65
  -1   3  -1    4.09    0.39
   1  -3   1    3.28    0.61
  -3   2   1    2.93    0.63
   2   1   1    3.45    0.37
   1  -3   1    3.51    0.66
  -3   2   1    3.30    0.68
   2   1   1    3.75    0.68
   2   0  -1    2.35    0.23
  -2   2  -1    2.26    0.40
   2   0  -1    2.22    0.52
  -2   2  -1    1.95    0.37
   0  -2  -1    2.43    0.45
  -2   2  -1    1.56    0.42
  -2   2  -1    2.15    0.19
   2   0  -1    1.43    0.42
   0  -2  -1    1.33    0.39
   0   2   1    1.58    0.22
  -2   0   1    1.99    0.47
   2  -2   1    1.76    0.36
   0   2   1    1.50    0.40
   2  -2   1    2.08    0.38
   2  -2   1    1.49    0.44
  -2   0   1    1.53    0.41
  -2   5  -1    0.11    0.17
  -2   5  -1   -0.27    0.31
   5  -3  -1    0.28    0.37
   5  -3  -1    0.11    0.39
  -3  -2  -1   -0.08    0.29
  -3  -2  -1    0.36    0.44
   3   2   1    0.18    0.19
   2  -5   1    0.30    0.42
  -5   3   1    0.42    0.38
  -5   3   1    0.27    0.41
   3   2   1    0.48    0.41
   2  -5   1    0.20    0.32
   2  -3  -1    4.08    0.64
  -3   1  -1    3.92    0.79
  -3   1  -1    5.31    0.76
   1   2  -1    3.20    0.39
   2  -3  -1    4.00    0.70
  -3   1  -1    3.91    0.31
   1   2  -1    3.98    0.74
  -1  -2   1    4.26    0.80
   3  -1   1    4.16    0.31
  -2   3   1    3.61    0.31
  -1  -2   1    2.96    0.65
  -2   3   1    3.60    0.66
  -2   3   1    3.60    0.66
   3  -1   1    3.84    0.79
   3  -1   1    4.07    0.69
  -3   4  -1   24.38    2.13
  -1  -3  -1   20.06    1.92
   4  -1  -1   20.70    2.05
  -3   4  -1   22.25    1.87
   4  -1  -1   24.73    2.09
   4  -1  -1   23.83    1.40
  -3   4  -1   21.54    1.82
  -3   4  -1   26.63    1.43
  -1  -3  -1   19.90    1.96
  -4   1   1   24.42    2.07
   1   3   1   20.92    1.48
   1   3   1   21.61    2.00
  -4   1   1   22.72    2.12
   3  -4   1   24.56    1.89
  -3   7  -1   14.10    1.03
   7  -4  -1   16.66    2.37
  -4  -3  -1   11.21    1.81
  -4  -3  -1   13.89    2.01
   3  -7   1   11.05    1.75
  -7   4   1   15.27    2.34
   3  -7   1   12.84    1.89
   4   3   1   11.86    1.05
  -7   4   1   13.58    1.98
   0   4  -1   39.67    2.99
   4  -4  -1   36.90    2.97
  -4   0  -1   37.01    2.92
   4  -4  -1   36.78    2.86
   4  -4  -1   40.84    2.87
  -4   0  -1   35.75    3.08
   0   4  -1   37.77    2.39
  -4   4   1   40.53    2.88
  -4   4   1   38.51    2.20
  -4   4   1   43.26    3.02
   4   0   1   39.28    2.32
   0  -4   1   37.16    2.96
   4   0   1   36.89    2.91
   0  -4   1   38.70    3.02
  -4   4   1   39.93    2.99
   1  -4  -1   21.53    1.96
  -4   3  -1   21.73    1.74
  -4   3  -1   24.30    1.91
  -4   3  -1   20.19    2.02
   3   1  -1   24.61    2.05
   1  -4  -1   21.91    1.84
   3   1  -1   23.97    1.44
  -4   3  -1   21.06    1.31
  -3  -1   1   22.22    2.01
  -3  -1   1   22.91    2.05
   4  -3   1   22.14    2.04
   4  -3   1   20.73    1.78
  -1   4   1   22.47    1.96
  -1   4   1   23.21    1.44
  -2  -4  -1    0.35    0.46
  -4   6  -1   -0.34    0.35
   6  -2  -1    0.75    0.19
  -4   6  -1    1.27    0.70
  -2  -4  -1    1.28    0.64
   6  -2  -1    1.47    0.72
  -4   6  -1    1.53    0.28
   2   4   1    0.94    0.31
  -6   2   1    1.02    0.63
  -6   2   1    0.25    0.46
   2   4   1    1.70    0.97
   4  -6   1    0.55    0.47
   4  -6   1    1.52    0.61
  -5  -4  -1   35.46    3.95
  -5  -4  -1   32.23    3.41
  -4   9  -1   35.81    3.39
  -4   9  -1   35.40    2.26
   4  -9   1   34.77    3.27
   5   4   1   30.15    2.28
  -9   5   1   31.47    3.64
   4  -9   1   31.18    3.19
  -9   5   1   36.72    3.66
   6  -5  -1   -0.19    0.46
  -5  -1  -1    0.04    0.39
  -1   6  -1    0.36    0.24
  -5  -1  -1    0.21    0.53
   6  -5  -1    0.16    0.47
  -6   5   1   -0.25    0.36
  -6   5   1   -0.02    0.39
  -6   5   1    0.11    0.53
   1  -6   1    0.10    0.37
   5   1   1    0.00    0.18
   5   1   1   -0.18    0.38
   1  -6   1   -0.15    0.41
  -5   2  -1    0.14    0.37
   2   3  -1    0.25    0.22
   3  -5  -1    0.40    0.37
   3  -5  -1   -0.06    0.23
   2   3  -1    0.48    0.44
  -5   2  -1   -0.09    0.42
  -5   2  -1    0.29    0.14
   5  -2   1    0.01    0.34
   5  -2   1    0.26    0.13
  -2  -3   1    0.39    0.45
  -3   5   1    0.18    0.40
  -2  -3   1    0.11    0.38
  -3   5   1    0.31    0.33
  -3   5   1    0.01    0.14
  -5   5  -1   33.27    2.95
   0  -5  -1   34.69    2.92
   5   0  -1   29.26    2.78
  -5   5  -1   33.02    1.94
   0  -5  -1   33.63    2.77
  -5   5  -1   29.93    2.50
   5   0  -1   33.75    2.03
  -5   5  -1   31.90    2.67
   5  -5   1   33.55    2.93
  -5   0   1   30.07    2.79
  -5   0   1   32.31    2.96
   5  -5   1   34.68    2.61
   0   5   1   32.68    2.85
   0   5   1   32.52    2.10
  -3  -5  -1    8.46    1.69
  -5   8  -1    9.53    1.58
  -5   8  -1    7.41    1.62
   8  -3  -1    8.90    0.66
  -3  -5  -1    5.76    1.54
  -5   8  -1    9.25    0.75
  -8   3   1    8.63    1.70
  -8   3   1    5.24    1.57
   5  -8   1    7.08    1.53
   3   5   1    7.43    0.92
   5  -8   1   12.35    1.83
  -5  11  -1    0.12    0.33
  -6  -5  -1    0.79    0.96
  -6  -5  -1   -0.25    0.73
 -11   6   1    0.30    0.88
   5 -11   1    0.05    0.71
   5 -11   1    0.95    0.90
   6   5   1    0.79    0.42
  -2   8  -1   -0.18    0.26
  -6  -2  -1    0.11    0.58
   8  -6  -1    0.06    0.80
  -6  -2  -1    0.92    0.74
  -8   6   1    0.37    0.62
  -8   6   1    0.23    0.70
   2  -8   1    0.09    0.49
   6   2   1    0.05    0.22
   2  -8   1    1.01    0.79
   5  -6  -1    0.10    0.36
   5  -6  -1   -0.06    0.44
  -6   1  -1    0.27    0.50
   1   5  -1   -0.07    0.19
  -6   1  -1    0.46    0.57
   6  -1   1   -0.24    0.42
  -5   6   1    0.55    0.53
  -1  -5   1   -0.45    0.32
   6  -1   1    0.21    0.17
  -5   6   1    0.06    0.40
  -1  -5   1   -0.10    0.41
  -5   6   1   -0.34    0.41
  -5   6   1    0.33    0.14
   2  -6  -1    0.84    0.54
  -6   4  -1    0.73    0.15
   2  -6  -1    0.43    0.45
   4   2  -1    0.92    0.66
  -6   4  -1   -0.09    0.37
  -6   4  -1    0.97    0.64
  -6   4  -1    0.30    0.37
   4   2  -1    0.64    0.27
  -2   6   1    0.73    0.27
  -4  -2   1    0.89    0.60
  -4  -2   1    0.87    0.59
  -2   6   1    0.79    0.58
   6  -4   1    1.15    0.54
  -6   7  -1    2.87    0.93
  -1  -6  -1    2.94    1.00
  -6   7  -1    3.47    0.40
  -6   7  -1    3.32    1.15
  -1  -6  -1    4.09    1.14
   7  -1  -1    3.40    0.47
   6  -7   1    2.77    0.92
  -7   1   1    1.85    0.89
  -7   1   1    2.76    1.10
   1   6   1    3.60    0.59
  -6  10  -1    1.96    0.43
  -4  -6  -1    2.12    1.11
  -6  10  -1    0.70    0.81
  -4  -6  -1    1.92    1.04
 -10   4   1    2.05    1.08
   6 -10   1    0.91    0.88
   4   6   1    2.16    0.56
 -10   4   1    1.29    1.17
  -7  -6  -1   -0.73    0.91
  -6  13  -1    0.24    0.36
  -7  -6  -1    0.31    1.13
   6 -13   1    0.68    0.90
 -13   7   1   -0.52    1.08
   7   6   1    0.74    0.49
   6 -13   1    0.67    1.12
  -7  -3  -1    6.97    1.85
  -3  10  -1    6.97    0.93
  -7  -3  -1    6.40    1.89
   3 -10   1    5.09    1.46
 -10   7   1    5.79    1.62
   7   3   1    8.31    0.97
   3 -10   1    6.08    1.67
   0   7  -1   10.72    1.10
  -7   0  -1    9.25    2.04
   7  -7  -1   10.87    1.97
  -7   0  -1   11.46    1.91
  -7   7   1    8.42    1.64
   0  -7   1    6.85    1.57
   0  -7   1   10.36    1.92
   7   0   1    9.63    0.83
  -7   7   1    8.51    1.76
   4  -7  -1   11.95    1.75
  -7   3  -1   14.08    2.16
   3   4  -1   13.02    1.09
  -7   3  -1   12.70    0.87
  -7   3  -1   11.07    1.74
   4  -7  -1   13.88    1.95
   7  -3   1   12.85    0.87
  -4   7   1   11.45    0.94
  -4   7   1   14.62    2.06
  -3  -4   1   15.08    2.16
   7  -3   1   14.48    2.22
  -3  -4   1   15.88    2.40
  -7   6  -1    2.57    0.30
  -7   6  -1    2.21    0.82
   1  -7  -1    2.49    0.95
  -7   6  -1    1.77    0.93
   6   1  -1    2.62    0.45
   1  -7  -1    2.27    0.91
  -6  -1   1    4.50    1.26
  -6  -1   1    3.22    1.08
  -1   7   1    3.10    0.53
  -2  -7  -1    0.28    0.72
  -7   9  -1    0.01    0.20
  -2  -7  -1    0.76    0.70
   9  -2  -1    0.12    0.21
  -7   9  -1    0.18    0.62
   7  -9   1    0.86    0.69
  -9   2   1    0.24    0.68
   2   7   1    2.26    0.51
  -9   2   1    0.02    0.71
  -5  -7  -1   -0.07    0.80
  -5  -7  -1   -0.69    0.74
  -7  12  -1    1.93    0.47
  -7  12  -1    1.58    1.03
 -12   5   1   -0.75    0.88
   7 -12   1    1.17    1.07
   5   7   1   -0.15    0.34
  -8  -7  -1    2.53    1.79
   8   7   1    0.11    0.50
  -8  -4  -1    5.72    1.99
  -8  -4  -1    4.47    1.76
  -4  12  -1   12.12    1.25
   4 -12   1    8.27    1.94
   4 -12   1   12.71    2.41
   8   4   1    5.19    0.91
 -12   8   1    7.70    2.01
  -8  -1  -1    6.44    1.90
  -1   9  -1    5.91    0.90
  -8  -1  -1    3.83    1.32
   1  -9   1    7.70    1.79
   8   1   1    7.22    0.85
   1  -9   1    7.08    1.71
  -9   8   1    4.80    1.40
  -8   2  -1   -0.61    0.39
   6  -8  -1   -0.05    0.43
   2   6  -1   -0.05    0.27
  -8   2  -1    0.67    0.56
   8  -2   1    0.25    0.18
  -6   8   1   -0.12    0.42
  -6   8   1    0.20    0.19
  -2  -6   1    0.57    0.58
  -6   8   1    0.29    0.67
  -2  -6   1   -0.17    0.56
  -8   5  -1    8.61    1.87
  -8   5  -1    9.59    1.65
  -8   5  -1    7.96    0.56
   3  -8  -1    7.02    1.48
   3  -8  -1    9.58    1.73
   5   3  -1    9.02    0.96
  -3   8   1    8.83    0.88
  -5  -3   1    6.56    1.57
   8  -5   1    7.35    0.56
  -5  -3   1    5.84    1.50
  -8   8  -1   29.67    1.79
   8   0  -1   26.56    1.93
   0  -8  -1   32.70    3.20
  -8   8  -1   34.83    4.10
  -8   8  -1   28.83    3.33
   0  -8  -1   27.66    3.42
   0   8   1   27.76    2.09
  -8   0   1   30.33    3.70
  -8   0   1   31.23    3.69
  -8  11  -1    1.60    0.54
  -3  -8  -1    3.62    1.48
  -8  11  -1    3.48    1.37
  -3  -8  -1    0.87    0.94
   8 -11   1    1.54    1.01
   3   8   1    1.35    0.53
 -11   3   1    0.11    0.93
  -8  14  -1    0.01    1.01
  -6  -8  -1    0.08    1.14
   6   8   1    1.11    0.56
 -14   6   1   -0.67    1.16
   8 -14   1    0.22    1.15
  -5  14  -1    1.30    0.59
  -9  -5  -1   -0.01    1.19
 -14   9   1    0.38    1.32
   9   5   1    0.61    0.51
   5 -14   1    2.18    1.39
  -2  11  -1    0.23    0.40
  -9  -2  -1    1.14    0.98
  -9  -2  -1    0.04    0.86
 -11   9   1    0.81    0.90
   2 -11   1    0.14    0.89
   2 -11   1   -0.29    0.96
   9   2   1    0.24    0.33
  -9   1  -1    2.62    1.10
  -9   1  -1    5.70    1.88
   1   8  -1    4.50    0.79
   8  -9  -1    4.29    1.20
  -1  -8   1    5.16    1.53
  -1  -8   1    5.41    1.56
  -8   9   1    4.44    1.34
   9  -1   1    5.36    0.65
  -9   4  -1   28.98    3.69
   4   5  -1   32.84    2.26
  -9   4  -1   34.51    3.25
   5  -9  -1   31.11    3.03
   5  -9  -1   33.97    3.23
   9  -4   1   28.90    1.94
  -4  -5   1   34.67    3.78
  -5   9   1   40.64    4.92
  -4  -5   1   41.94    3.74
  -5   9   1   32.33    2.09
  -9   7  -1    0.96    0.89
   2  -9  -1    0.67    0.87
  -9   7  -1    0.60    0.74
   7   2  -1   -0.21    0.22
   2  -9  -1    0.06    0.63
  -2   9   1    0.51    0.35
  -7  -2   1    0.46    0.84
  -7  -2   1    0.71    0.76
  -1  -9  -1    0.35    0.92
  10  -1  -1    0.31    0.27
  -1  -9  -1    1.10    1.00
  -9  10  -1    1.80    1.00
 -10   1   1   -0.37    0.98
 -10   1   1   -0.60    0.56
   1   9   1    0.19    0.36
  -4  -9  -1    2.42    1.65
  -4  -9  -1    4.25    1.73
  -9  13  -1   11.44    2.41
   9 -13   1    5.90    1.74
 -13   4   1    3.65    1.65
   4   9   1    3.57    0.84
  -7  -9  -1    1.43    1.46
   7   9   1    0.28    0.54
 -10  -3  -1    1.26    1.26
  -3  13  -1    1.59    0.60
 -10  -3  -1    0.78    1.32
   3 -13   1    0.76    1.18
   3 -13   1    1.06    1.29
 -13  10   1    1.32    1.28
  10   3   1    0.47    0.38
 -10   0  -1    4.30    1.49
 -10   0  -1    2.68    1.41
   0  10  -1    2.90    0.71
   0 -10   1    4.31    1.55
   0 -10   1    3.83    1.45
  10   0   1    1.50    0.44
 -10  10   1    1.67    1.11
 -10   3  -1    5.15    1.79
   7 -10  -1    6.00    1.60
   3   7  -1    5.63    0.87
 -10   3  -1    4.69    1.44
  -7  10   1    6.89    0.71
  -3  -7   1    6.36    1.63
  -3  -7   1    7.87    1.86
  10  -3   1    6.67    0.68
  -7  10   1    7.81    1.76
   4 -10  -1    3.17    1.27
   4 -10  -1    2.09    1.00
 -10   6  -1    2.10    1.26
 -10   6  -1    2.06    1.04
   6   4  -1    2.19    0.52
  -4  10   1    1.17    0.44
  -6  -4   1    0.55    0.91
  -6  -4   1    1.04    1.06
 -10   9  -1    1.17    1.03
   1 -10  -1    0.11    0.82
   9   1  -1   -0.01    0.29
   1 -10  -1    0.06    0.64
  -9  -1   1    1.12    1.00
  -9  -1   1    0.08    0.96
  -1  10   1    0.07    0.35
 -10  12  -1   -0.44    0.90
  -2 -10  -1   -1.16    0.72
  -2 -10  -1    0.48    1.04
   2  10   1   -0.32    0.33
 -12   2   1   -0.63    0.93
  -5 -10  -1   -0.48    1.05
   5  10   1    0.16    0.48
  -4  15  -1    0.55    0.54
  11   4   1   -0.44    0.43
   4 -15   1    0.79    1.31
  -1  12  -1    0.72    0.52
 -11  -1  -1   -0.23    1.15
   1 -12   1    0.80    1.24
  11   1   1    0.59    0.38
 -12  11   1    0.56    1.07
   1 -12   1    0.59    1.18
 -11   2  -1    1.00    1.05
   9 -11  -1   -0.20    0.76
   2   9  -1   -0.21    0.32
 -11   2  -1    0.55    1.23
  -2  -9   1   -0.49    0.73
  -9  11   1    0.68    0.84
  -2  -9   1    0.42    0.94
  11  -2   1    0.30    0.28
 -11   5  -1    1.28    0.93
   6 -11  -1   -0.13    0.57
   5   6  -1    0.12    0.35
  -5  -6   1   -0.31    0.77
  -6  11   1    0.23    0.79
  -6  11   1    0.74    0.35
  -5  -6   1    0.75    0.84
   3 -11  -1    0.37    0.83
   3 -11  -1    1.50    1.01
   8   3  -1    2.50    0.58
 -11   8  -1    0.93    1.08
  -3  11   1    1.30    0.50
  -8  -3   1    2.90    1.55
  -8  -3   1    0.45    0.83
 -11  11  -1    0.85    0.99
  11   0  -1    0.71    0.41
   0 -11  -1    0.87    1.18
   0 -11  -1    0.73    1.05
   0  11   1    2.34    0.64
 -11   0   1    3.54    1.58
  -3 -11  -1    0.66    1.35
   3  11   1   -0.08    0.42
  -2  14  -1   -0.04    0.48
   2 -14   1    0.90    1.23
  12   2   1   -0.10    0.38
 -12   1  -1    0.55    1.10
   1  11  -1    0.81    0.53
  -1 -11   1    2.48    1.49
  12  -1   1    0.12    0.33
  -1 -11   1    2.63    1.47
 -11  12   1    0.49    1.28
 -12   4  -1    7.87    2.01
   8 -12  -1    6.22    1.84
   4   8  -1    5.63    0.93
  -4  -8   1    4.86    1.72
  -4  -8   1    6.89    2.01
  -8  12   1    3.41    1.53
 -12   7  -1    0.07    0.87
   7   5  -1   -0.49    0.32
   5 -12  -1   -0.11    0.63
   5 -12  -1   -0.01    0.86
  -7  -5   1    1.80    1.22
  -7  -5   1   -0.18    0.97
  -5  12   1   -0.05    0.36
 -12  10  -1   -0.72    0.93
   2 -12  -1   -0.30    0.86
   2 -12  -1   -0.27    1.05
  10   2  -1    0.22    0.40
 -10  -2   1    1.62    1.71
  -2  12   1    0.11    0.45
 -10  -2   1   -0.34    0.89
 -12  13  -1    5.33    2.07
  -1 -12  -1    1.97    1.42
   1  12   1    1.27    0.62
   0 -13   1    7.43    2.21
 -13   3  -1   -0.03    1.00
  10 -13  -1    0.58    1.14
   3  10  -1    0.64    0.53
 -10  13   1    0.79    1.22
  -3 -10   1    1.43    1.29
   7 -13  -1    1.09    1.26
   6   7  -1    0.39    0.41
 -13   6  -1    0.63    1.21
  -7  13   1    0.59    0.57
  -6  -7   1    0.06    1.04
  -6  -7   1    0.02    1.03
  -7  13   1    1.11    1.22
   9   4  -1    4.39    0.86
 -13   9  -1    5.15    1.76
   4 -13  -1    3.02    1.37
   4 -13  -1    2.57    1.52
  -4  13   1    4.10    0.82
  -9  -4   1    2.69    1.54
  -9  -4   1    5.28    1.93
  12   1  -1    1.23    0.55
 -13  12  -1    1.96    1.47
   1 -13  -1    1.17    1.39
  -1  13   1    0.87    0.57
   2  12  -1   -0.04    0.46
  -2 -12   1   -0.28    1.25
   9 -14  -1   -0.09    1.82
   5   9  -1    0.55    0.50
 -14   5  -1   -0.05    1.27
  -5  -9   1   -0.38    1.11
   8   6  -1    0.82    0.53
   6 -14  -1    0.80    0.90
 -14   8  -1    0.63    1.21
  -6  14   1    0.17    0.45
  -8  -6   1    0.64    1.45
 -14  11  -1   -0.31    1.24
   3 -14  -1    0.23    1.04
  11   3  -1   -0.39    0.35
  -3  14   1   -0.27    0.47
   4  11  -1   -0.24    0.54
  -4 -11   1    0.75    1.58
   7   8  -1    1.71    0.67
  -7  -8   1    0.29    1.46
  10   5  -1    0.32    0.43
   5 -15  -1    0.21    1.06
  -5  15   1    0.60    0.56
   9   7  -1   -0.27    0.47
  -1   1  -2  521.52   28.43
  -1   1  -2  499.63   28.13
  -1   1  -2  541.36   28.11
   1   0  -2  491.11   28.37
  -1   1  -2  524.28   28.35
   1  -1   2  519.38   28.42
   0   1   2  459.26   28.10
   0   1   2  505.12   28.17
   0   1   2  519.99   28.33
   1  -1   2  519.72   28.13
  -1   0   2  479.89   28.33
   2  -2  -2    7.14    0.76
  -2   0  -2    8.16    0.78
   2  -2  -2    8.02    0.93
   0   2  -2    8.81    0.87
  -2   0  -2    8.11    1.01
   2  -2  -2    8.61    1.00
   0   2  -2   10.18    1.15
   0   2  -2    9.28    0.61
  -2   0  -2    8.24    0.57
   0  -2   2    9.11    0.87
   0  -2   2    9.03    0.92
  -2   2   2    7.91    0.50
  -2   2   2    7.07    0.77
  -2   2   2    8.53    0.96
   2   0   2    8.03    0.79
  -2   2   2    9.29    1.03
   2   0   2    8.52    0.58
   3  -1  -2  121.58    7.61
  -1  -2  -2  132.24    7.62
  -1  -2  -2  128.95    7.52
  -2   3  -2  122.22    7.70
  -2   3  -2  124.97    7.06
   3  -1  -2  123.87    7.00
   3  -1  -2  122.31    7.64
  -2   3  -2  117.85    7.38
   1   2   2  131.52    7.59
   2  -3   2  126.80    7.40
  -3   1   2  121.83    7.63
   1   2   2  137.01    7.12
  -3   1   2  117.70    7.59
   2  -3   2  124.29    7.58
   4  -3  -2  165.37   10.33
  -1   4  -2  182.15   10.29
  -3  -1  -2  172.40   10.27
  -1   4  -2  176.37    9.69
  -3  -1  -2  170.03   10.39
   4  -3  -2  167.98   10.28
  -3  -1  -2  162.34    9.65
   3   1   2  173.41    9.68
  -4   3   2  164.02   10.16
  -4   3   2  170.26   10.36
   1  -4   2  175.17   10.29
  -4   3   2  166.07   10.32
   1  -4   2  178.41   10.39
   3   1   2  177.67   10.31
  -3   2  -2  127.75    7.44
   1  -3  -2  117.78    7.42
   2   1  -2  126.62    7.70
  -3   2  -2  128.16    7.78
   1  -3  -2  112.60    7.60
  -3   2  -2  130.79    7.10
   2   1  -2  131.74    7.75
   2   1  -2  123.67    7.14
   3  -2   2  138.81    7.47
  -2  -1   2  122.15    7.66
   3  -2   2  129.15    7.77
  -2  -1   2  123.72    7.71
  -1   3   2  127.40    7.64
  -1   3   2  129.42    7.13
   5  -2  -2    2.81    0.81
   5  -2  -2    2.49    0.82
  -2  -3  -2    2.17    0.72
  -3   5  -2    2.88    0.38
  -2  -3  -2    3.20    0.85
  -3   5  -2    2.32    0.80
  -3   5  -2    1.79    0.58
   5  -2  -2    3.19    0.30
   2   3   2    2.77    0.43
  -5   2   2    3.40    0.90
   3  -5   2    2.24    0.66
  -5   2   2    2.83    0.84
   3  -5   2    2.29    0.67
   2   3   2    2.67    0.79
   6  -4  -2   15.89    1.96
  -2   6  -2   12.35    1.76
  -4  -2  -2   10.28    1.65
  -4  -2  -2   16.80    2.21
   6  -4  -2   13.53    1.95
  -2   6  -2   14.20    1.02
   4   2   2   11.46    0.98
  -6   4   2   16.66    2.13
   2  -6   2   10.95    1.63
  -6   4   2   13.49    1.68
   2  -6   2   11.52    1.70
  -6   4   2   13.84    2.00
   4   2   2   13.91    1.91
   3  -4  -2  173.03   10.59
   1   3  -2  180.50   10.01
   1   3  -2  184.61   10.71
   3  -4  -2  171.90   10.51
  -4   1  -2  170.31   10.45
  -4   1  -2  172.61    9.91
  -4   1  -2  168.92   10.81
  -3   4   2  184.36    9.88
  -3   4   2  174.18   10.49
   4  -1   2  182.21   10.54
  -3   4   2  180.52   10.56
   4  -1   2  173.18    9.92
  -3   4   2  175.78   10.60
  -1  -3   2  173.03   10.62
  -1  -3   2  185.72   10.73
  -4   4  -2 1000.00   51.98
   0  -4  -2  937.23   52.68
   0  -4  -2  916.40   52.87
   4   0  -2  967.90   52.01
   4   0  -2  966.89   52.95
  -4   4  -2  942.30   52.46
  -4   4  -2  931.23   52.99
   4   0  -2  915.02   53.25
  -4   4  -2  954.85   52.58
   4  -4   2  930.55   52.47
  -4   0   2  889.28   52.89
   4  -4   2  926.46   52.93
   0   4   2  938.10   52.08
   0   4   2  972.15   52.87
  -4   0   2  868.26   52.88
   7  -3  -2  135.76    7.48
   7  -3  -2  125.17    9.60
  -4   7  -2  139.40    8.96
  -4   7  -2  128.93    7.62
  -3  -4  -2  139.67    8.86
  -3  -4  -2  139.53    8.85
   3   4   2  129.51    7.73
   4  -7   2  130.65    8.69
  -7   3   2  140.75    8.84
  -7   3   2  129.05    8.94
   4  -7   2  129.06    8.51
   8  -5  -2   57.32    4.75
  -5  -3  -2   51.23    4.45
  -5  -3  -2   52.29    4.61
  -3   8  -2   58.10    3.50
   3  -8   2   57.54    4.48
   3  -8   2   56.03    4.55
  -8   5   2   61.00    4.70
  -8   5   2   58.91    4.81
   5   3   2   53.54    3.49
   5  -5  -2   -0.08    0.34
   5  -5  -2    0.07    0.35
  -5   0  -2    0.98    0.60
   0   5  -2    0.52    0.25
  -5   0  -2    0.81    0.52
   0   5  -2    0.53    0.57
   5  -5  -2    0.76    0.44
  -5   0  -2    0.43    0.21
  -5   5   2    0.16    0.38
   0  -5   2    0.23    0.42
   0  -5   2    0.40    0.47
  -5   5   2    0.49    0.45
   5   0   2    0.56    0.21
   5   0   2    0.65    0.49
  -5   5   2    1.05    0.53
   3   2  -2    3.91    0.48
   2  -5  -2    3.26    0.83
   3   2  -2    5.92    1.16
  -5   3  -2    2.74    0.89
  -5   3  -2    2.93    0.31
   2  -5  -2    2.92    0.67
  -5   3  -2    3.76    0.82
  -3  -2   2    4.33    1.05
  -3  -2   2    3.97    0.95
  -2   5   2    1.76    0.68
   5  -3   2    2.46    0.67
  -2   5   2    2.35    0.38
  -5   6  -2    3.07    0.37
  -1  -5  -2    3.15    0.91
  -1  -5  -2    3.07    0.95
   6  -1  -2    2.78    0.37
  -5   6  -2    3.05    0.82
  -5   6  -2    2.57    0.96
  -5   6  -2    2.41    0.74
   1   5   2    1.71    0.41
  -6   1   2    1.56    0.81
   5  -6   2    4.36    0.94
  -6   1   2    3.76    1.02
  -5   9  -2   93.11    7.37
  -4  -5  -2  105.42    7.49
  -5   9  -2   99.89    5.98
  -4  -5  -2   95.40    7.30
   5  -9   2  107.43    7.18
   5  -9   2  113.39    7.41
  -9   4   2  111.86    7.83
  -9   4   2  121.10    7.70
   4   5   2   89.85    6.08
  -6  -4  -2    1.07    0.92
  -4  10  -2    0.99    0.39
  -6  -4  -2    0.17    0.67
   4 -10   2    0.78    0.79
   4 -10   2    0.89    0.85
   6   4   2    1.24    0.45
 -10   6   2    0.27    0.69
  -6  -1  -2    2.19    0.94
   7  -6  -2    3.12    1.10
  -1   7  -2    1.40    0.41
  -6  -1  -2    2.80    0.99
  -7   6   2    2.22    0.83
  -7   6   2    0.69    0.65
   6   1   2    1.98    0.42
   1  -7   2    1.18    0.74
   1  -7   2    1.35    0.76
  -6   2  -2   14.85    2.12
  -6   2  -2   13.90    0.95
  -6   2  -2   14.45    1.84
   4  -6  -2   15.42    1.95
   2   4  -2   12.19    1.07
  -4   6   2   14.16    0.95
   6  -2   2   17.10    1.99
  -4   6   2   16.44    2.00
  -4   6   2   15.94    1.98
  -4   6   2   13.65    1.85
   6  -2   2   12.92    0.94
  -2  -4   2   16.20    2.25
  -2  -4   2   11.79    1.84
   5   1  -2    3.55    0.48
  -6   5  -2    2.94    0.79
  -6   5  -2    3.19    0.34
  -6   5  -2    2.64    0.98
  -6   5  -2    3.64    0.91
   1  -6  -2    3.20    0.88
   1  -6  -2    2.58    0.89
  -5  -1   2    4.87    1.25
  -5  -1   2    3.55    1.05
  -1   6   2    2.54    0.47
   6  -5   2    3.11    0.82
  -2  -6  -2   46.78    3.91
   8  -2  -2   40.38    2.52
  -2  -6  -2   45.40    3.87
  -6   8  -2   42.08    3.98
  -6   8  -2   41.96    2.57
  -6   8  -2   42.80    3.57
   2   6   2   39.69    2.74
   6  -8   2   43.46    3.49
  -8   2   2   36.84    3.63
  -8   2   2   44.16    4.10
  -6  11  -2    4.54    0.71
  -5  -6  -2    4.81    1.59
  -5  -6  -2    6.37    1.86
   6 -11   2    7.22    1.66
   5   6   2    5.04    0.82
   6 -11   2    4.58    1.51
 -11   5   2    4.94    1.61
  -7  -5  -2   16.76    2.98
  -5  12  -2   18.46    1.54
  -7  -5  -2   21.73    3.44
   7   5   2   16.09    1.55
   5 -12   2   23.71    3.31
 -12   7   2   18.08    3.03
   5 -12   2   22.78    3.30
  -7  -2  -2    7.08    1.86
  -2   9  -2    5.18    0.79
  -7  -2  -2    5.44    1.55
   2  -9   2    4.03    1.34
   2  -9   2    2.55    1.16
   7   2   2    6.11    0.78
  -9   7   2    4.47    1.41
  -7   1  -2    2.60    0.95
   6  -7  -2    0.11    0.46
   1   6  -2    2.37    0.49
   6  -7  -2    2.60    0.85
  -7   1  -2    2.65    1.11
  -1  -6   2    1.47    0.81
  -1  -6   2    1.47    0.78
  -6   7   2    0.92    0.74
   7  -1   2    2.17    0.37
  -6   7   2    1.68    0.25
  -6   7   2    2.95    1.00
   3  -7  -2  138.71    8.94
  -7   4  -2  131.47    7.71
  -7   4  -2  144.75    9.29
  -7   4  -2  136.97    8.76
   4   3  -2  138.22    7.94
   3  -7  -2  143.82    8.77
  -3   7   2  144.06    7.88
  -4  -3   2  133.57    9.07
   7  -4   2  130.78    8.63
  -4  -3   2  125.08    8.99
  -7   7  -2   24.65    2.72
   7   0  -2   22.19    1.55
   0  -7  -2   21.95    2.89
  -7   7  -2   23.18    1.46
   0  -7  -2   23.40    2.85
  -7   7  -2   20.50    2.91
  -7   0   2   21.69    3.05
  -7   0   2   19.85    2.76
   0   7   2   24.76    1.70
  -3  -7  -2    1.51    0.96
  -7  10  -2    0.71    0.29
  10  -3  -2    0.53    0.25
  -7  10  -2    0.64    0.79
  -3  -7  -2    2.09    1.20
   7 -10   2    0.79    0.74
   3   7   2    0.35    0.35
 -10   3   2    0.55    0.74
 -10   3   2    0.63    1.02
  -7  13  -2    1.12    0.43
  -7  13  -2    0.46    0.95
  -6  -7  -2    0.39    0.92
  -6  -7  -2    0.17    1.06
   7 -13   2    0.11    0.91
   6   7   2    1.04    0.51
 -13   6   2   -0.80    0.92
  -8  -6  -2    0.90    1.37
  -6  14  -2    0.67    0.49
 -14   8   2    2.15    1.59
   6 -14   2    1.49    1.45
   8   6   2    0.42    0.45
   6 -14   2    1.58    1.08
  -8  -3  -2    1.50    1.11
  -8  -3  -2    2.41    1.33
  -3  11  -2    0.83    0.45
   8   3   2    0.43    0.32
 -11   8   2    2.39    1.32
   3 -11   2    0.40    1.03
   3 -11   2    1.21    1.07
  -8   0  -2  181.82   12.00
  -8   0  -2  183.65   12.51
   0   8  -2  187.75   10.87
   8   0   2  184.08   10.66
   0  -8   2  186.58   12.32
   0  -8   2  195.86   12.24
  -8   3  -2   53.33    3.21
   5  -8  -2   54.07    4.37
   3   5  -2   55.02    3.47
  -8   3  -2   53.24    4.26
  -8   3  -2   54.11    4.76
  -5   8   2   60.99    4.61
  -3  -5   2   62.98    4.80
   8  -3   2   53.16    3.21
  -5   8   2   54.93    3.26
  -5   8   2   48.70    4.28
  -3  -5   2   52.95    4.46
   2  -8  -2   40.68    3.66
   2  -8  -2   39.79    3.45
  -8   6  -2   39.12    3.80
   6   2  -2   37.39    2.52
  -8   6  -2   36.92    2.29
  -8   6  -2   42.05    3.50
  -6  -2   2   43.08    3.76
  -6  -2   2   42.37    3.84
  -2   8   2   39.55    2.57
  -8   9  -2   65.63    3.77
  -8   9  -2   70.85    5.23
  -1  -8  -2   61.21    5.29
   9  -1  -2   61.23    3.83
  -1  -8  -2   58.31    5.37
   8  -9   2   61.56    4.80
  -9   1   2   66.80    5.78
   1   8   2   61.94    4.04
  -9   1   2   67.68    5.46
  -4  -8  -2   72.98    6.25
  -4  -8  -2   72.50    6.20
  -8  12  -2   73.89    5.89
   8 -12   2   73.99    5.84
   4   8   2   66.17    4.51
 -12   4   2   61.91    5.91
  -7  -8  -2    1.78    1.68
   7   8   2    0.59    0.55
  -9  -7  -2    5.16    2.17
   9   7   2    6.31    1.14
  -9  -4  -2   46.85    5.77
  -4  13  -2   51.36    3.58
  -9  -4  -2   54.79    5.33
 -13   9   2   50.73    5.84
   4 -13   2   49.74    5.18
   4 -13   2   54.60    5.95
   9   4   2   54.78    3.57
  -1  10  -2   12.72    1.43
  -9  -1  -2   12.14    2.67
  -9  -1  -2   14.11    2.48
   1 -10   2   15.39    2.64
 -10   9   2   17.39    2.91
   9   1   2   14.39    1.22
   1 -10   2   13.86    2.59
  -9   2  -2    9.81    2.29
   7  -9  -2    5.00    1.29
  -9   2  -2    4.90    1.42
   2   7  -2    4.18    0.74
  -2  -7   2    2.90    1.18
   9  -2   2    5.58    0.62
  -2  -7   2    3.30    1.31
  -7   9   2    5.11    0.53
  -7   9   2    3.08    1.13
   5   4  -2  103.11    6.25
  -9   5  -2  105.65    7.33
  -9   5  -2  105.80    7.89
   4  -9  -2  105.74    7.52
   4  -9  -2  106.54    7.28
  -9   5  -2  102.49    5.95
   9  -5   2   99.12    5.93
  -4   9   2  111.00    6.18
  -5  -4   2  104.91    7.60
  -5  -4   2  107.62    7.74
  -9   8  -2   71.39    5.37
   8   1  -2   61.94    4.04
   1  -9  -2   64.78    5.57
  -9   8  -2   71.05    6.60
   1  -9  -2   70.07    5.44
  -8  -1   2   65.42    5.52
  -1   9   2   65.66    4.18
  -8  -1   2   67.05    5.83
  -9  11  -2    0.26    0.83
  -2  -9  -2    0.27    0.83
  -2  -9  -2    0.67    0.96
   9 -11   2    1.49    1.05
   2   9   2    3.00    0.67
 -11   2   2    1.65    1.19
  -5  -9  -2    4.92    1.76
  -9  14  -2    3.38    1.61
   5   9   2    3.50    0.85
   9 -14   2    6.09    1.99
  -5  15  -2    2.81    0.78
 -10  -5  -2    4.97    2.27
   5 -15   2    3.54    1.84
  10   5   2    3.28    0.80
  -2  12  -2    0.67    0.50
 -10  -2  -2    1.38    1.38
 -10  -2  -2    0.73    1.17
   2 -12   2    1.10    1.32
   2 -12   2    1.55    1.19
 -12  10   2    1.26    1.32
  10   2   2    0.91    0.46
 -10   1  -2   11.64    2.26
 -10   1  -2   15.36    2.99
   1   9  -2   15.62    1.40
  -9  10   2   11.50    2.26
  -1  -9   2   14.19    2.63
  10  -1   2   12.59    1.11
  -1  -9   2   15.80    2.76
 -10   4  -2    1.44    1.07
 -10   4  -2    0.29    0.65
   6 -10  -2    2.05    0.99
   4   6  -2    0.96    0.42
  10  -4   2    0.86    0.25
  -6  10   2    1.31    0.36
  -4  -6   2    0.83    0.92
  -4  -6   2    1.49    1.03
  -6  10   2   -0.19    0.58
 -10   7  -2   -0.49    1.10
   3 -10  -2    0.65    0.73
 -10   7  -2    0.02    0.71
   7   3  -2   -0.11    0.29
   3 -10  -2    1.07    0.77
  -7  -3   2    1.49    1.15
  -3  10   2    1.23    0.46
  -7  -3   2    0.30    0.87
 -10  10  -2    7.05    1.78
   0 -10  -2    2.76    1.36
   0 -10  -2    8.42    1.97
  10   0  -2    5.90    0.75
 -10   0   2    5.28    2.17
 -10   0   2    5.72    1.84
   0  10   2    2.23    0.65
 -10  13  -2    1.75    1.27
  -3 -10  -2    2.26    1.47
  10 -13   2    3.71    1.44
 -13   3   2    0.68    1.32
   3  10   2    0.84    0.58
  -3  14  -2    0.63    0.58
  11   3   2    0.32    0.41
   3 -14   2   -0.06    1.08
 -11   0  -2    2.92    1.66
   0  11  -2    3.52    0.77
 -11   0  -2    1.54    1.23
  11   0   2    2.59    0.56
   0 -11   2    2.71    1.34
 -11  11   2    1.85    1.34
   0 -11   2    5.37    1.94
 -11   3  -2    1.37    1.27
   8 -11  -2    1.58    1.03
   3   8  -2    0.50    0.45
 -11   3  -2    1.86    1.04
  11  -3   2    0.88    0.31
  -3  -8   2    1.12    1.04
  -8  11   2    0.61    0.89
  -3  -8   2    1.59    1.03
   5 -11  -2    4.48    1.40
   6   5  -2    5.01    0.84
 -11   6  -2    2.84    1.20
   5 -11  -2    7.94    1.96
  -5  11   2    6.16    0.79
  -6  -5   2    3.53    1.47
  -6  -5   2    6.53    1.89
 -11   9  -2    1.39    1.15
   2 -11  -2    1.07    1.12
   9   2  -2    1.75    0.52
   2 -11  -2    2.48    1.13
  -9  -2   2    2.12    1.26
  -9  -2   2    1.09    1.11
  -2  11   2    2.14    0.62
 -11  12  -2    4.22    1.66
  -1 -11  -2    3.68    1.53
  -1 -11  -2    5.77    2.00
   1  11   2    5.51    0.99
 -12   1   2    4.91    1.89
  -4 -11  -2   -0.71    1.14
   4  11   2    0.11    0.49
  -1  13  -2   19.62    1.83
   1 -13   2   16.69    3.43
  12   1   2   18.14    1.55
   2  10  -2    1.31    0.58
 -12   2  -2    0.51    1.13
  -2 -10   2    0.47    1.18
 -10  12   2   -0.17    0.98
  -2 -10   2    1.69    1.21
 -12   5  -2   13.78    2.58
   5   7  -2   18.66    1.65
   7 -12  -2   21.50    3.19
  -7  12   2   16.75    1.38
  -5  -7   2   21.22    3.55
  -7  12   2   18.21    3.05
  -5  -7   2   19.88    3.33
   4 -12  -2   75.27    6.29
   8   4  -2   74.48    4.59
 -12   8  -2   67.01    5.95
   4 -12  -2   66.00    5.88
  -4  12   2   67.33    4.50
  -8  -4   2   80.23    6.73
  -8  -4   2   74.07    6.37
   1 -12  -2    4.69    1.60
  11   1  -2    5.11    0.79
 -12  11  -2    3.56    1.72
   1 -12  -2    4.77    1.92
  -1  12   2    6.38    1.04
 -11  -1   2    6.14    2.00
  -2 -12  -2    1.42    1.41
   2  12   2    0.35    0.49
   1  12  -2   19.44    2.06
  -1 -12   2   21.69    3.95
 -13   4  -2   63.89    5.40
   4   9  -2   50.53    3.60
   9 -13  -2   49.70    5.63
  -4  -9   2   44.77    5.59
  -4  -9   2   52.86    5.91
  -9  13   2   43.20    5.54
   7   6  -2    1.13    0.53
   6 -13  -2    1.42    1.25
 -13   7  -2    2.80    1.46
   6 -13  -2    1.27    0.99
  -7  -6   2    0.94    1.21
  -7  -6   2    0.77    1.19
  -6  13   2    1.12    0.50
 -13  10  -2    1.49    1.19
   3 -13  -2    0.19    1.04
  10   3  -2    1.86    0.57
  -3  13   2    1.57    0.64
 -13  13  -2   46.53    5.37
   0 -13  -2   36.58    4.95
   0  13   2   42.07    3.17
   3  11  -2    1.36    0.64
  -3 -11   2   -0.94    0.94
   6   8  -2    1.27    0.63
 -14   6  -2    0.51    1.32
  -6  -8   2    1.12    1.23
 -14   9  -2    5.11    1.87
   9   5  -2    6.74    1.04
   5 -14  -2    5.24    1.74
  -5  14   2    5.22    0.92
 -14  12  -2    0.79    1.57
   2 -14  -2    1.25    1.27
  12   2  -2    0.23    0.41
  -2  14   2    0.49    0.51
   5  10  -2    4.30    0.98
  -5 -10   2    3.28    1.83
 -15   8  -2    0.41    1.48
   8   7  -2    1.00    0.60
  11   4  -2    0.50    0.53
   4 -15  -2    1.37    1.29
  -4  15   2    0.60    0.52
   7   9  -2    5.08    1.08
   0   0  -3  196.19   10.80
   0   0   3  190.48   10.76
   0   0   3  188.61   10.79
   0   0   3  193.40   10.80
  -1   2  -3    8.81    0.66
  -1  -1  -3   10.38    0.92
   2  -1  -3   10.91    0.61
   2  -1  -3   10.08    0.97
  -1   2  -3    9.21    0.98
  -1   2  -3    7.23    0.76
  -1  -1  -3   10.79    0.91
  -1  -1  -3   10.25    0.68
   1  -2   3    9.29    0.79
   1   1   3    9.11    0.89
  -2   1   3    8.77    0.87
  -2   1   3    7.83    1.02
   1   1   3   10.83    0.68
   1  -2  -3    8.37    0.69
   1   1  -3    9.59    0.67
  -2   1  -3   11.06    0.67
   1  -2  -3    8.97    0.91
   1  -2  -3    9.75    0.63
   1   1  -3   10.90    1.01
  -2   1  -3   10.44    0.76
   1   1  -3    9.98    0.99
  -2   1  -3   11.76    1.07
  -1   2   3    9.99    0.73
  -1  -1   3   10.07    0.96
  -1   2   3    8.77    0.63
  -1   2   3    9.83    0.93
   2  -1   3    9.57    0.75
  -1  -1   3    9.92    1.00
   4  -2  -3    6.64    1.11
   4  -2  -3    6.55    1.10
  -2   4  -3    7.76    0.60
  -2   4  -3    6.47    0.95
  -2  -2  -3    7.49    1.14
  -2  -2  -3    5.76    0.97
  -2  -2  -3    8.29    0.62
   2   2   3    8.62    1.22
   2   2   3    7.78    0.62
  -4   2   3    4.55    0.94
   2  -4   3    7.12    0.97
   2  -4   3    5.20    0.96
  -4   2   3    7.30    1.22
   0   3  -3   30.47    1.76
   3  -3  -3   24.53    2.08
   3  -3  -3   26.86    2.19
  -3   0  -3   27.82    2.32
   3  -3  -3   27.53    2.10
  -3   0  -3   27.28    2.06
  -3   0  -3   27.79    1.70
   0   3  -3   28.28    2.19
  -3   3   3   26.17    2.14
  -3   3   3   28.21    1.59
   3   0   3   29.40    1.71
   0  -3   3   30.54    2.31
  -3   3   3   27.05    2.07
   3   0   3   25.72    2.07
   0  -3   3   27.93    2.18
  -3   3   3   22.94    2.13
  -3   3  -3    6.24    1.11
   0  -3  -3    4.26    0.84
   0  -3  -3    4.94    0.78
   3   0  -3    5.27    0.93
  -3   3  -3    5.04    0.73
  -3   3  -3    7.07    0.49
  -3   3  -3    5.87    0.73
   3   0  -3    7.49    0.50
  -3   0   3    4.58    0.92
   0   3   3    6.10    0.53
  -3   0   3    4.75    0.91
   3  -3   3    5.68    0.73
   0   3   3    5.70    0.91
  -3  -3  -3   49.79    3.80
   6  -3  -3   49.72    3.87
  -3   6  -3   48.06    3.58
   6  -3  -3   57.40    4.65
  -3   6  -3   52.94    2.96
  -3  -3  -3   50.02    3.87
   3  -6   3   52.04    3.88
   3  -6   3   46.86    3.58
  -6   3   3   43.10    3.79
   3   3   3   47.84    3.81
   3   3   3   42.83    2.96
  -6   3   3   45.96    3.86
  -1   5  -3   28.42    2.46
  -4  -1  -3   32.94    2.55
  -4  -1  -3   30.31    1.86
  -4  -1  -3   29.27    2.63
  -1   5  -3   27.41    1.88
   5  -4  -3   25.16    2.44
   4   1   3   32.03    1.89
  -5   4   3   30.98    2.49
  -5   4   3   27.30    2.49
   1  -5   3   27.26    2.43
  -5   4   3   26.88    2.54
   4   1   3   31.19    2.54
   1  -5   3   27.20    2.54
   2  -4  -3    6.96    0.90
   2   2  -3    7.54    1.17
   2   2  -3    7.33    0.61
   2  -4  -3    6.95    1.14
  -4   2  -3    5.29    1.11
  -4   2  -3    6.69    0.52
  -4   2  -3    7.90    0.99
  -2  -2   3    6.00    1.03
  -2   4   3    6.49    1.06
  -2  -2   3    6.03    1.13
   4  -2   3    7.25    0.96
  -2   4   3    7.81    1.01
  -2   4   3    7.15    0.55
   5  -1  -3    5.05    1.15
  -1  -4  -3    2.32    0.69
  -4   5  -3    3.43    0.40
   5  -1  -3    3.24    0.36
   5  -1  -3    3.22    0.91
  -4   5  -3    2.61    0.65
  -1  -4  -3    2.44    0.81
  -4   5  -3    4.39    1.10
  -4   5  -3    2.74    0.70
   1   4   3    3.44    0.87
  -5   1   3    3.09    0.87
  -5   1   3    3.18    0.88
   4  -5   3    2.40    0.62
   1   4   3    3.39    0.47
  -4  -4  -3    5.79    1.44
  -4   8  -3    6.78    0.76
  -4  -4  -3    7.74    1.58
  -4   8  -3    6.69    1.57
   8  -4  -3    9.51    2.01
  -8   4   3    8.05    1.72
   4   4   3    7.17    0.85
  -8   4   3    5.56    1.55
   4  -8   3    5.95    1.45
   4  -8   3    5.95    1.31
  -5  -2  -3    1.05    0.69
  -5  -2  -3    0.79    0.63
  -2   7  -3    1.78    0.41
   7  -5  -3    0.95    0.77
  -7   5   3    2.70    0.95
   2  -7   3    1.38    0.77
   5   2   3    1.62    0.38
  -7   5   3    2.19    0.92
   2  -7   3    1.14    0.65
   4  -5  -3   30.05    2.47
  -5   1  -3   30.71    2.44
  -5   1  -3   28.12    2.70
  -5   1  -3   30.07    1.81
   4  -5  -3   27.14    2.44
   1   4  -3   24.84    1.89
   1   4  -3   28.20    2.57
  -1  -4   3   25.30    2.47
   5  -1   3   29.56    1.81
  -4   5   3   28.93    2.54
   5  -1   3   31.69    2.49
  -4   5   3   30.84    2.43
  -1  -4   3   27.94    2.60
  -4   5   3   31.21    1.73
  -4   5   3   27.47    2.45
   1  -5  -3    4.47    0.86
  -5   4  -3    3.74    0.73
   4   1  -3    2.62    0.83
  -5   4  -3    4.63    1.06
   1  -5  -3    2.44    0.81
   4   1  -3    4.02    0.47
  -5   4  -3    4.05    0.37
  -5   4  -3    4.32    0.85
  -4  -1   3    4.22    0.99
  -1   5   3    2.88    0.86
  -1   5   3    3.29    0.46
  -4  -1   3    1.65    0.66
   5  -4   3    4.49    0.83
  -2  -5  -3    7.25    1.42
  -5   7  -3    9.43    1.49
  -5   7  -3    9.33    1.80
   7  -2  -3    8.24    0.64
  -5   7  -3    8.52    0.71
  -2  -5  -3    6.61    1.49
  -5   7  -3    9.47    1.45
  -7   2   3    8.39    1.74
   5  -7   3    9.99    1.51
   2   5   3    7.38    0.86
  -7   2   3    7.62    1.58
  -5  -5  -3    9.12    1.89
  -5  10  -3    7.11    0.85
  -5  -5  -3    5.45    1.59
   5 -10   3    6.98    1.71
   5   5   3    7.32    0.98
 -10   5   3    7.20    1.77
   5 -10   3    9.18    1.83
  -3   9  -3    2.78    0.56
  -6  -3  -3    0.86    0.74
  -6  -3  -3    2.66    1.21
   3  -9   3    2.86    1.15
  -9   6   3    2.76    1.21
   3  -9   3    2.04    0.90
  -9   6   3    3.05    1.90
   6   3   3    3.22    0.55
  -6   0  -3    3.32    0.47
   6  -6  -3    3.07    0.95
  -6   0  -3    3.53    0.97
   0   6  -3    3.61    0.55
  -6   0  -3    3.23    1.10
   6   0   3    6.53    1.53
   6   0   3    3.33    0.47
  -6   6   3    2.98    0.97
   0  -6   3    3.21    0.94
  -6   6   3    3.18    0.99
   0  -6   3    2.09    0.83
   3   3  -3   44.55    2.93
  -6   3  -3   50.03    2.80
   3  -6  -3   46.68    3.50
   3  -6  -3   37.16    3.55
  -6   3  -3   49.30    3.97
  -6   3  -3   46.58    3.49
  -3   6   3   51.15    2.87
  -3   6   3   58.06    3.75
   6  -3   3   46.01    3.45
  -3  -3   3   43.03    3.78
  -3  -3   3   42.36    3.73
   6   0  -3    4.81    0.56
   0  -6  -3    5.17    1.11
  -6   6  -3    5.33    1.08
   0  -6  -3    4.19    1.11
  -6   6  -3    5.05    0.46
  -6   6  -3    4.77    0.98
  -6   6  -3    4.90    1.32
  -6   0   3    3.70    1.07
  -6   0   3    2.01    0.86
   0   6   3    4.20    0.59
  -6   9  -3    2.76    1.02
  -3  -6  -3    3.15    1.07
  -6   9  -3    3.36    0.51
  -3  -6  -3    1.95    0.95
   9  -3  -3    2.87    0.39
  -6   9  -3    6.52    1.82
  -9   3   3    2.61    1.20
   3   6   3    2.26    0.55
  -9   3   3    2.67    1.12
   6  -9   3    3.77    1.10
  -6  12  -3    2.07    0.56
  -6  -6  -3    2.77    1.39
  -6  -6  -3    4.77    1.64
 -12   6   3    1.85    1.31
   6 -12   3    0.55    0.97
   6 -12   3    1.78    1.12
   6   6   3    2.55    0.66
  -4  11  -3    1.75    0.54
  -7  -4  -3    1.79    1.22
  -7  -4  -3    1.09    1.00
   4 -11   3    2.93    1.21
 -11   7   3    0.11    0.89
   4 -11   3    2.08    1.16
   7   4   3    1.56    0.52
   8  -7  -3    2.83    1.25
  -7  -1  -3    2.44    0.91
  -1   8  -3    3.14    0.59
  -7  -1  -3    2.64    1.11
  -8   7   3    3.47    1.21
   1  -8   3    2.12    1.03
  -8   7   3    3.45    1.21
   7   1   3    2.89    0.49
   1  -8   3    3.71    1.26
  -7   2  -3    1.54    0.69
   5  -7  -3    1.85    0.81
   2   5  -3    2.64    0.48
  -7   2  -3    1.98    0.96
  -7   2  -3    1.84    0.32
  -2  -5   3    1.78    0.84
  -5   7   3    1.21    0.27
  -5   7   3    1.66    0.79
   7  -2   3    2.15    0.83
  -2  -5   3    0.84    0.60
  -5   7   3    1.63    0.80
   7  -2   3    1.20    0.28
  -7   5  -3   11.07    1.63
  -7   5  -3    8.37    0.64
   5   2  -3    8.04    0.79
  -7   5  -3    7.63    1.79
   2  -7  -3   10.02    1.76
   2  -7  -3    9.93    1.57
  -7   5  -3    9.50    1.35
  -5  -2   3   10.54    1.87
  -2   7   3    8.64    0.80
   7  -5   3    9.49    1.46
  -5  -2   3    7.68    1.70
  -1  -7  -3   11.31    2.02
  -7   8  -3    7.11    1.48
  -7   8  -3    8.38    1.85
  -1  -7  -3    9.88    1.78
   8  -1  -3    7.10    0.75
  -7   8  -3    7.39    0.68
   7  -8   3    7.21    1.38
   1   7   3    8.49    0.97
  -8   1   3    6.45    1.66
  -8   1   3    7.71    1.88
  -7  11  -3    2.16    1.06
  -7  11  -3    3.55    0.58
  -4  -7  -3    2.70    1.13
  -4  -7  -3    3.13    1.29
   7 -11   3    2.74    1.13
 -11   4   3    3.23    1.37
   4   7   3    3.54    0.69
  -7  14  -3    0.99    0.48
  -7  -7  -3    0.92    1.32
  -7  14  -3    1.36    1.19
   7   7   3    0.33    0.41
 -14   7   3    1.17    1.68
   7 -14   3    0.83    1.11
  -5  13  -3    3.82    0.77
  -8  -5  -3    9.51    2.29
  -8  -5  -3    1.30    1.31
   5 -13   3    2.98    1.47
   8   5   3    3.80    0.81
 -13   8   3    4.53    1.85
   5 -13   3    1.87    1.31
  -2  10  -3    2.50    0.62
  -8  -2  -3    2.75    1.18
  -8  -2  -3    2.72    1.29
 -10   8   3    0.78    1.05
   2 -10   3    0.63    0.93
   2 -10   3    1.62    1.02
   8   2   3    2.49    0.55
  -8   1  -3    3.17    1.05
   7  -8  -3    3.08    1.00
   7  -8  -3    4.96    1.43
   1   7  -3    3.71    0.64
  -8   1  -3    2.28    1.06
  -7   8   3    3.44    1.21
  -7   8   3    3.01    1.15
  -1  -7   3    2.88    1.06
  -1  -7   3    2.60    1.07
   8  -1   3    3.06    0.47
  -8   4  -3    8.25    1.88
  -8   4  -3    7.93    1.45
  -8   4  -3    7.64    0.59
   4  -8  -3    3.89    1.04
   4   4  -3    6.86    0.83
   4  -8  -3    6.33    1.50
  -4  -4   3    6.08    1.61
  -4   8   3    7.34    0.76
  -4  -4   3    5.44    1.36
  -4   8   3    7.84    1.48
   8  -4   3    6.58    0.57
  -8   7  -3    7.89    1.51
   1  -8  -3    7.07    1.67
   7   1  -3    5.13    0.72
  -8   7  -3    6.74    1.82
   1  -8  -3    9.51    1.70
  -8   7  -3    8.38    0.62
  -7  -1   3    5.61    1.66
  -1   8   3    7.07    0.86
  -7  -1   3    5.20    1.45
  -8  10  -3    1.44    0.94
  -2  -8  -3    1.00    0.85
  -2  -8  -3    1.67    1.03
  10  -2  -3    0.92    0.32
  -8  10  -3    1.55    0.36
   2   8   3    0.29    0.41
   8 -10   3    0.61    0.81
 -10   2   3    1.84    1.18
  -8  13  -3    2.73    1.33
  -5  -8  -3    4.26    1.85
  -5  -8  -3    5.27    1.77
 -13   5   3    5.94    1.90
   8 -13   3    2.70    1.37
   5   8   3    4.78    0.88
  -8  -8  -3    2.38    1.64
   8   8   3    3.31    0.89
  -6  15  -3   -0.19    0.42
  -9  -6  -3    0.58    1.20
   6 -15   3    0.21    1.12
   9   6   3    0.14    0.42
  -9  -3  -3    6.96    1.97
  -9  -3  -3    3.18    1.48
  -3  12  -3    4.09    0.82
   3 -12   3    3.00    1.55
   9   3   3    4.55    0.77
 -12   9   3    3.81    1.69
   3 -12   3    2.32    1.42
  -9   0  -3   11.42    2.42
   0   9  -3    9.41    1.16
  -9   0  -3   10.58    2.02
   0  -9   3    7.99    1.80
   9   0   3   11.90    0.99
   0  -9   3    8.23    1.98
  -9   9   3    5.90    1.73
  -9   3  -3    2.33    0.38
  -9   3  -3    1.33    0.76
  -9   3  -3    2.14    1.18
   3   6  -3    2.92    0.58
   6  -9  -3    2.19    1.01
  -6   9   3    3.20    1.16
  -3  -6   3    4.28    1.36
   9  -3   3    2.60    0.40
  -6   9   3    2.77    0.41
  -3  -6   3    1.53    1.00
   3  -9  -3    3.47    1.19
  -9   6  -3    3.25    0.38
  -9   6  -3    2.35    1.26
   6   3  -3    3.12    0.58
   3  -9  -3    1.79    0.88
  -9   6  -3    2.11    0.93
  -3   9   3    3.32    0.59
  -6  -3   3    3.19    1.26
  -6  -3   3    1.31    0.85
  -9   9  -3   34.32    3.83
   0  -9  -3   34.47    4.37
   0  -9  -3   33.84    3.55
   9   0  -3   37.37    2.32
  -9   0   3   30.98    4.07
   0   9   3   32.95    2.44
  -9   0   3   33.39    4.09
  -9  12  -3    2.95    1.22
  -3  -9  -3    3.60    1.48
  -3  -9  -3    4.87    1.70
   3   9   3    4.91    0.89
 -12   3   3    3.88    1.68
   9 -12   3    2.24    1.15
  -6  -9  -3    0.29    1.40
   6   9   3    0.26    0.53
 -10  -4  -3   -0.49    1.10
  -4  14  -3   -0.26    0.44
   4 -14   3   -0.17    1.07
  10   4   3    0.11    0.37
 -10  -1  -3   -0.15    0.95
  -1  11  -3    1.20    0.51
 -10  -1  -3    0.22    0.99
 -11  10   3   -0.28    1.09
   1 -11   3    0.56    1.03
  10   1   3   -0.10    0.28
   1 -11   3    1.47    1.20
 -10   2  -3    3.30    1.22
 -10   2  -3    2.32    1.28
   8 -10  -3    1.88    1.04
   2   8  -3    1.81    0.61
  -2  -8   3    1.71    1.17
  -2  -8   3    0.38    1.02
  10  -2   3    1.96    0.41
  -8  10   3    2.86    1.24
 -10   5  -3    6.99    2.05
   5   5  -3    7.65    0.96
 -10   5  -3    8.58    1.78
   5 -10  -3    6.13    1.45
 -10   5  -3    6.38    0.60
   5 -10  -3    6.48    1.72
  -5  -5   3    8.44    2.00
  10  -5   3    6.66    0.60
  -5  -5   3    9.97    2.17
  -5  10   3    7.03    0.82
 -10   8  -3    0.26    0.81
   2 -10  -3    0.69    0.76
   8   2  -3    1.51    0.46
   2 -10  -3    1.29    1.06
  -8  -2   3    0.99    1.07
  -8  -2   3    0.57    0.94
  -2  10   3    1.35    0.49
 -10  11  -3   -0.31    0.92
  11  -1  -3    0.96    0.36
  -1 -10  -3   -0.34    0.88
  -1 -10  -3    0.07    0.76
 -11   1   3   -0.17    0.92
   1  10   3   -0.19    0.36
 -10  14  -3   -0.01    1.19
  -4 -10  -3    0.17    1.06
   4  10   3    0.11    0.49
  10 -14   3    1.07    1.20
 -11  -2  -3   -0.84    1.08
 -11  -2  -3    1.34    1.53
  -2  13  -3    0.26    0.52
   2 -13   3    1.73    1.27
  11   2   3    0.66    0.41
 -13  11   3    0.53    1.33
 -11   1  -3    0.73    0.94
   1  10  -3    0.09    0.40
 -11   1  -3    0.43    1.14
  -1 -10   3    0.95    1.15
  11  -1   3    0.15    0.30
  -1 -10   3    1.12    1.06
 -10  11   3   -0.40    0.86
 -11   4  -3    2.28    1.44
 -11   4  -3    2.36    1.16
   4   7  -3    2.17    0.59
   7 -11  -3    2.58    1.29
  -7  11   3    1.81    0.43
  -7  11   3    2.58    1.21
  11  -4   3    1.67    0.37
  -4  -7   3    1.02    1.02
  -4  -7   3    2.42    1.20
   4 -11  -3    3.56    1.32
 -11   7  -3    3.56    1.33
   4 -11  -3    1.70    1.01
   7   4  -3    3.50    0.70
  -4  11   3    4.03    0.70
  -7  -4   3    4.06    1.53
  -7  -4   3    2.97    1.40
 -11  10  -3    0.17    0.76
  10   1  -3    0.90    0.40
   1 -11  -3    0.15    1.05
   1 -11  -3    0.05    0.80
  -1  11   3    0.09    0.40
 -10  -1   3    0.74    1.01
 -11  13  -3    0.04    1.19
  -2 -11  -3    1.57    1.21
   2  11   3    1.10    0.64
  -3  15  -3    1.22    0.66
  12   3   3    0.50    0.48
   3 -15   3    0.72    1.40
   0  12  -3    3.64    0.83
 -12   0  -3    2.43    1.46
  12   0   3    3.97    0.70
   0 -12   3    3.01    1.52
 -12  12   3    2.38    1.47
   3   9  -3    2.65    0.71
 -12   3  -3    3.59    1.41
   9 -12  -3    4.36    1.57
  -3  -9   3    2.67    1.46
  -9  12   3    2.45    1.30
  -3  -9   3    3.54    1.55
 -12   6  -3    5.01    1.56
   6 -12  -3    5.02    1.59
   6   6  -3    3.02    0.71
  -6  -6   3    2.02    1.24
  -6  12   3    3.92    0.65
  -6  -6   3    1.97    1.30
  -6  12   3    4.22    1.51
   3 -12  -3    3.83    1.61
 -12   9  -3    6.72    1.91
   9   3  -3    5.12    0.84
   3 -12  -3    4.80    1.64
  -9  -3   3    3.93    1.72
  -3  12   3    5.42    0.89
   0 -12  -3    2.16    1.46
 -12  12  -3    1.80    1.46
   0  12   3    2.20    0.70
  -3 -12  -3    2.23    1.71
   3  12   3    2.49    0.75
  -1  14  -3   -0.07    0.56
  13   1   3    0.56    0.42
   1 -14   3    0.35    1.52
   2  11  -3    0.11    0.44
 -13   2  -3    1.15    1.35
  -2 -11   3    0.10    1.27
 -13   5  -3    4.38    1.71
   5   8  -3    4.64    0.93
   8 -13  -3    3.72    1.70
  -8  13   3    2.80    1.52
  -5  -8   3    5.13    1.84
  -5  -8   3    4.52    1.87
 -13   8  -3    4.39    1.71
   5 -13  -3    3.47    1.61
   8   5  -3    3.05    0.72
   5 -13  -3    5.11    1.57
  -8  -5   3    5.48    1.94
  -8  -5   3    1.96    1.52
  -5  13   3    5.20    0.83
   2 -13  -3    0.76    0.96
 -13  11  -3    0.78    1.41
  11   2  -3    0.29    0.44
  -2  13   3    0.46    0.46
  -1 -13  -3   -0.19    1.12
   1  13   3    0.56    0.57
   1  13  -3   -0.16    0.44
  -1 -13   3    0.26    1.54
 -14   4  -3    0.47    1.36
   4  10  -3    0.18    0.49
  -4 -10   3   -0.04    1.24
 -14   7  -3    0.13    1.12
   7   7  -3    0.86    0.54
  -7  -7   3    2.31    1.52
   4 -14  -3   -0.25    0.86
  10   4  -3   -0.47    0.37
 -14  10  -3    0.11    1.18
  -4  14   3    0.94    0.52
   1 -14  -3    0.38    1.31
  -1  14   3   -0.93    0.46
   3  12  -3    0.34    0.58
  -3 -12   3    1.43    1.82
   6   9  -3    0.14    0.46
 -15   6  -3    0.59    1.57
  -6  -9   3   -1.69    1.18
   9   6  -3   -0.09    0.48
   6 -15  -3    0.14    0.97
   3 -15  -3    2.35    1.38
  12   3  -3    2.41    0.74
  -3  15   3    2.51    0.76
   8   8  -3    3.78    0.96
  -1   0  -4   11.39    0.84
   1  -1  -4   11.52    1.02
   1  -1  -4   10.65    0.83
   0   1  -4   13.83    0.81
   0   1  -4   12.07    1.06
  -1   0  -4   11.15    0.99
   1  -1  -4   12.72    0.77
  -1   0  -4   12.89    0.80
   0   1  -4   12.54    0.95
  -1   1   4   10.43    1.01
   0  -1   4   11.02    1.02
  -1   1   4   11.56    0.80
   0  -1   4   13.18    0.96
  -1   1   4   15.57    1.08
   1   0   4   11.14    0.84
  -1   3  -4   21.25    1.75
  -1   3  -4   22.55    1.97
   3  -2  -4   25.70    1.38
   3  -2  -4   24.55    1.99
  -1   3  -4   25.85    1.53
   3  -2  -4   23.89    1.87
  -2  -1  -4   21.37    1.81
  -2  -1  -4   20.82    1.88
  -2  -1  -4   24.02    1.51
   2   1   4   24.40    1.88
   1  -3   4   21.50    1.95
  -3   2   4   22.91    2.02
   1  -3   4   24.55    1.80
   2   1   4   21.92    1.49
  -3   2   4   26.70    1.91
   0  -2  -4   10.40    1.00
  -2   2  -4   10.30    1.22
  -2   2  -4    8.43    0.69
   0  -2  -4   10.22    0.68
  -2   2  -4    9.98    0.67
  -2   2  -4    9.21    0.71
  -2   2  -4   10.01    1.29
   0  -2  -4    9.59    0.78
   2   0  -4    8.34    1.11
   2   0  -4    8.06    1.09
   2   0  -4    9.36    0.65
   0   2   4    9.23    0.67
   2  -2   4    8.64    0.68
   0   2   4   10.55    1.17
  -2   0   4    7.07    0.98
  -2   0   4    8.96    1.14
   5  -3  -4   15.40    1.93
  -2   5  -4   14.97    1.68
  -3  -2  -4   14.25    1.79
  -3  -2  -4   13.86    1.88
  -3  -2  -4   15.90    1.07
  -2   5  -4   14.34    1.05
  -5   3   4   14.09    1.87
   2  -5   4   14.88    1.67
   2  -5   4   10.49    1.67
  -5   3   4   11.58    1.69
   3   2   4   15.70    1.88
   3   2   4   13.98    1.07
   1   2  -4   26.02    1.54
   2  -3  -4   22.00    1.67
  -3   1  -4   22.49    1.69
   2  -3  -4   23.05    1.95
   1   2  -4   23.60    2.01
  -3   1  -4   26.17    2.14
   2  -3  -4   24.71    1.44
  -3   1  -4   24.44    1.48
   1   2  -4   25.65    1.98
  -2   3   4   23.87    1.44
  -2   3   4   23.02    1.92
  -2   3   4   21.21    1.74
  -1  -2   4   23.65    2.01
  -2   3   4   21.77    1.94
   3  -1   4   24.07    1.72
  -1  -2   4   25.39    1.96
   4  -1  -4    9.08    1.41
  -1  -3  -4    9.57    1.22
  -1  -3  -4    8.66    0.70
  -3   4  -4    9.71    1.08
  -1  -3  -4    7.67    1.23
  -3   4  -4    8.44    1.46
   4  -1  -4    8.49    0.62
   4  -1  -4    7.30    1.25
  -3   4  -4    9.49    0.69
   1   3   4    8.87    0.72
  -4   1   4    8.63    1.27
   1   3   4    9.18    1.31
   3  -4   4    6.79    1.14
  -4   1   4    7.52    1.24
   3  -4   4    9.45    1.06
  -4  -3  -4   28.00    2.66
   7  -4  -4   24.99    3.00
  -4  -3  -4   24.30    2.60
  -3   7  -4   24.90    2.50
  -3   7  -4   25.68    1.78
   3  -7   4   27.70    2.49
   4   3   4   26.35    1.82
  -7   4   4   23.75    2.96
  -7   4   4   28.18    2.80
   3  -7   4   28.69    2.74
  -4   0  -4   30.74    2.47
   4  -4  -4   31.45    2.51
  -4   0  -4   26.48    2.65
   0   4  -4   32.71    2.08
   4  -4  -4   36.37    2.65
   4  -4  -4   34.54    2.72
  -4   0  -4   36.90    2.05
   0   4  -4   31.48    2.61
  -4   4   4   32.88    2.50
   0  -4   4   35.68    2.70
  -4   4   4   33.02    2.63
   4   0   4   32.43    2.52
  -4   4   4   30.44    2.66
   4   0   4   30.71    2.02
   0  -4   4   30.35    2.71
  -4   3  -4    7.54    1.36
  -4   3  -4    8.93    0.86
  -4   3  -4    9.73    0.66
   3   1  -4    8.87    1.32
   3   1  -4    7.68    1.27
  -4   3  -4    9.62    1.07
   3   1  -4    8.55    0.68
   1  -4  -4    6.89    1.20
   1  -4  -4    8.19    1.01
   4  -3   4    8.72    1.00
  -3  -1   4    8.91    1.38
  -3  -1   4    8.03    1.31
  -1   4   4    8.24    0.68
  -1   4   4    8.22    1.24
  -4   6  -4    5.71    1.38
   6  -2  -4    5.74    1.40
   6  -2  -4    4.93    0.46
  -4   6  -4    6.89    1.14
  -2  -4  -4    6.16    1.27
  -2  -4  -4    6.59    1.33
  -4   6  -4    6.72    0.59
   4  -6   4    6.75    1.13
   2   4   4    6.36    0.71
  -6   2   4    5.77    1.33
  -6   2   4    5.75    1.31
   4  -6   4    6.73    1.33
  -4   9  -4    3.38    0.60
  -5  -4  -4    4.13    1.25
  -5  -4  -4    5.04    1.34
  -9   5   4    3.73    1.67
  -9   5   4    3.73    1.32
   4  -9   4    5.65    1.35
   4  -9   4    2.86    1.14
   5   4   4    4.21    0.68
  -5  -1  -4   17.89    1.30
  -1   6  -4   18.15    1.37
  -5  -1  -4   20.14    2.64
   6  -5  -4   16.58    2.22
  -5  -1  -4   21.28    2.42
  -1   6  -4   19.99    2.32
  -6   5   4   21.53    2.58
  -6   5   4   19.90    2.35
   1  -6   4   20.41    2.56
   5   1   4   19.67    2.37
   1  -6   4   16.74    2.13
   5   1   4   17.34    1.31
   3  -5  -4   12.30    1.73
   2   3  -4   15.38    1.93
  -5   2  -4   17.56    2.24
   2   3  -4   15.69    1.10
  -5   2  -4   14.51    1.41
  -5   2  -4   14.61    0.98
  -3   5   4   11.63    1.65
  -3   5   4   13.94    0.96
  -2  -3   4   12.83    1.74
  -2  -3   4   15.05    1.94
   5  -2   4   15.16    1.45
  -3   5   4   11.90    1.70
  -5   5  -4   68.35    3.96
   5   0  -4   68.57    3.98
  -5   5  -4   66.20    4.43
  -5   5  -4   68.16    5.17
   0  -5  -4   69.04    4.95
   0  -5  -4   63.14    4.63
  -5   5  -4   69.93    4.57
   5   0  -4   70.13    5.82
   0   5   4   72.51    5.26
   5  -5   4   71.48    4.43
  -5   0   4   65.82    5.01
  -5   0   4   62.71    4.99
   0   5   4   65.94    4.05
   8  -3  -4   10.31    0.74
  -5   8  -4   10.34    0.89
  -3  -5  -4   11.25    1.86
  -3  -5  -4    9.99    1.84
   8  -3  -4   10.38    2.02
  -5   8  -4    7.89    1.79
  -8   3   4   10.13    1.96
   5  -8   4   12.95    1.81
   5  -8   4   14.27    2.18
  -8   3   4   10.52    1.91
   3   5   4   11.24    1.02
  -6  -5  -4    1.45    0.99
  -5  11  -4    0.71    0.40
  -6  -5  -4    0.93    1.00
   5 -11   4    0.58    0.90
   6   5   4    0.46    0.37
   5 -11   4    0.89    0.90
 -11   6   4    1.85    1.16
  -6  -2  -4    2.12    1.00
  -6  -2  -4    1.76    0.91
  -2   8  -4    1.62    0.48
   8  -6  -4    0.42    0.70
   6   2   4    2.76    0.51
  -8   6   4    1.70    1.00
  -8   6   4    2.70    1.07
   2  -8   4    2.08    0.95
   2  -8   4    3.23    1.02
  -6   1  -4   19.64    1.95
   5  -6  -4   18.73    2.35
  -6   1  -4   18.84    1.33
   1   5  -4   21.31    1.47
  -6   1  -4   19.08    2.56
   5  -6  -4   18.80    2.28
  -5   6   4   19.21    1.20
  -1  -5   4   16.82    2.23
  -1  -5   4   23.70    2.80
  -5   6   4   15.47    2.04
   6  -1   4   20.20    1.34
   6  -1   4   22.59    2.41
  -5   6   4   17.42    2.36
   2  -6  -4    5.98    1.07
  -6   4  -4    6.18    0.99
   4   2  -4    5.37    0.66
  -6   4  -4    4.84    0.49
   2  -6  -4    6.07    1.31
  -6   4  -4    6.91    1.15
  -6   4  -4    7.93    1.65
  -4  -2   4    4.47    1.22
  -4  -2   4    6.27    1.40
   6  -4   4    7.04    1.08
  -2   6   4    6.85    0.62
   7  -1  -4   14.53    1.04
  -6   7  -4   14.23    1.85
  -6   7  -4   12.14    1.77
  -6   7  -4   14.20    1.05
  -1  -6  -4   14.63    2.13
  -6   7  -4   12.78    2.27
  -1  -6  -4   16.79    2.32
   6  -7   4   14.99    1.85
   1   6   4   14.08    1.18
  -7   1   4   10.58    1.92
  -7   1   4   16.39    2.38
  -4  -6  -4    0.13    0.75
  -6  10  -4    2.26    0.93
  -6  10  -4    1.04    0.37
  -4  -6  -4    1.51    1.09
   6 -10   4    0.88    0.79
 -10   4   4    2.67    1.31
   4   6   4    1.59    0.48
  -7  -6  -4    1.73    1.35
  -6  13  -4    1.52    0.53
  -7  -6  -4    0.69    1.04
 -13   7   4    1.71    1.41
   6 -13   4    1.37    1.26
   7   6   4    0.81    0.47
   6 -13   4    1.26    0.99
  -7  -3  -4    4.59    1.62
  -7  -3  -4    1.67    1.06
   7   3   4    4.88    0.76
   3 -10   4    4.72    1.48
   3 -10   4    2.87    1.31
 -10   7   4    2.33    1.28
  -7   0  -4   12.13    0.98
   7  -7  -4   13.80    2.10
  -7   0  -4   10.25    1.77
  -7   0  -4   11.68    2.14
   0   7  -4   11.37    1.18
  -7   7   4    7.08    1.60
  -7   7   4   13.53    2.03
   0  -7   4   13.72    2.15
   7   0   4   11.15    0.96
   0  -7   4   12.33    2.00
   4  -7  -4   26.08    2.34
   4  -7  -4   23.06    2.75
  -7   3  -4   23.88    3.24
   3   4  -4   26.93    1.89
  -7   3  -4   26.83    1.70
  -7   3  -4   27.05    2.43
   7  -3   4   30.19    2.52
  -4   7   4   29.28    2.76
  -3  -4   4   31.87    2.97
  -3  -4   4   25.81    3.01
  -4   7   4   25.42    1.71
  -7   6  -4   12.87    2.23
  -7   6  -4   15.51    1.03
   6   1  -4   13.87    1.13
   1  -7  -4   12.51    1.89
  -7   6  -4   15.79    2.04
  -7   6  -4   15.38    1.83
   1  -7  -4   13.95    2.16
  -6  -1   4   11.60    2.06
  -1   7   4   14.23    1.16
  -6  -1   4   14.03    2.31
   7  -6   4   15.52    1.84
   9  -2  -4    7.39    0.70
  -7   9  -4    8.36    0.77
  -7   9  -4    8.76    2.13
  -2  -7  -4    6.42    1.66
  -7   9  -4    8.28    1.66
  -2  -7  -4   11.37    2.09
  -9   2   4    8.05    1.81
   2   7   4    7.83    0.98
   7  -9   4   10.07    1.70
  -9   2   4    9.50    2.19
  -7  12  -4    3.74    0.65
  -5  -7  -4    3.84    1.64
  -7  12  -4    2.63    1.21
  -5  -7  -4    1.96    1.21
 -12   5   4    2.37    1.38
   7 -12   4    3.11    1.41
   5   7   4    3.87    0.77
  -7  15  -4   -0.30    0.45
  -8  -7  -4   -0.49    1.23
   8   7   4    0.05    0.42
  -8  -4  -4    2.53    1.38
  -8  -4  -4    2.84    1.31
  -4  12  -4    6.87    0.97
   4 -12   4    6.98    1.99
   8   4   4    6.81    0.98
 -12   8   4    5.46    1.94
   4 -12   4    5.69    1.76
  -8  -1  -4    5.08    1.53
  -8  -1  -4    5.40    1.70
  -1   9  -4    6.03    0.89
   1  -9   4    3.86    1.37
   1  -9   4    3.86    1.33
  -9   8   4    6.94    1.67
   8   1   4    7.11    0.83
  -8   2  -4    2.69    0.43
   2   6  -4    1.93    0.49
  -8   2  -4    2.17    1.09
  -8   2  -4    1.67    0.84
   6  -8  -4    2.48    0.96
  -2  -6   4    2.03    0.94
  -6   8   4    2.54    0.34
  -6   8   4    1.47    0.81
  -6   8   4    2.28    0.97
  -2  -6   4    1.87    0.96
   8  -2   4    2.35    0.40
  -8   5  -4    9.67    2.06
   3  -8  -4   13.88    2.20
   3  -8  -4    9.45    1.62
   5   3  -4   11.43    1.04
  -8   5  -4   14.00    1.91
  -8   5  -4   11.84    0.85
  -8   5  -4   11.92    1.84
  -5  -3   4   10.19    1.95
   8  -5   4   10.50    2.51
  -3   8   4   11.27    0.98
  -5  -3   4   12.10    2.25
   8   0  -4   42.62    2.76
  -8   8  -4   41.28    4.30
   0  -8  -4   47.77    4.22
  -8   8  -4   47.51    3.83
  -8   8  -4   44.38    2.67
   0  -8  -4   39.59    3.79
   0   8   4   42.57    2.89
  -8   0   4   42.88    4.17
  -8   0   4   41.84    4.24
  -8  11  -4    9.16    1.95
  -3  -8  -4    9.30    2.15
  -3  -8  -4   12.01    2.49
  -8  11  -4    8.25    0.92
   3   8   4    8.78    1.15
   8 -11   4    6.63    1.64
 -11   3   4    8.14    2.09
  -8  14  -4    0.40    1.01
  -6  -8  -4    0.09    1.14
   6   8   4    0.22    0.43
   8 -14   4    0.00    1.10
  -9  -5  -4    0.30    1.05
  -5  14  -4    1.32    0.56
   5 -14   4    2.80    1.63
   9   5   4    0.48    0.44
   5 -14   4    2.73    1.50
  -9  -2  -4    1.54    1.10
  -9  -2  -4    3.71    1.44
  -2  11  -4    3.72    0.80
   2 -11   4    3.34    1.38
 -11   9   4    1.63    1.27
   9   2   4    3.02    0.62
   2 -11   4    4.36    1.56
  -9   1  -4    7.62    2.08
  -9   1  -4    5.93    1.46
   1   8  -4    6.96    0.98
   9  -1   4    7.19    0.80
  -8   9   4    4.61    1.46
  -1  -8   4    7.72    1.77
  -1  -8   4    7.21    1.75
   5  -9  -4    2.09    0.97
  -9   4  -4    3.63    1.08
   4   5  -4    2.36    0.58
  -9   4  -4    3.59    0.47
  -9   4  -4    2.36    1.29
   9  -4   4    4.16    0.48
  -4  -5   4    2.27    1.13
  -4  -5   4    2.30    1.18
  -5   9   4    2.51    1.04
  -5   9   4    3.79    0.55
   7   2  -4    9.00    0.98
  -9   7  -4    7.56    1.96
   2  -9  -4    7.42    1.57
   2  -9  -4    8.13    1.78
  -9   7  -4   13.46    2.08
  -9   7  -4    7.62    0.68
  -7  -2   4    8.62    1.97
  -2   9   4   10.25    1.03
  -7  -2   4   10.64    2.31
  -1  -9  -4    0.22    0.72
  -9  10  -4    1.78    1.06
  -1  -9  -4    1.99    1.28
  10  -1  -4    0.51    0.35
 -10   1   4    0.84    0.94
   1   9   4    0.89    0.47
  -9  13  -4    5.67    1.80
  -4  -9  -4    7.40    2.08
  -4  -9  -4    5.02    2.03
   4   9   4    6.36    1.08
 -13   4   4    7.13    2.29
   9 -13   4    6.88    1.93
  -3  13  -4    1.18    0.63
 -10  -3  -4    1.07    1.23
 -10  -3  -4    2.90    1.66
 -13  10   4    0.03    1.24
   3 -13   4    0.51    1.30
   3 -13   4    1.13    1.20
  10   3   4    1.10    0.45
   0  10  -4    7.58    1.05
 -10   0  -4    8.20    1.95
 -10   0  -4    9.30    2.48
 -10  10   4    2.72    1.47
   0 -10   4    5.23    1.71
  10   0   4    7.37    0.88
   0 -10   4    6.59    1.88
 -10   3  -4    2.28    1.32
 -10   3  -4    4.20    0.57
   7 -10  -4    2.99    1.26
 -10   3  -4    3.58    1.21
   3   7  -4    4.24    0.78
  10  -3   4    4.02    0.54
  -3  -7   4    3.18    1.30
  -3  -7   4    4.25    1.51
  -7  10   4    3.60    0.50
  -7  10   4    3.38    1.27
   4 -10  -4   -0.16    0.68
   4 -10  -4    0.69    0.62
 -10   6  -4    1.52    0.89
   6   4  -4    1.05    0.42
 -10   6  -4    1.72    0.33
 -10   6  -4    1.66    1.12
  -6  -4   4    0.57    0.85
  -6  -4   4    1.27    0.99
  -4  10   4    1.19    0.47
   1 -10  -4    2.87    1.28
 -10   9  -4    0.77    0.90
   1 -10  -4    1.43    0.93
   9   1  -4    1.16    0.42
  -9  -1   4    0.95    1.04
  -1  10   4    1.17    0.48
  -9  -1   4    1.33    1.64
  -2 -10  -4    0.97    1.12
  -2 -10  -4    2.20    1.40
 -10  12  -4    1.74    1.18
 -12   2   4    3.67    1.66
   2  10   4    1.61    0.60
  -5 -10  -4    0.25    1.47
   5  10   4    0.51    0.54
  -4  15  -4    0.26    0.52
 -11  -4  -4   -0.12    1.42
   4 -15   4   -0.37    1.25
  11   4   4   -0.03    0.42
 -11  -1  -4    1.29    1.18
  -1  12  -4    0.14    0.50
 -11  -1  -4    0.41    1.25
   1 -12   4   -0.76    1.04
  11   1   4    0.40    0.36
 -12  11   4    0.03    1.21
   1 -12   4   -1.25    0.99
 -11   2  -4    4.60    1.52
   9 -11  -4    5.45    1.60
 -11   2  -4    4.69    1.86
   2   9  -4    3.02    0.72
  -2  -9   4    0.99    1.14
  -9  11   4    2.34    1.25
  -2  -9   4    2.85    1.30
  11  -2   4    3.64    0.57
   5   6  -4    0.70    0.48
 -11   5  -4    0.06    0.99
 -11   5  -4    0.76    0.87
   6 -11  -4    1.38    1.00
  -5  -6   4   -0.46    0.76
  -6  11   4    0.91    0.37
  -5  -6   4   -0.17    0.68
  -6  11   4    0.76    0.86
   3 -11  -4    9.62    2.01
 -11   8  -4   11.30    2.13
   3 -11  -4   10.43    2.25
   8   3  -4    7.85    1.03
  -3  11   4    9.84    1.13
  -8  -3   4    4.00    1.57
  -8  -3   4    8.27    2.31
 -11  11  -4    1.21    1.20
  11   0  -4    1.02    0.45
   0 -11  -4    0.81    1.18
   0 -11  -4    2.17    1.41
   0  11   4    2.48    0.70
 -11   0   4    1.29    1.28
  -3 -11  -4   -0.96    1.02
 -11  14  -4    0.22    1.17
   3  11   4   -0.63    0.43
  -2  14  -4   -0.05    0.47
  12   2   4    0.12    0.41
   2 -14   4   -0.47    1.42
 -12   1  -4    1.17    1.22
 -12   1  -4    0.20    1.11
   1  11  -4    1.48    0.56
  -1 -11   4   -0.61    0.96
  -1 -11   4    0.32    1.28
  12  -1   4    0.64    0.38
 -11  12   4   -0.20    1.26
   4   8  -4    3.74    0.82
 -12   4  -4    6.11    1.76
   8 -12  -4    4.58    1.60
  -8  12   4    3.04    1.50
  -4  -8   4    5.86    1.94
  -4  -8   4    5.20    1.91
   5 -12  -4    2.20    1.35
   7   5  -4    3.97    0.81
   5 -12  -4    1.83    0.99
 -12   7  -4    2.13    1.21
  -7  -5   4    1.47    1.23
  -7  -5   4    2.14    1.35
  -5  12   4    3.74    0.71
   2 -12  -4    1.35    1.12
 -12  10  -4    0.90    1.20
   2 -12  -4    1.25    1.37
  10   2  -4    1.02    0.53
  -2  12   4    1.63    0.56
 -10  -2   4    2.48    1.57
  -1 -12  -4    2.13    1.43
 -12  13  -4    1.92    1.39
   1  12   4    2.39    0.76
   0  13  -4    4.48    1.02
   0 -13   4    7.99    2.42
  13   0   4    6.98    1.15
 -13   3  -4    0.66    1.23
   3  10  -4    1.16    0.54
  10 -13  -4    0.82    1.18
  -3 -10   4    0.22    1.14
 -10  13   4    0.02    1.06
   7 -13  -4   -0.28    0.95
 -13   6  -4    1.02    1.08
   6   7  -4    1.52    0.62
  -7  13   4    1.01    1.33
  -6  -7   4   -0.11    1.22
  -6  -7   4    0.32    1.15
   4 -13  -4    6.89    1.87
 -13   9  -4    5.77    1.73
   9   4  -4    5.62    0.96
   4 -13  -4    9.32    2.74
  -4  13   4    6.53    1.01
   1 -13  -4    0.33    1.05
  -1  13   4    2.56    0.75
   2  12  -4   -0.41    0.41
  -2 -12   4    0.46    1.46
 -14   5  -4    0.06    1.36
   5   9  -4    1.40    0.61
  -5  -9   4    2.14    1.59
   6 -14  -4    0.74    0.93
 -14   8  -4    0.66    1.07
   8   6  -4    0.64    0.49
  11   3  -4    0.39    0.51
   3 -14  -4   -0.38    0.81
  -3  14   4    0.69    0.59
   4  11  -4   -0.33    0.46
  -4 -11   4   -1.05    1.27
   7   8  -4    0.06    0.51
  10   5  -4    0.10    0.48
   5 -15  -4    1.79    1.37
  -5  15   4    0.64    0.54
  -1   1  -5  208.30   12.00
   0  -1  -5  194.03   11.60
  -1   1  -5  214.80   11.58
   1   0  -5  199.60   11.86
   0  -1  -5  192.07   11.74
   1   0  -5  224.73   11.56
   1   0  -5  205.17   11.85
   0  -1  -5  201.80   11.55
  -1   0   5  210.17   11.83
   0   1   5  207.27   11.80
   1  -1   5  208.51   11.88
  -1   0   5  211.93   11.92
   0   2  -5   26.23    2.02
   2  -2  -5   26.08    1.98
   2  -2  -5   23.11    1.65
  -2   0  -5   24.20    1.68
   2  -2  -5   23.21    1.45
  -2   0  -5   22.42    1.93
   0   2  -5   24.99    1.55
   0   2  -5   23.95    1.81
  -2   0  -5   23.54    1.51
   2   0   5   26.79    1.71
   0  -2   5   25.35    1.82
  -2   2   5   24.31    1.98
   0  -2   5   22.79    1.94
  -2   2   5   26.24    1.93
   3  -1  -5   40.70    2.90
  -2   3  -5   39.52    2.92
  -2   3  -5   35.76    2.46
  -2   3  -5   39.62    2.33
   3  -1  -5   41.10    2.25
   3  -1  -5   29.02    2.65
  -1  -2  -5   39.62    2.33
  -1  -2  -5   38.90    2.65
  -1  -2  -5   41.87    2.78
   2  -3   5   34.02    2.79
  -3   1   5   38.40    2.92
  -3   1   5   38.64    2.79
   2  -3   5   36.29    2.46
   1   2   5   41.58    2.34
   1   2   5   37.43    2.74
  -1   4  -5   56.73    3.80
  -3  -1  -5   53.34    3.76
  -1   4  -5   53.24    3.36
  -3  -1  -5   56.31    3.33
   4  -3  -5   58.23    4.02
  -3  -1  -5   54.84    4.00
   4  -3  -5   53.86    3.79
  -4   3   5   52.58    4.04
  -4   3   5   55.18    3.89
  -4   3   5   54.98    3.82
   1  -4   5   56.53    4.08
   3   1   5   59.63    3.84
   3   1   5   59.90    3.35
   1  -4   5   54.90    3.77
   1  -3  -5   32.48    2.39
   1  -3  -5   32.56    2.78
   2   1  -5   37.97    2.94
   2   1  -5   41.89    2.37
  -3   2  -5   39.02    2.43
  -3   2  -5   43.64    2.40
  -3   2  -5   43.77    3.10
  -3   2  -5   42.98    2.37
   2   1  -5   38.38    2.89
   1  -3  -5   37.96    2.33
  -2  -1   5   39.35    2.94
  -2  -1   5   37.78    2.88
  -1   3   5   37.04    2.84
   3  -2   5   42.72    2.44
  -1   3   5   38.88    2.34
   5  -2  -5    4.83    1.12
  -2  -3  -5    4.06    0.95
  -3   5  -5    6.77    0.61
  -2  -3  -5    6.72    0.62
  -3   5  -5    4.46    1.06
  -3   5  -5    8.10    1.08
  -2  -3  -5    6.22    1.12
   5  -2  -5    4.72    1.06
   5  -2  -5    6.20    0.47
  -5   2   5    5.54    1.13
   3  -5   5    6.39    0.99
   3  -5   5    7.38    1.36
  -5   2   5    6.93    1.33
   2   3   5    6.35    0.68
   2   3   5    6.40    1.20
   6  -4  -5   12.66    1.95
  -4  -2  -5   15.85    1.17
  -4  -2  -5   19.45    2.40
  -2   6  -5   15.87    1.94
  -2   6  -5   14.59    1.17
  -4  -2  -5   19.33    2.24
   2  -6   5   16.18    1.99
  -6   4   5   12.81    1.91
   4   2   5   15.17    1.18
   4   2   5   17.02    2.08
   2  -6   5   18.01    2.22
  -6   4   5   16.12    2.18
  -4   1  -5   53.56    4.10
   1   3  -5   55.33    3.36
   1   3  -5   53.68    3.93
   3  -4  -5   57.97    3.21
   3  -4  -5   53.49    3.90
  -4   1  -5   55.53    3.30
  -4   1  -5   54.74    3.64
   3  -4  -5   56.86    3.66
  -3   4   5   59.91    3.23
  -1  -3   5   54.92    4.06
   4  -1   5   55.47    3.69
  -3   4   5   58.91    3.99
  -3   4   5   52.67    3.96
  -1  -3   5   51.13    3.88
  -4   4  -5   57.56    3.41
   4   0  -5   64.85    3.42
   4   0  -5   57.16    4.26
   0  -4  -5   58.07    3.44
   4   0  -5   59.73    4.30
   0  -4  -5   51.06    4.08
  -4   4  -5   57.24    3.74
  -4   4  -5   59.00    3.68
  -4   4  -5   57.63    4.42
   0  -4  -5   50.28    3.78
   0   4   5   61.71    4.20
  -4   0   5   55.94    4.19
  -4   0   5   55.17    4.24
   4  -4   5   56.89    3.65
   0   4   5   58.92    3.46
  -4   7  -5   27.65    1.78
  -3  -4  -5   23.99    2.87
  -4   7  -5   25.98    3.12
  -4   7  -5   29.18    2.42
  -3  -4  -5   23.74    2.49
   7  -3  -5   26.51    2.77
  -7   3   5   29.99    3.33
   4  -7   5   26.05    2.35
   3   4   5   23.88    1.80
  -7   3   5   27.19    2.80
   4  -7   5   22.36    2.78
  -5  -3  -5   23.10    2.83
  -3   8  -5   19.07    1.50
  -5  -3  -5   20.66    2.74
  -8   5   5   19.14    2.67
   5   3   5   21.57    1.56
   3  -8   5   20.80    2.59
  -8   5   5   21.84    2.99
   3  -8   5   17.05    2.63
  -5   0  -5   59.80    3.39
  -5   0  -5   61.56    4.53
   5  -5  -5   50.95    3.97
   0   5  -5   56.16    3.46
  -5   0  -5   53.31    3.97
   0   5  -5   56.52    4.18
   5   0   5   64.95    4.11
   5   0   5   59.31    3.39
  -5   5   5   46.14    4.13
   0  -5   5   51.07    4.25
  -5   5   5   51.20    3.96
   0  -5   5   56.71    4.17
   2  -5  -5    8.36    1.42
   3   2  -5    6.07    0.68
  -5   3  -5    6.23    0.55
   3   2  -5    6.26    1.21
  -5   3  -5    5.56    1.30
   2  -5  -5    6.17    0.90
  -5   3  -5    5.10    0.86
  -2   5   5    8.28    1.33
   5  -3   5    7.64    0.99
  -3  -2   5    6.56    1.24
  -2   5   5    7.36    0.60
  -3  -2   5    6.15    1.23
  -5   6  -5    1.73    0.62
  -1  -5  -5    1.79    0.75
  -1  -5  -5    1.56    0.64
   6  -1  -5    2.25    0.35
   6  -1  -5    2.40    0.96
  -5   6  -5    1.52    0.60
  -5   6  -5    1.27    0.77
  -5   6  -5    2.98    0.43
  -6   1   5    2.03    0.91
   1   5   5    2.09    0.43
  -6   1   5    1.71    0.76
   5  -6   5    2.60    0.66
  -5   9  -5   83.50    6.55
  -4  -5  -5   84.07    6.26
  -4  -5  -5   84.87    6.26
  -5   9  -5   79.00    4.91
   4   5   5   79.80    5.05
   5  -9   5   90.62    5.99
  -9   4   5   81.64    6.39
   5  -9   5   74.41    6.10
  -4  10  -5   -0.09    0.33
  -6  -4  -5    0.54    0.72
  -6  -4  -5    0.01    0.77
   4 -10   5    0.43    0.85
 -10   6   5    1.01    0.91
   6   4   5    0.79    0.39
   4 -10   5    0.52    0.77
  -6  -1  -5   32.57    3.67
  -1   7  -5   23.72    1.85
  -6  -1  -5   26.78    1.81
   7  -6  -5   25.57    2.67
  -6  -1  -5   26.96    2.62
  -7   6   5   28.03    3.23
   1  -7   5   28.16    2.69
   1  -7   5   27.51    3.28
   6   1   5   25.41    1.81
  -7   6   5   28.66    2.78
   2   4  -5   15.52    1.22
  -6   2  -5   15.63    1.12
  -6   2  -5   16.50    2.48
   4  -6  -5   14.20    1.93
  -6   2  -5   16.31    1.89
  -2  -4   5   17.36    2.21
  -2  -4   5   21.10    2.64
  -4   6   5   15.69    1.07
  -4   6   5   15.36    2.03
   6  -2   5   17.99    1.98
  -6   5  -5    2.75    1.04
   1  -6  -5    1.82    0.76
  -6   5  -5    1.84    0.58
  -6   5  -5    1.57    0.62
  -6   5  -5    2.06    0.34
   1  -6  -5    1.52    0.58
   5   1  -5    2.84    0.43
  -5  -1   5    1.38    0.77
  -1   6   5    1.93    0.37
   6  -5   5    2.45    0.68
  -5  -1   5    2.56    0.93
  -6   8  -5    6.59    1.82
  -2  -6  -5    5.15    1.38
   8  -2  -5    6.54    0.61
  -2  -6  -5    8.60    1.68
  -6   8  -5    9.30    1.52
  -6   8  -5    7.29    0.78
  -8   2   5    7.84    1.80
  -8   2   5    5.66    1.47
   6  -8   5   10.29    1.55
   2   6   5    7.53    0.91
  -6  11  -5    7.20    0.88
  -5  -6  -5    6.19    1.67
  -5  -6  -5    5.81    1.71
 -11   5   5    4.23    1.55
   5   6   5    5.12    0.85
   6 -11   5    8.14    1.83
   6 -11   5    4.54    1.46
  -7  -5  -5   18.55    3.33
  -7  -5  -5   11.14    2.46
  -5  12  -5   17.27    1.52
   7   5   5   15.53    1.51
   5 -12   5   20.88    3.11
   5 -12   5   20.32    3.28
 -12   7   5   17.95    3.23
  -7  -2  -5    2.09    0.96
  -2   9  -5    1.30    0.49
  -7  -2  -5    1.76    1.02
   2  -9   5    3.44    1.28
   7   2   5    1.58    0.44
   2  -9   5    1.16    0.89
  -9   7   5    1.26    1.05
   6  -7  -5   26.10    3.02
   6  -7  -5   23.17    2.51
   1   6  -5   27.03    1.89
  -7   1  -5   26.13    3.29
  -7   1  -5   25.76    2.46
  -7   1  -5   27.37    1.75
  -1  -6   5   21.39    2.86
  -1  -6   5   23.77    2.93
  -6   7   5   24.01    1.55
   7  -1   5   28.64    1.76
  -6   7   5   26.76    3.16
   3  -7  -5   23.39    2.24
   3  -7  -5   23.56    2.92
   4   3  -5   25.82    1.83
  -7   4  -5   25.42    2.31
  -7   4  -5   31.10    3.67
  -7   4  -5   27.74    1.69
   7  -4   5   29.30    2.36
  -3   7   5   26.36    1.75
  -4  -3   5   24.55    2.93
  -4  -3   5   24.97    3.09
  -7   7  -5    1.90    0.35
   7   0  -5    2.40    0.42
  -7   7  -5    2.44    1.22
  -7   7  -5    1.51    0.72
   0  -7  -5    2.47    1.07
  -7   7  -5    2.05    0.79
   0  -7  -5    1.88    0.76
  -7   0   5    1.30    0.81
   0   7   5    2.71    0.53
  -7   0   5    2.44    1.15
  -7  10  -5   49.68    3.06
  -3  -7  -5   43.48    4.34
  -3  -7  -5   45.65    4.45
  -7  10  -5   45.35    4.07
   7 -10   5   53.53    4.14
   3   7   5   50.29    3.29
 -10   3   5   43.03    4.43
  -7  13  -5    0.43    0.39
  -6  -7  -5    0.29    1.03
  -7  13  -5    0.63    0.94
  -6  -7  -5    0.21    1.04
 -13   6   5    0.61    1.22
   7 -13   5    0.41    1.03
   6   7   5    0.67    0.46
  -8  -6  -5    0.29    1.21
  -6  14  -5    0.14    0.46
   8   6   5    0.72    0.48
   6 -14   5    1.48    1.39
   6 -14   5    1.12    1.21
  -3  11  -5    1.31    0.54
  -8  -3  -5    1.15    1.00
  -8  -3  -5    1.91    1.28
   8   3   5    0.23    0.35
 -11   8   5    1.98    1.35
   3 -11   5    0.16    1.09
   3 -11   5    0.38    0.99
  -8   0  -5   77.21    6.15
  -8   0  -5   69.66    5.43
   0   8  -5   67.93    4.52
   8   0   5   72.26    4.35
   0  -8   5   73.88    5.68
  -8   8   5   70.79    5.80
   0  -8   5   71.82    5.89
  -8   3  -5   22.23    3.16
   3   5  -5   19.79    1.57
   5  -8  -5   21.51    2.70
  -8   3  -5   21.36    1.40
  -8   3  -5   24.51    2.60
  -3  -5   5   18.40    2.71
  -5   8   5   18.63    1.37
  -5   8   5   22.03    2.74
  -3  -5   5   18.96    2.62
   8  -3   5   20.72    1.39
   2  -8  -5    9.82    1.90
  -8   6  -5    4.01    1.10
  -8   6  -5    8.24    1.34
   2  -8  -5    8.18    1.48
  -8   6  -5    7.67    1.88
  -8   6  -5    5.98    0.58
   6   2  -5    8.63    0.90
   8  -6   5    4.83    1.09
  -6  -2   5    6.20    1.70
  -6  -2   5    4.34    1.36
  -2   8   5    7.58    0.84
  -8   9  -5   68.37    4.25
  -8   9  -5   68.97    6.17
   9  -1  -5   68.87    4.24
  -1  -8  -5   72.41    5.62
  -8   9  -5   74.69    5.46
  -1  -8  -5   76.14    6.03
   1   8   5   73.64    4.50
  -9   1   5   70.71    5.94
  -8  12  -5   34.80    4.19
  -4  -8  -5   45.89    5.22
  -4  -8  -5   45.78    5.21
  -8  12  -5   40.58    2.74
   4   8   5   39.99    2.99
   8 -12   5   45.92    4.11
 -12   4   5   43.29    5.06
  -7  -8  -5    2.70    1.55
   7   8   5    0.16    0.47
  -4  13  -5   23.57    2.10
  -9  -4  -5   28.03    3.95
  -9  -4  -5   31.79    4.56
 -13   9   5   23.42    3.89
   9   4   5   25.08    2.07
   4 -13   5   35.62    4.36
   4 -13   5   27.29    4.23
  -9  -1  -5    6.64    1.67
  -9  -1  -5    6.56    2.12
  -1  10  -5    4.65    0.87
   1 -10   5    7.57    1.91
 -10   9   5    3.96    1.66
   9   1   5    5.45    0.79
   1 -10   5    4.41    1.51
   2   7  -5    1.14    0.45
  -9   2  -5    0.91    0.30
   7  -9  -5    0.71    0.71
  -9   2  -5    3.15    1.43
  -9   2  -5    1.10    0.73
  -7   9   5    2.22    0.97
  -2  -7   5    1.48    0.92
  -2  -7   5    1.37    1.00
   9  -2   5    1.46    0.36
  -7   9   5    0.85    0.25
   5   4  -5   88.05    5.09
  -9   5  -5   81.15    5.87
  -9   5  -5   76.61    6.54
  -9   5  -5   77.62    4.79
   4  -9  -5   75.79    6.18
   4  -9  -5   81.93    5.86
  -5  -4   5   91.97    6.65
  -5  -4   5   88.84    6.64
  -4   9   5   82.40    4.91
  -9   8  -5   71.87    4.24
   1  -9  -5   67.55    5.45
  -9   8  -5   75.17    6.40
   8   1  -5   69.13    4.37
   1  -9  -5   70.33    5.91
  -9   8  -5   79.56    5.54
  -8  -1   5   78.47    6.16
  -1   9   5   65.83    4.43
  -8  -1   5   79.26    6.29
  -9  11  -5    5.19    1.51
  -2  -9  -5    2.89    1.26
  -2  -9  -5    4.05    1.57
 -11   2   5    1.40    1.21
   2   9   5    2.65    0.66
   9 -11   5    3.98    1.28
  -9  14  -5   -0.07    1.05
  -5  -9  -5    0.11    1.27
   9 -14   5    0.49    1.11
   5   9   5    1.00    0.57
  -5  15  -5    3.12    0.86
 -10  -5  -5    2.39    1.81
  10   5   5    1.68    0.61
   5 -15   5    3.27    1.84
  -2  12  -5    1.59    0.64
 -10  -2  -5   -0.22    0.99
 -10  -2  -5    1.59    1.19
   2 -12   5    1.68    1.36
  10   2   5    1.60    0.50
   2 -12   5    0.31    1.11
 -12  10   5   -0.44    1.13
 -10   1  -5    6.93    1.73
   1   9  -5    4.89    0.86
 -10   1  -5   10.80    2.55
  -9  10   5    3.82    1.50
  -1  -9   5    9.32    2.12
  -1  -9   5    6.82    1.86
  10  -1   5    6.32    0.80
 -10   4  -5    0.26    0.86
 -10   4  -5   -0.60    0.48
   4   6  -5    0.23    0.37
 -10   4  -5    0.59    0.25
   6 -10  -5    0.20    0.70
  -6  10   5    0.36    0.27
  -6  10   5    0.95    1.01
  10  -4   5    0.29    0.23
  -4  -6   5    0.75    0.95
  -4  -6   5   -0.47    0.69
 -10   7  -5   49.28    2.99
 -10   7  -5   49.49    4.25
 -10   7  -5   56.07    5.15
   7   3  -5   48.11    3.26
   3 -10  -5   48.29    4.18
   3 -10  -5   55.02    4.76
  -3  10   5   47.04    3.19
  -7  -3   5   48.66    4.74
  -7  -3   5   53.71    4.94
   0 -10  -5    1.72    1.20
 -10  10  -5    1.71    1.01
   0 -10  -5    2.69    1.11
  10   0  -5    1.15    0.41
   0  10   5    0.89    0.44
 -10   0   5    0.78    1.05
 -10  13  -5   -0.86    0.96
  -3 -10  -5    0.77    1.13
   3  10   5    0.03    0.41
  10 -13   5   -0.33    0.88
 -11  -3  -5    7.78    2.60
  -3  14  -5    5.57    1.08
   3 -14   5    8.11    2.46
  11   3   5    5.71    0.96
 -11   0  -5    1.01    1.22
   0  11  -5    0.84    0.51
 -11   0  -5    1.02    0.96
 -11  11   5   -0.27    0.92
   0 -11   5    1.53    1.37
   0 -11   5    2.48    1.46
  11   0   5    0.33    0.34
   3   8  -5   -0.01    0.33
 -11   3  -5    0.47    0.90
   8 -11  -5    2.47    1.35
 -11   3  -5    0.42    1.15
  -8  11   5    0.70    0.98
  11  -3   5    0.99    0.33
  -3  -8   5    3.32    1.44
  -3  -8   5   -0.13    0.89
 -11   6  -5    6.94    2.10
 -11   6  -5    6.27    1.57
   6   5  -5    5.79    0.88
   5 -11  -5    3.93    1.18
   5 -11  -5    3.85    1.51
  -6  -5   5    6.61    1.89
  -6  -5   5    7.04    1.99
  -5  11   5    7.07    0.87
 -11   9  -5    1.53    1.04
   2 -11  -5    0.70    1.03
   2 -11  -5    2.60    1.20
   9   2  -5    2.49    0.59
  -2  11   5    2.28    0.59
  -9  -2   5    2.56    1.43
 -11  12  -5    2.34    1.31
  -1 -11  -5    1.18    1.06
   1  11   5    2.04    0.65
  -4 -11  -5   -0.50    1.16
   4  11   5    0.52    0.61
  -1  13  -5   10.55    1.50
 -12  -1  -5    9.52    2.79
   1 -13   5    8.64    2.67
  12   1   5    9.80    1.21
 -12   2  -5    0.75    1.31
 -12   2  -5    1.08    1.07
   2  10  -5    0.94    0.51
  12  -2   5    1.38    0.44
  -2 -10   5    1.19    1.28
  -2 -10   5    0.30    1.26
 -10  12   5    1.13    1.24
 -12   5  -5   17.95    2.76
   5   7  -5   13.69    1.56
   7 -12  -5   16.57    2.97
  -5  -7   5   15.25    2.86
  -7  12   5   17.30    3.08
  -5  -7   5   17.50    3.15
   8   4  -5   44.16    2.94
   4 -12  -5   41.88    4.95
   4 -12  -5   34.72    3.79
 -12   8  -5   45.46    4.18
  -4  12   5   39.71    2.81
  -8  -4   5   41.01    5.08
  11   1  -5    1.57    0.52
 -12  11  -5    1.31    1.18
   1 -12  -5    1.16    1.09
  -1  12   5    2.55    0.69
  -2 -12  -5   -0.55    1.06
   2  12   5   -0.04    0.49
   1  12  -5   10.56    1.51
 -13   1  -5   12.12    2.73
  -1 -12   5   13.61    3.21
   9 -13  -5   24.63    3.77
   4   9  -5   20.01    1.94
 -13   4  -5   28.00    3.66
  -9  13   5   19.60    3.56
  -4  -9   5   25.47    3.96
  -4  -9   5   33.85    6.02
 -13   7  -5    0.05    1.07
   6 -13  -5    1.02    1.16
   7   6  -5    1.04    0.53
  -6  13   5   -0.03    0.42
  -7  -6   5   -0.37    1.20
  -6  13   5    0.15    1.19
  10   3  -5    0.25    0.41
   3 -13  -5    0.31    0.88
  -3  13   5    0.00    0.41
   0 -13  -5   10.68    2.50
   0  13   5   10.02    1.41
 -14   3  -5    3.28    1.69
   3  11  -5    4.11    0.90
  -3 -11   5    4.17    2.22
   6   8  -5    0.95    0.56
 -14   6  -5    0.85    1.43
   5 -14  -5    2.11    1.25
   9   5  -5    1.09    0.57
  -5  14   5    0.82    0.57
   2 -14  -5   -0.67    0.90
  -2  14   5    0.88    0.57
   5  10  -5    2.60    0.78
   8   7  -5    0.53    0.54
   4 -15  -5    0.52    0.98
  11   4  -5    0.38    0.53
  -4  15   5    0.61    0.56
   0   0  -6   63.37    3.73
   0   0  -6   65.00    3.56
   0   0  -6   58.36    3.75
   0   0   6   62.04    3.72
   0   0   6   59.09    3.67
   0   0   6   58.92    3.71
  -1  -1  -6   20.30    1.45
   2  -1  -6   17.34    1.44
   2  -1  -6   18.94    1.62
  -1   2  -6   19.50    1.68
  -1   2  -6   17.40    1.21
  -1  -1  -6   20.81    1.47
  -1  -1  -6   18.74    1.20
   2  -1  -6   18.97    1.15
  -1   2  -6   17.66    1.29
   1  -2   6   16.18    1.55
   1   1   6   18.09    1.42
   1  -2   6   15.23    1.24
  -2   1   6   19.07    1.66
  -2   1   6   17.72    1.41
   1   1  -6   18.73    1.19
   1   1  -6   19.42    1.56
   1  -2  -6   16.69    1.13
  -2   1  -6   22.74    1.79
  -2   1  -6   21.35    1.22
   1  -2  -6   17.04    1.46
   1   1  -6   13.48    1.47
  -1   2   6   15.23    1.45
  -1  -1   6   17.92    1.58
  -1  -1   6   18.89    1.59
  -1   2   6   16.30    1.49
  -2  -2  -6   17.85    1.72
   4  -2  -6   19.32    1.81
  -2   4  -6   19.53    1.59
  -2  -2  -6   17.55    1.33
   4  -2  -6   21.68    2.00
  -2   4  -6   22.24    1.37
  -2  -2  -6   19.38    1.76
   4  -2  -6   21.36    1.21
  -4   2   6   20.88    1.81
   2   2   6   16.68    1.32
  -4   2   6   16.04    2.03
   2  -4   6   19.08    1.59
   2  -4   6   20.84    1.99
   2   2   6   20.15    1.79
   0   3  -6    2.56    0.65
  -3   0  -6    2.38    0.53
   3  -3  -6    2.56    0.58
   0   3  -6    3.43    0.80
   3  -3  -6    2.83    0.72
  -3   0  -6    3.21    0.77
   0   3  -6    2.92    0.41
  -3   0  -6    2.41    0.37
   3  -3  -6    3.00    0.30
   0  -3   6    1.94    0.55
   3   0   6    1.95    0.50
  -3   3   6    3.72    0.83
  -3   3   6    3.00    0.69
   0  -3   6    3.59    0.85
  -3   3  -6   12.29    1.53
   3   0  -6   11.20    1.56
   0  -3  -6   12.96    0.90
  -3   3  -6   12.90    0.91
  -3   3  -6   12.28    0.96
   3   0  -6   12.46    0.87
  -3   3  -6   13.06    1.73
   0  -3  -6   13.66    1.08
   0  -3  -6   12.05    1.47
   3   0  -6   11.47    1.54
  -3   3  -6   11.79    0.93
   3  -3   6   11.30    0.90
   0   3   6   14.53    1.64
  -3   0   6    8.24    1.33
  -3   0   6    9.96    1.48
   0   3   6   13.17    0.92
  -3  -3  -6    2.67    0.47
   6  -3  -6    3.40    0.30
  -3  -3  -6    4.06    1.00
  -3   6  -6    4.35    0.57
   6  -3  -6    0.38    0.53
  -3   6  -6    2.76    0.78
  -3  -3  -6    3.67    0.94
  -6   3   6    2.63    0.86
   3   3   6    3.05    0.95
   3  -6   6    4.03    1.09
   3  -6   6    4.43    0.90
   3   3   6    2.78    0.49
  -6   3   6    2.10    0.85
  -1   5  -6    0.97    0.30
  -4  -1  -6    1.96    0.37
   5  -4  -6    1.37    0.66
  -4  -1  -6    2.84    0.87
  -4  -1  -6    1.29    0.56
  -1   5  -6    1.57    0.66
   1  -5   6    1.63    0.61
  -5   4   6    0.71    0.54
  -5   4   6    1.46    0.67
   1  -5   6    1.29    0.62
   4   1   6    1.80    0.36
   4   1   6    0.71    0.50
   2  -4  -6   19.32    1.40
   2   2  -6   25.10    2.13
  -4   2  -6   20.79    1.32
   2   2  -6   21.69    1.37
   2  -4  -6   19.36    1.28
  -4   2  -6   22.21    2.15
  -4   2  -6   19.25    1.48
   2   2  -6   22.12    1.95
   2  -4  -6   17.47    1.81
  -2   4   6   17.74    1.81
  -2  -2   6   13.29    1.87
  -2   4   6   18.35    1.85
   4  -2   6   17.92    1.44
  -2  -2   6   21.24    2.00
  -2   4   6   20.31    1.29
  -1  -4  -6    3.15    0.75
   5  -1  -6    4.73    1.12
  -4   5  -6    3.86    1.07
  -4   5  -6    3.67    0.48
  -4   5  -6    3.82    0.72
  -1  -4  -6    3.82    0.95
   5  -1  -6    2.56    0.36
  -4   5  -6    2.94    0.63
  -1  -4  -6    2.98    0.44
   1   4   6    2.39    0.83
  -5   1   6    2.37    0.84
  -5   1   6    1.29    0.70
   4  -5   6    3.28    0.65
   1   4   6    3.00    0.48
  -4  -4  -6    0.59    0.63
  -4  -4  -6    0.19    0.54
  -4   8  -6    0.66    0.32
   8  -4  -6    1.31    0.89
  -8   4   6    0.55    0.74
   4  -8   6    1.17    0.70
   4   4   6    0.09    0.27
  -8   4   6    1.01    0.75
   4  -8   6    1.32    0.75
  -5  -2  -6   16.88    2.39
  -5  -2  -6   17.32    1.37
  -5  -2  -6   18.09    2.33
  -2   7  -6   18.70    1.43
   7  -5  -6   19.48    2.53
  -7   5   6   19.25    2.47
   2  -7   6   19.35    2.36
   2  -7   6   24.80    2.93
   5   2   6   19.04    1.42
  -7   5   6   20.48    2.71
  -5   1  -6    1.03    0.49
   4  -5  -6    1.13    0.50
  -5   1  -6    1.61    0.75
  -5   1  -6    1.49    0.30
   4  -5  -6    2.67    0.79
   4  -5  -6    0.95    0.19
   1   4  -6    1.31    0.33
   1   4  -6    0.73    0.63
  -1  -4   6    1.06    0.58
  -1  -4   6    1.10    0.62
  -4   5   6    0.80    0.50
  -4   5   6    1.53    0.24
   5  -1   6    0.83    0.49
   4   1  -6    2.61    0.98
  -5   4  -6    3.10    0.65
  -5   4  -6    3.30    0.43
   4   1  -6    2.95    0.43
  -5   4  -6    3.51    0.60
   1  -5  -6    2.92    0.86
  -5   4  -6    3.13    1.03
   4   1  -6    3.52    1.00
   1  -5  -6    3.12    0.45
   1  -5  -6    3.80    0.71
  -1   5   6    3.78    0.49
  -4  -1   6    2.96    0.90
  -1   5   6    5.55    1.15
  -4  -1   6    3.35    0.95
  -2  -5  -6    4.48    1.05
  -5   7  -6    4.05    0.93
   7  -2  -6    5.52    0.49
  -5   7  -6    4.31    1.34
  -5   7  -6    5.32    0.61
  -5   7  -6    3.86    0.91
   7  -2  -6    5.15    1.43
  -2  -5  -6    4.95    1.24
   5  -7   6    3.37    0.84
  -7   2   6    4.94    1.24
  -7   2   6    3.45    1.16
   2   5   6    5.44    0.69
  -5  -5  -6    0.25    0.76
  -5  -5  -6    0.43    0.65
  -5  10  -6    0.47    0.35
   5 -10   6    0.68    0.86
   5 -10   6    1.16    0.84
 -10   5   6   -0.08    0.80
   5   5   6    0.75    0.40
  -6  -3  -6    3.17    1.10
  -6  -3  -6    3.13    1.10
  -3   9  -6    2.47    0.58
   3  -9   6    4.06    1.20
   6   3   6    3.04    0.58
   3  -9   6    2.79    1.15
  -9   6   6    1.97    1.11
  -6   0  -6    3.54    0.53
  -6   0  -6    3.39    0.92
   0   6  -6    1.58    0.43
   6  -6  -6    2.96    0.91
  -6   0  -6    2.53    1.06
   0  -6   6    1.49    0.80
   6   0   6    3.40    0.51
   6   0   6    3.21    0.97
  -6   6   6    0.92    0.67
   0  -6   6    2.14    0.83
   3   3  -6    3.45    0.55
  -6   3  -6    3.32    0.43
  -6   3  -6    2.72    0.98
   3  -6  -6    3.02    0.92
  -6   3  -6    3.36    0.75
   3  -6  -6    2.41    0.60
  -3  -3   6    3.24    0.99
  -3   6   6    3.26    0.44
   6  -3   6    6.41    0.96
  -3  -3   6    1.82    0.82
  -3   6   6    2.20    0.82
  -6   6  -6   11.57    2.16
  -6   6  -6   12.60    1.59
  -6   6  -6   11.89    0.94
   6   0  -6   13.07    0.97
   0  -6  -6   12.26    1.69
   0  -6  -6   11.24    1.92
  -6   6  -6   12.55    1.49
  -6   0   6   10.71    1.87
   0   6   6   11.15    1.00
  -6   0   6    9.67    1.89
  -3  -6  -6    1.17    0.90
  -6   9  -6    1.60    0.73
  -3  -6  -6    0.51    0.67
  -6   9  -6    1.49    1.10
   9  -3  -6    0.63    0.24
  -6   9  -6    1.37    0.39
  -9   3   6    0.78    0.87
   3   6   6    0.48    0.37
   6  -9   6    1.14    0.80
  -6  -6  -6    2.62    1.49
  -6  12  -6    4.23    0.73
  -6  -6  -6    1.99    1.16
   6 -12   6    3.18    1.33
   6 -12   6    6.26    1.79
 -12   6   6    2.30    1.48
   6   6   6    5.62    0.97
  -4  11  -6    8.38    1.07
  -7  -4  -6    9.59    2.09
  -7  -4  -6   12.47    2.47
   4 -11   6    8.76    2.10
 -11   7   6    6.28    1.97
   4 -11   6    7.48    1.86
   7   4   6    7.51    1.01
  -7  -1  -6    6.71    0.81
  -7  -1  -6    8.77    1.84
   8  -7  -6    6.87    1.58
  -7  -1  -6    5.22    1.29
  -1   8  -6    6.82    0.91
   1  -8   6    7.73    1.61
   7   1   6    7.28    0.84
   1  -8   6    7.77    1.69
  -8   7   6    7.98    1.73
  -7   2  -6   18.95    2.15
  -7   2  -6   16.65    1.28
   5  -7  -6   21.67    2.64
   2   5  -6   16.77    1.42
  -7   2  -6   22.97    2.97
  -2  -5   6   19.49    2.73
  -5   7   6   15.57    2.36
   7  -2   6   18.39    1.30
   7  -2   6   20.60    2.29
  -2  -5   6   15.32    2.28
  -5   7   6   19.50    1.23
  -7   5  -6    3.96    0.89
   5   2  -6    4.37    0.61
  -7   5  -6    6.20    1.01
   2  -7  -6    4.66    1.00
  -7   5  -6    6.82    1.67
  -7   5  -6    5.54    0.58
   2  -7  -6    5.04    1.27
  -5  -2   6    6.36    1.46
  -5  -2   6    3.64    1.21
  -2   7   6    5.29    0.65
   7  -5   6    5.79    1.01
  -7   8  -6    4.73    0.60
  -1  -7  -6    6.36    1.48
  -7   8  -6    6.14    1.63
  -7   8  -6    4.58    1.14
  -1  -7  -6    5.85    1.28
   8  -1  -6    5.45    0.62
   1   7   6    4.91    0.74
  -8   1   6    4.27    1.52
  -8   1   6    3.34    1.29
   7  -8   6    4.74    1.02
  -4  -7  -6    9.99    2.12
  -4  -7  -6   13.54    2.50
  -7  11  -6   13.02    1.11
  -7  11  -6    9.32    1.92
 -11   4   6    8.46    2.13
   4   7   6    9.61    1.26
   7 -11   6   17.07    2.41
  -7  -7  -6    4.67    1.88
  -7  14  -6    3.56    1.54
  -7  14  -6    4.41    0.80
   7   7   6    3.60    0.82
   7 -14   6    3.27    1.53
  -5  13  -6    0.37    0.44
  -8  -5  -6   -0.01    0.95
  -8  -5  -6   -0.65    1.01
   5 -13   6    0.57    1.08
   8   5   6   -0.26    0.33
   5 -13   6    0.16    1.17
 -13   8   6    0.40    1.33
  -8  -2  -6    7.98    2.00
  -8  -2  -6    5.47    1.55
  -2  10  -6    5.05    0.83
   2 -10   6    4.63    1.47
   2 -10   6    3.82    1.41
 -10   8   6    4.46    1.52
   8   2   6    5.77    0.80
  -8   1  -6    6.34    1.34
   7  -8  -6    6.82    1.52
   1   7  -6    7.40    0.96
   7  -8  -6    7.26    1.65
  -8   1  -6    7.97    1.84
  -8   1  -6    6.63    0.77
  -7   8   6    5.92    1.72
   8  -1   6    6.86    0.78
  -1  -7   6    6.11    1.51
  -1  -7   6    6.37    1.70
   4  -8  -6    0.01    0.40
  -8   4  -6    0.95    0.85
  -8   4  -6    0.38    0.22
  -8   4  -6    0.91    0.59
   4   4  -6    0.15    0.30
   4  -8  -6    0.71    0.68
  -4   8   6    0.44    0.26
  -4  -4   6    0.89    0.76
   8  -4   6    1.07    0.66
  -4   8   6    1.62    0.82
  -4  -4   6   -0.15    0.57
   7   1  -6    3.99    0.61
  -8   7  -6    4.89    1.54
  -8   7  -6    5.45    1.18
  -8   7  -6    5.68    0.61
   1  -8  -6    2.71    1.12
  -8   7  -6    5.92    1.18
   1  -8  -6    5.03    1.17
  -7  -1   6    3.68    1.37
  -1   8   6    5.82    0.76
  -7  -1   6    3.64    1.38
  -8  10  -6    5.95    1.43
  -2  -8  -6    8.52    1.85
  -8  10  -6    6.04    0.77
  -2  -8  -6    8.61    2.15
 -10   2   6    3.79    1.48
   2   8   6    7.24    0.98
   8 -10   6    4.42    1.19
  -8  13  -6   -0.18    0.87
  -5  -8  -6    1.36    1.05
  -5  -8  -6   -0.52    1.03
  -8  13  -6    0.10    0.37
   5   8   6    0.80    0.50
   8 -13   6    0.28    1.04
 -13   5   6    1.36    1.61
  -6  15  -6    0.65    0.54
  -9  -6  -6    1.56    1.55
   6 -15   6    0.54    1.29
   9   6   6    1.69    0.66
  -9  -3  -6    1.46    1.08
  -3  12  -6    0.51    0.49
  -9  -3  -6   -0.08    0.97
   9   3   6    0.23    0.36
 -12   9   6   -1.01    1.02
   3 -12   6    0.77    1.22
   3 -12   6    0.15    1.09
  -9   0  -6    3.60    1.47
   0   9  -6    6.07    0.87
  -9   0  -6    2.97    1.22
   9   0   6    3.25    0.58
   0  -9   6    6.85    1.78
  -9   9   6    3.87    1.55
   0  -9   6    3.44    1.36
  -9   3  -6    3.19    1.01
  -9   3  -6    2.64    0.44
  -9   3  -6    1.35    1.05
   3   6  -6    1.59    0.47
   6  -9  -6    1.37    0.86
  -6   9   6    4.94    1.46
   9  -3   6    2.23    0.41
  -6   9   6    1.91    0.38
  -3  -6   6    2.98    1.18
  -3  -6   6    0.81    0.86
   3  -9  -6    0.31    0.71
  -9   6  -6    1.58    1.11
   6   3  -6    1.09    0.42
  -9   6  -6    1.54    0.32
   3  -9  -6    1.22    0.68
  -9   6  -6    2.15    0.89
  -3   9   6    1.65    0.46
  -6  -3   6    1.90    1.03
  -6  -3   6    1.24    0.94
   9   0  -6    6.14    0.74
  -9   9  -6    4.34    1.21
   0  -9  -6    3.77    1.20
  -9   9  -6    4.36    0.59
   0  -9  -6    5.59    1.72
  -9   0   6    3.61    1.42
   0   9   6    5.15    0.81
  -3  -9  -6    0.82    1.27
  -3  -9  -6    2.52    1.32
  -9  12  -6    1.48    1.08
   9 -12   6    1.36    1.06
 -12   3   6    0.06    1.16
   3   9   6    1.20    0.52
  -6  -9  -6   -0.64    1.16
   6   9   6    0.39    0.51
  -4  14  -6    1.58    0.71
 -10  -4  -6    1.26    1.39
  10   4   6    1.48    0.58
   4 -14   6    2.48    1.54
  -1  11  -6    6.35    1.06
 -10  -1  -6    5.27    2.03
 -10  -1  -6    4.69    1.62
   1 -11   6    3.49    1.75
 -11  10   6    6.67    2.02
  10   1   6    5.79    0.84
   1 -11   6    5.38    1.84
   8 -10  -6    3.69    1.31
 -10   2  -6    5.67    1.87
   2   8  -6    3.90    0.77
 -10   2  -6    4.45    0.66
 -10   2  -6    6.13    1.49
  10  -2   6    5.53    0.70
  -2  -8   6    2.84    1.34
  -8  10   6    3.46    1.43
  -2  -8   6    3.91    1.47
   5   5  -6    0.50    0.40
   5 -10  -6    0.23    0.79
 -10   5  -6    0.73    0.29
 -10   5  -6   -0.13    0.55
 -10   5  -6    0.19    0.98
  -5  10   6    0.98    0.95
  -5  -5   6    1.08    1.00
  -5  -5   6    1.09    1.00
  10  -5   6    0.93    0.28
  -5  10   6    0.42    0.33
   8   2  -6    5.79    0.81
 -10   8  -6    5.04    1.36
 -10   8  -6    4.91    0.60
   2 -10  -6    3.55    1.49
   2 -10  -6    3.42    1.14
 -10   8  -6    3.39    1.72
  -8  -2   6    2.84    1.40
  -2  10   6    5.75    0.81
  -1 -10  -6    0.95    0.90
  -1 -10  -6    1.93    1.32
 -10  11  -6    2.14    1.28
   1  10   6    2.46    0.65
 -11   1   6    0.92    1.23
  -4 -10  -6    0.71    1.25
   4  10   6    0.52    0.52
 -11  -2  -6    1.00    1.40
  -2  13  -6    0.90    0.65
 -11  -2  -6   -0.83    1.07
   2 -13   6    0.32    1.10
  11   2   6    1.58    0.55
 -11   1  -6    6.42    2.12
 -11   1  -6    4.36    1.47
   1  10  -6    5.05    0.93
 -10  11   6    4.08    1.78
  -1 -10   6    3.76    1.77
  11  -1   6    5.95    0.78
  -1 -10   6    4.62    1.71
 -11   4  -6    6.85    0.76
   4   7  -6    5.73    0.95
   7 -11  -6    6.74    1.83
 -11   4  -6    6.25    2.06
 -11   4  -6    5.70    1.51
  -4  -7   6    6.61    1.98
  -7  11   6    7.04    2.01
  -4  -7   6    6.23    1.87
  11  -4   6    7.20    0.77
 -11   7  -6   13.01    2.17
   7   4  -6   10.89    1.24
   4 -11  -6   10.79    1.93
   4 -11  -6   12.54    2.51
 -11   7  -6   10.91    2.75
  -7  -4   6   10.76    2.42
  -7  -4   6   10.33    2.62
  -4  11   6   11.56    1.21
   1 -11  -6    3.63    1.28
 -11  10  -6    2.92    1.33
  10   1  -6    2.23    0.54
   1 -11  -6    2.55    1.54
 -10  -1   6    2.50    1.47
  -1  11   6    2.63    0.65
  -2 -11  -6    0.28    0.94
   2  11   6    0.30    0.50
   0  12  -6   -0.46    0.47
 -12   0  -6   -0.73    1.25
 -12   0  -6    0.10    1.11
   0 -12   6   -0.81    1.03
  12   0   6    0.22    0.37
 -12   3  -6    1.18    1.31
 -12   3  -6    0.79    1.12
   3   9  -6    0.33    0.42
   9 -12  -6    0.56    1.06
  -9  12   6   -0.81    1.14
  -3  -9   6    0.73    1.12
  12  -3   6    0.15    0.30
  -3  -9   6   -0.41    1.06
   6   6  -6    2.03    0.63
   6 -12  -6    1.67    1.28
 -12   6  -6    3.11    1.40
  -6  12   6    3.26    1.50
  -6  12   6    2.50    0.56
  -6  -6   6    2.99    1.66
  -6  -6   6    3.56    1.65
   9   3  -6    1.52    0.55
 -12   9  -6    1.34    1.10
   3 -12  -6    1.02    1.14
   3 -12  -6    1.49    1.00
  -9  -3   6    2.69    1.43
  -3  12   6    1.03    0.53
   0 -12  -6    0.93    1.18
   0  12   6    1.07    0.61
  -1  14  -6    0.43    0.57
   1 -14   6    1.25    1.52
  13   1   6    0.33    0.47
 -13   2  -6    1.29    1.40
   2  11  -6    0.32    0.50
  -2 -11   6   -1.62    1.05
   5   8  -6   -0.15    0.39
   8 -13  -6    2.05    1.67
 -13   5  -6   -1.25    0.85
  -8  13   6   -0.32    1.10
  -5  -8   6    0.72    1.24
   8   5  -6    0.03    0.43
   5 -13  -6    0.10    0.69
  -5  13   6    0.17    0.37
   2 -13  -6    1.59    1.11
  11   2  -6    0.59    0.45
  -2  13   6    0.04    0.47
  -1 -13  -6   -0.42    1.04
   1  13   6    0.22    0.51
   1  13  -6    0.35    0.62
   4  10  -6    1.27    0.62
   7   7  -6    3.03    0.79
   4 -14  -6    0.25    0.80
  10   4  -6   -0.10    0.41
  -4  14   6    1.67    0.61
   1 -14  -6    0.50    1.09
  -1  14   6    0.28    0.51
   6   9  -6    1.27    0.64
   9   6  -6    1.27    0.62
  -1   0  -7  232.83   13.77
  -1   0  -7  238.55   14.15
   0   1  -7  254.05   13.78
   0   1  -7  256.48   13.99
   1  -1  -7  260.68   13.91
  -1   0  -7  236.23   13.81
   1  -1  -7  247.84   13.75
   0   1  -7  213.55   14.16
  -1   0  -7  243.42   14.02
   1  -1  -7  246.81   14.15
  -1   1   7  256.49   14.11
   1   0   7  248.70   13.86
   0  -1   7  251.80   14.16
   1   0   7  236.57   13.83
  -1   1   7  248.80   14.20
   0  -1   7  256.16   14.02
  -2  -1  -7  159.10    9.05
   3  -2  -7  164.75    9.74
   3  -2  -7  154.44    9.40
  -1   3  -7  164.33    9.34
   3  -2  -7  159.04    8.95
  -1   3  -7  168.16    9.84
  -2  -1  -7  149.04    9.56
  -2  -1  -7  162.12    9.37
  -1   3  -7  157.94    9.07
   1  -3   7  167.44    9.80
  -3   2   7  158.73    9.78
   2   1   7  168.09    9.42
  -3   2   7  152.26    9.53
   1  -3   7  149.93    9.30
   2   0  -7   83.84    5.36
   0  -2  -7   88.59    5.25
   2   0  -7   84.54    5.35
   2   0  -7   76.36    4.79
  -2   2  -7   91.72    5.67
   0  -2  -7   82.37    4.81
  -2   2  -7   80.26    4.84
  -2   2  -7   89.98    5.45
  -2   0   7   80.81    5.25
   0   2   7   87.88    5.29
  -2   0   7   79.10    5.36
  -2   5  -7    3.71    0.50
  -2   5  -7    3.94    0.82
  -3  -2  -7    2.02    0.67
   5  -3  -7    3.00    0.83
  -3  -2  -7    2.61    0.45
  -3  -2  -7    3.08    0.82
   5  -3  -7    3.13    0.31
  -5   3   7    2.71    0.81
   2  -5   7    2.76    0.89
   3   2   7    3.48    0.85
   2  -5   7    4.46    0.86
  -5   3   7    2.63    0.88
   3   2   7    1.95    0.41
  -3   1  -7  160.47    9.14
   1   2  -7  159.57    9.86
   1   2  -7  160.03    9.64
  -3   1  -7  171.82    9.96
   2  -3  -7  157.32    9.06
  -3   1  -7  154.85    9.15
   1   2  -7  165.44    9.16
   2  -3  -7  152.74    9.65
  -2   3   7  174.92    9.76
  -2   3   7  166.10    9.78
  -1  -2   7  159.17    9.83
  -1  -2   7  152.74    9.64
  -1  -3  -7   14.62    1.71
  -1  -3  -7   11.45    1.02
   4  -1  -7   14.17    0.96
  -3   4  -7   15.04    1.07
   4  -1  -7   16.09    1.95
  -3   4  -7   16.71    2.27
  -1  -3  -7   14.64    1.35
  -3   4  -7   15.86    1.21
   4  -1  -7   17.41    1.71
   1   3   7   14.56    1.76
   1   3   7   12.18    1.04
   3  -4   7   13.95    1.17
  -4   1   7   15.07    1.89
   3  -4   7   17.74    1.74
  -4   1   7   14.70    1.80
   7  -4  -7    1.56    0.81
  -4  -3  -7    1.23    0.36
  -4  -3  -7    2.02    0.79
  -3   7  -7    0.68    0.61
  -4  -3  -7    2.69    0.93
  -3   7  -7    1.64    0.41
   3  -7   7    1.36    0.65
   4   3   7    2.36    0.47
   3  -7   7    1.87    0.90
  -7   4   7    1.93    0.91
  -7   4   7    1.07    0.78
   4  -4  -7   91.84    5.90
  -4   0  -7   85.81    5.01
   0   4  -7   83.97    5.61
  -4   0  -7   83.47    5.90
  -4   0  -7   84.17    5.37
   4  -4  -7   82.54    5.38
   0   4  -7   79.40    5.06
   4  -4  -7   87.11    4.85
  -4   4   7   84.07    5.74
  -4   4   7   83.08    5.84
   0  -4   7   86.01    5.60
   4   0   7   91.99    5.47
   0  -4   7   88.19    5.96
   1  -4  -7   14.06    1.14
   3   1  -7   15.57    1.08
   3   1  -7   17.16    2.07
   1  -4  -7   13.58    1.04
   3   1  -7   14.25    1.86
   1  -4  -7   16.18    1.86
  -4   3  -7   14.03    1.97
  -4   3  -7   15.78    1.08
  -4   3  -7   12.96    1.05
  -3  -1   7   17.49    1.75
  -1   4   7   15.55    1.90
  -1   4   7   15.14    1.06
  -3  -1   7   14.94    1.89
  -2  -4  -7   26.01    1.77
  -2  -4  -7   28.24    2.42
  -4   6  -7   25.98    2.10
  -2  -4  -7   27.71    2.52
   6  -2  -7   23.35    1.57
  -4   6  -7   22.27    1.70
  -4   6  -7   22.82    3.11
   4  -6   7   26.10    2.11
   2   4   7   30.15    1.84
  -6   2   7   24.88    2.93
   4  -6   7   28.23    2.65
  -6   2   7   26.33    2.54
  -4   9  -7   96.59    6.00
  -5  -4  -7  107.56    7.28
  -5  -4  -7   90.09    7.24
   4  -9   7  107.18    7.55
   5   4   7   97.62    6.05
   4  -9   7  104.06    6.96
  -9   5   7  102.45    7.65
  -1   6  -7   25.23    2.43
  -5  -1  -7   26.07    2.34
  -5  -1  -7   25.25    1.76
  -5  -1  -7   26.91    3.18
  -1   6  -7   22.77    1.79
   6  -5  -7   27.95    2.49
   1  -6   7   26.64    2.73
   1  -6   7   26.36    2.44
  -6   5   7   27.87    3.19
   5   1   7   25.95    1.77
   5   1   7   26.57    2.43
   3  -5  -7    3.68    0.41
  -5   2  -7    5.20    1.21
   2   3  -7    2.73    0.47
   3  -5  -7    2.24    0.75
  -5   2  -7    2.85    0.59
  -5   2  -7    3.64    0.47
   2   3  -7    3.71    1.01
  -3   5   7    2.88    0.82
  -2  -3   7    2.09    0.75
  -3   5   7    2.88    0.38
   5  -2   7    1.96    0.55
  -2  -3   7    2.77    0.87
  -5   5  -7  108.09    6.43
  -5   5  -7  100.96    6.05
  -5   5  -7  107.57    6.35
   0  -5  -7   92.90    6.04
   0  -5  -7   91.96    6.47
  -5   5  -7  101.43    7.37
   5   0  -7  117.73    7.36
   0  -5  -7  103.06    7.01
   5   0  -7  110.31    6.04
  -5   0   7  110.62    7.19
  -5   0   7  109.32    7.20
   0   5   7  106.94    6.11
   8  -3  -7   31.12    1.81
   8  -3  -7   32.09    5.36
  -5   8  -7   28.87    2.02
  -5   8  -7   29.84    3.48
  -3  -5  -7   32.52    3.08
  -5   8  -7   29.49    3.83
  -3  -5  -7   29.78    2.92
  -8   3   7   31.67    3.22
   5  -8   7   30.18    3.11
   3   5   7   27.72    2.10
  -8   3   7   25.91    3.37
   5  -8   7   27.33    2.55
  -5  11  -7   12.81    1.40
  -6  -5  -7   15.87    2.85
  -6  -5  -7   16.61    2.79
   5 -11   7   16.61    2.50
   6   5   7   14.89    1.56
 -11   6   7   13.24    2.74
   5 -11   7   12.79    2.49
   8  -6  -7   27.48    2.90
  -6  -2  -7   32.15    3.82
  -2   8  -7   24.23    1.98
  -6  -2  -7   27.62    1.95
  -6  -2  -7   27.82    3.14
   6   2   7   28.99    1.99
   2  -8   7   30.07    2.85
  -8   6   7   28.31    3.52
   2  -8   7   32.44    3.75
  -6   1  -7   24.65    1.71
   1   5  -7   26.59    1.84
  -6   1  -7   27.93    3.23
  -6   1  -7   24.75    2.19
   5  -6  -7   25.72    2.29
   5  -6  -7   22.06    2.66
  -5   6   7   23.69    2.82
  -1  -5   7   26.51    2.72
  -1  -5   7   25.91    2.52
   6  -1   7   31.66    2.44
  -5   6   7   24.90    1.57
  -6   4  -7   29.84    2.04
   2  -6  -7   26.56    2.07
   2  -6  -7   30.24    2.74
  -6   4  -7   27.22    1.74
   4   2  -7   21.13    1.74
  -6   4  -7   25.38    2.07
  -6   4  -7   33.37    3.12
  -2   6   7   26.20    1.74
  -4  -2   7   23.72    2.91
   6  -4   7   27.68    2.07
  -4  -2   7   23.67    2.57
  -6   7  -7  113.98    6.70
  -1  -6  -7  118.28    7.97
  -6   7  -7  106.38    7.18
  -1  -6  -7  121.19    7.67
  -6   7  -7  109.41    7.33
   7  -1  -7  121.92    8.27
  -6   7  -7  120.00    8.46
   7  -1  -7  110.70    6.61
  -7   1   7  109.52    8.02
   6  -7   7  115.90    7.23
   1   6   7  120.42    6.83
  -7   1   7  120.41    8.22
  -6  10  -7   31.00    2.21
  -4  -6  -7   33.93    3.45
  -4  -6  -7   34.70    3.92
   4   6   7   33.78    2.39
   6 -10   7   33.61    3.05
 -10   4   7   24.40    3.74
  -6  13  -7    5.29    0.89
  -7  -6  -7    4.10    1.79
  -7  -6  -7    5.17    1.83
   6 -13   7    5.12    1.88
 -13   7   7    8.30    2.87
   7   6   7    5.62    1.00
   6 -13   7    7.69    1.98
  -7  -3  -7   78.30    6.54
  -7  -3  -7   82.35    6.29
  -3  10  -7   78.72    5.08
   7   3   7   82.98    5.05
   3 -10   7   87.80    6.81
   3 -10   7   85.71    6.33
 -10   7   7   70.90    6.53
  -7   0  -7   29.71    2.87
   0   7  -7   30.95    2.30
  -7   0  -7   30.50    2.18
   7  -7  -7   33.49    3.14
  -7   0  -7   36.41    3.58
   7   0   7   35.50    2.23
   0  -7   7   45.05    3.83
   0  -7   7   30.40    3.09
  -7   7   7   35.14    3.99
  -7   3  -7    2.59    0.42
   4  -7  -7    1.51    0.78
   3   4  -7    1.27    0.39
  -7   3  -7    3.75    0.86
  -7   3  -7    2.41    1.01
  -4   7   7    2.49    0.40
   7  -3   7    1.66    0.70
  -4   7   7    1.66    0.86
  -3  -4   7    1.90    0.88
  -3  -4   7    3.25    1.14
   1  -7  -7  111.11    7.42
   1  -7  -7  114.75    8.00
  -7   6  -7  119.46    7.39
  -7   6  -7  113.63    6.71
  -7   6  -7  116.37    7.22
  -7   6  -7  128.90    8.64
   6   1  -7  117.95    6.77
  -6  -1   7  119.70    8.20
  -1   7   7  114.28    6.79
  -6  -1   7  105.33    8.09
  -7   9  -7   43.46    2.83
   9  -2  -7   41.47    2.68
  -7   9  -7   50.33    4.75
  -2  -7  -7   45.15    4.21
  -2  -7  -7   39.82    3.83
  -7   9  -7   51.88    3.85
  -9   2   7   38.88    4.68
   2   7   7   43.05    2.98
   7  -9   7   48.24    3.62
  -5  -7  -7    0.68    0.99
  -7  12  -7    0.46    0.80
  -7  12  -7    1.63    0.48
  -5  -7  -7    0.31    1.04
   7 -12   7    0.10    0.85
   5   7   7    1.21    0.54
 -12   5   7    0.69    1.15
  -8  -7  -7   -1.18    1.06
  -7  15  -7   -0.12    0.44
   8   7   7    0.28    0.47
  -8  -4  -7   41.20    4.66
  -8  -4  -7   38.62    4.73
  -4  12  -7   36.41    2.79
   4 -12   7   48.45    5.39
 -12   8   7   34.40    4.89
   4 -12   7   39.96    4.53
   8   4   7   37.15    2.75
  -8  -1  -7   42.10    3.77
  -1   9  -7   39.06    2.84
  -8  -1  -7   40.25    2.71
  -8  -1  -7   42.87    4.29
   1  -9   7   42.71    4.27
   8   1   7   37.77    2.69
   1  -9   7   47.32    4.09
  -9   8   7   43.66    4.84
   2   6  -7   28.20    2.16
  -8   2  -7   32.31    2.77
  -8   2  -7   34.64    4.09
  -8   2  -7   31.63    2.02
   6  -8  -7   26.24    3.38
  -6   8   7   27.96    1.86
  -6   8   7   27.90    3.59
   8  -2   7   32.54    2.02
  -2  -6   7   35.20    4.06
  -2  -6   7   25.62    3.23
   5   3  -7   34.41    2.30
   3  -8  -7   32.11    2.75
  -8   5  -7   33.18    2.64
   3  -8  -7   31.22    3.65
  -8   5  -7   33.35    2.80
  -8   5  -7   35.20    4.37
  -8   5  -7   33.22    2.13
   8  -5   7   32.73    2.72
  -5  -3   7   35.02    3.50
  -5  -3   7   34.38    3.85
  -3   8   7   31.26    2.17
  -8   8  -7  230.03   13.56
   8   0  -7  224.66   12.55
   0  -8  -7  186.06   13.51
  -8   8  -7  224.92   12.53
   0  -8  -7  228.98   14.30
  -8   8  -7  230.25   14.90
  -8   0   7  206.88   14.27
   0   8   7  225.56   12.70
  -8  11  -7    1.72    0.47
  -8  11  -7    1.30    1.00
  -3  -8  -7    2.30    1.14
  -3  -8  -7    1.91    1.25
   8 -11   7    1.39    0.94
 -11   3   7    0.47    1.09
   3   8   7    1.46    0.55
  -8  14  -7    2.78    1.82
  -6  -8  -7    2.54    1.43
  -8  14  -7    3.42    0.74
   6   8   7    2.82    0.77
  -5  14  -7    0.50    0.51
  -9  -5  -7   -0.62    1.10
   5 -14   7   -0.12    1.41
   9   5   7   -0.24    0.37
   5 -14   7   -0.50    1.20
  -2  11  -7   20.79    1.87
  -9  -2  -7   20.01    3.48
  -9  -2  -7   22.57    3.19
   9   2   7   22.13    1.75
   2 -11   7   18.80    3.11
   2 -11   7   22.74    3.49
 -11   9   7   25.00    3.77
  -9   1  -7   44.70    4.51
  -9   1  -7   37.47    3.59
   1   8  -7   37.32    2.89
  -9   1  -7   41.10    2.67
  -1  -8   7   41.16    4.00
   9  -1   7   41.34    2.69
  -1  -8   7   54.52    4.66
  -8   9   7   38.86    4.52
  -9   4  -7  103.09    5.89
  -9   4  -7  101.34    6.84
   4   5  -7   96.23    6.10
   5  -9  -7   90.03    7.26
  -9   4  -7  104.44    7.91
  -5   9   7   97.24    5.86
  -5   9   7  100.69    7.49
  -4  -5   7  104.47    7.51
  -4  -5   7  112.21    7.80
   7   2  -7   48.56    3.03
  -9   7  -7   51.12    5.00
   2  -9  -7   39.80    3.66
   2  -9  -7   44.58    4.25
  -9   7  -7   49.04    3.82
  -9   7  -7   45.05    2.86
  -2   9   7   45.99    3.00
  -7  -2   7   44.48    4.40
  -7  -2   7   45.16    4.45
  -9  10  -7    1.91    0.46
  10  -1  -7    1.24    0.42
  -1  -9  -7    2.39    1.29
  -9  10  -7    0.79    0.96
  -1  -9  -7    1.46    0.91
   1   9   7    0.70    0.46
 -10   1   7    1.08    1.16
  -9  13  -7   29.73    5.24
  -4  -9  -7   24.67    3.67
   4   9   7   24.64    2.16
 -10  -3  -7    2.77    1.50
  -3  13  -7    2.76    0.80
 -10  -3  -7    1.68    1.52
   3 -13   7   -0.13    1.09
   3 -13   7    1.72    1.48
  10   3   7    1.66    0.57
 -10   0  -7    3.10    1.29
   0  10  -7    4.47    0.85
 -10   0  -7    6.46    2.10
   0 -10   7    1.83    1.31
  10   0   7    3.89    0.66
 -10  10   7    1.83    1.28
   0 -10   7    3.50    1.50
 -10   3  -7   85.42    5.94
 -10   3  -7   76.86    6.76
   7 -10  -7   70.95    6.22
   3   7  -7   75.51    5.01
 -10   3  -7   79.69    4.72
  -7  10   7   73.46    6.44
  10  -3   7   74.76    4.69
  -3  -7   7   87.41    6.79
  -3  -7   7   86.81    6.51
   6   4  -7   31.84    2.44
 -10   6  -7   34.93    2.26
 -10   6  -7   44.55    5.20
   4 -10  -7   32.19    3.10
 -10   6  -7   38.93    3.33
   4 -10  -7   34.72    4.28
  -6  -4   7   34.89    4.24
  -4  10   7   36.97    2.38
  -6  -4   7   30.03    4.01
   9   1  -7    1.46    0.48
 -10   9  -7    1.39    0.39
 -10   9  -7    2.10    1.04
   1 -10  -7    2.79    1.33
   1 -10  -7    2.01    0.98
  -1  10   7    2.72    0.63
  -9  -1   7    3.72    1.49
  -2 -10  -7    6.96    2.17
  -2 -10  -7    7.68    1.89
 -12   2   7    6.67    2.26
   2  10   7    8.22    1.18
  -5 -10  -7   11.23    2.73
   5  10   7    9.42    1.41
  -4  15  -7    3.20    0.85
 -11  -4  -7    2.61    1.98
  11   4   7    2.26    0.73
   4 -15   7    2.60    1.92
 -11  -1  -7    1.18    1.11
 -11  -1  -7   -0.43    1.05
  -1  12  -7    0.11    0.54
  11   1   7    0.51    0.40
   1 -12   7    2.25    1.61
   1 -12   7   -1.14    1.17
   2   9  -7   23.83    1.95
 -11   2  -7   28.58    4.34
 -11   2  -7   18.19    1.56
 -11   2  -7   21.00    2.99
  -2  -9   7   26.05    3.55
  11  -2   7   21.06    1.59
  -2  -9   7   20.59    3.56
  -9  11   7   19.03    3.47
 -11   5  -7   14.67    3.16
 -11   5  -7   13.51    1.11
 -11   5  -7   12.32    2.20
   6 -11  -7   10.36    2.24
   5   6  -7   15.14    1.59
  -6  11   7   14.33    1.19
  -6  11   7   11.56    2.46
  -5  -6   7   13.85    2.64
  11  -5   7   14.81    1.13
  -5  -6   7   11.58    2.62
 -11   8  -7    4.27    1.35
   8   3  -7    1.66    0.51
   3 -11  -7    0.53    1.04
   3 -11  -7    1.09    0.78
  -3  11   7    1.43    0.51
  -8  -3   7    0.41    0.98
   0 -11  -7    2.52    1.27
   0 -11  -7    1.78    1.29
 -11   0   7    1.86    1.48
   0  11   7    3.06    0.74
  -3 -11  -7   11.88    2.77
   3  11   7   13.85    1.73
  -2  14  -7    6.34    1.18
 -12  -2  -7    7.39    2.71
  12   2   7    6.55    1.04
   2 -14   7    5.12    2.81
   1  11  -7    0.22    0.51
 -12   1  -7    1.27    1.46
 -12   1  -7    0.72    1.20
  -1 -11   7    1.67    1.49
  12  -1   7    0.12    0.34
  -1 -11   7    1.92    1.47
 -12   4  -7   40.48    3.88
 -12   4  -7   36.22    4.95
 -12   4  -7   39.28    2.49
   8 -12  -7   32.61    4.55
   4   8  -7   34.97    2.82
  -4  -8   7   46.52    5.18
  12  -4   7   36.42    2.46
  -4  -8   7   30.65    4.46
  -8  12   7   40.02    5.16
   5 -12  -7    1.87    1.23
   5 -12  -7    0.00    0.63
 -12   7  -7    1.92    1.25
   7   5  -7    0.50    0.41
  -5  12   7    1.42    0.51
  -5  12   7    0.94    1.02
  -7  -5   7    1.73    1.42
   2 -12  -7   11.72    3.21
  10   2  -7    7.45    1.05
   2 -12  -7   10.13    2.02
 -10  -2   7    8.97    3.31
  -2  12   7    8.90    1.16
  -1 -12  -7    6.23    1.92
   1  12   7    8.29    1.24
 -13   0  -7   16.70    5.73
   0  13  -7   23.11    2.41
  13   0   7   24.21    1.92
   3  10  -7    1.35    0.64
   6   7  -7    5.29    0.95
  -6  -7   7    2.82    2.27
   9   4  -7   26.60    2.11
   4 -13  -7   25.81    3.39
  -4  13   7   24.37    2.02
   1 -13  -7    8.96    2.17
  -1  13   7    6.12    1.07
   2  12  -7    6.85    1.25
   5   9  -7   -0.37    0.38
   8   6  -7    1.48    0.63
  11   3  -7   11.22    1.39
   3 -14  -7   12.82    2.62
  -3  14   7    9.59    1.32
   4  11  -7    2.09    0.79
   7   8  -7   -0.11    0.47
   5 -15  -7   11.63    2.37
  10   5  -7   11.27    1.48
   1   0  -8    5.12    0.80
  -1   1  -8    5.59    0.88
   0  -1  -8    5.71    0.71
   1   0  -8    4.63    0.77
   1   0  -8    3.10    0.45
   0  -1  -8    5.26    0.49
   0  -1  -8    6.42    0.61
  -1   1  -8    5.15    0.54
   0  -1  -8    5.54    0.74
  -1   0   8    4.44    0.77
  -1   0   8    5.38    0.80
   0   1   8    5.59    0.76
   0   1   8    6.80    0.84
   2  -2  -8   50.63    3.15
   2  -2  -8   55.64    3.77
   2  -2  -8   52.43    3.31
  -2   0  -8   53.17    3.29
   0   2  -8   55.42    3.54
   0   2  -8   54.42    3.83
  -2   0  -8   52.97    3.22
  -2   0  -8   51.46    3.71
   0   2  -8   54.91    3.27
   0  -2   8   53.84    3.52
  -2   2   8   55.21    3.81
  -2   2   8   59.38    3.72
   2   0   8   53.69    3.32
   0  -2   8   53.74    3.80
  -2   3  -8   79.93    4.86
  -1  -2  -8   64.68    3.98
  -1  -2  -8   68.15    4.40
   3  -1  -8   73.46    4.56
  -1  -2  -8   62.44    4.22
  -2   3  -8   70.46    4.01
   3  -1  -8   63.79    3.90
   3  -1  -8   65.75    4.62
   2  -3   8   67.06    4.01
  -3   1   8   69.43    4.46
   1   2   8   64.07    4.38
   2  -3   8   71.92    4.67
  -3   1   8   62.29    4.64
  -1   4  -8   25.11    1.75
  -3  -1  -8   24.12    2.26
   4  -3  -8   25.46    1.58
  -3  -1  -8   24.02    1.71
   4  -3  -8   29.77    2.50
  -1   4  -8   27.69    2.14
  -1   4  -8   28.63    2.59
  -3  -1  -8   23.80    2.01
   4  -3  -8   25.53    2.11
   3   1   8   30.19    2.20
   1  -4   8   25.65    2.40
   1  -4   8   25.91    2.10
  -4   3   8   26.32    2.33
  -4   3   8   26.23    2.47
  -3   2  -8   65.00    4.68
  -3   2  -8   57.83    4.31
   2   1  -8   62.26    3.81
  -3   2  -8   59.26    3.82
   1  -3  -8   70.73    4.40
   1  -3  -8   62.26    3.77
   2   1  -8   67.57    4.46
  -1   3   8   71.17    4.44
  -2  -1   8   68.81    4.53
  -2  -1   8   67.94    4.49
  -1   3   8   66.19    4.41
   5  -2  -8   30.57    1.93
  -2  -3  -8   29.30    2.07
  -3   5  -8   31.43    2.33
   5  -2  -8   35.97    2.87
  -2  -3  -8   34.86    2.72
  -3   5  -8   29.08    2.08
  -2  -3  -8   31.83    2.57
  -5   2   8   28.73    2.66
   2   3   8   34.60    2.12
   3  -5   8   35.88    2.99
   3  -5   8   35.80    2.39
   2   3   8   31.32    2.69
  -5   2   8   31.29    2.94
  -4  -2  -8   30.73    2.73
  -2   6  -8   29.87    2.21
   6  -4  -8   33.33    2.88
   6  -4  -8   32.64    1.94
  -4  -2  -8   33.49    2.21
  -4  -2  -8   34.05    2.99
  -2   6  -8   34.47    2.76
  -6   4   8   39.13    3.36
   4   2   8   33.51    2.21
   2  -6   8   35.70    3.24
   2  -6   8   33.77    2.74
   4   2   8   34.18    2.87
  -4   1  -8   26.25    2.47
   1   3  -8   29.18    2.31
  -4   1  -8   25.26    1.80
   1   3  -8   24.17    1.71
   3  -4  -8   27.55    1.83
   1   3  -8   24.28    2.41
   3  -4  -8   22.80    2.20
  -4   1  -8   24.59    1.66
   3  -4  -8   22.91    1.56
  -1  -3   8   22.17    2.14
  -3   4   8   23.99    2.24
   4  -1   8   26.89    1.86
  -1  -3   8   27.12    2.47
  -3   4   8   25.63    2.36
  -4   4  -8    0.52    0.28
   4   0  -8    0.10    0.38
  -4   4  -8    2.55    1.03
   0  -4  -8    0.65    0.27
  -4   4  -8    0.79    0.26
   0  -4  -8    1.23    0.41
   4   0  -8    0.68    0.61
  -4   4  -8    0.38    0.29
   4   0  -8    0.80    0.26
   0  -4  -8    1.10    0.55
   0   4   8    0.78    0.29
  -4   0   8    0.59    0.44
   0   4   8    1.30    0.60
  -4   0   8    0.57    0.59
  -4   7  -8   18.50    2.65
  -3  -4  -8   13.62    1.23
   7  -3  -8   13.81    2.21
  -4   7  -8   20.34    1.82
  -3  -4  -8   15.45    2.13
  -3  -4  -8   17.51    2.23
  -4   7  -8   17.25    1.28
   7  -3  -8   14.09    1.03
   4  -7   8   16.27    2.31
  -7   3   8   14.78    2.42
   3   4   8   17.90    1.34
   4  -7   8   18.50    1.75
  -7   3   8   14.95    2.26
  -5  -3  -8    1.47    0.41
   8  -5  -8   -0.09    0.77
  -5  -3  -8    1.80    0.86
  -5  -3  -8    2.73    1.03
  -3   8  -8    0.78    0.37
   3  -8   8    2.79    0.98
   3  -8   8    1.39    0.86
   5   3   8    1.05    0.38
  -8   5   8    2.38    1.13
  -5   0  -8   14.02    1.08
   0   5  -8   11.42    1.10
   0   5  -8   11.61    1.79
   5  -5  -8   13.08    0.89
  -5   0  -8   15.73    1.73
  -5   0  -8   15.61    2.24
   5  -5  -8   15.90    1.58
  -5   5   8   14.11    0.90
  -5   5   8   14.53    2.13
   5   0   8   17.81    1.87
   0  -5   8    9.37    1.63
   0  -5   8   16.23    2.18
  -5   3  -8   31.54    2.26
   3   2  -8   34.19    2.21
   3   2  -8   35.20    3.14
   3   2  -8   34.50    3.01
   2  -5  -8   33.61    2.11
   2  -5  -8   34.30    2.26
  -5   3  -8   33.11    2.16
  -5   3  -8   33.29    2.21
  -5   3  -8   28.78    3.03
   2  -5  -8   34.51    2.90
  -3  -2   8   31.52    2.95
   5  -3   8   35.43    2.28
  -3  -2   8   33.72    3.01
  -2   5   8   36.07    2.99
  -2   5   8   34.93    2.13
  -1  -5  -8   24.34    2.24
  -5   6  -8   21.95    1.93
  -5   6  -8   22.76    1.69
  -5   6  -8   28.47    2.13
   6  -1  -8   24.09    1.63
  -1  -5  -8   25.50    1.74
  -1  -5  -8   27.62    2.62
   6  -1  -8   25.42    3.14
  -5   6  -8   25.48    3.17
  -6   1   8   27.85    2.69
   5  -6   8   25.76    1.99
  -6   1   8   24.95    2.98
   1   5   8   26.84    1.80
  -5   9  -8    1.80    0.45
  -4  -5  -8    1.87    0.92
  -4  -5  -8    1.65    0.98
  -5   9  -8   -0.68    0.79
   4   5   8    1.84    0.51
   5  -9   8    0.98    0.77
   5  -9   8    1.44    0.98
  -9   4   8    2.05    1.18
  -6  -4  -8   10.45    2.01
  -4  10  -8    9.96    1.21
  -6  -4  -8   11.24    2.26
   6   4   8   10.73    1.23
   4 -10   8   11.61    2.01
   4 -10   8    9.61    2.13
 -10   6   8   11.25    2.47
  -6  -1  -8   22.32    2.50
  -6  -1  -8   22.19    2.96
   7  -6  -8   20.52    2.56
  -6  -1  -8   19.10    1.49
  -1   7  -8   18.57    1.57
   6   1   8   21.07    1.53
   1  -7   8   24.92    3.23
   1  -7   8   20.81    2.58
  -7   6   8   18.81    2.68
  -6   2  -8   31.12    2.08
  -6   2  -8   32.70    2.45
  -6   2  -8   28.10    3.03
   4  -6  -8   32.03    1.97
   4  -6  -8   29.91    2.87
   2   4  -8   31.45    2.18
  -2  -4   8   33.20    2.98
   6  -2   8   35.99    2.55
  -4   6   8   35.93    3.13
  -2  -4   8   28.59    3.00
  -4   6   8   33.16    2.00
  -6   5  -8   27.02    2.07
   1  -6  -8   26.33    2.12
   5   1  -8   25.51    3.14
  -6   5  -8   28.48    1.99
   1  -6  -8   23.80    1.72
  -6   5  -8   25.89    1.73
   5   1  -8   23.78    1.72
   1  -6  -8   25.00    2.91
  -6   5  -8   30.06    3.54
  -5  -1   8   23.68    3.02
  -1   6   8   25.28    1.75
  -5  -1   8   23.14    3.01
  -2  -6  -8   28.14    2.78
  -2  -6  -8   28.98    3.43
  -6   8  -8   28.04    2.47
  -6   8  -8   26.57    1.93
   8  -2  -8   26.68    1.77
  -6   8  -8   30.62    4.12
  -6   8  -8   27.63    2.50
   2   6   8   30.24    2.07
  -8   2   8   24.94    3.32
   6  -8   8   28.50    2.43
  -5  -6  -8   14.36    2.60
  -5  -6  -8   11.50    2.34
  -6  11  -8   12.15    1.30
   6 -11   8   12.92    2.52
 -11   5   8   13.65    2.87
   6 -11   8   11.46    2.13
   5   6   8   12.43    1.40
  -7  -5  -8    4.86    1.63
  -7  -5  -8    5.88    1.86
  -5  12  -8    3.72    0.80
   7   5   8    8.11    1.10
   5 -12   8    5.68    1.91
   5 -12   8    6.23    1.79
 -12   7   8    6.25    2.17
  -7  -2  -8   24.62    1.86
  -7  -2  -8   26.77    3.47
  -2   9  -8   22.77    1.94
  -7  -2  -8   28.00    3.26
  -9   7   8   26.33    3.67
   7   2   8   25.09    1.88
   2  -9   8   29.58    3.40
   2  -9   8   29.20    3.75
   6  -7  -8   20.63    2.14
   1   6  -8   17.69    1.53
  -7   1  -8   24.84    3.36
  -7   1  -8   18.94    1.43
  -7   1  -8   21.44    2.36
   6  -7  -8   14.73    2.29
  -6   7   8   17.19    2.58
   7  -1   8   20.09    1.45
  -1  -6   8   20.32    2.66
   7  -1   8   24.11    2.52
  -6   7   8   20.16    1.27
  -1  -6   8   28.76    3.41
   4   3  -8   17.34    1.34
  -7   4  -8   17.35    2.84
  -7   4  -8   14.43    1.19
   3  -7  -8   16.64    2.35
   3  -7  -8   17.10    1.58
  -7   4  -8   16.52    1.50
  -7   4  -8   15.64    1.55
  -4  -3   8   18.01    2.49
   7  -4   8   15.99    1.56
  -4  -3   8   19.12    2.61
  -3   7   8   16.98    1.22
   0  -7  -8   14.85    2.29
  -7   7  -8   18.09    2.96
  -7   7  -8   16.05    1.89
   7   0  -8   13.51    1.09
   0  -7  -8   12.44    1.83
  -7   7  -8   12.36    1.09
  -7   7  -8   14.67    1.75
  -7   0   8   12.09    2.31
   0   7   8   14.25    1.20
  -7   0   8   14.12    2.40
  -3  -7  -8   15.41    2.43
  -7  10  -8   16.00    2.26
  -3  -7  -8   13.54    2.49
  -7  10  -8   14.57    1.28
 -10   3   8   15.19    2.80
   3   7   8   15.68    1.45
   7 -10   8   18.49    2.32
  -6  -7  -8    4.53    1.80
  -7  13  -8    3.76    1.49
  -6  -7  -8    5.61    1.84
  -7  13  -8    5.21    0.88
   7 -13   8    5.73    1.67
   6   7   8    6.54    1.06
  -6  14  -8    0.98    0.51
  -8  -6  -8    1.95    1.50
   8   6   8    3.27    0.82
   6 -14   8    0.11    1.31
   6 -14   8    2.28    1.68
  -8  -3  -8   12.99    2.40
  -8  -3  -8   15.80    2.95
  -3  11  -8   15.01    1.60
   8   3   8   14.55    1.34
 -11   8   8   10.51    2.50
   3 -11   8   12.85    2.43
   3 -11   8   13.75    2.77
  -8   0  -8    0.77    0.81
  -8   0  -8    0.88    0.68
   0   8  -8    0.12    0.36
  -8   0  -8    0.89    0.35
   0  -8   8   -0.12    0.72
   8   0   8    0.50    0.30
   0  -8   8    0.71    0.91
  -8   8   8    2.29    1.13
  -8   3  -8    2.74    1.27
  -8   3  -8    0.71    0.60
   3   5  -8    1.49    0.49
   5  -8  -8    0.92    0.70
  -8   3  -8    1.69    0.39
  -3  -5   8    2.01    1.11
  -5   8   8    2.13    0.39
   8  -3   8    0.91    0.65
  -3  -5   8    1.93    0.99
  -5   8   8    1.47    0.85
   6   2  -8   29.78    2.12
   2  -8  -8   32.90    3.78
  -8   6  -8   30.87    2.03
  -8   6  -8   31.34    2.52
  -8   6  -8   32.91    2.67
  -8   6  -8   32.92    4.21
   2  -8  -8   28.10    2.59
  -6  -2   8   29.54    3.84
  -2   8   8   29.89    2.09
  -6  -2   8   31.32    3.82
  -1  -8  -8    0.94    0.78
  -8   9  -8    2.23    0.93
  -8   9  -8    0.58    1.08
  -1  -8  -8    0.79    0.96
   9  -1  -8    1.45    0.39
  -8   9  -8    1.75    0.44
  -9   1   8    1.26    1.07
   1   8   8    1.93    0.54
  -4  -8  -8    1.57    1.25
  -4  -8  -8    0.81    0.92
  -8  12  -8    0.26    0.97
  -8  12  -8    0.82    0.42
   8 -12   8    1.61    1.13
 -12   4   8    0.54    1.16
   4   8   8    0.52    0.42
  -7  -8  -8    1.88    1.56
   7   8   8    2.97    0.83
  -9  -4  -8    1.11    1.29
  -9  -4  -8    1.29    1.26
  -4  13  -8    1.60    0.65
   9   4   8    1.98    0.62
   4 -13   8   -0.07    1.17
   4 -13   8   -0.43    1.30
  -9  -1  -8    4.50    1.68
  -9  -1  -8    3.67    1.34
  -1  10  -8    4.26    0.86
   1 -10   8    1.19    1.21
   1 -10   8    1.87    1.21
   9   1   8    3.84    0.69
 -10   9   8    4.53    1.78
   2   7  -8   21.29    1.91
  -9   2  -8   26.23    2.91
  -9   2  -8   25.37    3.58
   7  -9  -8   25.11    3.41
  -9   2  -8   23.12    1.72
  -2  -7   8   28.27    3.42
   9  -2   8   24.88    1.73
  -7   9   8   23.88    3.56
  -2  -7   8   25.12    3.61
  -9   5  -8    1.49    0.39
   4  -9  -8    2.76    0.84
  -9   5  -8    3.31    0.86
   4  -9  -8   -0.01    0.67
  -9   5  -8    2.44    0.88
   5   4  -8    1.79    0.50
  -9   5  -8    2.23    1.22
  -5  -4   8    1.67    1.09
  -4   9   8    2.01    0.45
  -4   9   8    1.28    0.93
  -5  -4   8    2.63    1.26
   9  -5   8    2.92    0.87
  -9   8  -8    1.69    0.41
  -9   8  -8    2.86    1.56
  -9   8  -8    1.58    0.86
   1  -9  -8    1.36    1.00
   1  -9  -8    1.72    0.80
   8   1  -8    1.32    0.47
  -1   9   8    2.12    0.54
  -8  -1   8   -0.64    0.66
  -9  11  -8    7.15    1.74
  -9  11  -8    7.23    0.90
  -2  -9  -8    9.81    2.37
  -2  -9  -8    5.46    1.64
 -11   2   8    6.07    1.97
   2   9   8    6.95    1.04
  -5  -9  -8   -0.46    0.91
   5   9   8    0.12    0.41
  -5  15  -8    4.03    0.94
 -10  -5  -8    6.02    2.27
  10   5   8    4.35    0.90
  -2  12  -8    1.59    0.68
 -10  -2  -8    3.47    1.48
 -10  -2  -8    4.46    1.91
  10   2   8    4.03    0.78
   2 -12   8    3.59    1.82
   2 -12   8    5.20    1.87
 -10   1  -8    4.37    1.38
 -10   1  -8    3.36    0.63
   1   9  -8    4.55    0.85
 -10   1  -8    7.78    2.15
  -1  -9   8    1.43    1.15
  -1  -9   8    3.67    1.73
  10  -1   8    4.60    0.70
  -9  10   8    0.81    1.08
 -10   4  -8   10.92    0.94
   6 -10  -8    8.03    1.94
   4   6  -8   10.81    1.28
 -10   4  -8   10.67    2.62
 -10   4  -8   11.86    1.87
  -6  10   8    9.58    2.11
  -6  10   8   10.02    0.89
  -4  -6   8    8.23    2.23
  -4  -6   8    5.41    1.71
  10  -4   8   11.26    0.95
 -10   7  -8   15.93    1.22
   3 -10  -8   19.85    3.03
   7   3  -8   14.22    1.37
 -10   7  -8   15.75    2.22
   3 -10  -8   16.16    2.27
 -10   7  -8   10.82    2.54
  -7  -3   8   17.89    3.00
  -3  10   8   16.72    1.37
   0 -10  -8    4.21    1.39
 -10  10  -8    7.37    1.18
  10   0  -8    6.20    0.82
   0 -10  -8    7.87    2.08
   0  10   8    6.54    1.03
 -10   0   8    4.82    1.77
  -3 -10  -8    0.67    1.13
   3  10   8    2.58    0.77
 -11  -3  -8    6.39    2.50
  -3  14  -8    6.20    1.15
  11   3   8    6.24    1.03
 -11   0  -8    5.99    2.04
   0  11  -8    5.86    1.07
 -11   0  -8    8.36    2.00
  11   0   8    5.32    0.85
 -11  11   8    4.36    1.92
   0 -11   8    7.81    2.13
   0 -11   8    6.23    2.09
 -11   3  -8   18.65    2.57
 -11   3  -8   12.53    1.15
   3   8  -8   12.20    1.49
   8 -11  -8   16.09    2.77
 -11   3  -8   16.37    3.11
  -3  -8   8   16.42    2.88
  -8  11   8   11.41    2.45
  11  -3   8   14.83    1.20
  -3  -8   8   13.55    2.88
 -11   6  -8    9.24    2.59
 -11   6  -8   10.95    0.99
 -11   6  -8   15.13    2.23
   5 -11  -8   10.65    2.30
   6   5  -8    9.86    1.24
  -5  11   8   12.86    1.08
  -6  -5   8   10.94    2.42
  -5  11   8    8.56    2.13
   2 -11  -8    2.79    1.09
   2 -11  -8    5.90    1.89
   9   2  -8    8.26    1.01
  -2  11   8    8.24    1.03
  -9  -2   8    6.95    2.11
  -1 -11  -8    3.57    1.52
   1  11   8    3.19    0.76
 -12  -1  -8    0.96    1.42
  -1  13  -8    0.61    0.63
 -12  -1  -8    1.80    1.71
  12   1   8    0.34    0.39
 -12   2  -8    5.64    2.11
 -12   2  -8    4.78    1.56
   2  10  -8    1.60    0.68
  -2 -10   8    2.73    1.63
  12  -2   8    3.25    0.62
   5   7  -8    5.27    0.95
 -12   5  -8    6.96    2.33
   7 -12  -8    4.85    1.84
  -5  -7   8    6.86    2.04
  12  -5   8    6.12    1.04
  -7  12   8    7.17    2.07
   8   4  -8    1.55    0.54
   4 -12  -8    1.11    1.15
   4 -12  -8    0.52    0.74
  -8  -4   8   -0.52    1.07
  -4  12   8    0.75    0.44
  11   1  -8    0.94    0.85
   1 -12  -8    1.70    1.15
  -1  12   8    3.94    0.80
  -2 -12  -8    7.84    2.25
   2  12   8    3.44    0.89
   1  12  -8    0.71    0.62
 -13   1  -8    0.33    1.56
  13  -1   8    0.23    0.37
   4   9  -8    1.25    0.60
   7   6  -8    6.75    1.11
  10   3  -8    2.12    0.63
   3 -13  -8    1.97    1.14
  -3  13   8    2.01    0.65
   0 -13  -8    1.40    1.07
   0  13   8    1.47    0.60
   3  11  -8    4.56    1.06
   6   8  -8    2.28    0.76
   9   5  -8   -0.38    0.44
   5 -14  -8   -0.19    0.74
  -5  14   8    0.64    0.50
   2 -14  -8    2.93    1.60
  -2  14   8    3.17    0.81
   5  10  -8    4.30    1.03
   8   7  -8    3.52    0.91
   0   0  -9  147.80    8.59
   0   0  -9  147.52    8.70
   0   0  -9  164.51    8.39
   0   0   9  138.88    8.51
   0   0   9  133.29    8.57
  -1  -1  -9   12.90    1.11
  -1  -1  -9   11.67    0.93
   2  -1  -9   11.92    0.90
   2  -1  -9   11.39    1.19
   2  -1  -9    9.97    1.37
  -1   2  -9   14.25    0.98
  -1  -1  -9   10.91    1.16
  -1   2  -9   13.81    1.04
   1  -2   9   12.66    1.00
   1  -2   9   13.95    1.38
   1   1   9   11.01    1.10
  -2   1   9   11.86    1.51
   1  -2  -9   12.84    0.90
   1   1  -9   11.82    0.93
  -2   1  -9   12.02    1.26
  -2   1  -9    9.01    1.42
   1   1  -9    9.91    1.42
  -2   1  -9   10.77    0.92
   1  -2  -9   13.58    1.25
   1   1  -9   12.47    1.44
  -1   2   9   13.67    1.32
  -1  -1   9   11.95    1.47
  -1  -1   9   12.79    1.46
  -1   2   9   14.94    1.35
   4  -2  -9   36.04    2.21
  -2  -2  -9   36.93    2.77
  -2   4  -9   37.76    2.54
  -2   4  -9   37.12    2.36
  -2  -2  -9   33.49    2.33
   4  -2  -9   36.61    3.05
  -2  -2  -9   36.48    2.75
   4  -2  -9   38.49    2.91
  -2   4  -9   38.39    3.19
  -4   2   9   34.07    3.06
   2  -4   9   35.41    2.48
   2  -4   9   35.35    3.02
   2   2   9   38.49    2.81
  -3   0  -9   59.98    4.34
   0   3  -9   58.76    4.04
   3  -3  -9   59.55    4.33
  -3   0  -9   66.15    3.67
   3  -3  -9   62.13    3.54
   3  -3  -9   60.38    3.82
  -3   0  -9   59.27    3.78
   0   3  -9   62.32    3.68
   0   3  -9   53.70    4.32
  -3   3   9   63.80    4.30
  -3   3   9   63.97    4.45
   0  -3   9   53.48    4.01
   3   0   9   60.81    3.84
   0  -3   9   56.91    4.36
  -3   3  -9  307.95   17.73
   0  -3  -9  303.24   17.68
   3   0  -9  325.63   18.53
   3   0  -9  314.17   18.51
   0  -3  -9  315.97   18.30
  -3   3  -9  319.41   18.57
   3   0  -9  329.85   17.67
  -3   3  -9  321.48   18.84
   0   3   9  312.91   18.33
  -3   0   9  316.43   18.38
  -3   0   9  297.56   18.50
  -3   6  -9  135.77    7.68
  -3  -3  -9  116.31    8.36
  -3  -3  -9  123.35    7.66
   6  -3  -9  130.97    8.56
   6  -3  -9  141.91    7.45
  -3  -3  -9  125.03    8.33
  -3   6  -9  136.10    8.09
   3  -6   9  133.21    8.09
   3   3   9  130.36    7.67
   3  -6   9  136.17    8.81
  -6   3   9  135.01    8.95
   3   3   9  126.59    8.42
  -1   5  -9   37.10    2.87
   5  -4  -9   40.28    2.12
  -4  -1  -9   32.41    2.65
   5  -4  -9   37.96    2.84
  -4  -1  -9   41.27    3.25
   1  -5   9   28.89    3.00
   4   1   9   30.76    2.70
  -5   4   9   29.08    3.07
   1  -5   9   29.86    2.72
   2  -4  -9   37.74    2.96
   2   2  -9   34.94    3.09
   2   2  -9   36.58    2.36
  -4   2  -9   38.46    2.36
   2  -4  -9   36.86    2.28
   2   2  -9   40.58    3.08
  -4   2  -9   36.35    3.23
  -2  -2   9   36.78    3.03
  -2  -2   9   35.61    3.06
  -2   4   9   36.70    2.96
  -2   4   9   32.51    2.91
  -4   5  -9  106.50    7.17
  -1  -4  -9   99.87    6.51
   5  -1  -9  102.41    6.77
   5  -1  -9   98.75    5.60
  -4   5  -9   96.98    5.83
  -1  -4  -9   85.91    6.06
  -1  -4  -9   99.67    5.74
  -4   5  -9  100.46    5.73
  -4   5  -9   94.87    5.86
   4  -5   9   97.21    5.81
   1   4   9   94.13    5.72
  -5   1   9   94.16    6.56
  -5   1   9   88.18    6.69
   1   4   9  103.48    6.88
  -4  -4  -9  169.73    9.64
  -4  -4  -9  160.46   10.64
  -4   8  -9  194.55   11.89
  -4  -4  -9  166.60   10.81
  -4   8  -9  172.30   11.41
  -4   8  -9  166.54    9.63
   4  -8   9  166.83   11.13
   4  -8   9  169.91   10.32
  -8   4   9  152.56   11.12
   4   4   9  151.48    9.65
  -5  -2  -9   22.95    1.82
  -5  -2  -9   21.54    2.86
  -5  -2  -9   26.98    2.50
  -2   7  -9   26.60    1.92
   7  -5  -9   26.61    2.71
   2  -7   9   28.52    3.46
   2  -7   9   26.85    2.51
  -7   5   9   34.63    3.21
   5   2   9   26.13    1.87
  -5   1  -9   39.35    3.42
  -5   1  -9   32.32    2.60
  -5   1  -9   44.76    2.45
   4  -5  -9   43.27    2.75
   4  -5  -9   34.83    3.08
  -1  -4   9   34.55    3.26
  -1  -4   9   31.74    2.98
  -4   5   9   36.40    2.26
   5  -1   9   34.32    2.68
   1  -5  -9  101.75    6.87
   4   1  -9  105.42    5.99
   4   1  -9  105.13    7.17
  -5   4  -9  104.59    5.99
   1  -5  -9  104.63    5.97
   1  -5  -9   97.51    6.09
  -5   4  -9  103.53    7.34
  -4  -1   9   94.66    6.94
  -4  -1   9   97.60    7.04
  -1   5   9  102.64    5.97
  -5   7  -9   75.00    4.87
  -2  -5  -9   76.01    4.51
  -5   7  -9   74.10    4.49
  -5   7  -9   69.21    4.86
  -2  -5  -9   81.40    5.58
  -2  -5  -9   67.50    5.16
  -5   7  -9   78.25    6.11
   7  -2  -9   71.12    4.28
  -7   2   9   73.20    5.81
  -7   2   9   77.68    5.65
   2   5   9   72.45    4.53
   5  -7   9   72.72    4.84
  -5  -5  -9    4.71    1.41
  -5  10  -9    6.90    0.88
  -5  10  -9    6.52    2.09
  -5  -5  -9    6.21    1.61
 -10   5   9    6.71    1.91
   5   5   9    4.08    0.76
   5 -10   9    5.84    1.38
   5 -10   9    4.46    1.50
  -6  -3  -9   22.25    1.72
  -6  -3  -9   25.33    3.37
  -6  -3  -9   20.70    2.78
  -3   9  -9   23.69    1.80
   3  -9   9   19.55    2.70
   3  -9   9   21.46    3.18
   6   3   9   21.27    1.72
  -9   6   9   20.83    3.31
  -6   0  -9  150.84    8.62
   6  -6  -9  150.31    8.36
  -6   0  -9  142.60    9.20
  -6   0  -9  150.10   10.06
   6  -6  -9  147.62    9.32
   0   6  -9  158.54    8.77
   6   0   9  152.58    9.32
  -6   6   9  140.84    9.90
   6   0   9  146.70    8.62
   0  -6   9  143.12    9.96
  -6   6   9  147.53    8.37
   0  -6   9  149.70    9.60
  -6   3  -9  130.08    7.74
  -6   3  -9  128.62    7.93
  -6   3  -9  144.25    9.39
   3  -6  -9  132.39    7.66
   3  -6  -9  145.01    8.92
   3   3  -9  135.39    7.84
  -3   6   9  132.42    7.68
   6  -3   9  128.09    7.93
  -3  -3   9  141.35    9.07
  -3  -3   9  136.83    8.89
  -3   6   9  132.81    8.89
  -6   6  -9   86.22    4.94
   6   0  -9   76.49    6.19
   0  -6  -9   75.04    5.39
   6   0  -9   80.53    4.87
   0  -6  -9   82.59    5.98
   0  -6  -9   89.51    4.96
  -6   6  -9   80.21    5.16
  -6   6  -9   96.59    6.80
  -6   6  -9   78.22    5.23
  -6   0   9   74.85    6.02
  -6   0   9   80.26    6.18
   0   6   9   84.12    4.97
  -6   9  -9   33.39    2.25
  -6   9  -9   29.73    2.80
  -3  -6  -9   28.07    3.00
  -3  -6  -9   35.50    3.45
  -6   9  -9   28.78    4.22
   6  -9   9   32.45    2.83
   3   6   9   32.09    2.32
  -9   3   9   31.65    4.01
  -6  -6  -9   23.60    3.33
  -6  12  -9   16.73    1.61
  -6  -6  -9   21.13    3.19
   6 -12   9   23.41    3.05
   6 -12   9   21.72    3.40
   6   6   9   21.62    1.82
 -12   6   9   15.08    3.18
  -7  -4  -9    9.30    2.27
  -7  -4  -9    9.00    2.00
  -4  11  -9    9.89    1.21
   4 -11   9    9.89    2.38
   7   4   9    6.87    1.04
 -11   7   9   11.80    2.59
   4 -11   9    9.22    2.01
  -7  -1  -9    2.25    0.49
  -7  -1  -9    1.37    0.93
  -1   8  -9    2.97    0.63
  -7  -1  -9    1.49    0.79
   1  -8   9    1.46    1.05
   1  -8   9    2.92    1.02
  -8   7   9    1.25    0.97
   7   1   9    1.93    0.47
   5  -7  -9   28.76    3.34
  -7   2  -9   30.14    3.81
  -7   2  -9   26.37    2.32
   2   5  -9   30.40    2.05
  -7   2  -9   28.68    1.89
   7  -2   9   25.55    2.35
  -5   7   9   26.17    1.74
  -2  -5   9   29.74    3.65
  -5   7   9   24.31    3.26
  -2  -5   9   25.48    3.05
  -7   5  -9   78.93    4.63
  -7   5  -9   83.40    6.40
  -7   5  -9   79.68    5.01
  -7   5  -9   75.84    4.86
   2  -7  -9   71.53    4.96
   2  -7  -9   80.03    5.85
   5   2  -9   75.32    4.67
  -5  -2   9   70.35    5.87
  -5  -2   9   86.15    6.13
  -2   7   9   75.80    4.62
  -7   8  -9    5.35    0.67
   8  -1  -9    4.27    0.58
  -7   8  -9    3.62    0.94
  -7   8  -9    3.26    0.90
  -7   8  -9    3.45    1.49
  -1  -7  -9    3.45    1.00
  -1  -7  -9    3.77    1.27
   1   7   9    3.60    0.64
  -8   1   9    5.39    1.54
  -7  11  -9    8.25    1.02
  -4  -7  -9    6.83    1.83
  -7  11  -9    4.78    1.32
  -4  -7  -9    8.19    2.07
 -11   4   9    2.43    1.53
   4   7   9    9.84    1.17
   7 -11   9    7.12    1.58
  -7  14  -9   11.70    1.41
  -7  -7  -9   15.21    3.06
   7   7   9   11.96    1.57
  -8  -5  -9   20.39    3.43
  -8  -5  -9   18.84    3.19
  -5  13  -9   19.94    1.86
   8   5   9   26.04    2.00
   5 -13   9   21.40    3.82
   5 -13   9   17.60    3.06
  -8  -2  -9   44.36    4.57
  -8  -2  -9   43.24    2.97
  -2  10  -9   44.75    3.14
  -8  -2  -9   46.22    4.11
 -10   8   9   37.10    4.74
   2 -10   9   50.20    4.34
   8   2   9   38.85    2.93
   2 -10   9   57.16    5.04
  -8   1  -9    1.56    0.77
   7  -8  -9    3.53    1.13
  -8   1  -9    2.70    0.50
  -8   1  -9    2.99    1.24
   1   7  -9    1.50    0.49
   8  -1   9    2.20    0.47
  -7   8   9    1.70    0.93
  -1  -7   9    1.63    0.87
  -1  -7   9    3.49    1.31
  -8   4  -9  179.12   11.77
  -8   4  -9  168.72   10.36
   4   4  -9  181.87    9.98
   4  -8  -9  174.73   11.30
  -8   4  -9  176.64    9.81
  -4  -4   9  167.83   11.31
  -4   8   9  145.11   11.11
   8  -4   9  172.24   10.35
  -4   8   9  168.43    9.75
  -4  -4   9  162.02   11.40
  -8   7  -9    2.91    0.85
   1  -8  -9    4.29    1.30
   7   1  -9    3.95    0.62
  -8   7  -9    3.13    1.37
  -8   7  -9    3.20    0.54
   1  -8  -9    3.77    1.00
  -1   8   9    3.85    0.63
  -7  -1   9    4.41    1.45
  -8  10  -9   17.28    1.32
  -8  10  -9   14.28    2.20
  -2  -8  -9   12.58    2.16
  -2  -8  -9   15.50    2.77
   8 -10   9   14.23    1.98
 -10   2   9   11.02    2.42
   2   8   9   12.18    1.45
  -5  -8  -9    9.08    2.32
  -8  13  -9   10.41    1.25
  -5  -8  -9    7.56    2.07
   5   8   9   13.57    1.58
  -6  15  -9    8.71    1.28
  -9  -6  -9    7.71    2.50
   9   6   9    6.35    1.12
  -9  -3  -9    3.17    1.44
  -3  12  -9    2.27    0.68
  -9  -3  -9    4.27    1.71
 -12   9   9    4.06    2.40
   3 -12   9    4.94    1.79
   9   3   9    2.88    0.65
   3 -12   9    2.75    1.53
   0   9  -9   53.66    3.69
  -9   0  -9   52.91    3.47
  -9   0  -9   59.36    4.63
  -9   0  -9   54.31    5.31
   0  -9   9   58.74    4.95
   0  -9   9   60.02    5.36
   9   0   9   50.45    3.47
  -9   9   9   53.28    5.17
  -9   3  -9   23.82    2.62
  -9   3  -9   25.80    3.84
  -9   3  -9   24.01    1.65
   3   6  -9   21.95    1.81
   6  -9  -9   24.28    3.26
   9  -3   9   22.16    1.63
  -3  -6   9   20.97    3.25
  -6   9   9   22.08    3.29
  -6   9   9   21.86    1.53
  -3  -6   9   15.75    2.78
  -9   6  -9   34.28    2.98
   3  -9  -9   39.72    3.82
   6   3  -9   38.27    2.53
   3  -9  -9   33.24    2.95
  -9   6  -9   35.67    4.64
  -9   6  -9   36.35    2.36
  -3   9   9   34.32    2.39
  -6  -3   9   33.12    4.16
   9   0  -9   33.31    2.21
   0  -9  -9   30.78    3.94
  -9   9  -9   35.22    4.64
   0  -9  -9   28.76    3.03
  -9   9  -9   30.14    2.98
  -9   9  -9   31.41    2.19
   0   9   9   33.86    2.38
  -9   0   9   30.69    4.18
  -9  12  -9    6.23    0.88
  -3  -9  -9    5.16    1.83
  -3  -9  -9    4.72    1.48
   3   9   9    8.94    1.23
  -6  -9  -9    8.85    2.45
   6   9   9    8.62    1.36
 -10  -4  -9    5.25    2.11
  -4  14  -9    6.60    1.17
  10   4   9    4.76    0.92
   4 -14   9    6.28    3.37
 -10  -1  -9   18.86    3.44
  -1  11  -9   16.24    1.86
 -10  -1  -9   23.06    3.17
 -11  10   9   19.08    3.47
   1 -11   9   19.02    3.39
  10   1   9   17.83    1.57
   1 -11   9   22.73    3.44
 -10   2  -9   46.08    2.90
 -10   2  -9   51.34    5.77
   8 -10  -9   44.36    4.28
   2   8  -9   42.81    3.12
 -10   2  -9   44.53    3.85
  -2  -8   9   43.34    5.08
  10  -2   9   43.38    2.88
  -8  10   9   36.01    4.69
  -2  -8   9   41.03    4.70
 -10   5  -9    4.78    0.68
   5   5  -9    6.91    0.95
   5 -10  -9    6.41    1.73
 -10   5  -9    4.47    1.69
 -10   5  -9    5.98    1.28
  -5  10   9    3.21    1.32
  -5  -5   9    6.33    1.80
  -5  10   9    6.50    0.78
   8   2  -9   15.32    1.34
   2 -10  -9   14.83    2.75
 -10   8  -9   14.57    1.20
 -10   8  -9   16.01    3.17
   2 -10  -9   13.54    2.03
  -2  10   9   13.75    1.30
  -8  -2   9   16.02    2.87
  -1 -10  -9   28.43    3.58
  -1 -10  -9   26.70    3.97
 -11   1   9   26.82    4.10
   1  10   9   27.86    2.24
  -4 -10  -9    2.69    1.64
   4  10   9    3.03    0.85
  -2  13  -9   11.46    1.59
 -11  -2  -9   13.89    2.88
 -11  -2  -9    8.42    2.61
   2 -13   9    9.96    3.49
  11   2   9   11.66    1.38
 -11   1  -9   19.49    3.69
 -11   1  -9   21.01    1.63
   1  10  -9   15.27    1.84
 -11   1  -9   21.21    3.05
  11  -1   9   20.83    1.62
  -1 -10   9   19.24    3.26
 -10  11   9   21.54    3.61
 -11   4  -9    8.03    2.25
 -11   4  -9    7.68    2.18
   7 -11  -9    2.85    1.34
 -11   4  -9    8.81    0.96
   4   7  -9    9.67    1.26
  -7  11   9    5.83    1.83
  11  -4   9   10.23    1.01
  -4  -7   9   11.62    2.50
   4 -11  -9    8.13    1.61
 -11   7  -9    7.41    0.84
 -11   7  -9    7.88    2.31
   4 -11  -9    5.85    1.80
   7   4  -9    7.33    1.04
  -4  11   9    7.19    0.93
  -7  -4   9    5.07    1.82
   1 -11  -9   26.83    3.36
  10   1  -9   29.51    2.09
   1 -11  -9   28.75    4.10
  -1  11   9   25.87    2.15
 -10  -1   9   28.89    4.22
  -2 -11  -9    8.79    2.12
   2  11   9    8.99    1.33
 -12   0  -9   25.74    4.32
   0  12  -9   24.99    2.33
  12   0   9   27.53    2.08
   3   9  -9    2.50    0.75
 -12   3  -9    1.72    1.53
   9 -12  -9    4.69    2.31
 -12   3  -9    3.46    0.62
  12  -3   9    3.68    0.63
  -3  -9   9    2.45    1.47
  -9  12   9    2.43    2.13
 -12   6  -9   28.94    4.58
   6   6  -9   22.59    1.94
   6 -12  -9   17.86    3.28
  -6  -6   9   21.20    3.58
  -6  12   9   19.01    3.43
   9   3  -9    5.33    0.91
   3 -12  -9    3.61    2.01
   3 -12  -9    4.63    1.35
  -3  12   9    5.69    0.90
  -9  -3   9    8.60    2.91
   0 -12  -9   22.59    3.31
   0  12   9   25.04    2.11
   2  11  -9    9.78    1.46
 -13   2  -9   16.28    3.54
  13  -2   9   10.07    1.19
   5   8  -9   20.30    1.92
   8   5  -9   10.60    1.37
  -5  13   9   14.01    1.40
  11   2  -9   11.19    1.30
   2 -13  -9    7.28    1.96
  -2  13   9   10.31    1.34
   4  10  -9    4.59    1.02
   7   7  -9   11.31    1.48
  10   4  -9    4.21    0.90
   4 -14  -9    4.30    1.50
  -4  14   9    2.87    0.76
   6   9  -9    6.41    1.17
   9   6  -9    7.90    1.28
  -1   0 -10   48.38    3.24
   0   1 -10   50.00    3.12
   1  -1 -10   48.43    3.08
   0   1 -10   48.91    3.40
   1  -1 -10   48.49    2.85
   0   1 -10   46.06    2.87
   1  -1 -10   48.66    3.29
  -1   0 -10   43.91    2.86
  -1   0 -10   42.98    3.29
   0  -1  10   47.11    3.29
   0  -1  10   48.42    3.14
   1   0  10   45.90    2.99
  -1   1  10   42.89    3.26
  -1   1  10   45.30    3.18
   1   0  10   44.84    2.95
  -1   3 -10    9.11    1.02
   3  -2 -10    9.02    1.12
  -1   3 -10    9.36    1.54
  -2  -1 -10    7.26    0.78
   3  -2 -10    8.88    1.33
  -2  -1 -10    7.61    0.98
   3  -2 -10    7.45    0.64
  -2  -1 -10    6.18    1.07
  -1   3 -10    6.44    0.77
  -3   2  10    7.28    1.29
   1  -3  10    6.90    0.93
  -3   2  10    7.81    1.23
   1  -3  10    7.09    1.29
   2   1  10    8.82    1.09
   0  -2 -10    6.09    0.65
  -2   2 -10    5.11    1.12
   0  -2 -10    4.67    0.86
  -2   2 -10    6.14    0.67
   2   0 -10    6.14    1.06
   0  -2 -10    4.88    0.68
   0  -2 -10    6.20    0.69
   2   0 -10    5.32    1.01
   2   0 -10    5.96    0.62
   0   2  10    7.06    1.06
  -2   0  10    6.52    1.07
  -2   0  10    3.63    0.88
   0   2  10    6.07    0.97
  -3  -2 -10   27.24    1.94
   5  -3 -10   27.31    2.47
  -2   5 -10   29.03    1.99
  -2   5 -10   31.34    2.35
   5  -3 -10   29.68    1.80
  -3  -2 -10   27.13    2.35
  -3  -2 -10   26.14    2.47
  -5   3  10   24.25    3.00
   2  -5  10   30.15    2.29
   2  -5  10   31.20    2.88
   3   2  10   28.57    1.96
   3   2  10   31.17    2.51
   1   2 -10    8.72    0.76
  -3   1 -10    7.59    0.72
   2  -3 -10    8.12    0.67
   2  -3 -10    5.38    1.02
   1   2 -10    8.19    1.24
  -3   1 -10    8.02    1.38
  -2   3  10    7.19    1.23
  -1  -2  10    6.46    1.22
  -2   3  10    8.49    1.31
  -1  -2  10    9.38    1.30
  -3   4 -10    2.11    0.77
  -1  -3 -10    1.27    0.44
   4  -1 -10    1.58    0.32
  -3   4 -10    0.66    0.29
   4  -1 -10   -0.02    0.50
  -1  -3 -10    0.49    0.44
  -1  -3 -10    1.45    0.34
  -3   4 -10    1.30    0.84
  -4   1  10    0.70    0.52
  -4   1  10    0.95    0.59
   1   3  10    0.55    0.50
   7  -4 -10    4.31    0.45
  -4  -3 -10    4.35    0.66
  -3   7 -10    3.92    0.66
  -3   7 -10    3.87    1.02
  -4  -3 -10    5.16    1.26
   7  -4 -10    4.26    1.25
  -4  -3 -10    4.56    1.13
   3  -7  10    4.04    1.31
   4   3  10    5.18    0.72
   3  -7  10    3.75    0.99
  -7   4  10    3.94    1.30
   0   4 -10   39.51    3.26
  -4   0 -10   30.41    2.32
   0   4 -10   33.23    2.71
  -4   0 -10   31.43    2.14
  -4   0 -10   29.31    2.86
   0   4 -10   31.55    2.22
   4  -4 -10   35.12    2.44
   4  -4 -10   31.22    2.00
  -4   4  10   30.08    2.93
   0  -4  10   37.79    3.15
   4   0  10   33.97    2.44
   0  -4  10   34.79    2.72
   1  -4 -10    0.76    0.29
   1  -4 -10    1.80    0.63
  -4   3 -10    2.64    0.84
   3   1 -10    1.76    0.37
  -4   3 -10    1.68    0.37
  -4   3 -10    1.16    0.74
   3   1 -10    0.09    0.43
   3   1 -10    0.32    0.56
  -3  -1  10    1.76    0.79
  -1   4  10    0.81    0.61
  -1   4  10    1.13    0.58
  -3  -1  10    0.25    0.53
  -4   6 -10   16.44    1.49
  -2  -4 -10   14.30    1.24
  -2  -4 -10   17.23    2.01
  -4   6 -10   18.30    2.83
   6  -2 -10   16.43    1.11
   6  -2 -10   19.20    2.43
  -2  -4 -10   14.32    1.99
  -4   6 -10   13.42    1.22
   4  -6  10   14.81    1.42
  -6   2  10   16.70    2.39
   2   4  10   14.62    1.24
  -6   2  10   20.40    2.44
   4  -6  10   15.50    2.22
  -5  -4 -10    2.05    0.55
  -4   9 -10    3.64    0.70
  -5  -4 -10    3.04    1.13
  -5  -4 -10    4.10    1.24
   5   4  10    2.84    0.61
  -9   5  10    3.49    1.38
   4  -9  10    5.95    1.70
   4  -9  10    3.42    1.12
  -1   6 -10    0.84    0.38
  -1   6 -10   -0.20    0.62
   6  -5 -10    1.02    0.20
  -5  -1 -10    1.16    0.71
  -5  -1 -10    1.34    0.37
  -5  -1 -10    0.34    0.45
   6  -5 -10    0.37    0.58
   5   1  10    2.03    0.45
   1  -6  10    0.53    0.61
  -6   5  10    1.17    0.86
   1  -6  10    0.69    0.69
   5   1  10    1.16    0.68
   3  -5 -10   30.79    2.73
  -5   2 -10   30.35    3.07
   2   3 -10   25.74    2.80
   2   3 -10   29.16    2.71
   3  -5 -10   30.82    1.89
   2   3 -10   30.05    2.04
  -5   2 -10   29.11    1.99
  -2  -3  10   26.93    2.77
  -2  -3  10   26.21    2.59
  -3   5  10   30.84    1.90
  -3   5  10   29.59    2.78
   0  -5 -10    0.92    0.32
   0  -5 -10    0.64    0.51
   5   0 -10   -0.34    0.46
   0  -5 -10    0.73    0.40
  -5   5 -10    0.78    0.71
   5   0 -10    0.63    0.29
  -5   5 -10    0.51    0.26
  -5   0  10    1.47    0.86
  -5   0  10   -0.16    0.41
   0   5  10    0.41    0.28
   8  -3 -10    7.43    0.66
  -3  -5 -10    8.70    1.64
  -3  -5 -10    8.72    1.77
  -5   8 -10    6.89    1.87
  -3  -5 -10    7.83    0.95
  -5   8 -10    9.47    1.02
  -5   8 -10    7.22    1.31
   3   5  10    8.49    1.03
  -8   3  10    6.38    1.74
   5  -8  10    7.30    1.66
   5  -8  10    8.25    1.36
  -6  -5 -10    6.64    1.83
  -5  11 -10    5.38    0.88
  -6  -5 -10    6.35    1.73
 -11   6  10    5.63    2.06
   5 -11  10    7.34    1.69
   6   5  10    7.21    1.02
   5 -11  10    4.37    1.72
  -6  -2 -10    0.56    0.32
  -2   8 -10    0.50    0.39
  -6  -2 -10    0.94    0.71
  -6  -2 -10   -0.01    0.56
  -8   6  10    0.41    0.73
   2  -8  10    0.26    0.77
   2  -8  10   -0.02    0.71
   6   2  10    0.24    0.31
  -6   1 -10    2.19    0.66
  -6   1 -10    2.03    1.09
   1   5 -10    1.42    0.43
   5  -6 -10    0.46    0.56
  -6   1 -10    1.77    0.41
   5  -6 -10    1.45    0.30
   5  -6 -10    0.83    0.59
  -1  -5  10    0.22    0.62
   6  -1  10    2.24    0.69
  -1  -5  10    0.18    0.65
  -5   6  10    1.23    0.28
  -5   6  10    1.49    0.80
   4   2 -10   15.47    2.44
   2  -6 -10   16.69    1.22
  -6   4 -10   19.75    2.85
   2  -6 -10   16.17    2.24
   2  -6 -10   16.24    1.32
   4   2 -10   17.57    1.32
  -6   4 -10   13.82    1.21
  -2   6  10   18.13    2.42
  -2   6  10   15.97    1.23
  -4  -2  10   16.97    2.44
  -4  -2  10   15.32    2.31
  -6   7 -10    9.83    1.00
  -6   7 -10    6.42    1.10
  -1  -6 -10    6.29    1.22
  -1  -6 -10    8.34    0.94
  -6   7 -10    8.28    1.15
  -6   7 -10    6.32    1.84
  -1  -6 -10    8.18    1.68
   7  -1 -10    7.65    0.79
   1   6  10    7.57    0.92
   6  -7  10    9.35    1.14
  -7   1  10    4.47    1.45
  -6  10 -10    0.19    0.34
  -4  -6 -10    0.69    0.92
  -6  10 -10    0.50    1.07
  -4  -6 -10    0.25    0.65
  -6  10 -10    0.34    0.66
   4   6  10   -0.12    0.30
   6 -10  10    0.63    0.71
 -10   4  10    0.19    0.99
  -7  -6 -10    0.41    1.12
  -6  13 -10    0.02    0.42
  -7  -6 -10    0.91    1.16
   7   6  10    0.68    0.52
  -3  10 -10    6.14    0.99
  -7  -3 -10    6.71    0.99
  -7  -3 -10    8.26    1.77
  -7  -3 -10    5.38    1.61
   7   3  10    8.30    1.06
   3 -10  10    7.42    1.82
 -10   7  10    8.56    2.28
   3 -10  10    9.09    2.15
  -7   0 -10   10.97    2.21
  -7   0 -10    5.27    0.74
  -7   0 -10    5.84    1.25
   7  -7 -10    6.14    1.41
   0   7 -10    5.93    0.87
   0  -7  10    7.59    1.63
  -7   7  10    4.98    1.53
   0  -7  10    6.51    1.69
   7   0  10    6.33    0.81
  -7   3 -10    4.64    0.63
   3   4 -10    3.54    0.65
   4  -7 -10    4.24    1.24
   4  -7 -10    3.62    0.50
  -7   3 -10    7.43    1.81
  -7   3 -10    3.19    0.73
  -4   7  10    3.92    0.52
   7  -3  10    3.40    0.76
  -3  -4  10    4.36    1.28
  -3  -4  10    3.46    1.15
  -4   7  10    3.21    1.16
  -7   6 -10    8.19    1.16
   1  -7 -10    8.07    1.22
   6   1 -10    8.45    0.92
  -7   6 -10    8.80    2.18
  -7   6 -10    6.77    1.02
   1  -7 -10    5.70    1.53
   1  -7 -10    6.60    0.85
  -7   6 -10    8.14    0.88
  -1   7  10    8.40    0.91
  -6  -1  10    9.59    2.02
  -7   9 -10   -1.40    0.82
   9  -2 -10   -0.12    0.25
  -7   9 -10   -0.13    0.31
  -7   9 -10    0.83    0.74
  -2  -7 -10   -0.04    0.43
  -2  -7 -10   -0.04    0.73
   2   7  10    0.13    0.33
  -9   2  10   -0.29    0.84
   7  -9  10    0.41    0.60
  -7  12 -10    1.70    0.59
  -5  -7 -10    3.58    1.48
  -5  -7 -10    1.31    1.12
 -12   5  10    2.33    1.63
   5   7  10    4.01    0.81
  -7  15 -10    1.00    0.57
  -8  -7 -10    1.37    1.43
   8   7  10    1.49    0.67
  -8  -4 -10    1.60    1.34
  -4  12 -10    2.46    0.68
  -8  -4 -10    1.51    1.23
   4 -12  10    3.05    1.46
   8   4  10    2.50    0.67
 -12   8  10    0.59    1.41
  -1   9 -10    4.16    0.80
  -8  -1 -10    4.59    1.33
  -8  -1 -10    4.76    0.73
  -8  -1 -10    4.39    1.51
   1  -9  10    3.04    1.38
   1  -9  10    4.66    1.51
  -9   8  10    2.51    1.34
   8   1  10    3.69    0.69
  -8   2 -10    0.58    0.32
   2   6 -10    1.46    0.49
  -8   2 -10    0.34    0.79
   6  -8 -10    0.91    0.76
  -8   2 -10    0.24    0.55
  -2  -6  10   -0.28    0.74
  -6   8  10    0.69    0.27
   8  -2  10    0.74    0.70
  -2  -6  10   -0.03    0.75
  -6   8  10   -0.18    0.58
   5   3 -10    9.68    1.07
  -8   5 -10    8.77    1.28
   3  -8 -10    8.82    1.84
   3  -8 -10   10.04    1.32
  -8   5 -10    7.30    1.94
  -8   5 -10   10.45    0.93
  -3   8  10   10.95    2.13
  -5  -3  10   10.21    2.21
  -3   8  10    8.63    0.95
  -5  -3  10    9.10    1.95
   0  -8 -10   22.98    2.34
  -8   8 -10   20.42    3.29
   8   0 -10   21.17    1.61
   0  -8 -10   22.17    3.08
  -8   8 -10   21.01    1.61
  -8   8 -10   22.27    2.40
  -8   0  10   22.87    3.34
   0   8  10   20.44    1.69
  -8  11 -10    0.78    0.37
  -3  -8 -10    0.14    0.65
  -3  -8 -10   -0.11    1.02
   3   8  10    0.31    0.41
 -11   3  10    0.68    1.04
  -8  14 -10    1.01    0.54
  -6  -8 -10   -0.12    0.96
   6   8  10    1.54    0.65
  -5  14 -10    1.12    0.61
  -9  -5 -10    0.93    1.28
   9   5  10   -0.22    0.38
  -9  -2 -10    1.19    1.15
  -9  -2 -10    1.61    1.18
  -2  11 -10    0.52    0.51
   9   2  10    1.50    0.50
 -11   9  10    0.08    1.19
   2 -11  10    1.33    1.29
  -9   1 -10    4.68    1.23
   1   8 -10    3.83    0.80
  -9   1 -10    3.57    0.69
  -9   1 -10    6.43    1.99
  -1  -8  10    6.37    1.81
   9  -1  10    4.43    0.71
  -1  -8  10    5.10    1.56
  -8   9  10    5.55    1.67
   4   5 -10    2.95    0.64
  -9   4 -10    4.12    1.72
  -9   4 -10    1.66    0.78
   5  -9 -10    1.64    1.00
  -9   4 -10    2.32    0.50
  -5   9  10    2.02    0.44
  -5   9  10    2.14    1.19
  -4  -5  10    1.81    1.08
  -9   7 -10    0.14    0.30
  -9   7 -10   -0.39    0.89
   7   2 -10    0.37    0.38
   2  -9 -10    0.65    0.54
   2  -9 -10    0.36    0.93
  -7  -2  10   -0.16    0.92
  -2   9  10    0.68    0.38
  -9  10 -10    1.42    0.46
  -1  -9 -10    5.19    1.73
  -1  -9 -10    1.84    0.94
 -10   1  10    3.66    1.62
   1   9  10    3.07    0.68
  -9  13 -10    0.80    0.45
  -4  -9 -10    0.85    1.14
   4   9  10    0.16    0.44
  -3  13 -10    0.62    0.59
 -10  -3 -10    0.20    1.32
 -10  -3 -10    0.32    1.31
   3 -13  10    1.39    1.46
  10   3  10    1.05    0.53
   0  10 -10    0.15    0.48
 -10   0 -10   -0.52    0.86
 -10   0 -10   -0.27    0.77
 -10   0 -10    0.64    0.39
   0 -10  10    0.28    1.00
 -10  10  10   -0.08    0.86
  10   0  10    0.45    0.39
   7 -10 -10    6.72    1.82
 -10   3 -10    8.85    1.62
 -10   3 -10    6.05    1.91
 -10   3 -10    5.75    0.79
   3   7 -10    6.26    0.99
  10  -3  10    7.07    0.87
  -7  10  10    8.30    2.10
  -3  -7  10    5.29    1.65
 -10   6 -10    0.28    0.29
 -10   6 -10    0.00    1.08
   6   4 -10   -0.29    0.34
   4 -10 -10   -0.59    0.76
  -4  10  10   -0.30    0.28
  -4  10  10   -0.32    0.90
  -6  -4  10   -0.11    0.87
   9   1 -10    2.30    0.58
 -10   9 -10    6.89    3.16
   1 -10 -10    2.49    0.99
 -10   9 -10    3.76    0.62
   1 -10 -10    0.93    1.18
  -1  10  10    1.91    0.57
  -9  -1  10    2.51    1.50
  -2 -10 -10    1.88    1.11
   2  10  10    2.11    0.64
  -1  12 -10    1.53    0.70
 -11  -1 -10    1.82    1.73
   1 -12  10    9.01    2.45
  11   1  10    1.73    0.58
 -11   2 -10    0.61    1.24
 -11   2 -10    1.20    0.47
   2   9 -10    0.43    0.50
  -2  -9  10    0.77    1.16
  11  -2  10    1.70    0.48
  -9  11  10    2.25    1.40
   5   6 -10    3.09    0.75
 -11   5 -10    4.90    0.70
 -11   5 -10    4.45    2.01
   6 -11 -10    4.41    1.56
  -6  11  10    6.23    1.79
  -5  -6  10    1.44    1.31
 -11   8 -10    0.64    0.35
   3 -11 -10    0.67    0.74
 -11   8 -10    0.68    1.42
   8   3 -10    1.50    0.52
   3 -11 -10    1.33    1.28
  -8  -3  10    1.63    1.30
  -3  11  10    0.89    0.46
   0 -11 -10    2.41    1.18
   0  11  10    1.74    0.66
  -3 -11 -10    2.26    1.40
   3  11  10    3.62    0.91
   1  11 -10    2.50    0.80
 -12   1 -10    2.60    1.78
  12  -1  10    2.79    0.64
  -1 -11  10    1.59    1.67
 -12   4 -10    3.31    0.63
   8 -12 -10    1.09    1.37
 -12   4 -10    4.21    1.96
   4   8 -10    2.09    0.70
  -4  -8  10    2.83    1.70
  -8  12  10    1.04    1.29
  12  -4  10    3.18    0.61
   5 -12 -10    3.49    1.69
 -12   7 -10    5.93    2.71
   7   5 -10    3.88    0.85
  -7  -5  10    3.99    1.82
  -5  12  10    2.81    1.56
  -5  12  10    3.60    0.69
   2 -12 -10    1.34    1.00
  10   2 -10    0.82    0.50
  -2  12  10    1.76    0.60
  -1 -12 -10   -0.71    0.78
   1  12  10    0.17    0.48
 -13   0 -10   -0.16    1.70
   0  13 -10    1.58    0.78
  13   0  10    0.94    0.52
 -13   3 -10    0.80    0.45
 -13   3 -10    3.58    2.07
   3  10 -10    1.46    0.73
  13  -3  10    0.67    0.41
   6   7 -10    0.36    0.51
   4 -13 -10    1.02    0.89
   9   4 -10    1.55    0.65
  -4  13  10    0.75    0.50
   1 -13 -10    0.09    0.81
  -1  13  10    0.21    0.49
   5   9 -10   -0.35    0.41
   8   6 -10   -0.17    0.47
  11   3 -10    2.00    0.70
   3 -14 -10    3.33    1.42
  -3  14  10    2.67    0.80
   7   8 -10    0.02    0.56
  -1   1 -11    4.58    0.56
   1   0 -11    3.61    0.52
  -1   1 -11    3.55    0.89
   0  -1 -11    4.12    0.75
   1   0 -11    3.90    0.81
   1   0 -11    4.53    0.86
  -1   1 -11    4.73    0.95
   0  -1 -11    4.24    0.55
   0  -1 -11    3.72    0.66
   1  -1  11    3.85    0.60
   0   1  11    3.97    0.75
   0   1  11    4.36    0.76
  -1   0  11    5.17    0.91
  -1   0  11    4.27    0.72
  -2   0 -11    4.09    0.82
  -2   0 -11    4.85    0.98
   0   2 -11    3.56    0.53
   2  -2 -11    4.01    0.51
   2  -2 -11    5.46    1.02
  -2   0 -11    3.30    0.53
   0   2 -11    5.21    1.09
   0   2 -11    3.54    0.71
   2  -2 -11    4.36    0.68
  -2   0 -11    3.02    0.48
   2   0  11    3.61    0.59
   0  -2  11    3.82    0.77
   0  -2  11    3.42    0.86
  -2   2  11    5.15    1.03
  -2   2  11    4.64    0.93
   2   0  11    3.86    0.58
  -2   3 -11   17.90    1.36
  -1  -2 -11   18.06    1.30
   3  -1 -11   19.48    1.28
  -2   3 -11   18.59    2.36
   3  -1 -11   16.49    1.76
  -1  -2 -11   16.45    1.57
  -1  -2 -11   17.19    1.53
   3  -1 -11   16.71    2.07
   1   2  11   19.91    1.71
  -3   1  11   15.60    2.05
   2  -3  11   15.57    1.97
  -1   4 -11    4.93    0.67
  -1   4 -11    5.89    1.36
   4  -3 -11    3.76    0.82
   4  -3 -11    5.19    0.54
  -3  -1 -11    4.05    0.77
  -3  -1 -11    5.18    0.64
  -1   4 -11    5.36    0.91
  -3  -1 -11    2.72    0.83
   1  -4  11    5.53    0.94
   3   1  11    4.17    0.85
  -4   3  11    5.39    1.23
   1  -4  11    3.31    1.07
  -3   2 -11   18.80    2.30
   1  -3 -11   15.78    1.19
   1  -3 -11   17.25    1.68
  -3   2 -11   16.69    1.27
   2   1 -11   16.49    2.09
   2   1 -11   19.28    1.84
   2   1 -11   19.29    1.29
  -3   2 -11    9.67    1.62
  -1   3  11   16.03    1.89
  -2  -1  11   18.35    2.08
  -2  -1  11   15.48    1.97
  -1   3  11   18.30    1.76
   5  -2 -11   10.29    0.75
  -2  -3 -11    6.37    1.14
  -2  -3 -11    9.17    1.38
  -2  -3 -11    8.15    0.91
  -3   5 -11    7.95    1.02
  -3   5 -11    8.07    1.77
  -3   5 -11    8.65    0.93
   5  -2 -11    7.80    1.50
   3  -5  11    7.90    0.98
  -5   2  11    7.29    1.61
   3  -5  11    6.31    1.35
   2   3  11    7.22    1.31
   2   3  11    7.92    0.87
  -4  -2 -11   18.63    2.13
   6  -4 -11   19.96    1.27
   6  -4 -11   16.79    2.20
  -2   6 -11   18.98    1.50
  -2   6 -11   21.02    1.98
  -4  -2 -11   18.53    2.38
  -4  -2 -11   17.31    1.43
   2  -6  11   23.40    1.99
   4   2  11   22.88    2.16
   2  -6  11   19.17    2.63
   4   2  11   16.76    1.42
  -6   4  11   15.74    2.55
   3  -4 -11    6.25    0.56
   1   3 -11    5.42    0.69
  -4   1 -11    5.36    1.27
  -4   1 -11    5.43    0.70
   1   3 -11    3.11    1.05
   1   3 -11    4.98    1.09
   3  -4 -11    6.38    1.17
  -3   4  11    3.49    1.01
  -1  -3  11    4.84    1.14
  -1  -3  11    5.35    1.07
   4   0 -11   24.09    1.72
   0  -4 -11   25.59    1.84
  -4   4 -11   26.12    2.61
   0  -4 -11   23.56    2.31
   0  -4 -11   25.51    1.76
  -4   4 -11   25.00    3.19
  -4   4 -11   26.67    1.81
   4   0 -11   25.60    2.60
  -4   0  11   26.32    2.60
  -4   0  11   28.96    2.60
   0   4  11   25.62    1.77
  -3  -4 -11    1.42    0.71
  -4   7 -11    2.92    0.58
  -3  -4 -11    0.92    0.57
   7  -3 -11    1.53    0.93
  -4   7 -11    2.22    0.70
  -3  -4 -11    2.69    0.54
   7  -3 -11    2.50    0.38
  -4   7 -11    2.08    1.13
   4  -7  11    2.49    0.68
  -7   3  11    3.11    1.20
   3   4  11    2.03    0.49
   4  -7  11    0.80    0.75
  -5  -3 -11   23.87    3.00
  -3   8 -11   20.91    1.71
  -5  -3 -11   21.88    1.70
  -5  -3 -11   27.98    2.57
  -8   5  11   19.47    3.07
   3  -8  11   21.85    2.55
   5   3  11   19.51    1.68
   3  -8  11   30.42    3.68
   0   5 -11   20.73    1.57
   5  -5 -11   20.20    1.30
  -5   0 -11   17.32    1.44
   5  -5 -11   19.60    1.78
  -5   0 -11   17.86    1.68
   0   5 -11   22.07    2.46
  -5   0 -11   20.76    2.74
   0  -5  11   20.76    2.78
  -5   5  11   19.47    2.67
   5   0  11   18.66    1.80
   0  -5  11   22.27    2.42
   3   2 -11    9.60    0.85
  -5   3 -11    9.22    0.83
  -5   3 -11    8.76    1.58
   2  -5 -11    6.93    1.39
   2  -5 -11    8.66    0.75
   3   2 -11    4.58    1.35
  -5   3 -11    6.48    1.62
  -3  -2  11    6.54    1.41
  -2   5  11    8.06    1.48
  -2   5  11    7.50    0.73
  -3  -2  11    8.61    1.57
  -1  -5 -11    0.66    0.63
  -5   6 -11    1.02    0.34
  -5   6 -11    1.34    0.97
  -5   6 -11   -0.08    0.33
  -1  -5 -11    1.19    0.38
   6  -1 -11    0.53    0.27
   6  -1 -11    1.70    0.87
  -1  -5 -11    1.45    0.58
  -6   1  11    0.49    0.72
  -6   1  11    2.07    1.50
   1   5  11    0.45    0.34
  -5   9 -11    2.71    0.63
  -5   9 -11    2.92    1.42
  -4  -5 -11    2.99    1.09
  -4  -5 -11    3.33    0.65
  -4  -5 -11    2.27    1.09
   5  -9  11    3.36    1.36
   5  -9  11    2.55    0.94
  -9   4  11    4.62    1.71
   4   5  11    2.70    0.61
  -6  -4 -11   14.37    1.28
  -6  -4 -11    9.17    2.09
  -4  10 -11   12.60    1.38
  -6  -4 -11   13.24    2.27
 -10   6  11    9.69    2.34
   4 -10  11   10.88    2.39
   6   4  11   11.02    1.28
   4 -10  11   12.85    2.20
  -1   7 -11   24.82    1.89
  -6  -1 -11   24.45    2.31
  -6  -1 -11   26.64    3.38
   7  -6 -11   24.22    2.44
  -6  -1 -11   23.67    1.77
   1  -7  11   27.98    2.97
   1  -7  11   19.83    2.96
   6   1  11   22.85    1.75
  -7   6  11   22.55    3.16
   4  -6 -11   19.89    1.31
  -6   2 -11   18.32    1.52
   4  -6 -11   18.23    2.47
  -6   2 -11   19.20    1.43
   2   4 -11   20.04    1.54
  -6   2 -11   14.64    2.50
   6  -2  11   17.41    1.54
  -2  -4  11   17.00    2.44
  -4   6  11   18.78    1.31
  -4   6  11   19.61    2.63
  -2  -4  11   19.11    2.44
   5   1 -11    1.15    1.19
   5   1 -11    0.96    0.34
   1  -6 -11    0.89    0.72
  -6   5 -11    0.83    0.34
   1  -6 -11    1.85    0.42
  -6   5 -11    1.52    0.98
   1  -6 -11    0.81    0.42
  -5  -1  11    1.00    0.77
  -1   6  11    0.83    0.36
  -5  -1  11    0.06    0.74
  -6   8 -11    5.30    1.87
  -6   8 -11    4.44    0.72
  -2  -6 -11    4.66    1.17
  -2  -6 -11    4.28    1.35
  -2  -6 -11    4.56    0.72
   8  -2 -11    4.01    0.57
  -6   8 -11    4.72    1.02
   6  -8  11    4.57    0.95
   2   6  11    4.12    0.73
  -8   2  11    3.75    1.39
  -6  11 -11    6.35    0.97
  -5  -6 -11    4.68    1.61
  -5  -6 -11    5.84    1.70
 -11   5  11    3.50    1.69
   5   6  11    4.06    0.82
  -7  -5 -11    1.00    1.14
  -7  -5 -11    0.13    0.90
  -5  12 -11    0.24    0.42
   7   5  11    0.67    0.45
  -7  -2 -11    6.30    1.79
  -2   9 -11    8.24    1.11
  -7  -2 -11    7.32    1.60
  -7  -2 -11   10.55    1.08
   2  -9  11   10.21    2.00
  -9   7  11    5.56    1.77
   7   2  11    6.33    0.91
   2  -9  11    8.14    2.12
  -7   1 -11   25.20    2.24
   6  -7 -11   24.43    1.59
  -7   1 -11   23.66    3.38
   6  -7 -11   24.96    2.31
   1   6 -11   25.19    1.95
  -7   1 -11   25.44    1.83
   7  -1  11   28.20    2.43
  -1  -6  11   24.23    2.97
  -6   7  11   25.37    1.61
  -6   7  11   22.61    3.08
  -1  -6  11   23.30    3.16
  -7   4 -11    2.22    0.47
   4   3 -11    2.27    0.54
   3  -7 -11    2.45    0.44
   3  -7 -11    2.17    0.93
  -7   4 -11    1.01    0.94
  -4  -3  11    2.81    1.17
  -3   7  11    0.96    0.79
  -4  -3  11    2.82    1.18
  -3   7  11    1.61    0.41
   0  -7 -11   17.84    1.49
   0  -7 -11   15.68    1.98
   7   0 -11   20.68    1.45
  -7   7 -11   19.06    3.08
  -7   7 -11   19.54    1.48
  -7   7 -11   19.96    1.78
   0  -7 -11   20.80    2.77
   0   7  11   17.14    1.47
  -7   0  11   19.15    2.94
  -7  10 -11   13.06    2.81
  -3  -7 -11   10.35    2.21
  -7  10 -11   12.99    1.22
  -3  -7 -11   12.77    2.18
 -10   3  11   13.24    2.68
   3   7  11   13.03    1.42
  -6  -7 -11    1.01    0.97
  -6  -7 -11    0.73    1.22
  -7  13 -11    1.64    0.64
   6   7  11    1.69    0.67
  -6  14 -11    0.53    0.54
  -8  -6 -11    0.40    1.25
   8   6  11    1.11    0.62
  -3  11 -11    1.10    0.54
  -8  -3 -11    1.15    1.05
  -8  -3 -11    1.74    1.21
   3 -11  11    1.90    1.30
 -11   8  11   -0.47    1.16
   8   3  11    0.82    0.44
  -8   0 -11   28.01    2.08
  -8   0 -11   32.93    2.87
  -8   0 -11   32.64    4.22
   0   8 -11   26.41    2.23
   0  -8  11   32.20    4.02
   8   0  11   28.37    2.06
  -8   8  11   32.54    4.19
   0  -8  11   22.66    3.13
  -8   3 -11   23.07    3.31
  -8   3 -11   19.95    1.92
   3   5 -11   18.23    1.67
  -8   3 -11   20.57    1.58
   5  -8 -11   17.69    2.76
  -3  -5  11   21.10    2.95
  -5   8  11   25.74    3.51
  -5   8  11   23.02    1.49
  -3  -5  11   22.65    3.48
  -8   6 -11    4.29    1.61
   2  -8 -11    3.67    1.30
   6   2 -11    4.70    0.72
  -8   6 -11    3.80    0.62
   2  -8 -11    3.98    0.89
  -8   6 -11    4.14    1.10
  -2   8  11    4.51    0.65
  -6  -2  11    1.95    1.25
  -1  -8 -11    3.86    1.12
  -1  -8 -11    3.63    1.51
   9  -1 -11    4.10    0.62
  -8   9 -11    3.81    0.69
  -8   9 -11    4.21    1.80
   1   8  11    5.95    0.89
  -9   1  11    5.17    1.73
  -4  -8 -11   15.66    2.64
  -8  12 -11   11.98    1.37
  -4  -8 -11   15.43    2.80
   4   8  11   11.02    1.43
  -9  -4 -11    2.86    1.67
  -9  -4 -11    3.08    1.58
  -4  13 -11    2.21    0.71
   9   4  11    4.61    0.88
  -9  -1 -11    1.40    1.27
  -9  -1 -11    0.88    0.43
  -1  10 -11    1.31    0.57
  -9  -1 -11    0.89    0.96
   1 -10  11    0.37    1.16
   9   1  11    1.74    0.49
 -10   9  11    1.47    1.32
  -9   2 -11    6.93    1.37
  -9   2 -11    8.64    0.97
   2   7 -11    9.06    1.20
  -9   2 -11    8.59    2.18
   7  -9 -11    5.95    1.62
  -7   9  11    8.26    2.03
  -2  -7  11    7.33    1.84
   9  -2  11    8.45    0.96
   5   4 -11    1.79    0.55
  -9   5 -11    3.46    0.58
  -9   5 -11    2.40    1.35
   4  -9 -11    2.83    1.31
  -4   9  11    2.58    1.34
  -4   9  11    2.79    0.53
  -5  -4  11    2.46    1.32
  -9   8 -11    3.93    1.72
   1  -9 -11    0.74    0.96
   1  -9 -11    2.38    0.87
   8   1 -11    2.81    0.61
  -9   8 -11    4.28    0.68
  -8  -1  11    3.13    1.45
  -1   9  11    3.89    0.68
  -2  -9 -11    4.57    1.82
  -2  -9 -11    3.07    1.22
  -9  11 -11    3.69    0.72
 -11   2  11    1.20    1.32
   2   9  11    3.46    0.75
  -9  14 -11   -0.30    0.71
  -5  -9 -11    0.72    1.23
   5   9  11    0.11    0.45
  -2  12 -11    6.00    1.11
 -10  -2 -11    5.72    1.88
   2 -12  11    5.44    1.97
  10   2  11    7.05    1.05
   1   9 -11    0.74    0.56
 -10   1 -11    2.38    0.58
 -10   1 -11    1.80    1.37
  -9  10  11   -0.35    0.95
  10  -1  11    0.65    0.39
  -1  -9  11    1.93    1.25
 -10   4 -11   14.19    1.22
   4   6 -11   14.66    1.56
 -10   4 -11   11.54    2.81
   6 -10 -11   14.24    2.61
  -4  -6  11   13.50    2.70
  -6  10  11   13.76    2.73
   3 -10 -11   12.51    1.78
 -10   7 -11   11.65    2.73
   3 -10 -11   13.70    2.59
   7   3 -11   13.01    1.36
 -10   7 -11   12.20    1.13
  -7  -3  11   13.18    2.62
  -3  10  11   12.27    1.29
   0 -10 -11    2.83    1.10
   0 -10 -11    2.35    1.47
 -10  10 -11    3.28    0.63
 -10   0  11    1.45    1.24
   0  10  11    3.44    0.76
  -3 -10 -11    0.20    0.98
   3  10  11    2.79    0.81
 -11  -3 -11    0.46    1.57
  -3  14 -11    3.72    1.01
  11   3  11    4.48    0.93
 -11   0 -11    0.55    1.32
 -11   0 -11    0.15    0.42
   0  11 -11    0.37    0.52
   0 -11  11   -0.45    1.14
  11   0  11    0.62    0.37
 -11   3 -11    0.63    1.12
   3   8 -11    0.09    0.49
 -11   3 -11    1.10    0.43
   8 -11 -11    0.38    1.09
  -3  -8  11   -0.09    1.14
  -8  11  11    0.77    1.18
  11  -3  11    1.31    0.44
   6   5 -11    6.41    1.00
   5 -11 -11    2.85    1.41
 -11   6 -11    3.44    1.79
 -11   6 -11    6.99    0.86
  -5  11  11    4.97    0.74
  -5  11  11    1.37    1.16
  -6  -5  11    8.29    2.26
   2 -11 -11    2.24    1.01
   2 -11 -11    4.36    1.81
 -11   9 -11    2.49    0.64
   9   2 -11    2.94    0.66
  -9  -2  11    0.99    1.44
  -2  11  11    2.62    0.63
  -1 -11 -11   -0.07    0.84
   1  11  11    0.58    0.52
 -12  -1 -11    1.32    1.70
  -1  13 -11    0.60    0.65
  12   1  11    2.11    0.64
 -12   2 -11   10.13    2.80
   2  10 -11    5.87    1.11
 -12   2 -11    7.06    0.95
  -2 -10  11    9.14    2.32
  12  -2  11    4.43    0.81
   5   7 -11    0.20    0.44
 -12   5 -11    0.63    1.38
 -12   5 -11    0.72    0.41
  -5  -7  11    0.60    1.27
  12  -5  11    0.76    0.40
   8   4 -11   10.93    1.36
   4 -12 -11   10.93    1.88
  -8  -4  11   17.17    4.88
  -4  12  11   13.43    1.36
   1 -12 -11    0.93    1.00
  -1  12  11    0.23    0.47
   1  12 -11    2.82    0.88
 -13   1 -11   -0.44    1.46
  13  -1  11    1.10    0.51
 -13   4 -11    3.72    2.16
   4   9 -11    1.80    0.71
  13  -4  11    2.80    0.87
   7   6 -11    1.70    0.69
   3 -13 -11    2.59    1.17
  10   3 -11    1.59    0.65
  -3  13  11    2.76    0.68
   3  11 -11    3.86    1.00
   6   8 -11    1.60    0.72
   9   5 -11   -0.71    0.47
   0   0 -12  316.55   16.25
   0   0 -12  298.58   16.00
   0   0  12  248.96   15.84
   0   0  12  250.57   15.94
  -1   2 -12   24.65    2.31
   2  -1 -12   21.38    2.06
  -1  -1 -12   23.47    1.84
  -1   2 -12   22.35    1.62
   2  -1 -12   23.03    1.56
   2  -1 -12   24.08    2.00
  -1  -1 -12   23.34    1.80
  -1  -1 -12   21.61    1.60
  -1   2 -12   23.54    1.69
  -1  -1 -12   22.48    1.94
  -2   1  12   20.99    2.11
  -2   1  12   25.37    2.06
   1  -2  12   21.40    1.67
   1  -2  12   22.51    2.08
   1   1  12   21.62    1.82
   1   1  12   23.97    1.87
   1  -2 -12   21.33    1.66
  -2   1 -12   22.65    2.08
   1  -2 -12   23.68    1.57
  -2   1 -12   22.75    1.61
   1   1 -12   23.27    1.99
   1  -2 -12   22.28    1.61
   1   1 -12   21.62    1.57
  -2   1 -12   22.08    2.23
   1   1 -12   20.48    2.06
  -1   2  12   23.09    2.00
  -1  -1  12   23.74    2.11
  -1  -1  12   22.04    1.99
  -1   2  12   23.46    2.09
  -2  -2 -12    9.45    0.97
   4  -2 -12    8.11    1.33
   4  -2 -12    8.39    0.76
  -2  -2 -12    8.75    1.29
  -2   4 -12    9.62    1.06
  -2   4 -12   13.52    2.15
  -2  -2 -12   12.03    1.40
  -2   4 -12    9.60    1.00
  -4   2  12    8.13    1.56
   2  -4  12    6.08    1.38
   2   2  12    8.97    1.31
   2  -4  12    8.35    1.01
   3  -3 -12   14.85    1.08
   0   3 -12   14.93    1.70
   3  -3 -12   14.13    1.26
   0   3 -12   15.25    1.21
   0   3 -12   15.13    2.07
  -3   0 -12   12.56    1.87
  -3   0 -12   12.86    1.16
  -3   0 -12   15.07    1.17
  -3   3  12   15.83    2.08
   0  -3  12   12.32    1.57
   0  -3  12   17.15    2.13
   3   0  12   14.70    1.28
   0  -3 -12   31.90    2.14
  -3   3 -12   27.97    2.84
  -3   3 -12   29.85    3.07
  -3   3 -12   30.40    2.17
   3   0 -12   37.85    2.99
   3   0 -12   36.77    2.97
   0  -3 -12   33.86    2.66
   3   0 -12   31.06    2.10
   0   3  12   33.66    2.71
  -3   0  12   39.07    3.05
   0   3  12   32.19    2.69
  -3  -3 -12    2.23    0.79
  -3   6 -12    5.01    0.73
   6  -3 -12    4.05    1.14
  -3  -3 -12    2.46    0.84
   6  -3 -12    5.08    0.55
  -3  -3 -12    4.18    0.65
  -3   6 -12    4.89    0.92
   3  -6  12    5.71    0.97
   3  -6  12    3.22    1.17
   3   3  12    5.00    0.69
  -6   3  12    5.15    1.42
   5  -4 -12   21.48    1.93
  -1   5 -12   19.08    1.90
  -1   5 -12   18.95    1.51
   5  -4 -12   19.21    1.30
  -4  -1 -12   19.95    1.48
  -4  -1 -12   20.06    2.43
  -4  -1 -12   17.74    1.69
   1  -5  12   13.99    2.26
  -5   4  12   16.31    2.42
   4   1  12   20.25    1.86
   1  -5  12   17.12    2.02
   2   2 -12   11.83    1.69
  -4   2 -12   10.01    1.57
   2  -4 -12    8.58    0.78
  -4   2 -12    8.85    1.72
  -4   2 -12    9.18    0.95
   2   2 -12   10.38    0.91
   2  -4 -12    7.03    1.33
  -2  -2  12    6.01    1.29
  -2  -2  12    8.67    1.56
  -2   4  12    9.37    1.59
  -1  -4 -12   10.93    1.66
   5  -1 -12   14.96    1.10
  -4   5 -12   16.55    3.01
  -1  -4 -12   10.75    1.44
  -4   5 -12   17.91    1.27
  -4   5 -12   17.67    2.72
   5  -1 -12   13.71    2.10
   1   4  12   12.68    1.14
  -5   1  12   12.58    2.06
  -4  -4 -12   67.51    4.51
  -4  -4 -12   72.00    5.49
  -4   8 -12   74.87    4.60
  -4  -4 -12   77.23    5.47
  -4   8 -12   87.59    6.62
  -8   4  12   67.22    5.96
   4  -8  12   70.89    5.87
   4  -8  12   75.05    5.03
   4   4  12   67.51    4.55
  -2   7 -12   13.40    1.26
   7  -5 -12   14.66    2.06
  -5  -2 -12   13.03    1.84
  -2   7 -12   15.85    2.16
   7  -5 -12   14.63    0.98
  -5  -2 -12   14.28    1.23
  -5  -2 -12   14.33    2.31
  -7   5  12    9.88    2.16
   5   2  12   13.28    1.22
   2  -7  12   14.31    2.44
   2  -7  12   13.44    1.86
   1   4 -12   17.00    2.18
   1   4 -12   21.27    1.54
   4  -5 -12   20.38    1.33
  -5   1 -12   20.73    1.48
  -5   1 -12   12.70    2.15
   1   4 -12   16.52    2.50
  -1  -4  12   15.68    2.42
  -4   5  12   14.34    2.21
   5  -1  12   20.88    1.61
  -1  -4  12   15.38    2.11
  -5   4 -12   10.21    1.77
  -5   4 -12   12.15    2.20
  -5   4 -12   14.89    1.17
   1  -5 -12   13.23    1.90
   4   1 -12   15.34    1.15
  -4  -1  12   14.58    2.18
  -1   5  12   13.32    1.09
  -4  -1  12   11.85    1.94
  -1   5  12   10.37    1.80
  -5   7 -12   18.50    1.46
  -2  -5 -12   20.42    2.53
  -5   7 -12   19.64    1.68
  -2  -5 -12   17.32    1.44
  -5   7 -12   13.03    2.56
  -2  -5 -12   17.89    2.16
   7  -2 -12   17.47    1.28
   5  -7  12   19.21    1.60
   2   5  12   16.12    1.42
  -7   2  12   16.29    2.70
  -5  10 -12    3.05    1.59
  -5  10 -12    2.99    0.65
  -5  -5 -12    1.34    0.51
  -5  -5 -12    0.73    0.87
  -5  -5 -12    1.77    0.97
   5   5  12    1.35    0.48
 -10   5  12    0.38    1.17
  -6  -3 -12    3.92    1.25
  -6  -3 -12    6.27    0.88
  -3   9 -12    4.76    0.79
  -6  -3 -12    6.05    1.62
  -9   6  12    5.19    1.66
   6   3  12    4.45    0.78
   3  -9  12    6.90    1.53
   0   6 -12   25.27    2.02
   6  -6 -12   28.15    2.41
  -6   0 -12   28.36    1.98
  -6   0 -12   25.63    3.29
  -6   0 -12   26.48    2.29
   6  -6 -12   27.91    1.73
  -6   6  12   34.52    3.85
   0  -6  12   24.13    2.87
   0  -6  12   29.05    3.66
  -6   6  12   26.65    1.73
   6   0  12   26.14    2.39
   3   3 -12    6.10    0.79
  -6   3 -12    4.71    0.67
   3  -6 -12    4.81    0.61
  -6   3 -12    4.48    1.50
   3  -6 -12    2.30    0.93
  -3   6  12    1.92    0.92
  -3  -3  12    3.21    1.13
  -3   6  12    4.98    0.61
  -3  -3  12    5.92    1.48
  -6   6 -12    8.06    0.92
   6   0 -12    8.14    0.87
   0  -6 -12    6.95    1.09
  -6   6 -12    6.80    1.81
   0  -6 -12   10.63    0.94
   0  -6 -12    9.41    1.76
   0   6  12    7.72    0.92
  -6   0  12    9.23    1.92
  -3  -6 -12   15.84    2.36
  -3  -6 -12   20.22    1.58
  -3  -6 -12   18.15    2.65
  -6   9 -12   17.63    1.49
  -6   9 -12   16.47    3.26
   3   6  12   18.36    1.56
  -9   3  12   11.48    2.60
  -6  12 -12    3.92    0.83
  -6  -6 -12    5.02    1.65
  -6  -6 -12    5.49    1.82
   6   6  12    4.03    0.85
  -4  11 -12    0.35    0.44
  -7  -4 -12    0.30    0.89
  -7  -4 -12    0.46    0.89
  -7  -4 -12    1.03    0.49
   7   4  12    0.26    0.37
 -11   7  12    0.40    1.19
  -7  -1 -12    2.27    0.53
  -7  -1 -12    1.81    0.77
  -7  -1 -12    3.59    1.37
   7   1  12    1.64    0.46
   1  -8  12    0.96    0.87
  -8   7  12    1.58    1.08
   5  -7 -12   14.17    1.06
   5  -7 -12   12.64    2.04
  -7   2 -12   15.79    2.64
  -7   2 -12   15.11    1.44
   2   5 -12   14.87    1.33
  -7   2 -12   14.27    1.21
  -2  -5  12   11.77    2.81
  -5   7  12   10.71    2.03
  -5   7  12   13.44    1.05
  -2  -5  12   19.04    2.52
  -7   5 -12   20.13    3.29
   2  -7 -12   18.77    1.44
   2  -7 -12   18.86    2.64
   5   2 -12   20.82    1.56
  -7   5 -12   21.04    1.54
  -2   7  12   17.72    1.44
  -5  -2  12   16.84    2.69
  -2   7  12   18.48    2.69
  -7   8 -12    8.85    2.38
  -1  -7 -12    7.88    0.96
  -1  -7 -12    6.44    1.61
  -1  -7 -12    5.99    1.23
   8  -1 -12    6.21    0.76
  -7   8 -12    6.81    0.88
   1   7  12    8.71    1.03
  -8   1  12    6.03    1.80
  -4  -7 -12    0.24    0.74
  -7  11 -12   -0.04    0.38
  -4  -7 -12    1.51    1.24
 -11   4  12    0.23    1.15
   4   7  12   -0.22    0.39
  -7  14 -12    0.02    0.48
  -7  -7 -12    0.43    0.97
   7   7  12    0.09    0.48
  -8  -5 -12    6.40    2.02
  -8  -5 -12    3.44    1.48
  -5  13 -12    3.86    0.85
   8   5  12    6.39    1.03
  -2  10 -12   12.88    1.48
  -8  -2 -12    9.13    1.91
  -8  -2 -12   15.34    2.77
  -8  -2 -12   12.55    1.37
   2 -10  12   14.30    2.51
 -10   8  12   10.82    2.51
   8   2  12   11.02    1.33
  -8   1 -12    2.82    0.56
  -8   1 -12   -0.03    0.65
   7  -8 -12    3.45    1.05
  -8   1 -12    1.89    1.22
   8  -1  12    1.48    0.43
  -7   8  12    1.65    1.10
  -1  -7  12    1.80    1.01
  -8   4 -12   75.25    6.50
   4  -8 -12   66.69    5.84
  -8   4 -12   73.44    4.70
   4   4 -12   84.27    4.89
   4  -8 -12   78.70    4.62
  -4  -4  12   74.50    6.11
  -4   8  12   76.88    4.62
  -4   8  12   79.45    6.24
   7   1 -12    6.82    0.90
   1  -8 -12    7.73    1.83
  -8   7 -12    7.31    2.13
  -8   7 -12    8.92    0.99
   1  -8 -12    9.60    1.37
  -7  -1  12    7.89    2.06
  -1   8  12    7.94    0.96
  -8  10 -12    9.59    2.77
  -8  10 -12    4.91    0.79
  -2  -8 -12    5.96    1.77
  -2  -8 -12    4.51    1.25
   2   8  12    3.54    0.75
 -10   2  12    4.30    1.81
  -8  13 -12    3.34    0.78
  -5  -8 -12    4.55    1.66
   5   8  12    1.96    0.67
  -3  12 -12    2.76    0.77
  -9  -3 -12    2.14    1.46
   9   3  12    2.47    0.67
  -9   0 -12   29.12    4.12
  -9   0 -12   26.95    2.11
   0   9 -12   28.84    2.32
   0  -9  12   35.27    3.98
   9   0  12   28.05    2.11
  -9   9  12   27.89    4.06
  -9   3 -12    5.72    0.80
   6  -9 -12    2.97    1.20
  -9   3 -12    4.26    1.65
   3   6 -12    5.05    0.84
  -3  -6  12    5.29    1.63
  -6   9  12    5.21    0.68
  -6   9  12    3.15    1.36
  -9   6 -12   27.03    4.28
   3  -9 -12   16.70    2.64
  -9   6 -12   18.47    1.49
   6   3 -12   18.62    1.59
  -3   9  12   18.44    2.96
  -3   9  12   18.76    1.48
  -6  -3  12   16.24    2.79
   0  -9 -12   22.42    3.20
   0  -9 -12   18.48    2.44
   9   0 -12   19.40    1.60
  -9   9 -12   24.59    1.74
  -9   9 -12   14.45    3.26
  -9   0  12   25.17    3.86
   0   9  12   22.25    1.79
  -3  -9 -12    2.64    1.66
  -9  12 -12    1.61    0.58
  -3  -9 -12    1.72    1.02
   3   9  12    3.68    0.83
  -4  14 -12   -0.08    0.54
 -10  -4 -12   -0.05    1.36
  10   4  12    0.96    0.52
 -10  -1 -12    1.28    0.53
  -1  11 -12    3.44    0.85
 -10  -1 -12    1.23    1.29
  10   1  12    1.93    0.57
   1 -11  12    1.35    1.42
 -10   2 -12   13.77    3.04
 -10   2 -12   11.10    1.23
   2   8 -12   10.29    1.39
  -8  10  12   12.18    2.73
  -2  -8  12   11.99    2.38
  10  -2  12   12.74    1.30
   5 -10 -12    1.32    0.97
 -10   5 -12    1.48    1.24
 -10   5 -12    1.36    0.44
   5   5 -12    0.85    0.50
  -5  -5  12    3.28    1.59
  -5  10  12    1.48    1.26
  -5  10  12    2.71    0.54
   8   2 -12    4.70    0.82
   2 -10 -12    4.93    1.21
   2 -10 -12    5.70    1.83
 -10   8 -12    5.06    2.05
 -10   8 -12    5.22    0.79
  -2  10  12    5.40    0.83
  -8  -2  12    4.05    1.74
  -1 -10 -12    3.25    1.17
 -10  11 -12    1.35    0.53
  -1 -10 -12    1.34    1.32
   1  10  12    2.14    0.65
  -4 -10 -12   -1.03    0.93
   4  10  12    0.07    0.48
  -2  13 -12    1.54    0.77
 -11  -2 -12    1.76    1.63
  11   2  12    2.27    0.64
 -11   1 -12    0.65    1.28
   1  10 -12    1.72    0.68
 -11   1 -12    2.08    0.57
  -1 -10  12    1.63    1.54
  11  -1  12    2.60    0.60
   4   7 -12    0.93    0.59
 -11   4 -12    1.40    1.44
 -11   4 -12    0.33    0.35
   7 -11 -12   -0.04    1.02
  -7  11  12    0.66    1.18
  -4  -7  12    0.25    1.17
  11  -4  12    0.35    0.35
 -11   7 -12    0.90    0.40
   7   4 -12    0.32    0.45
   4 -11 -12   -0.23    1.00
 -11   7 -12    1.49    1.52
  -4  11  12    0.66    1.19
  -4  11  12    0.63    0.42
  -7  -4  12   -0.24    1.11
  10   1 -12    1.86    0.60
   1 -11 -12    2.34    1.11
  -1  11  12    2.59    0.66
  -2 -11 -12    0.80    0.92
   2  11  12   -0.06    0.50
 -12   0 -12   10.93    2.91
   0  12 -12    8.23    1.39
  12   0  12    8.21    1.14
 -12   3 -12    2.66    0.62
 -12   3 -12    2.38    1.75
   3   9 -12    2.48    0.75
  12  -3  12    2.39    0.62
  -3  -9  12    3.02    1.68
 -12   6 -12    4.16    0.72
 -12   6 -12    6.99    2.35
   6   6 -12    2.78    0.73
  -6  -6  12    2.62    1.74
   9   3 -12    2.89    0.72
   3 -12 -12    3.01    1.09
  -3  12  12    3.87    0.79
   0 -12 -12    3.85    1.36
   0  12  12    3.47    0.82
 -13   2 -12    2.26    1.92
   2  11 -12    2.53    0.83
 -13   2 -12    2.24    0.66
  13  -2  12    2.04    0.61
   5   8 -12    6.27    1.12
 -13   5 -12    8.82    2.82
   8   5 -12    2.19    0.70
   2 -13 -12    0.59    0.97
  -2  13  12    0.02    0.43
   4  10 -12    0.28    0.62
   7   7 -12    0.93    0.66
  10   4 -12    1.67    0.73
  -4  14  12    0.76    0.58
   1  -1 -13    7.26    1.02
   0   1 -13    7.63    1.05
   0   1 -13    8.94    0.80
  -1   0 -13    9.83    1.33
  -1   0 -13    6.73    0.80
   1  -1 -13    7.28    1.16
   0   1 -13    9.09    1.41
  -1   0 -13    7.25    1.26
   1  -1 -13    7.00    0.77
  -1   1  13    7.57    1.19
   1   0  13    7.27    0.95
   0  -1  13    7.39    0.94
  -1   1  13    8.73    1.18
   0  -1  13    7.70    1.08
   1   0  13    5.88    0.85
   3  -2 -13    6.07    1.00
  -2  -1 -13    4.13    0.98
  -1   3 -13    3.78    0.61
  -2  -1 -13    4.75    0.80
  -2  -1 -13    4.68    0.65
  -1   3 -13    4.88    0.80
   3  -2 -13    4.64    0.59
   2   1  13    4.10    0.76
  -3   2  13    3.55    1.05
   1  -3  13    3.49    0.73
   1  -3  13    3.54    1.01
   2   1  13    5.67    0.89
  -2   2 -13    7.64    1.45
   0  -2 -13    6.56    0.93
   0  -2 -13    8.14    0.84
   2   0 -13    8.38    0.78
  -2   2 -13    7.74    1.52
   2   0 -13    6.74    1.25
   0  -2 -13    8.52    1.00
   0  -2 -13    7.82    1.15
  -2   2 -13    8.21    0.86
   2   0 -13   11.07    1.56
  -2   0  13    6.69    1.31
   0   2  13    7.77    1.20
   0   2  13    8.53    1.23
  -2   5 -13    2.54    0.71
  -3  -2 -13    4.68    0.68
   5  -3 -13    5.09    0.57
  -2   5 -13    5.05    0.73
   5  -3 -13    3.15    0.95
  -3  -2 -13    3.90    1.00
  -3  -2 -13    4.66    0.95
   3   2  13    4.24    1.00
  -5   3  13    4.81    1.35
   2  -5  13    3.48    0.77
   2  -5  13    5.59    1.36
  -3   1 -13    5.24    1.23
   1   2 -13    4.15    1.10
  -3   1 -13    3.63    0.94
   1   2 -13    5.05    0.69
  -3   1 -13    3.89    0.60
   1   2 -13    7.23    1.21
   2  -3 -13    3.48    0.52
  -1  -2  13    5.63    1.13
  -2   3  13    4.31    1.08
  -1  -2  13    2.76    0.97
  -1  -3 -13    0.83    0.35
  -1  -3 -13    0.75    0.53
   4  -1 -13    0.82    0.31
  -3   4 -13    0.13    0.69
  -1  -3 -13    0.93    0.47
  -3   4 -13    0.94    0.35
  -3   4 -13    0.36    0.59
   4  -1 -13    0.06    0.59
   1   3  13    0.29    0.51
  -4   1  13    0.72    0.67
  -3   7 -13    0.74    0.43
  -4  -3 -13    0.58    0.34
  -4  -3 -13    0.48    0.54
   7  -4 -13    0.42    0.27
   7  -4 -13    1.53    0.85
  -4  -3 -13    0.09    0.54
   3  -7  13    0.54    0.57
  -7   4  13    0.92    0.88
   3  -7  13    0.46    1.02
   4   3  13    0.62    0.36
   0   4 -13    2.21    0.49
  -4   0 -13    1.92    0.81
  -4   0 -13    2.56    0.50
  -4   0 -13    1.85    0.51
   4  -4 -13    1.67    0.54
   4  -4 -13    2.10    0.40
   0   4 -13    1.70    0.70
   0   4 -13    3.48    1.22
   4   0  13    2.53    0.60
   0  -4  13    2.67    0.96
   0  -4  13    3.43    0.89
  -4   4  13    3.32    1.06
   3   1 -13    1.23    0.38
   1  -4 -13    0.16    0.51
   1  -4 -13    0.30    0.28
   3   1 -13    1.17    0.80
  -4   3 -13    0.05    0.48
  -4   3 -13    0.44    0.74
  -4   3 -13    1.14    0.37
  -3  -1  13   -0.22    0.51
  -3  -1  13    0.28    0.57
  -1   4  13    1.49    0.72
  -2  -4 -13    1.49    0.46
  -2  -4 -13    2.12    0.71
  -4   6 -13    2.48    1.29
   6  -2 -13    2.68    1.12
  -4   6 -13    2.00    0.51
  -2  -4 -13    2.86    0.87
   6  -2 -13    1.82    0.40
   2   4  13    2.11    0.45
  -6   2  13    1.71    0.99
  -4   9 -13    0.19    0.39
  -5  -4 -13    0.26    0.34
  -4   9 -13    0.77    0.93
  -5  -4 -13    0.16    0.68
  -5  -4 -13    1.06    0.82
  -9   5  13    0.17    0.95
   5   4  13    0.20    0.33
   6  -5 -13    0.91    0.72
  -5  -1 -13    1.36    0.68
  -1   6 -13    1.37    0.48
  -5  -1 -13    1.50    0.43
  -1   6 -13    0.74    0.79
  -5  -1 -13    3.00    1.07
   6  -5 -13    1.36    0.32
  -6   5  13    2.00    0.99
   5   1  13    1.56    0.76
   1  -6  13    0.80    0.80
   1  -6  13    0.60    0.71
   3  -5 -13    4.57    0.59
  -5   2 -13    3.34    1.25
   3  -5 -13    4.48    1.11
  -5   2 -13    4.55    0.65
   2   3 -13    2.20    1.16
   2   3 -13    4.42    0.68
  -2  -3  13    2.00    1.00
  -2  -3  13    3.28    1.09
  -3   5  13    4.45    1.25
   0  -5 -13    4.25    0.67
   0  -5 -13    3.73    1.09
  -5   5 -13    7.76    1.90
   5   0 -13    4.35    0.66
  -5   5 -13    5.19    0.70
   0   5  13    4.88    0.69
  -5   0  13    3.97    1.28
  -3  -5 -13    0.61    0.38
   8  -3 -13    1.29    0.37
  -5   8 -13    0.16    1.00
  -3  -5 -13    0.18    0.67
  -3  -5 -13    0.42    0.58
  -5   8 -13    1.55    0.51
  -8   3  13    1.09    1.07
   3   5  13    0.93    0.40
  -6  -5 -13    0.99    1.02
  -6  -5 -13    1.44    1.08
  -5  11 -13    0.63    0.53
  -6  -5 -13    1.36    0.48
 -11   6  13    1.21    1.35
   6   5  13    1.17    0.49
  -6  -2 -13    0.84    0.41
  -2   8 -13    1.68    0.56
  -6  -2 -13    1.27    0.71
  -6  -2 -13    0.78    0.77
   2  -8  13    1.36    0.94
   6   2  13    1.82    0.50
  -8   6  13   -0.05    0.92
  -6   1 -13    2.66    0.61
   5  -6 -13    1.36    0.34
  -6   1 -13    1.13    0.83
  -6   1 -13    1.96    0.47
   1   5 -13    2.32    0.55
  -1  -5  13    1.23    0.84
  -5   6  13    0.37    0.67
  -5   6  13    1.46    0.34
  -6   4 -13    1.55    0.98
   2  -6 -13    1.71    0.85
   2  -6 -13    2.10    0.46
  -6   4 -13    2.15    0.49
   4   2 -13    2.99    0.57
  -4  -2  13    1.29    0.89
  -2   6  13    0.81    0.70
  -2   6  13    1.93    0.45
   7  -1 -13    2.60    0.51
  -1  -6 -13    1.84    0.91
  -1  -6 -13    2.98    0.60
  -6   7 -13    2.20    1.25
  -1  -6 -13    3.31    0.83
  -6   7 -13    2.51    0.56
   1   6  13    2.95    0.59
  -7   1  13    5.38    1.62
  -4  -6 -13    0.04    0.68
  -6  10 -13   -0.11    1.25
  -4  -6 -13    1.98    0.56
  -6  10 -13    0.62    0.47
  -4  -6 -13    1.98    1.07
 -10   4  13    1.18    1.21
   4   6  13    1.59    0.59
  -7  -6 -13    0.29    1.01
  -6  13 -13    0.52    0.58
  -7  -6 -13   -0.16    1.11
   7   6  13    0.51    0.47
  -7  -3 -13    0.37    0.83
  -7  -3 -13    1.30    0.49
  -7  -3 -13    2.07    1.20
  -3  10 -13    1.16    0.55
 -10   7  13    0.73    1.20
   7   3  13    1.35    0.49
   7  -7 -13    3.03    1.04
  -7   0 -13    1.11    0.69
  -7   0 -13    1.82    1.05
   0   7 -13    2.59    0.66
  -7   0 -13    4.40    0.70
   0  -7  13    2.12    1.08
  -7   7  13    3.78    1.53
   7   0  13    3.41    0.63
   4  -7 -13    1.04    0.36
  -7   3 -13    0.91    0.95
   3   4 -13    0.40    0.36
  -7   3 -13    0.43    0.33
   4  -7 -13    0.87    0.82
  -4   7  13    0.25    0.65
  -4   7  13    0.61    0.34
  -3  -4  13    1.99    1.08
   1  -7 -13    3.11    0.60
  -7   6 -13    2.61    0.58
   6   1 -13    3.38    0.61
  -7   6 -13    5.45    1.70
   1  -7 -13    2.91    1.11
   1  -7 -13    3.44    0.71
  -6  -1  13    4.25    1.44
  -1   7  13    2.54    0.57
  -7   9 -13    1.41    0.49
  -2  -7 -13    0.59    0.40
  -2  -7 -13    1.52    0.73
  -2  -7 -13    1.17    0.91
  -7   9 -13    0.55    1.20
  -9   2  13    0.57    1.10
   2   7  13    1.46    0.53
  -5  -7 -13    1.51    1.28
  -7  12 -13    0.96    0.54
  -5  -7 -13    2.57    1.12
   5   7  13    1.38    0.57
  -8  -4 -13   -0.12    0.92
  -4  12 -13   -0.08    0.44
   8   4  13    1.09    0.51
  -8  -1 -13    0.65    0.97
  -8  -1 -13   -0.43    0.28
  -1   9 -13    0.63    0.47
   8   1  13    0.22    0.38
   1  -9  13   -0.31    0.90
  -9   8  13    0.11    1.00
   2   6 -13    1.36    0.53
  -8   2 -13   -0.34    0.80
   6  -8 -13    0.87    0.34
  -8   2 -13    1.33    0.46
  -2  -6  13    0.58    0.97
  -6   8  13    0.15    0.86
  -6   8  13    1.25    0.36
  -8   5 -13    0.41    0.33
  -8   5 -13    0.47    1.12
   3  -8 -13    1.37    0.42
   5   3 -13    0.81    0.44
   3  -8 -13    0.43    0.80
  -5  -3  13    0.93    0.97
  -3   8  13    1.25    0.41
  -3   8  13    1.11    1.01
  -8   8 -13    2.00    1.33
   0  -8 -13    4.45    1.05
   0  -8 -13    3.32    1.24
  -8   8 -13    4.08    0.70
   8   0 -13    4.40    0.67
   0   8  13    3.77    0.72
  -8   0  13    1.84    1.31
  -3  -8 -13    0.13    0.73
  -3  -8 -13    0.71    1.09
  -8  11 -13    0.14    0.38
   3   8  13   -0.14    0.35
 -11   3  13    0.18    1.55
  -6  -8 -13    0.08    1.05
  -8  14 -13    0.50    0.55
   6   8  13   -0.30    0.42
  -9  -5 -13   -0.35    1.18
  -5  14 -13    0.53    0.56
   9   5  13   -0.36    0.37
  -9  -2 -13   -0.16    0.33
  -9  -2 -13    0.59    1.11
  -2  11 -13    0.26    0.46
   9   2  13    0.41    0.42
  -9   1 -13    0.13    0.94
   1   8 -13    0.72    0.48
  -9   1 -13    0.18    0.33
   9  -1  13    0.11    0.34
  -8   9  13    0.94    1.19
  -1  -8  13   -0.41    1.06
  -9   4 -13   -0.14    0.78
   5  -9 -13    0.78    0.91
  -9   4 -13    0.27    0.34
   4   5 -13    1.66    0.58
  -4  -5  13    0.78    1.06
  -5   9  13    0.91    0.99
  -5   9  13   -0.09    0.30
   2  -9 -13    1.94    1.11
  -9   7 -13    1.51    0.48
   2  -9 -13    1.67    0.69
  -9   7 -13    2.09    1.41
   7   2 -13    0.74    0.40
  -7  -2  13    1.04    1.16
  -2   9  13    1.64    0.54
  -9  10 -13    0.34    0.40
  -1  -9 -13   -0.19    0.57
  -1  -9 -13    0.23    0.94
   1   9  13   -0.21    0.37
 -10   1  13    1.51    1.42
  -4  -9 -13   -0.42    0.90
  -9  13 -13    0.09    0.42
   4   9  13    0.99    0.58
  -3  13 -13    1.47    0.74
 -10  -3 -13    0.71    1.31
  10   3  13    0.89    0.52
   0  10 -13    0.85    0.59
 -10   0 -13    0.64    0.47
 -10   0 -13   -0.32    1.10
   0 -10  13    2.19    1.42
  10   0  13    1.17    0.49
 -10   3 -13    1.73    0.50
   7 -10 -13    0.20    0.95
   3   7 -13    1.26    0.62
 -10   3 -13    0.76    1.24
  10  -3  13    1.53    0.49
  -3  -7  13    0.67    1.20
  -7  10  13    0.55    1.04
 -10   6 -13    1.40    1.29
   4 -10 -13    1.71    1.15
 -10   6 -13    2.24    0.56
   6   4 -13    1.01    0.50
  -4  10  13    0.82    1.19
  -6  -4  13    1.35    1.38
  -4  10  13    1.02    0.48
   9   1 -13    0.34    0.42
 -10   9 -13    0.46    0.41
   1 -10 -13    0.33    0.72
 -10   9 -13    0.28    1.35
   1 -10 -13    0.43    1.06
  -1  10  13    0.66    0.42
  -9  -1  13    0.90    1.27
  -2 -10 -13    0.67    1.00
 -10  12 -13    0.62    0.48
   2  10  13   -0.18    0.46
 -11  -1 -13    0.51    0.43
 -11  -1 -13    0.48    1.25
  -1  12 -13   -0.21    0.52
  11   1  13    0.51    0.45
 -11   2 -13   -0.70    1.00
 -11   2 -13    0.46    0.44
   2   9 -13    0.30    0.48
  -2  -9  13    1.25    1.40
  11  -2  13    0.19    0.33
 -11   5 -13    0.55    1.35
 -11   5 -13    1.02    0.47
   6 -11 -13    0.39    1.15
   5   6 -13    0.83    0.52
  -5  -6  13    0.57    1.30
  -6  11  13    0.99    1.33
   3 -11 -13    0.13    0.56
   8   3 -13    0.61    0.48
 -11   8 -13    0.39    1.34
   3 -11 -13    0.38    1.03
 -11   8 -13    0.25    0.36
  -8  -3  13    1.33    1.39
  -3  11  13    0.58    0.45
  -3  11  13    0.80    1.34
   0 -11 -13    0.40    0.79
   0  11  13    1.06    0.55
 -12   1 -13   -0.50    0.35
 -12   1 -13   -0.35    1.33
   1  11 -13   -0.40    0.50
  12  -1  13    0.30    0.35
 -12   4 -13    0.78    1.50
 -12   4 -13    0.39    0.41
   4   8 -13    0.16    0.46
  12  -4  13    0.49    0.40
  -4  -8  13    0.08    1.27
 -12   7 -13    1.70    0.55
   7   5 -13    1.28    0.61
 -12   7 -13    1.27    1.59
   2 -12 -13    0.78    0.87
  10   2 -13    1.74    0.61
  -2  12  13    0.69    0.53
   3  10 -13    0.85    0.62
 -13   3 -13    1.81    0.61
 -13   3 -13    1.87    1.70
  13  -3  13    1.57    0.55
 -13   6 -13    1.99    1.94
   6   7 -13    0.34    0.51
   9   4 -13   -0.02    0.46
  -4  13  13    0.56    0.51
   5   9 -13   -0.37    0.52
   8   6 -13    0.83    0.63
  -1   1 -14   56.06    4.03
  -1   1 -14   50.29    3.30
   1   0 -14   54.95    3.80
   0  -1 -14   49.62    3.28
   1   0 -14   54.60    3.30
   0  -1 -14   53.02    3.62
   1   0 -14   58.85    3.91
  -1   1 -14   51.95    4.07
   0  -1 -14   45.90    3.63
  -1   0  14   55.45    3.67
   0   1  14   52.02    3.72
  -1   0  14   57.37    3.88
   1  -1  14   52.31    3.34
   0   1  14   51.44    3.60
   1  -1  14   51.17    3.41
  -2   0 -14   24.01    1.62
   0   2 -14   19.34    1.55
   0   2 -14   19.42    1.82
   0   2 -14   16.80    2.33
  -2   0 -14   19.04    2.32
   2  -2 -14   21.45    1.76
   2  -2 -14   21.04    2.36
   2  -2 -14   22.84    1.52
  -2   0 -14   22.71    2.04
   0  -2  14   15.62    2.18
   0  -2  14   18.36    1.81
  -2   2  14   22.78    2.48
  -2   2  14   21.71    2.04
   2   0  14   22.49    1.66
  -2   3 -14   74.01    5.65
  -2   3 -14   67.28    4.47
   3  -1 -14   83.26    5.20
  -1  -2 -14   68.23    4.71
  -1  -2 -14   71.14    4.42
  -2   3 -14   74.98    5.47
  -1  -2 -14   71.91    4.78
  -1  -2 -14   71.42    4.62
   3  -1 -14   73.75    4.38
   1   2  14   71.81    4.86
  -3   1  14   71.15    5.28
   1   2  14   77.29    4.89
  -1   4 -14   12.59    1.27
   4  -3 -14   17.56    1.65
  -1   4 -14   17.95    3.30
  -3  -1 -14   17.58    1.34
   4  -3 -14   17.68    1.23
  -3  -1 -14   18.41    2.22
  -1   4 -14   15.66    1.57
  -3  -1 -14   15.96    1.47
   1  -4  14    9.68    1.95
  -4   3  14   14.06    2.22
   3   1  14   18.01    1.64
   1  -4  14   15.13    1.70
   1  -3 -14   72.75    4.49
   2   1 -14   76.36    5.44
  -3   2 -14   72.80    4.58
  -3   2 -14   75.19    5.66
   1  -3 -14   77.13    5.09
   2   1 -14   72.45    5.18
  -3   2 -14   79.79    5.45
   2   1 -14   74.12    4.53
  -1   3  14   72.06    5.13
  -2  -1  14   75.71    5.26
  -1   3  14   75.36    5.23
   5  -2 -14   28.83    2.70
  -2  -3 -14   28.63    1.97
  -2  -3 -14   21.98    2.22
  -2  -3 -14   26.75    2.39
  -3   5 -14   21.50    3.21
   5  -2 -14   27.69    1.84
  -3   5 -14   26.70    1.98
   2   3  14   29.24    2.79
  -5   2  14   31.20    3.44
   6  -4 -14   22.89    1.57
  -4  -2 -14   23.67    2.15
   6  -4 -14   22.80    2.35
  -2   6 -14   23.17    1.83
  -4  -2 -14   22.78    1.76
  -4  -2 -14   18.95    2.52
   4   2  14   27.16    2.41
  -6   4  14   21.11    3.03
   2  -6  14   23.19    2.13
   1   3 -14   16.19    2.04
  -4   1 -14   17.64    2.48
   1   3 -14   14.95    1.36
  -4   1 -14   20.49    2.33
  -4   1 -14   17.69    1.40
   3  -4 -14   16.31    1.25
  -1  -3  14   16.46    2.08
  -3   4  14   18.89    2.39
  -1  -3  14   17.41    2.50
  -4   4 -14  180.99   11.11
   4   0 -14  185.22   11.02
  -4   4 -14  183.20   12.62
   0  -4 -14  200.52   11.86
   4   0 -14  192.39   12.27
   0  -4 -14  196.34   11.09
  -4   0  14  195.23   12.22
   0   4  14  213.50   12.05
  -3  -4 -14    7.76    1.49
  -4   7 -14    7.96    2.02
  -3  -4 -14    6.38    0.90
  -3  -4 -14    7.25    1.39
  -4   7 -14    6.28    0.88
   7  -3 -14    7.60    0.77
  -7   3  14    4.18    1.47
   3   4  14    6.23    0.88
  -3   8 -14   26.53    2.15
  -5  -3 -14   26.23    2.07
  -5  -3 -14   30.30    2.78
  -5  -3 -14   28.79    3.39
   5   3  14   28.76    2.13
   3  -8  14   35.24    3.31
  -8   5  14   21.27    3.36
   0   5 -14   52.87    3.99
  -5   0 -14   52.20    3.45
  -5   0 -14   46.39    3.27
   0   5 -14   50.22    3.37
   5  -5 -14   49.84    3.10
   5  -5 -14   51.93    3.51
  -5   0 -14   43.05    4.20
  -5   5  14   58.82    4.62
   0  -5  14   58.31    4.07
  -5   3 -14   26.37    1.98
   2  -5 -14   28.74    2.69
   3   2 -14   27.30    2.00
   2  -5 -14   28.46    1.92
  -5   3 -14   31.43    3.75
  -3  -2  14   27.59    3.12
  -2   5  14   25.11    3.00
   6  -1 -14    9.38    0.89
  -1  -5 -14   11.26    1.79
  -5   6 -14    8.83    2.07
  -1  -5 -14    8.22    1.24
  -1  -5 -14   12.29    1.07
  -5   6 -14   11.24    1.16
  -6   1  14    5.86    1.58
   1   5  14    9.70    1.07
  -4  -5 -14   19.63    1.70
  -5   9 -14   16.71    1.69
  -4  -5 -14   23.71    2.95
  -5   9 -14   22.90    3.75
  -4  -5 -14   20.68    2.75
   4   5  14   26.02    1.86
  -9   4  14   29.14    3.99
  -6  -4 -14    0.19    0.87
  -6  -4 -14    2.33    0.56
  -6  -4 -14    0.61    0.81
  -4  10 -14    1.67    0.61
 -10   6  14    1.67    1.44
   6   4  14    1.88    0.55
  -6  -1 -14   40.91    3.93
   7  -6 -14   45.06    3.46
  -1   7 -14   35.31    2.81
  -6  -1 -14   39.35    3.20
  -6  -1 -14   39.59    2.78
   1  -7  14   48.66    3.71
   6   1  14   41.29    2.79
  -7   6  14   42.93    4.21
  -6   2 -14   26.61    3.52
   2   4 -14   23.43    1.85
  -6   2 -14   23.95    1.81
   4  -6 -14   23.89    1.65
   4  -6 -14   23.86    2.83
  -4   6  14   20.52    2.86
  -2  -4  14   21.46    2.79
  -4   6  14   24.38    1.66
   1  -6 -14   12.08    1.05
  -6   5 -14    9.52    2.28
   1  -6 -14   11.88    1.99
  -6   5 -14    9.71    1.11
   5   1 -14   10.58    1.12
  -1   6  14   13.17    2.13
  -5  -1  14   12.51    2.22
  -1   6  14   10.84    1.01
  -2  -6 -14   24.67    3.05
  -6   8 -14   21.98    1.87
  -2  -6 -14   27.01    2.48
   8  -2 -14   25.54    1.72
  -6   8 -14   26.31    4.11
  -2  -6 -14   23.98    1.88
  -8   2  14   25.78    3.63
   2   6  14   23.45    1.90
  -5  -6 -14   12.45    2.39
  -6  11 -14   14.58    1.56
  -5  -6 -14   13.76    2.52
   5   6  14   13.98    1.52
 -11   5  14    6.08    3.14
  -7  -5 -14   -0.57    0.79
  -5  12 -14    0.92    0.59
   7   5  14    0.30    0.42
  -7  -2 -14   18.74    3.03
  -2   9 -14   19.83    1.75
  -7  -2 -14   20.29    1.68
   2  -9  14   19.27    2.81
  -9   7  14   18.86    3.41
   7   2  14   17.98    1.61
  -7   1 -14   43.59    2.88
   6  -7 -14   44.36    2.64
  -7   1 -14   42.48    4.35
   1   6 -14   38.28    2.93
  -6   7  14   39.29    4.57
  -1  -6  14   48.98    3.98
  -6   7  14   40.30    2.61
   3  -7 -14    8.51    0.92
   4   3 -14    7.12    0.96
  -7   4 -14    6.23    1.90
  -7   4 -14    8.37    1.00
   3  -7 -14   10.78    1.93
  -4  -3  14    6.22    1.65
  -3   7  14    7.91    0.89
  -3   7  14    6.98    1.69
   0  -7 -14    4.33    1.36
   0  -7 -14    5.23    0.78
   7   0 -14    3.85    0.67
  -7   7 -14    3.82    0.68
  -7   7 -14    4.54    1.77
   0  -7 -14    5.07    0.97
   0   7  14    6.13    0.83
  -7   0  14    4.20    1.51
  -3  -7 -14   12.37    2.42
  -7  10 -14   14.50    1.51
  -3  -7 -14   13.18    2.20
  -7  10 -14   19.68    3.85
 -10   3  14   16.73    3.16
   3   7  14   12.91    1.46
  -6  -7 -14    1.01    1.08
  -7  13 -14    1.31    0.59
   6   7  14    1.45    0.62
  -8  -3 -14    0.29    0.91
  -8  -3 -14    0.05    0.39
  -3  11 -14    0.47    0.49
   8   3  14   -0.31    0.27
   0   8 -14   65.09    4.97
  -8   0 -14   74.08    4.87
  -8   0 -14   89.05    6.87
   0  -8  14   87.11    6.22
   8   0  14   81.55    4.91
  -8   8  14   89.32    6.89
   5  -8 -14   32.72    3.80
   5  -8 -14   30.89    2.03
   3   5 -14   29.05    2.30
  -8   3 -14   36.96    4.53
  -8   3 -14   27.11    2.16
  -3  -5  14   28.48    3.60
  -5   8  14   32.87    2.07
  -5   8  14   28.35    3.72
   2  -8 -14   23.18    3.18
  -8   6 -14   24.23    3.97
  -8   6 -14   27.59    1.97
   6   2 -14   25.12    1.94
   2  -8 -14   25.47    1.86
  -6  -2  14   26.42    3.75
  -2   8  14   21.97    3.35
  -2   8  14   25.98    1.90
  -8   9 -14   15.10    1.43
  -1  -8 -14   17.04    2.20
  -8   9 -14   19.23    3.76
  -1  -8 -14   14.94    2.56
  -9   1  14   16.88    3.18
   1   8  14   16.85    1.48
  -4  -8 -14   20.32    3.37
  -8  12 -14   21.43    1.89
  -4  -8 -14   25.07    3.31
   4   8  14   21.42    1.94
  -4  13 -14   15.51    1.91
  -9  -4 -14   16.47    3.42
   9   4  14   22.78    1.89
  -1  10 -14    0.12    0.44
  -9  -1 -14    0.36    1.00
  -9  -1 -14   -0.03    0.38
   1 -10  14    0.00    1.47
   9   1  14    0.10    0.36
   2   7 -14   19.34    1.97
  -9   2 -14   18.57    1.58
  -9   2 -14   22.31    3.70
  -2  -7  14   17.59    2.87
  -7   9  14   16.70    3.09
   4  -9 -14   22.88    3.30
  -9   5 -14   30.13    4.15
  -9   5 -14   22.98    1.83
   5   4 -14   23.54    1.93
  -5  -4  14   27.50    3.67
  -4   9  14   22.57    1.73
  -4   9  14   24.50    3.72
   1  -9 -14   17.68    2.00
   1  -9 -14   15.46    2.69
  -9   8 -14   16.67    1.47
   8   1 -14   15.53    1.42
  -9   8 -14   13.17    3.02
  -1   9  14   16.53    1.47
  -8  -1  14   20.95    3.25
  -2  -9 -14    6.68    1.64
  -9  11 -14    9.35    1.17
  -2  -9 -14    7.37    2.06
   2   9  14    8.32    1.18
  -2  12 -14   10.30    1.58
 -10  -2 -14   15.23    3.22
 -10  -2 -14   13.37    1.53
  10   2  14   12.75    1.50
   1   9 -14    0.30    0.48
 -10   1 -14    0.01    0.33
 -10   1 -14   -1.02    0.90
  -9  10  14   -0.05    1.39
  -1  -9  14    0.84    1.26
  10  -1  14   -0.09    0.28
   6 -10 -14    1.22    1.08
 -10   4 -14    2.58    0.62
   4   6 -14    1.92    0.66
 -10   4 -14    1.90    1.33
  -4  -6  14    1.61    1.24
  -6  10  14    1.58    1.31
   7   3 -14   16.13    1.48
 -10   7 -14   13.46    1.32
 -10   7 -14   12.68    3.22
   3 -10 -14   13.65    2.64
  -3  10  14   15.32    3.02
  -7  -3  14   17.07    3.06
  -3  10  14   15.10    1.34
   0 -10 -14    0.34    1.19
 -10  10 -14   -0.16    0.37
   0 -10 -14   -0.02    0.71
   0  10  14    0.98    0.51
  -3 -10 -14    0.62    1.09
   3  10  14    0.68    0.53
 -11   0 -14    0.61    0.43
 -11   0 -14    0.20    1.27
   0  11 -14    1.05    0.66
  11   0  14    0.18    0.39
   3   8 -14   -0.32    0.43
 -11   3 -14    0.91    1.31
 -11   3 -14   -0.12    0.35
  -3  -8  14   -0.21    1.25
  11  -3  14    0.58    0.37
   6   5 -14   14.67    1.68
 -11   6 -14   18.38    1.51
   5 -11 -14   10.39    2.56
 -11   6 -14   17.78    3.60
  -5  11  14   17.04    1.67
  -5  11  14   13.20    2.87
  -6  -5  14   16.18    3.21
 -11   9 -14    9.77    1.14
   9   2 -14    8.85    1.14
   2 -11 -14    7.34    1.45
  -2  11  14    7.41    1.08
  -1 -11 -14    0.20    0.87
   1  11  14   -0.50    0.40
 -12   2 -14    9.71    1.25
 -12   2 -14   11.42    3.01
   2  10 -14   11.14    1.56
  12  -2  14    9.48    1.23
 -12   5 -14    0.13    0.43
 -12   5 -14    1.29    1.77
   5   7 -14    0.24    0.50
  12  -5  14    1.05    0.42
  -5  -7  14    1.59    1.74
   8   4 -14   22.65    2.02
 -12   8 -14   30.54    6.02
 -12   8 -14   21.61    2.04
  -4  12  14   23.83    1.89
   1 -12 -14    0.43    0.87
  -1  12  14   -0.37    0.44
   4   9 -14   18.81    2.27
 -13   4 -14   21.67    1.89
 -13   4 -14   24.25    4.66
  13  -4  14   25.47    1.94
   7   6 -14    2.17    0.78
  10   3 -14   -0.12    0.48
   3 -13 -14    1.05    0.87
  -3  13  14   -0.45    0.40
   0   0 -15   61.31    4.22
   0   0 -15   55.53    3.62
   0   0 -15   52.06    4.16
   0   0  15   61.36    3.89
   0   0  15   61.01    4.04
  -1  -1 -15    1.40    0.59
   2  -1 -15    1.08    0.36
  -1  -1 -15    1.06    0.49
  -1  -1 -15    0.77    0.35
  -1   2 -15    1.48    0.47
  -1   2 -15    1.65    0.83
   2  -1 -15    1.69    0.65
  -1   2 -15    0.77    0.34
   2  -1 -15    1.42    0.76
   1   1  15    0.62    0.50
   1   1  15    1.37    0.54
  -2   1  15    1.57    0.69
  -2   1  15    1.49    0.62
   1  -2  15    0.55    0.40
   1  -2 -15    1.58    0.41
  -2   1 -15    0.97    0.58
   1   1 -15    2.06    0.48
   1  -2 -15    1.00    0.47
   1  -2 -15    1.70    0.51
  -2   1 -15    1.28    0.40
  -2   1 -15    2.14    0.87
   1   1 -15    0.53    0.63
   1   1 -15    2.60    0.79
  -1   2  15    1.07    0.65
  -1  -1  15    2.58    0.79
  -1   2  15    1.13    0.65
  -2  -2 -15    0.92    0.61
  -2  -2 -15    0.42    0.45
   4  -2 -15    1.08    0.35
  -2   4 -15    1.00    0.38
  -2  -2 -15    1.99    0.46
   4  -2 -15    0.74    0.66
  -4   2  15    1.13    0.86
   2   2  15    0.74    0.49
   2   2  15    0.50    0.53
   3  -3 -15    7.82    0.86
   3  -3 -15    7.33    1.01
  -3   0 -15   10.05    1.71
  -3   0 -15    9.33    1.42
  -3   0 -15    9.29    1.02
   0   3 -15   10.28    1.38
   0   3 -15    6.03    0.88
   0   3 -15    4.92    1.79
   0  -3  15    7.09    1.24
  -3   3  15    7.71    1.54
   0  -3 -15    4.30    0.96
   3   0 -15    2.72    0.54
  -3   3 -15    4.96    1.38
  -3   3 -15    3.79    0.67
   0  -3 -15    3.97    0.64
   3   0 -15    2.33    1.01
  -3   3 -15    3.99    1.22
   0   3  15    4.43    1.09
   0   3  15    2.34    0.80
  -3   0  15    4.31    1.21
   6  -3 -15    9.99    0.85
   6  -3 -15    7.98    1.53
  -3  -3 -15    6.01    1.28
  -6   3  15    5.76    1.65
  -1   5 -15   10.58    1.20
   5  -4 -15   11.22    0.93
   5  -4 -15   10.99    1.52
  -4  -1 -15   10.30    1.33
  -4  -1 -15   10.65    1.17
  -4  -1 -15   10.47    1.83
  -1   5 -15   11.58    2.04
  -5   4  15    8.55    1.86
   1  -5  15   10.32    1.51
  -4   2 -15    1.61    0.44
   2  -4 -15    1.01    0.35
  -4   2 -15    0.95    0.79
   2   2 -15    1.78    0.45
  -4   2 -15    0.94    0.81
  -2  -2  15    2.36    0.86
  -2   4  15    0.67    0.69
  -1  -4 -15   16.94    1.41
  -4   5 -15   15.76    2.66
  -1  -4 -15   16.23    1.57
  -1  -4 -15   18.77    2.22
   5  -1 -15   17.57    1.35
  -4   5 -15   18.09    1.48
   1   4  15   18.39    1.43
  -5   1  15   16.28    2.50
  -4  -4 -15   29.78    3.07
  -4   8 -15   32.10    2.45
  -4  -4 -15   33.64    2.44
  -4  -4 -15   39.85    3.27
  -4   8 -15   29.27    4.14
  -8   4  15   32.78    4.30
   4   4  15   33.43    2.42
  -2   7 -15    0.66    0.42
  -5  -2 -15    0.42    0.37
  -5  -2 -15    0.05    0.55
   7  -5 -15    0.94    0.86
  -5  -2 -15   -0.24    0.54
   5   2  15   -0.01    0.29
  -7   5  15   -0.32    0.80
   2  -7  15    0.70    0.72
   4  -5 -15   11.07    0.97
  -5   1 -15   11.10    2.10
  -5   1 -15    9.73    1.11
   1   4 -15   13.66    1.21
  -1  -4  15   10.29    1.75
  -4   5  15    7.95    1.77
   1  -5 -15   18.44    1.42
  -5   4 -15   15.32    2.66
   1  -5 -15   16.57    2.21
   4   1 -15   16.47    1.41
  -5   4 -15   15.99    1.44
  -1   5  15   18.19    2.49
  -4  -1  15   18.69    2.63
  -1   5  15   20.20    1.45
  -2  -5 -15    0.17    0.50
  -5   7 -15    0.89    1.09
  -5   7 -15    0.91    0.43
   7  -2 -15    0.35    0.32
  -2  -5 -15    1.29    0.82
  -2  -5 -15    0.99    0.41
   2   5  15    1.15    0.42
  -7   2  15    0.49    0.98
  -5  10 -15    1.45    0.57
  -5  -5 -15    1.58    0.54
  -5  -5 -15    1.25    1.06
  -5  10 -15    0.90    1.51
  -5  -5 -15    1.01    0.89
 -10   5  15    0.48    1.20
   5   5  15    1.37    0.52
  -3   9 -15   -0.29    0.34
  -6  -3 -15    0.34    0.70
  -6  -3 -15   -0.23    1.13
  -6  -3 -15    0.49    0.40
  -9   6  15   -0.18    1.16
   6   3  15    0.62    0.40
   0   6 -15    1.59    0.51
   6  -6 -15   -0.04    0.49
  -6   0 -15   -0.63    0.62
   6  -6 -15    0.38    0.28
  -6   0 -15    1.16    0.44
   0  -6  15    0.75    0.82
  -6   6  15    0.69    0.91
  -6   3 -15    7.47    1.82
  -3  -3  15    5.20    1.41
  -3   6  15    4.54    1.35
   6   0 -15    0.95    0.41
   0  -6 -15    0.95    0.75
  -6   6 -15    0.91    0.41
   0  -6 -15    1.92    0.51
  -6   6 -15    1.48    1.10
   0   6  15    0.65    0.41
  -6   0  15    0.98    0.94
  -3  -6 -15    0.03    0.31
  -3  -6 -15    0.01    0.61
  -6   9 -15    0.76    0.44
  -6   9 -15    0.74    1.26
  -3  -6 -15   -0.05    0.80
   3   6  15    0.82    0.44
  -9   3  15    1.81    1.42
  -6  12 -15    1.27    0.57
  -6  -6 -15    0.46    1.06
   6   6  15    1.29    0.54
  -4  11 -15   -0.29    0.46
  -7  -4 -15    0.84    0.89
  -7  -4 -15    1.39    0.56
   7   4  15    1.08    0.52
  -1   8 -15    2.51    0.70
  -7  -1 -15    5.23    0.82
  -7  -1 -15    5.42    1.58
  -8   7  15    4.55    1.74
   1  -8  15    2.53    1.24
   7   1  15    4.78    0.77
  -7   2 -15    0.26    0.87
  -7   2 -15    0.64    0.36
   2   5 -15    0.66    0.43
   5  -7 -15    0.28    0.31
  -5   7  15    0.32    0.77
  -2  -5  15   -0.27    0.86
  -5   7  15    0.50    0.34
  -7   5 -15    1.35    1.15
   2  -7 -15    0.56    0.80
   2  -7 -15    0.68    0.37
   5   2 -15   -0.12    0.29
  -7   5 -15    0.77    0.43
  -2   7  15   -0.40    0.72
  -2   7  15    0.29    0.32
  -5  -2  15    0.51    0.96
  -1  -7 -15    2.40    0.55
  -7   8 -15    3.15    0.65
  -1  -7 -15    2.33    0.77
   8  -1 -15    2.51    0.52
  -1  -7 -15    0.26    0.75
  -7   8 -15    1.94    1.41
  -8   1  15    0.72    1.04
   1   7  15    1.15    0.46
  -7  11 -15    2.32    0.64
  -4  -7 -15    1.89    1.21
  -4  -7 -15    0.96    1.13
   4   7  15    0.42    0.42
  -5  13 -15    3.03    0.90
  -8  -5 -15    6.65    2.06
   8   5  15    4.87    0.94
  -2  10 -15    0.06    0.44
  -8  -2 -15    0.54    0.96
  -8  -2 -15    0.35    0.38
 -10   8  15    0.22    1.29
   8   2  15    0.28    0.37
  -8   1 -15    6.86    0.95
  -8   1 -15    6.15    1.91
   1   7 -15    3.84    0.84
  -1  -7  15    4.19    1.50
  -7   8  15    2.99    1.36
   4  -8 -15   38.37    3.66
   4   4 -15   33.18    2.45
   4  -8 -15   33.12    2.24
  -8   4 -15   31.49    2.38
  -8   4 -15   38.93    4.69
  -4   8  15   29.26    3.83
  -4  -4  15   34.23    4.05
  -4   8  15   33.20    2.27
   1  -8 -15    2.04    0.56
   7   1 -15    0.84    0.43
  -8   7 -15    0.74    0.43
  -8   7 -15    1.39    1.29
   1  -8 -15    2.11    1.11
  -1   8  15    2.40    0.57
  -7  -1  15    2.38    1.51
  -8  10 -15    0.28    0.40
  -2  -8 -15    0.13    0.56
  -2  -8 -15   -0.02    0.94
  -8  10 -15    0.98    1.42
   2   8  15   -0.26    0.37
 -10   2  15   -0.03    1.22
  -5  -8 -15    1.75    1.09
  -8  13 -15    2.08    0.72
   5   8  15    1.09    0.51
  -9  -3 -15    1.16    0.61
  -9  -3 -15    2.99    1.59
  -3  12 -15    0.77    0.60
   9   3  15    0.74    0.52
  -9   0 -15    4.07    1.62
  -9   0 -15   10.29    1.19
   0   9 -15    6.63    1.14
   0  -9  15    8.13    2.11
  -9   9  15    5.50    2.11
   9   0  15    8.58    1.10
  -9   3 -15   -0.57    0.81
   6  -9 -15    0.60    0.91
  -9   3 -15    0.44    0.41
   3   6 -15   -0.04    0.37
  -6   9  15    0.15    0.88
  -3  -6  15    1.59    1.23
   6   3 -15    0.45    0.44
   3  -9 -15    1.08    0.42
   3  -9 -15    0.26    0.84
  -9   6 -15    1.02    1.35
  -9   6 -15    1.67    0.56
  -3   9  15    1.25    1.08
  -3   9  15    0.75    0.42
  -6  -3  15   -0.29    0.98
   0  -9 -15   11.78    1.76
  -9   9 -15   12.33    3.20
  -9   9 -15   10.48    1.32
   0  -9 -15   10.26    2.24
   9   0 -15   12.89    1.17
   0   9  15   10.83    1.31
  -9   0  15   16.57    3.25
  -3  -9 -15    1.02    0.97
  -9  12 -15    0.60    0.52
   3   9  15    1.77    0.65
 -10  -1 -15   -1.05    1.07
 -10  -1 -15    1.19    0.51
  -1  11 -15   -0.09    0.51
  10   1  15    0.45    0.40
 -10   2 -15    0.84    0.46
 -10   2 -15    0.21    1.12
   2   8 -15    0.37    0.47
  10  -2  15    0.09    0.34
  -2  -8  15    0.97    1.27
  -8  10  15    0.76    1.27
   5 -10 -15    3.48    1.62
 -10   5 -15    3.61    1.82
   5   5 -15    1.92    0.63
 -10   5 -15    1.01    0.51
  -5  10  15    2.30    0.58
  -5  10  15    4.45    1.90
  -5  -5  15    2.07    1.57
   2 -10 -15   -0.39    0.95
 -10   8 -15    0.19    1.37
 -10   8 -15   -0.15    0.34
   8   2 -15   -0.48    0.34
   2 -10 -15    0.17    0.52
  -2  10  15   -0.73    1.09
  -8  -2  15    0.64    1.39
  -2  10  15   -0.21    0.35
  -1 -10 -15    0.39    0.79
 -10  11 -15    0.46    0.43
   1  10  15    0.17    0.44
 -11   1 -15    0.92    0.47
   1  10 -15    0.69    0.56
 -11   1 -15    0.84    1.35
  11  -1  15    0.02    0.36
 -11   4 -15    0.54    1.47
 -11   4 -15    0.41    0.43
   4   7 -15    0.90    0.58
  -4  -7  15    0.38    1.31
 -11   7 -15    0.93    0.50
   7   4 -15    1.23    0.54
 -11   7 -15    0.64    1.65
  -4  11  15    2.02    0.58
  -7  -4  15    0.47    1.36
 -11  10 -15    0.28    0.44
   1 -11 -15   -0.43    0.75
  -1  11  15   -0.26    0.38
 -12   3 -15    4.39    2.21
   3   9 -15    1.68    0.74
 -12   3 -15    2.86    0.74
  12  -3  15    1.59    0.59
   6   6 -15    0.54    0.58
 -12   6 -15    1.45    0.54
 -12   6 -15    1.06    1.58
   9   3 -15    1.48    0.62
  -3  12  15    0.89    0.53
 -13   5 -15    3.41    0.77
 -13   5 -15    7.36    2.72
   5   8 -15    4.68    1.05
  13  -5  15    6.23    0.96
   8   5 -15    3.70    0.93
   1  -1 -16   81.74    5.32
   0   1 -16   91.75    5.68
  -1   0 -16   82.50    5.34
   0   1 -16   79.59    5.32
  -1   0 -16   80.81    6.02
  -1   0 -16   90.66    5.99
   1  -1 -16   95.73    5.82
   0   1 -16   95.62    6.21
  -1   1  16   93.22    6.03
   0  -1  16   93.24    5.57
   0  -1  16   91.75    5.74
  -1   1  16   88.30    5.77
   1   0  16   91.86    5.60
   1   0  16   91.56    5.53
  -2  -1 -16   19.08    1.83
   3  -2 -16   17.51    1.38
  -2  -1 -16   19.32    1.62
   3  -2 -16   14.18    1.83
  -1   3 -16   18.41    1.62
  -2  -1 -16   16.72    2.12
  -1   3 -16   16.53    1.47
  -2  -1 -16   18.56    1.47
  -3   2  16   19.52    2.48
   1  -3  16   19.32    1.63
   2   1  16   19.60    1.71
   2   1  16   15.56    1.60
   0  -2 -16   47.55    3.00
   2   0 -16   40.69    3.40
   0  -2 -16   39.94    2.71
   0  -2 -16   39.68    2.96
   2   0 -16   42.62    3.40
  -2   2 -16   36.27    2.73
   2   0 -16   38.64    2.69
  -2   2 -16   40.11    3.69
  -2   2 -16   45.89    3.68
   0   2  16   44.18    3.25
  -2   0  16   40.95    3.43
  -2   0  16   50.83    4.16
   0   2  16   39.20    3.22
  -3  -2 -16   17.70    1.72
  -3  -2 -16   18.67    2.26
  -2   5 -16   14.88    1.42
   5  -3 -16   13.15    1.92
   5  -3 -16   17.62    1.32
  -3  -2 -16   16.44    1.41
  -5   3  16   22.43    2.97
   2  -3 -16   20.21    1.45
   1   2 -16   17.91    1.48
  -3   1 -16   16.98    2.25
  -3   1 -16   14.39    2.30
   1   2 -16   21.30    2.05
  -3   1 -16   17.23    1.47
  -2   3  16   19.33    2.43
  -1  -2  16   18.85    2.21
  -1  -3 -16   36.74    2.37
  -1  -3 -16   33.42    2.44
  -1  -3 -16   35.08    2.73
  -3   4 -16   25.58    3.56
   4  -1 -16   34.34    3.05
  -3   4 -16   25.13    2.15
  -1  -3 -16   30.99    2.18
   4  -1 -16   26.42    2.07
  -4   1  16   24.07    3.16
   1   3  16   36.12    2.84
   7  -4 -16   16.65    1.29
  -3   7 -16   16.10    1.52
  -4  -3 -16   16.93    2.14
  -4  -3 -16   16.55    1.48
  -4  -3 -16   16.42    2.34
  -7   4  16   15.73    2.74
   4   3  16   20.01    1.56
  -4   0 -16  266.87   16.65
   4  -4 -16  272.88   15.39
  -4   0 -16  264.34   15.54
   0   4 -16  257.39   15.57
  -4   4  16  277.59   16.82
   0  -4  16  294.34   16.18
   1  -4 -16   33.92    2.87
   3   1 -16   28.70    2.19
   1  -4 -16   34.31    2.22
  -4   3 -16   30.47    3.76
  -4   3 -16   28.75    2.25
  -1   4  16   36.04    3.07
  -3  -1  16   34.55    3.19
  -2  -4 -16    3.92    0.98
  -2  -4 -16    4.71    1.19
  -2  -4 -16    6.45    0.89
  -4   6 -16    5.42    1.78
   6  -2 -16    6.92    0.82
  -4   6 -16    7.48    0.98
  -6   2  16    6.99    1.84
   2   4  16    5.34    0.81
  -5  -4 -16   48.65    3.29
  -5  -4 -16   43.03    4.16
  -4   9 -16   51.50    6.08
  -4   9 -16   44.08    3.32
  -9   5  16   54.79    5.23
   5   4  16   48.41    3.28
  -5  -1 -16    6.76    1.58
   6  -5 -16    6.08    0.73
  -1   6 -16    5.81    0.90
   6  -5 -16    6.98    1.25
  -5  -1 -16    6.79    0.94
  -6   5  16    4.43    1.50
   1  -6  16    7.55    1.44
   2   3 -16   17.07    1.49
   3  -5 -16   19.95    1.40
  -5   2 -16   17.69    2.81
  -5   2 -16   16.72    1.48
  -2  -3  16   15.73    2.27
  -3   5  16   16.26    2.44
   5   0 -16   40.23    2.69
   0  -5 -16   40.70    2.73
   0  -5 -16   38.90    3.46
  -5   5 -16   43.31    4.35
  -5   5 -16   35.76    2.74
  -5   0  16   44.17    3.93
   0   5  16   41.03    2.74
   0   5  16   46.58    3.78
  -3  -5 -16    4.47    1.16
  -3  -5 -16    6.59    1.49
  -3  -5 -16    6.36    0.92
  -5   8 -16    2.83    1.47
  -5   8 -16    4.81    0.86
   3   5  16    5.24    0.85
  -8   3  16    6.90    2.05
  -6  -5 -16    8.02    1.98
  -6  -5 -16    9.12    1.23
  -5  11 -16    9.13    1.27
   6   5  16    9.78    1.27
  -6  -2 -16   11.41    2.22
  -2   8 -16    8.97    1.28
  -6  -2 -16   12.08    1.34
  -8   6  16   14.29    2.74
   6   2  16   10.62    1.27
  -6   1 -16    7.33    1.86
  -6   1 -16    6.76    0.95
   1   5 -16    5.61    0.97
   5  -6 -16    7.78    0.84
  -1  -5  16    9.01    1.78
  -5   6  16    6.50    1.77
  -6   4 -16    3.85    1.46
  -6   4 -16    6.28    0.88
   4   2 -16    5.00    0.80
   2  -6 -16    4.85    1.35
   2  -6 -16    5.24    0.75
  -2   6  16    5.25    1.47
  -2   6  16    5.74    0.78
  -4  -2  16    2.63    1.27
   7  -1 -16    7.96    0.93
  -1  -6 -16    7.68    1.16
  -6   7 -16    5.15    1.86
  -1  -6 -16    6.94    1.51
  -1  -6 -16    9.52    1.11
  -6   7 -16    7.64    1.04
  -7   1  16   11.56    2.39
   1   6  16    8.99    1.06
  -6  10 -16    1.35    0.57
  -4  -6 -16    1.24    1.06
  -4  -6 -16    0.47    0.40
  -6  10 -16    0.31    1.56
  -4  -6 -16   -0.29    0.62
   4   6  16    0.85    0.45
 -10   4  16   -0.35    1.22
  -7  -6 -16    1.65    1.43
  -6  13 -16   -0.22    0.50
   7   6  16   -0.25    0.40
  -3  10 -16    2.84    0.80
  -7  -3 -16    6.68    1.90
  -7  -3 -16    4.48    0.84
   7   3  16    5.39    0.89
 -10   7  16    1.99    1.59
  -7   0 -16   10.24    2.18
   0   7 -16    7.27    1.13
  -7   0 -16   11.03    1.26
   7  -7 -16    8.90    1.42
   0  -7  16    7.02    1.73
  -7   7  16    8.60    2.24
   4  -7 -16   23.81    2.95
  -7   3 -16   19.20    1.60
   4  -7 -16   18.39    1.45
  -7   3 -16   20.31    3.38
   3   4 -16   18.52    1.64
  -4   7  16   17.28    2.84
  -4   7  16   19.42    1.47
  -3  -4  16   17.45    2.78
   1  -7 -16    7.85    1.77
   6   1 -16    8.81    1.06
  -7   6 -16    7.80    2.17
   1  -7 -16    8.43    1.03
  -7   6 -16    8.16    1.09
  -6  -1  16    7.48    1.91
  -1   7  16    9.45    2.02
  -1   7  16   10.01    1.10
  -7   9 -16    4.41    1.97
  -2  -7 -16    2.23    0.88
  -2  -7 -16    3.42    0.70
  -2  -7 -16    2.25    1.20
  -7   9 -16    4.63    0.84
  -9   2  16    1.60    1.35
   2   7  16    2.72    0.68
  -5  -7 -16    0.04    0.87
  -7  12 -16    0.88    0.57
   5   7  16    1.15    0.55
  -4  12 -16   27.78    2.61
  -8  -4 -16   34.34    2.58
  -8  -4 -16   30.73    4.32
   8   4  16   34.72    2.58
  -8  -1 -16   16.36    1.64
  -8  -1 -16   18.68    3.17
  -1   9 -16   11.93    1.52
   8   1  16   13.85    1.52
  -9   8  16   12.44    2.74
  -8   2 -16   13.68    2.72
   2   6 -16   11.23    1.39
  -8   2 -16   15.44    1.51
  -2  -6  16   10.77    2.26
  -6   8  16   10.68    2.57
  -8   5 -16    3.95    1.63
   5   3 -16    4.47    0.82
   3  -8 -16    5.25    0.78
  -8   5 -16    7.40    0.98
   3  -8 -16    2.52    1.21
  -3   8  16    5.32    1.74
  -5  -3  16    5.36    1.79
  -3   8  16    6.43    0.84
  -8   8 -16   70.64    6.46
   0  -8 -16   61.71    5.14
   0  -8 -16   59.29    3.86
   8   0 -16   56.33    3.78
  -8   8 -16   56.14    3.89
   0  -8 -16   62.18    4.14
  -8   0  16   66.25    5.84
   0   8  16   56.51    3.87
  -3  -8 -16    0.15    1.18
  -3  -8 -16   -0.67    0.64
  -8  11 -16    1.09    0.53
   3   8  16    1.05    0.57
  -2  11 -16    6.65    1.22
  -9  -2 -16    4.80    1.82
  -9  -2 -16    7.58    1.08
   9   2  16    7.48    1.10
  -9   1 -16   16.25    1.61
   1   8 -16   13.84    1.68
  -9   1 -16   14.58    2.96
  -1  -8  16   15.45    2.78
   9  -1  16   14.66    1.38
  -8   9  16    8.68    2.37
  -9   4 -16   49.25    3.36
   5  -9 -16   54.17    4.82
   5  -9 -16   51.67    3.19
   4   5 -16   47.08    3.44
  -9   4 -16   54.35    5.39
  -5   9  16   47.47    3.17
  -5   9  16   44.64    5.29
  -4  -5  16   56.68    5.05
  -9   7 -16    3.47    0.73
   2  -9 -16    3.57    0.71
   7   2 -16    3.32    0.71
  -9   7 -16    2.84    1.63
   2  -9 -16    3.28    1.45
  -2   9  16    1.92    1.24
  -2   9  16    3.57    0.69
  -7  -2  16    3.85    1.73
  -1  -9 -16   -0.04    0.60
  -9  10 -16    0.31    1.57
  -9  10 -16   -0.36    0.36
  -1  -9 -16   -0.38    0.93
   1   9  16    0.79    0.55
 -10   0 -16    0.40    0.42
   0  10 -16    0.75    0.59
 -10   0 -16    0.64    1.28
  10   0  16    0.36    0.44
   3   7 -16    5.00    0.99
 -10   3 -16    6.30    0.98
 -10   3 -16    2.39    1.69
  -3  -7  16    5.80    1.94
  -7  10  16    2.79    1.68
 -10   6 -16    0.78    0.45
 -10   6 -16    0.28    1.12
   4 -10 -16    0.37    1.02
   6   4 -16   -0.20    0.41
  -4  10  16    0.87    1.22
  -4  10  16   -0.12    0.37
  -6  -4  16    0.58    1.36
   9   1 -16    0.37    0.41
 -10   9 -16    0.15    0.43
   1 -10 -16    1.09    1.17
   1 -10 -16    1.01    0.64
 -10   9 -16   -0.88    1.16
  -1  10  16    0.30    0.39
 -10  12 -16    2.31    0.70
  -2 -10 -16    3.51    1.22
   2  10  16    2.18    0.71
 -11   2 -16    1.96    1.69
   2   9 -16    7.64    1.28
 -11   2 -16    5.14    0.92
  11  -2  16    7.17    1.07
 -11   5 -16   11.25    1.29
 -11   5 -16    8.50    2.72
   5   6 -16    8.76    1.32
  -5  -6  16    9.15    2.57
   8   3 -16   -0.18    0.42
 -11   8 -16    0.62    0.46
 -11   8 -16   -1.67    1.34
  -3  11  16    0.25    0.43
 -11  11 -16    0.87    0.58
   0 -11 -16    0.11    0.80
   0  11  16    0.63    0.58
 -12   4 -16   45.22    5.97
   4   8 -16   33.57    2.88
 -12   4 -16   35.32    2.67
  12  -4  16   38.20    2.71
 -12   7 -16    0.51    1.54
 -12   7 -16    0.08    0.46
   7   5 -16    1.16    0.63
   2 -12 -16    3.20    0.96
  -2  12  16    2.57    0.70
 -13   6 -16    0.94    2.02
   6   7 -16    0.24    0.60
 -13   6 -16   -0.47    0.45
  13  -6  16    0.02    0.45
   0  -1 -17    8.95    1.33
   1   0 -17    8.86    0.95
   1   0 -17    9.19    1.45
   0  -1 -17    6.70    1.24
   1   0 -17    6.72    1.31
  -1   1 -17    7.44    0.92
   0  -1 -17    7.16    0.92
  -1   1 -17    9.36    1.62
  -1   1 -17    6.27    1.41
  -1   0  17    9.29    1.49
  -1   0  17    9.23    1.30
   0   1  17    6.60    1.22
   0   1  17    5.95    1.08
  -2   0 -17    3.41    1.10
  -2   0 -17    4.55    0.71
   2  -2 -17    4.26    0.66
  -2   0 -17    5.24    1.13
   0   2 -17    3.89    0.69
   2  -2 -17    4.09    0.91
   0  -2  17    4.51    0.95
  -2   2  17    3.95    1.22
   0  -2  17    4.25    1.22
   3  -1 -17    6.41    1.30
  -1  -2 -17    8.62    1.19
  -2   3 -17    5.09    1.46
  -1  -2 -17    6.30    1.07
  -1  -2 -17    7.19    0.92
  -2   3 -17    4.96    0.79
   3  -1 -17    5.30    0.76
   1   2  17    6.11    1.23
  -3   1  17    6.79    1.50
   1   2  17    9.13    1.38
   4  -3 -17    8.72    1.34
  -3  -1 -17    7.18    1.30
  -1   4 -17    5.39    0.90
  -3  -1 -17    9.65    1.07
  -3  -1 -17    8.70    1.26
  -3  -1 -17    5.29    1.29
   4  -3 -17    7.60    0.87
  -4   3  17    7.40    1.71
   3   1  17    9.57    1.60
   1  -4  17    7.81    1.81
  -3   2 -17    6.64    1.60
   2   1 -17    7.32    0.91
  -3   2 -17    6.64    0.91
   1  -3 -17    7.54    0.89
  -2  -1  17    4.96    1.26
  -1   3  17    8.19    1.49
  -3   5 -17    1.84    0.53
  -2  -3 -17    1.33    0.66
  -2  -3 -17    0.80    0.61
   5  -2 -17    1.12    0.41
  -3   5 -17   -0.33    0.78
  -2  -3 -17    1.51    0.46
   2   3  17    0.13    0.63
  -5   2  17    1.66    1.13
   6  -4 -17    3.83    1.18
  -4  -2 -17    2.87    0.65
  -2   6 -17    2.50    0.64
   6  -4 -17    3.31    0.57
  -4  -2 -17    2.92    1.07
  -6   4  17    0.98    1.12
   1   3 -17    6.89    0.92
  -4   1 -17    7.10    0.94
   3  -4 -17    6.07    0.80
  -4   1 -17    8.36    1.76
  -1  -3  17    7.99    1.45
  -3   4  17    4.92    1.36
   4   0 -17   33.69    2.37
  -4   4 -17   30.09    2.41
  -4   4 -17   34.67    4.20
   0  -4 -17   36.48    2.43
   0  -4 -17   33.03    2.97
  -4   0  17   36.25    3.44
   0   4  17   40.27    3.29
  -3  -4 -17    3.29    1.12
   7  -3 -17    5.01    0.69
  -3  -4 -17    4.35    0.77
  -4   7 -17    3.49    0.77
  -4   7 -17    4.06    1.61
  -3  -4 -17    3.13    0.98
   3   4  17    5.12    0.79
  -7   3  17    4.57    1.60
  -3   8 -17    8.40    1.21
  -5  -3 -17   10.27    1.22
  -5  -3 -17   10.71    1.99
  -8   5  17    9.87    2.35
   5   3  17    9.72    1.17
  -5   0 -17   10.04    1.97
   0   5 -17    8.77    1.20
   5  -5 -17   11.86    0.99
  -5   0 -17   11.39    1.30
   0  -5  17    9.75    1.70
  -5   5  17   10.05    2.01
   3   2 -17    1.24    0.48
  -5   3 -17    0.93    0.44
   2  -5 -17    2.13    0.51
   2  -5 -17    1.88    0.84
  -5   3 -17    1.21    0.94
  -2   5  17    1.05    0.76
  -3  -2  17    2.36    1.00
  -1  -5 -17    3.20    1.06
  -5   6 -17    3.58    0.71
  -5   6 -17    2.73    1.50
   6  -1 -17    2.94    0.60
  -1  -5 -17    2.97    0.63
  -6   1  17    3.86    1.48
   1   5  17    3.69    0.66
   1   5  17    4.62    1.35
  -5   9 -17    8.50    2.62
  -4  -5 -17    8.60    1.74
  -5   9 -17    6.26    1.02
  -4  -5 -17    7.29    1.09
   4   5  17    6.82    1.03
  -9   4  17    5.17    1.97
  -4  10 -17   -0.13    1.23
  -6  -4 -17    0.52    0.79
  -6  -4 -17   -0.07    0.38
  -4  10 -17    0.33    0.46
   6   4  17   -0.08    0.28
  -6  -1 -17    3.45    1.36
  -6  -1 -17    5.60    0.91
   7  -6 -17    3.50    1.04
  -1   7 -17    3.93    0.84
  -7   6  17    4.46    1.76
  -6   2 -17    4.57    1.54
   4  -6 -17    2.83    0.55
   2   4 -17    2.32    0.63
  -6   2 -17    3.52    0.72
  -4   6  17    3.97    1.38
  -2  -4  17    3.91    1.30
   1  -6 -17    3.38    0.63
  -6   5 -17    2.33    1.24
  -6   5 -17    2.04    0.61
   1  -6 -17    3.51    1.16
   5   1 -17    3.14    0.65
  -5  -1  17    2.59    1.22
  -1   6  17    2.22    1.04
  -1   6  17    2.84    0.60
  -6   8 -17    1.84    0.56
  -6   8 -17    1.16    1.41
  -2  -6 -17   -0.28    0.73
  -2  -6 -17    1.60    0.51
  -2  -6 -17    0.04    0.58
   2   6  17    1.28    0.49
  -8   2  17    1.52    1.41
  -6  11 -17    1.85    0.67
  -5  -6 -17    0.21    0.43
  -5  -6 -17    0.42    0.96
   5   6  17    1.12    0.53
  -7  -5 -17    2.65    1.50
  -7  -5 -17    1.87    0.70
  -5  12 -17    1.22    0.66
   7   5  17    1.99    0.60
  -2   9 -17    0.58    0.52
  -7  -2 -17    0.80    0.95
  -7  -2 -17   -0.25    0.34
  -9   7  17    0.25    1.33
   7   2  17    0.43    0.39
   1   6 -17    3.52    0.77
  -7   1 -17    3.41    0.68
  -7   1 -17    0.90    1.04
  -6   7  17    3.34    1.45
  -1  -6  17    4.42    1.39
  -7   4 -17    5.88    0.86
   3  -7 -17    3.36    0.65
  -7   4 -17    6.03    1.94
   3  -7 -17    5.08    1.41
   4   3 -17    4.64    0.82
  -3   7  17    5.04    1.50
  -3   7  17    3.29    0.64
  -4  -3  17    5.05    1.60
  -7   7 -17    2.53    1.70
  -7   7 -17    4.66    0.84
   7   0 -17    2.84    0.64
   0  -7 -17    4.39    1.33
   0  -7 -17    4.17    0.74
   0   7  17    5.51    1.57
   0   7  17    5.27    0.83
  -7   0  17    3.87    1.67
  -3  -7 -17    3.27    1.50
  -3  -7 -17    2.31    0.67
  -3  -7 -17    1.63    0.87
  -7  10 -17    2.30    0.67
  -7  10 -17    6.39    2.53
   3   7  17    2.26    0.65
  -3  11 -17    1.05    0.60
  -8  -3 -17    1.70    1.28
  -8  -3 -17    1.29    0.58
   8   3  17    0.90    0.51
  -8   0 -17    6.46    1.00
  -8   0 -17    9.12    2.27
   0   8 -17    6.88    1.11
  -8   8  17    7.41    2.20
   8   0  17    8.20    1.07
  -8   3 -17   11.99    2.64
   3   5 -17   10.43    1.33
   5  -8 -17   11.80    1.05
  -8   3 -17   11.43    1.30
  -3  -5  17    9.08    2.14
  -5   8  17   11.31    1.04
  -5   8  17    9.33    2.32
   2  -8 -17    1.07    0.96
  -8   6 -17   -0.08    0.99
   2  -8 -17    1.57    0.47
   6   2 -17    0.72    0.47
  -8   6 -17    0.68    0.45
  -2   8  17   -0.23    0.93
  -2   8  17    1.88    0.52
  -6  -2  17    0.65    1.10
  -1  -8 -17    3.13    1.48
  -8   9 -17    4.73    2.15
  -8   9 -17    4.50    0.81
  -1  -8 -17    2.83    0.89
  -1  -8 -17    3.03    0.73
  -9   1  17    3.90    1.89
   1   8  17    2.26    0.65
  -8  12 -17    2.28    0.76
  -4  -8 -17    4.38    1.53
   4   8  17    3.85    0.92
  -1  10 -17    1.86    0.73
  -9  -1 -17    2.82    0.75
  -9  -1 -17    2.27    1.51
   9   1  17    1.38    0.56
  -9   2 -17    0.27    0.43
  -9   2 -17    1.45    1.33
   2   7 -17    0.63    0.47
  -2  -7  17    0.23    1.21
  -7   9  17   -0.37    1.17
   4  -9 -17    8.95    1.02
   4  -9 -17   11.07    2.34
  -9   5 -17    8.30    1.13
   5   4 -17    7.74    1.11
  -9   5 -17    7.61    2.35
  -4   9  17   10.06    2.37
  -4   9  17    9.33    1.07
  -5  -4  17    4.89    1.82
   1  -9 -17    4.02    1.49
  -9   8 -17    1.93    1.70
   8   1 -17    4.18    0.78
   1  -9 -17    3.79    0.75
  -9   8 -17    1.97    0.64
  -1   9  17    5.12    1.83
  -1   9  17    2.37    0.63
  -8  -1  17    4.45    1.87
  -9  11 -17    1.89    0.65
  -2  -9 -17    0.70    0.89
   2   9  17    0.68    0.52
  -2  12 -17   -0.11    0.53
 -10  -2 -17    1.12    0.58
 -10  -2 -17   -0.72    1.25
  10   2  17    0.05    0.41
 -10   1 -17    2.08    0.67
   1   9 -17    2.56    0.80
 -10   1 -17    4.09    1.88
  10  -1  17    1.85    0.60
 -10   4 -17   -0.27    0.39
 -10   4 -17    0.13    1.35
   4   6 -17   -0.01    0.42
   6 -10 -17    1.21    1.11
  -4  -6  17    1.88    1.49
  -6  10  17    1.74    1.41
 -10   7 -17    3.38    0.76
 -10   7 -17    0.96    1.79
   3 -10 -17    1.57    1.22
   7   3 -17    2.82    0.70
  -7  -3  17   -0.21    1.21
  -3  10  17    2.78    1.66
  -3  10  17    2.36    0.58
   0 -10 -17    0.31    0.71
 -10  10 -17    1.41    0.57
   0  10  17    1.47    0.62
   0  11 -17    0.66    0.61
 -11   0 -17    3.13    0.75
 -11   0 -17    2.44    1.61
  11   0  17    3.39    0.79
 -11   3 -17    1.36    1.57
   3   8 -17    2.02    0.73
 -11   3 -17    1.28    0.58
  -3  -8  17    3.67    2.73
  11  -3  17    1.04    0.52
 -11   6 -17    1.12    0.53
 -11   6 -17    0.93    1.49
   6   5 -17    0.74    0.60
  -6  -5  17    0.42    1.49
 -11   9 -17    1.58    1.82
 -11   9 -17    1.39    0.58
   9   2 -17   -0.18    0.43
  -2  11  17    0.72    0.52
   2  10 -17    0.06    0.64
 -12   2 -17    0.10    1.57
 -12   2 -17    1.03    0.60
  12  -2  17    0.70    0.50
 -12   5 -17    1.98    0.65
   5   7 -17    1.82    0.75
 -12   5 -17    2.02    1.92
 -12   8 -17    6.12    2.64
   8   4 -17    3.68    0.89
 -12   8 -17    3.48    0.80
   0   0 -18  147.64   10.33
   0   0 -18  172.61    9.65
   0   0 -18  167.84   10.32
   0   0  18  166.95   10.04
  -1  -1 -18    9.93    1.12
  -1   2 -18    8.81    1.77
  -1   2 -18    8.51    1.06
  -1  -1 -18    8.71    1.43
   2  -1 -18   10.29    1.63
   2  -1 -18   12.04    1.05
  -1  -1 -18   10.21    1.51
   1   1  18    8.88    1.38
  -2   1  18   10.37    1.81
  -2   1 -18    9.24    1.71
  -2   1 -18    9.09    1.07
   1  -2 -18   10.05    1.28
   1  -2 -18    8.23    1.24
   1   1 -18    9.72    1.09
   1  -2 -18    9.85    1.07
  -1   2  18   10.39    1.71
  -1  -1  18    8.80    1.46
   4  -2 -18    9.37    1.66
  -2  -2 -18   11.35    1.55
  -2   4 -18    7.95    2.02
  -2   4 -18    9.38    1.21
   4  -2 -18   13.50    1.12
  -2  -2 -18   11.97    1.28
  -2  -2 -18   12.83    1.75
  -2  -2 -18   15.16    1.75
  -4   2  18   13.14    2.21
   2   2  18   15.03    2.04
   0   3 -18   57.08    3.90
  -3   0 -18   54.33    3.81
  -3   0 -18   53.27    4.69
   3  -3 -18   62.86    3.77
   0  -3  18   69.48    4.99
  -3   3  18   66.47    4.99
  -3   3 -18   37.91    3.82
   0  -3 -18   34.24    2.47
  -3   3 -18   32.88    2.55
   3   0 -18   35.57    2.48
  -3   0  18   36.49    3.33
   0   3  18   42.61    3.31
   6  -3 -18    1.34    0.44
  -3   6 -18    0.74    0.48
  -3  -3 -18    0.86    0.42
  -3  -3 -18   -0.41    0.46
  -3   6 -18   -0.07    0.87
  -6   3  18    1.37    1.08
  -4  -1 -18    5.83    1.45
   5  -4 -18    6.95    1.23
  -1   5 -18    6.38    0.96
  -4  -1 -18    5.33    0.87
   5  -4 -18    8.26    0.91
  -5   4  18    3.56    1.48
  -4   2 -18   11.72    1.32
   2  -4 -18   12.85    1.11
   2   2 -18   10.47    1.23
  -4   2 -18   10.77    2.11
  -2   4  18   13.18    2.17
  -2  -2  18    8.30    1.67
  -4   5 -18    9.28    2.17
   5  -1 -18   12.49    1.15
  -1  -4 -18   14.38    1.26
  -4   5 -18   11.03    1.29
  -1  -4 -18   10.36    1.70
   1   4  18   13.88    2.04
  -5   1  18   12.59    2.27
  -4   8 -18   39.07    2.97
  -4  -4 -18   40.82    2.97
  -4   8 -18   37.80    5.30
  -4  -4 -18   40.71    3.68
   4   4  18   40.22    2.90
  -8   4  18   56.48    5.06
  -2   7 -18    2.01    0.66
  -5  -2 -18    2.29    1.11
  -5  -2 -18    2.22    0.59
   5   2  18    2.32    0.61
  -7   5  18    0.14    1.13
   1   4 -18    6.62    0.97
  -5   1 -18    5.13    0.89
  -5   1 -18    8.15    1.84
   4  -5 -18    6.05    0.80
  -1  -4  18    6.64    1.45
  -4   5  18    5.29    1.57
  -5   4 -18   12.52    1.36
   1  -5 -18   12.36    1.95
   1  -5 -18   13.00    1.21
   4   1 -18   13.40    1.36
  -5   4 -18    9.36    2.20
  -1   5  18   16.42    2.41
  -4  -1  18   12.71    2.31
   7  -2 -18    3.05    0.58
  -2  -5 -18    3.07    0.86
  -2  -5 -18    3.53    0.70
  -5   7 -18    2.11    1.40
  -5   7 -18    2.68    0.67
  -2  -5 -18    2.62    0.99
  -7   2  18    1.93    1.36
   2   5  18    2.07    0.56
  -5  -5 -18    0.48    0.84
  -5  -5 -18    0.47    0.49
  -5  10 -18   -0.04    0.45
  -5  10 -18    0.38    1.48
   5   5  18   -0.17    0.34
  -3   9 -18   -0.06    0.42
  -6  -3 -18   -0.41    0.33
  -6  -3 -18   -0.03    0.67
   6   3  18   -0.14    0.30
  -9   6  18    1.04    1.32
  -6   0 -18    0.17    0.86
   6  -6 -18   -0.07    0.30
  -6   0 -18    0.00    0.31
   0   6 -18   -0.13    0.39
  -6   6  18   -0.14    0.96
   3   3 -18    2.58    0.63
  -6   3 -18    0.45    0.92
  -6   3 -18    0.30    0.41
   3  -6 -18    0.59    0.39
  -3   6  18    0.94    1.01
  -3  -3  18    1.86    1.03
  -6   6 -18   -0.07    0.37
  -6   6 -18   -0.12    0.94
   0  -6 -18    0.29    0.39
   6   0 -18   -0.05    0.36
   0  -6 -18    0.05    0.70
   0   6  18    1.07    0.94
  -6   0  18    2.71    1.27
   0   6  18   -0.15    0.35
  -6   9 -18    0.42    1.47
  -6   9 -18   -0.13    0.38
  -3  -6 -18   -0.52    0.60
  -3  -6 -18   -0.16    0.37
   3   6  18    0.13    0.35
  -9   3  18    0.49    1.23
  -6  12 -18    1.65    0.65
  -6  -6 -18    1.38    1.24
  -6  -6 -18    2.03    0.73
   6   6  18    1.66    0.58
  -4  11 -18    0.11    0.51
  -7  -4 -18    1.07    0.57
  -7  -4 -18    1.55    1.19
   7   4  18    1.36    0.57
  -1   8 -18    2.49    0.73
  -7  -1 -18    1.96    0.63
  -7  -1 -18    1.27    1.09
   7   1  18    2.18    0.58
  -8   7  18    1.32    1.39
   2   5 -18    1.14    0.49
  -7   2 -18    3.27    0.70
   5  -7 -18    2.95    0.55
  -7   2 -18    3.23    1.37
  -2  -5  18    1.32    1.07
  -5   7  18    1.38    1.21
  -5   7  18    2.19    0.50
   2  -7 -18    1.30    0.93
  -7   5 -18    0.57    1.09
  -7   5 -18    4.40    0.81
   2  -7 -18    4.58    0.74
   5   2 -18    3.22    0.70
  -5  -2  18    3.39    1.49
  -2   7  18    3.48    0.66
  -2   7  18    5.89    1.78
  -7   8 -18    0.33    1.38
  -1  -7 -18    0.93    0.52
  -1  -7 -18    0.74    0.94
  -7   8 -18    1.08    0.52
   8  -1 -18    0.71    0.43
   1   7  18    0.63    0.47
  -8   1  18    3.26    1.66
  -4  -7 -18   -0.22    0.86
  -4  -7 -18   -0.41    0.44
  -7  11 -18   -0.22    0.43
   4   7  18    0.06    0.44
  -2  10 -18    0.15    0.48
  -8  -2 -18    0.65    1.09
  -8  -2 -18    0.29    0.42
   8   2  18    1.47    0.57
  -8   1 -18    2.09    0.60
   1   7 -18    1.52    0.63
  -8   1 -18    1.68    1.24
  -7   8  18    1.61    1.33
   4  -8 -18   52.29    4.49
  -8   4 -18   49.84    5.88
  -8   4 -18   44.21    3.23
   4   4 -18   44.09    3.28
   4  -8 -18   49.31    3.10
  -4   8  18   48.28    3.09
  -4   8  18   39.91    4.80
  -4  -4  18   44.80    4.56
   1  -8 -18    0.71    1.02
  -8   7 -18   -0.67    1.12
   1  -8 -18    1.87    0.53
  -8   7 -18    0.98    0.50
   7   1 -18    0.60    0.45
  -7  -1  18    1.00    1.43
  -1   8  18    0.79    1.18
  -1   8  18    0.92    0.44
  -2  -8 -18    0.60    0.74
  -8  10 -18   -0.69    1.56
  -2  -8 -18    0.93    0.52
  -2  -8 -18    1.21    1.31
  -8  10 -18    0.27    0.48
   2   8  18    0.76    0.51
   0   9 -18   10.35    1.48
  -9   0 -18   13.77    1.52
  -9   0 -18   10.77    2.73
   9   0  18   13.63    1.49
  -9   3 -18    0.50    0.46
   3   6 -18    0.86    0.56
  -9   3 -18   -0.36    0.90
  -3  -6  18    1.23    1.33
  -6   9  18    0.11    1.10
   6   3 -18   -0.64    0.33
  -9   6 -18    0.19    0.41
   3  -9 -18    0.06    0.96
  -9   6 -18   -0.98    0.95
   3  -9 -18    0.40    0.42
  -3   9  18   -0.52    1.11
  -3   9  18   -0.18    0.40
  -6  -3  18   -0.03    1.24
   0  -9 -18   12.87    1.47
  -9   9 -18   12.29    1.46
  -9   9 -18   13.29    3.29
   0  -9 -18   14.63    2.70
   0   9  18   12.56    1.45
   0   9  18   11.50    2.66
 -10  -1 -18    0.06    0.47
  -1  11 -18    2.45    0.78
 -10  -1 -18    0.90    1.50
  10   1  18    1.48    0.61
 -10   2 -18    1.74    0.63
 -10   2 -18   -0.81    0.98
   2   8 -18   -0.11    0.47
  10  -2  18    1.17    0.51
 -10   5 -18    0.18    0.45
   5   5 -18    0.64    0.54
 -10   5 -18    1.86    1.52
  -5  -5  18    2.32    1.61
  -5  10  18    0.06    1.65
   8   2 -18    0.54    0.52
 -10   8 -18    0.32    1.44
 -10   8 -18    0.73    0.50
  -2  10  18    0.80    0.50
  -1 -10 -18    0.78    0.83
 -10  11 -18    1.62    0.70
   1  10  18    2.41    0.70
   1  10 -18    0.42    0.65
 -11   1 -18    0.96    1.55
 -11   1 -18    0.95    0.62
  11  -1  18    0.85    0.51
 -11   4 -18    1.78    1.69
   4   7 -18    0.57    0.58
 -11   4 -18    0.91    0.52
  -4  -7  18    0.70    2.43
   7   4 -18    1.00    0.60
 -11   7 -18    0.35    0.48
 -11   7 -18   -0.49    1.49
  -4  11  18    0.61    0.47
 -11  10 -18    1.87    0.67
  -1  11  18    1.35    0.59
 -12   6 -18    2.19    0.68
 -12   6 -18    2.22    2.16
   6   6 -18    1.99    0.75
  -1   0 -19    2.89    1.09
  -1   0 -19    2.27    0.55
   1  -1 -19    2.66    0.80
   1  -1 -19    2.75    0.91
   0   1 -19    2.94    0.98
  -1   0 -19    1.82    0.90
   0   1 -19    3.26    0.63
   1  -1 -19    2.92    0.60
  -1   1  19    3.65    1.12
  -2  -1 -19    6.30    0.90
   3  -2 -19    4.65    0.75
  -1   3 -19    6.16    0.90
  -2  -1 -19    3.85    1.12
   3  -2 -19    5.93    1.23
  -2  -1 -19    5.76    1.17
  -3   2  19    6.60    1.63
   0  -2 -19   23.11    1.76
  -2   2 -19   19.13    1.75
  -2   2 -19   19.99    2.88
   0  -2 -19   24.35    2.10
   2   0 -19   20.42    1.70
   0  -2 -19   25.36    2.05
  -2   0  19   21.65    2.59
   0   2  19   24.97    2.40
   5  -3 -19    1.77    0.50
  -2   5 -19    1.25    0.51
  -3  -2 -19    0.70    0.70
  -2   5 -19    1.12    0.95
  -3  -2 -19    2.07    0.56
  -5   3  19    0.65    1.11
   2  -3 -19    7.81    0.91
  -3   1 -19    5.30    0.83
   1   2 -19    4.69    0.81
  -3   1 -19    4.25    1.29
  -2   3  19    3.76    1.37
  -1  -2  19    6.05    1.45
  -1  -3 -19    2.66    0.96
  -1  -3 -19    2.49    0.71
   4  -1 -19    2.41    0.57
  -1  -3 -19    2.62    0.78
  -1  -3 -19    2.83    0.63
  -3   4 -19    2.63    0.62
  -3   4 -19    4.77    1.63
  -4   1  19    2.92    1.31
   1   3  19    1.17    1.10
  -3   7 -19    3.05    1.71
  -4  -3 -19    2.69    0.69
  -3   7 -19    2.60    0.72
  -4  -3 -19    2.32    1.05
  -7   4  19    2.50    1.49
   4   3  19    2.39    0.61
  -4   0 -19    7.35    0.99
  -4   0 -19    6.14    1.52
   0   4 -19    5.77    0.95
   4  -4 -19    6.80    0.86
  -4   4  19    5.61    1.59
  -4   3 -19    3.13    1.33
   1  -4 -19    3.20    0.63
  -4   3 -19    2.62    0.65
   3   1 -19    3.07    0.63
  -3  -1  19    2.27    1.15
  -1   4  19    0.15    0.87
  -4   6 -19    3.12    0.69
   6  -2 -19    3.99    0.68
  -2  -4 -19    2.96    0.67
  -2  -4 -19    1.94    0.72
  -2  -4 -19    2.30    0.71
  -4   6 -19    1.66    1.35
   2   4  19    4.06    0.76
  -6   2  19    2.97    1.46
  -4   9 -19    2.19    0.73
  -5  -4 -19    1.95    0.67
  -4   9 -19    2.79    1.90
  -5  -4 -19    2.37    1.12
  -9   5  19    4.18    1.98
   5   4  19    2.69    0.69
  -5  -1 -19    7.25    1.06
   6  -5 -19    6.87    1.24
   6  -5 -19    8.75    0.94
  -5  -1 -19    3.74    1.27
  -1   6 -19    5.88    1.02
  -6   5  19    6.96    2.06
   3  -5 -19    1.90    0.53
   2   3 -19    1.53    0.53
  -5   2 -19    2.08    0.60
  -5   2 -19    0.92    0.94
  -2  -3  19    0.39    0.85
  -3   5  19    3.41    1.30
   0  -5 -19    1.58    0.89
   0  -5 -19    1.39    0.50
  -5   5 -19    2.77    1.41
   5   0 -19    1.58    0.49
  -5   5 -19    0.68    0.44
  -5   0  19    0.91    1.07
   0   5  19    1.07    0.97
   0   5  19    0.47    0.43
  -3  -5 -19    1.41    0.56
  -5   8 -19    1.65    0.61
  -3  -5 -19    1.11    0.80
  -5   8 -19    0.89    1.44
   3   5  19    1.00    0.51
  -8   3  19   -0.27    1.34
  -6  -5 -19    0.06    1.02
  -5  11 -19    1.94    0.75
  -6  -5 -19    1.54    0.62
   6   5  19    2.83    0.74
  -2   8 -19    3.57    0.87
  -6  -2 -19    2.99    1.31
  -6  -2 -19    4.07    0.84
  -8   6  19    4.29    1.86
   6   2  19    4.99    0.91
   5  -6 -19    6.86    0.85
  -6   1 -19    5.10    1.58
  -6   1 -19    6.72    0.98
   1   5 -19    5.84    1.00
  -5   6  19    2.16    1.36
   2  -6 -19    2.82    0.61
   4   2 -19    4.09    0.75
  -6   4 -19    1.73    0.59
   2  -6 -19    3.24    1.25
  -6   4 -19    4.46    1.63
  -2   6  19    3.33    0.66
  -2   6  19    3.82    1.37
  -4  -2  19    2.04    1.25
   7  -1 -19    5.54    0.86
  -1  -6 -19    6.22    0.95
  -1  -6 -19    4.18    1.35
  -6   7 -19    3.97    0.81
  -6   7 -19    4.54    1.85
   1   6  19    4.78    0.82
   1   6  19    5.09    1.52
  -7   1  19    5.36    1.86
  -4  -6 -19    2.24    0.70
  -6  10 -19    0.77    1.68
  -6  10 -19    1.17    0.61
  -4  -6 -19    2.26    1.03
   4   6  19    2.18    0.66
  -7  -3 -19    6.32    1.86
  -7  -3 -19    7.14    1.11
  -3  10 -19    5.80    1.11
   7   3  19    4.82    0.93
  -7   0 -19    0.16    0.94
   0   7 -19    1.34    0.57
  -7   0 -19   -0.21    0.36
  -7   7  19    0.93    1.35
   4  -7 -19    3.39    0.63
  -7   3 -19    2.42    0.68
   3   4 -19    3.78    0.80
  -7   3 -19    2.49    1.43
  -3  -4  19    2.90    1.39
  -4   7  19    3.76    0.65
  -4   7  19    1.52    1.28
   6   1 -19    5.00    0.79
   1  -7 -19    1.42    0.96
   1  -7 -19    6.01    0.89
  -7   6 -19    6.83    1.02
  -7   6 -19    2.44    1.61
  -1   7  19    3.50    0.67
  -6  -1  19    3.24    1.66
  -1   7  19    4.27    1.63
  -7   9 -19    5.10    2.22
  -2  -7 -19    4.03    0.80
  -7   9 -19    3.48    0.85
  -2  -7 -19    4.14    1.02
  -9   2  19    2.17    2.26
   2   7  19    4.36    0.83
  -8  -1 -19    0.41    1.04
  -8  -1 -19    0.49    0.49
  -1   9 -19    1.00    0.62
   8   1  19   -0.33    0.33
  -8   2 -19    3.53    1.54
  -8   2 -19    5.33    0.95
   2   6 -19    4.04    0.89
  -6   8  19    2.02    1.47
  -8   5 -19    1.54    0.58
   3  -8 -19    2.01    0.55
   3  -8 -19    2.06    1.09
   5   3 -19    1.04    0.50
  -8   5 -19    0.29    1.07
  -3   8  19    1.01    0.49
  -3   8  19    0.90    1.08
  -5  -3  19    1.16    1.48
   0  -8 -19    4.97    1.61
   0  -8 -19    4.84    0.84
   8   0 -19    4.86    0.80
  -8   8 -19    4.33    0.86
  -8   8 -19    0.43    1.40
   0   8  19    3.45    1.68
  -8   0  19    6.51    2.29
   0   8  19    5.49    0.90
  -3  -8 -19    2.55    0.77
  -8  11 -19    1.98    0.69
  -3  -8 -19    2.49    0.98
   3   8  19    2.10    0.65
  -2  11 -19    2.68    0.81
  -9  -2 -19    1.93    0.76
  -9  -2 -19    3.52    1.69
   9   2  19    2.88    0.76
  -9   1 -19    0.78    0.51
   1   8 -19    0.02    0.50
  -9   1 -19   -0.23    1.03
   9  -1  19    0.66    0.47
  -9   4 -19    2.96    0.73
   4   5 -19    2.36    0.72
  -9   4 -19    4.23    1.91
  -5   9  19    2.31    1.61
  -4  -5  19    2.59    1.73
   7   2 -19    4.27    0.83
  -9   7 -19    4.81    0.89
   2  -9 -19    2.89    1.49
   2  -9 -19    5.35    0.85
  -9   7 -19    1.53    1.50
  -2   9  19    2.92    1.64
  -7  -2  19    9.00    2.41
  -2   9  19    2.60    0.66
  -9  10 -19   -0.14    1.56
  -9  10 -19    0.20    0.49
   1   9  19    0.65    0.49
 -10   0 -19    1.97    0.71
   0  10 -19    0.60    0.58
 -10   0 -19    0.08    1.35
  10   0  19    2.17    0.66
   3   7 -19    5.72    1.07
 -10   3 -19    7.70    1.17
 -10   3 -19    4.51    2.22
 -10   6 -19    3.16    1.84
 -10   6 -19    3.14    0.74
   4 -10 -19    2.90    0.68
   6   4 -19    0.69    0.52
  -6  -4  19    4.58    2.01
  -4  10  19    1.24    0.56
 -10   9 -19    0.34    1.70
 -10   9 -19    1.19    0.57
  -1  10  19    0.56    0.47
 -11   2 -19    1.09    1.74
 -11   2 -19    2.39    0.72
   2   9 -19    2.73    0.89
  11  -2  19    3.34    0.78
 -11   5 -19    1.88    0.65
 -11   5 -19    1.65    1.73
   5   6 -19    0.66    0.59
   8   3 -19    1.55    0.68
 -11   8 -19   -1.32    1.44
 -11   8 -19    2.06    0.69
  -3  11  19    0.81    0.54
  -1   1 -20    0.04    0.68
   0  -1 -20    0.72    0.65
   0  -1 -20    0.20    0.30
   1   0 -20    0.00    0.32
  -1   1 -20    0.78    0.41
   0  -1 -20    0.12    0.64
   2  -2 -20    0.47    0.62
   0   2 -20    1.08    0.47
  -2   0 -20    0.93    0.41
   2  -2 -20    1.10    0.41
  -2   0 -20    1.51    0.89
   2  -2 -20   -0.12    0.57
  -2   2  20    0.50    0.88
  -1  -2 -20    1.01    0.63
  -1  -2 -20    0.38    0.51
  -2   3 -20    0.31    0.31
   3  -1 -20    0.47    0.38
  -1  -2 -20    0.43    0.37
  -2   3 -20    0.61    0.91
  -3   1  20    0.20    0.94
   4  -3 -20    0.65    0.69
  -1   4 -20    0.89    0.49
   4  -3 -20    0.56    0.40
  -3  -1 -20    1.08    0.47
  -3  -1 -20    0.40    0.70
  -4   3  20    0.04    0.93
  -3   2 -20    0.47    0.39
   1  -3 -20    0.63    0.36
  -3   2 -20   -0.06    0.60
   2   1 -20    0.11    0.34
  -1   3  20    0.62    0.85
  -2  -1  20    1.01    1.29
  -3   5 -20    3.08    0.72
  -2  -3 -20    4.55    0.96
   5  -2 -20    4.52    0.73
  -3   5 -20    0.98    1.11
  -2  -3 -20    2.87    0.70
  -2  -3 -20    3.10    0.88
  -5   2  20    5.44    1.70
  -4  -2 -20   -0.17    0.33
  -4  -2 -20   -0.47    0.60
  -2   6 -20    0.08    0.39
   6  -4 -20    0.22    0.38
  -6   4  20   -0.59    0.90
  -4   1 -20    1.37    0.51
   3  -4 -20    1.18    0.44
   1   3 -20    0.34    0.43
  -4   1 -20    0.78    0.85
  -3   4  20    0.88    1.07
   4   0 -20    2.26    0.55
  -4   4 -20    2.52    1.33
  -4   4 -20    2.77    0.65
   0  -4 -20    3.06    0.65
  -4   0  20    2.96    1.23
  -3  -4 -20    3.30    0.74
  -4   7 -20    1.82    1.37
  -3  -4 -20    2.11    0.91
  -4   7 -20    3.12    0.77
   3   4  20    4.19    0.80
  -7   3  20    4.69    1.85
  -5  -3 -20    0.81    0.48
  -3   8 -20   -0.08    0.46
  -5  -3 -20    0.03    0.74
  -3   8 -20   -0.30    1.14
  -8   5  20   -0.09    1.19
   5   3  20    0.59    0.47
   5  -5 -20    0.36    0.38
  -5   0 -20    0.33    0.42
   0   5 -20    0.07    0.44
  -5   0 -20    0.58    0.82
  -5   5  20   -0.16    0.97
   3   2 -20    4.12    0.82
   2  -5 -20    4.18    0.75
  -5   3 -20    3.44    1.43
  -5   3 -20    5.27    0.89
  -3  -2  20    5.76    1.50
  -2   5  20    6.38    1.63
  -5   6 -20    0.06    1.00
   6  -1 -20    0.67    0.42
  -1  -5 -20    0.25    0.44
  -5   6 -20    0.44    0.42
  -6   1  20    0.08    1.19
   1   5  20    1.04    0.49
  -4  -5 -20    0.54    0.75
  -5   9 -20   -0.46    0.40
  -4  -5 -20    0.49    0.51
  -5   9 -20    0.64    1.50
   4   5  20   -0.32    0.41
  -6  -4 -20    0.38    0.98
  -4  10 -20   -0.95    1.47
  -6  -4 -20    0.02    0.38
  -4  10 -20    0.29    0.51
   6   4  20   -0.14    0.38
  -6  -1 -20    0.66    0.49
  -1   7 -20    0.28    0.46
  -6  -1 -20    0.20    0.75
  -7   6  20   -0.73    1.19
   2   4 -20    0.55    0.42
  -6   2 -20    0.22    0.35
   4  -6 -20    0.24    0.38
  -6   2 -20    0.61    0.92
  -4   6  20    0.66    0.99
   5   1 -20    0.39    0.46
   1  -6 -20    0.51    0.81
  -6   5 -20    1.06    0.55
   1  -6 -20    0.39    0.42
  -6   5 -20   -0.07    1.04
  -1   6  20    0.88    0.45
  -1   6  20    1.57    1.13
  -5  -1  20    2.74    1.52
  -2  -6 -20   -0.10    0.36
  -6   8 -20   -1.00    1.01
  -6   8 -20   -0.13    0.38
  -8   2  20    0.62    1.52
   2   6  20   -0.02    0.40
  -5  -6 -20    0.55    0.49
  -5  -6 -20    0.28    0.92
  -6  11 -20   -0.01    0.49
   5   6  20    0.70    0.53
  -7  -2 -20    0.00    0.94
  -2   9 -20   -0.12    0.45
  -7  -2 -20    0.95    0.51
   7   2  20    0.68    0.43
   1   6 -20    0.49    0.49
  -7   1 -20    0.79    0.95
  -7   1 -20   -0.22    0.36
  -6   7  20   -0.50    1.12
  -7   4 -20    5.11    0.90
   4   3 -20    3.40    0.77
   3  -7 -20    3.13    0.65
  -7   4 -20    1.38    1.25
  -3   7  20    3.28    1.41
  -4  -3  20    3.13    1.53
  -3   7  20    4.10    0.74
  -7   7 -20    1.39    1.37
   0  -7 -20    0.54    0.99
   0  -7 -20    1.72    0.59
  -7   7 -20    0.47    0.50
   7   0 -20    1.40    0.56
  -7   0  20    4.55    1.86
   0   7  20    1.04    1.55
   0   7  20    1.07    0.50
  -7  10 -20   -0.56    1.43
  -3  -7 -20    0.41    0.46
  -3  -7 -20    0.96    0.76
  -7  10 -20    0.31    0.48
   3   7  20    0.61    0.44
  -8  -3 -20   -0.32    0.44
  -8  -3 -20    0.29    1.00
  -3  11 -20   -0.44    0.46
   8   3  20   -0.56    0.30
  -8   0 -20    0.18    0.98
  -8   0 -20   -0.04    0.40
   0   8 -20    0.33    0.48
   8   0  20    0.16    0.44
   3   5 -20    1.39    0.58
  -8   3 -20    0.08    1.01
  -8   3 -20    0.17    0.45
   5  -8 -20   -0.32    0.42
  -5   8  20    0.69    1.32
   6   2 -20   -0.36    0.39
   2  -8 -20    0.46    0.43
   2  -8 -20    0.78    1.11
  -8   6 -20   -0.49    1.05
  -8   6 -20    0.16    0.43
  -2   8  20    0.33    1.02
  -6  -2  20    1.11    1.30
  -2   8  20    0.19    0.42
  -1  -8 -20    0.30    0.44
  -8   9 -20   -0.25    0.42
  -8   9 -20   -0.55    1.41
   1   8  20   -0.29    0.40
  -9  -1 -20   -0.58    0.42
  -1  10 -20    0.07    0.50
  -9  -1 -20   -0.65    0.89
   9   1  20   -0.33    0.35
   2   7 -20   -0.18    0.44
  -9   2 -20    0.75    0.56
  -9   2 -20   -0.42    0.98
  -9   5 -20    0.48    0.50
   5   4 -20    0.19    0.51
   4  -9 -20    0.17    0.47
  -9   5 -20    1.43    1.34
   4  -9 -20   -0.03    0.97
  -5  -4  20    1.16    1.77
  -4   9  20    1.27    1.46
  -4   9  20   -0.46    0.38
   1  -9 -20   -1.04    1.00
   8   1 -20   -0.10    0.43
  -9   8 -20   -1.01    1.02
   1  -9 -20    0.13    0.42
  -9   8 -20    0.24    0.47
  -1   9  20   -0.31    1.33
  -1   9  20   -0.15    0.39
 -10   1 -20    0.85    0.53
 -10   1 -20    1.42    1.42
   1   9 -20   -0.55    0.51
  10  -1  20    0.79    0.46
   4   6 -20    0.01    0.51
 -10   4 -20    0.51    1.39
 -10   4 -20    0.52    0.56
 -10   7 -20   -0.19    0.41
   3 -10 -20   -0.28    0.41
 -10   7 -20    1.03    1.69
   7   3 -20    0.14    0.49
  -3  10  20    0.24    0.47
   3   8 -20   -0.08    0.50
 -11   3 -20   -0.61    1.16
 -11   3 -20   -0.34    0.46
  11  -3  20   -0.47    0.36
 -11   6 -20   -0.40    0.43
   6   5 -20   -0.33    0.49
 -11   6 -20    0.64    1.58
   0   0 -21   59.09    3.68
   0   0 -21   48.27    4.33
  -1  -1 -21    7.54    1.04
  -1   2 -21    7.70    1.07
  -1   2 -21    6.19    1.66
  -1  -1 -21    7.58    1.43
   2  -1 -21    7.50    0.98
   1   1 -21    6.14    0.90
   1  -2 -21    6.43    1.13
  -2   1 -21    6.33    1.60
   1  -2 -21    9.25    1.09
  -2   1 -21    5.83    0.91
   1  -2 -21    5.98    1.09
  -2   4 -21   12.27    2.43
   4  -2 -21   13.42    1.23
  -2  -2 -21   10.95    1.34
  -2   4 -21   11.25    1.38
  -2  -2 -21   11.63    1.79
  -4   2  21   12.54    2.32
  -3   0 -21    7.59    1.03
  -3   0 -21    4.58    1.41
   0   3 -21    6.19    0.98
   3  -3 -21    5.85    0.88
  -3   3  21    6.51    1.75
   0  -3 -21    0.92    0.45
  -3   3 -21    1.05    0.93
   3   0 -21    0.16    0.35
  -3   3 -21    0.37    0.31
  -3  -3 -21   17.18    2.34
  -3  -3 -21   21.61    1.84
  -3   6 -21   15.91    3.21
  -3   6 -21   17.33    1.94
   6  -3 -21   24.63    1.73
  -6   3  21   23.62    3.50
   5  -4 -21   10.08    1.12
  -4  -1 -21    6.51    1.64
  -1   5 -21    9.79    1.27
  -4  -1 -21    9.13    1.21
  -5   4  21   10.26    2.37
  -4   2 -21   10.44    1.31
   2   2 -21   11.35    1.34
  -4   2 -21    8.88    2.06
   2  -4 -21   12.66    1.31
  -2   4  21   11.81    2.23
  -4   5 -21   10.00    1.32
  -1  -4 -21   15.25    1.53
   5  -1 -21   12.39    1.29
  -4   5 -21   12.33    2.68
  -5   1  21   10.19    2.26
  -4   8 -21   32.88    4.76
  -4  -4 -21   35.04    2.58
  -4   8 -21   33.83    2.65
  -4  -4 -21   29.73    3.10
   4   4  21   29.31    2.46
  -8   4  21   35.59    4.71
  -2   7 -21    3.86    0.89
  -5  -2 -21    5.19    0.92
  -5  -2 -21    3.09    1.30
  -7   5  21    8.27    2.38
   1   4 -21   10.02    1.28
   4  -5 -21    8.38    1.02
  -5   1 -21    9.93    2.08
  -5   1 -21    8.42    1.18
  -4   5  21    4.01    1.59
  -5   4 -21   11.68    1.39
   4   1 -21   11.09    1.29
  -5   4 -21   10.02    2.30
   1  -5 -21   12.35    1.34
  -4  -1  21   10.53    2.58
   7  -2 -21   14.01    1.36
  -2  -5 -21   12.45    1.43
  -5   7 -21   10.20    1.41
  -5   7 -21   11.58    2.76
  -7   2  21    9.11    2.44
   2   5  21   12.78    1.43
  -5  -5 -21    0.68    1.05
  -5  -5 -21   -0.02    0.43
  -5  10 -21   -0.89    1.38
  -5  10 -21    0.52    0.58
   5   5  21   -0.33    0.28
  -3   9 -21    1.17    1.64
  -6  -3 -21    0.53    0.51
  -6  -3 -21    1.60    1.13
  -3   9 -21    0.69    0.58
   6   3  21    1.20    0.51
  -6   0 -21    3.41    1.44
   0   6 -21    5.39    0.99
  -6   0 -21    5.62    0.95
  -6   6  21    7.69    2.17
   3  -6 -21   22.10    1.75
  -6   3 -21   19.20    3.32
  -6   3 -21   18.58    1.84
   3   3 -21   24.76    1.97
  -3   6  21   22.87    3.29
   0  -6 -21    0.71    0.47
  -6   6 -21    1.61    0.61
   6   0 -21    0.83    0.48
  -6   6 -21    0.60    1.24
  -6   0  21    1.80    1.54
   0   6  21    1.59    0.55
  -3  -6 -21    1.10    0.75
  -6   9 -21    1.19    1.72
  -3  -6 -21    0.79    0.50
  -6   9 -21    1.37    0.64
   3   6  21    1.10    0.52
  -1   8 -21    0.14    0.47
  -7  -1 -21    0.74    1.11
  -7  -1 -21    0.42    0.48
   7   1  21    0.26    0.39
   2   5 -21    5.54    0.95
   5  -7 -21    3.04    0.64
  -7   2 -21    2.83    1.50
  -7   2 -21    4.68    0.87
  -5   7  21    2.40    1.47
  -5   7  21    4.48    0.75
  -7   5 -21   10.75    2.78
   5   2 -21   13.95    1.51
   2  -7 -21   12.85    1.39
   2  -7 -21   15.05    2.46
  -7   5 -21   11.36    1.43
  -2   7  21    9.95    2.21
  -2   7  21   13.30    1.38
  -5  -2  21   10.98    3.23
  -7   8 -21    0.44    1.43
  -1  -7 -21    0.89    0.50
  -7   8 -21    0.25    0.49
  -8   1  21    0.42    1.51
   1   7  21   -0.39    0.38
  -2  10 -21    3.51    0.93
  -8  -2 -21    3.02    1.46
  -8  -2 -21    6.43    1.13
   8   2  21    5.64    0.99
  -8   1 -21    1.20    0.63
   1   7 -21    1.87    0.73
  -8   1 -21    1.31    1.14
   4   4 -21   40.66    2.85
  -8   4 -21   33.86    2.69
   4  -8 -21   35.46    2.54
  -8   4 -21   35.74    4.88
  -4   8  21   28.52    4.32
  -4   8  21   34.07    2.51
   1  -8 -21    0.58    0.47
   7   1 -21    0.14    0.45
  -8   7 -21    0.68    0.52
  -8   7 -21    0.40    1.18
  -7  -1  21   -0.19    1.43
  -1   8  21   -0.16    0.40
  -8  10 -21    1.57    0.66
  -8  10 -21    0.90    1.94
  -2  -8 -21    2.47    0.69
   2   8  21    1.68    0.63
   0   9 -21   11.97    1.70
  -9   0 -21   20.28    1.80
  -9   0 -21   19.11    3.47
   9   0  21   15.52    1.75
  -9   3 -21    0.21    0.50
  -9   3 -21    0.60    1.34
   3   6 -21    1.34    0.63
  -9   6 -21    2.07    0.69
   3  -9 -21    1.83    1.35
  -9   6 -21   -0.19    1.48
   6   3 -21    1.81    0.66
   3  -9 -21    1.55    0.54
  -3   9  21    2.06    0.61
  -3   9  21    1.98    1.71
   0  -9 -21   16.27    1.70
  -9   9 -21   16.11    3.62
  -9   9 -21   15.85    1.77
   0   9  21   14.70    1.66
 -10   2 -21    5.94    2.28
   2   8 -21    4.80    1.11
 -10   2 -21    4.40    0.95
  10  -2  21    5.48    1.01
   5   5 -21   -0.33    0.46
 -10   5 -21   -0.13    0.45
 -10   5 -21   -0.40    1.21
 -10   8 -21    1.35    0.69
   2 -10 -21    2.47    0.71
   8   2 -21    1.25    0.66
 -10   8 -21    2.28    1.99
  -2  10  21    3.02    0.73
   0   1 -22    2.97    0.65
   0   1 -22    2.50    1.13
  -1   0 -22    1.21    0.48
  -1   0 -22    0.30    0.75
   1  -1 -22    2.68    0.65
   1  -1 -22    1.18    0.81
  -2  -1 -22    0.16    0.61
  -1   3 -22    0.68    1.07
   3  -2 -22    0.28    0.42
  -2  -1 -22   -0.04    0.36
  -1   3 -22   -0.33    0.33
   2   0 -22    0.59    0.44
   0  -2 -22    0.35    0.66
   0  -2 -22    3.19    0.69
   0  -2 -22    1.35    0.74
  -2   2 -22    1.88    0.62
  -2   2 -22    0.25    0.84
  -3  -2 -22    1.37    0.55
  -2   5 -22    0.99    1.20
  -2   5 -22    0.60    0.49
   5  -3 -22    0.70    0.46
  -3  -2 -22    1.98    1.01
  -5   3  22    0.24    1.15
  -3   1 -22    0.74    0.47
   2  -3 -22    0.45    0.45
  -3   1 -22   -0.17    0.74
   1   2 -22    0.01    0.38
  -3   4 -22    0.82    1.19
  -1  -3 -22    1.15    0.52
   4  -1 -22    0.78    0.46
  -3   4 -22    1.23    0.54
  -4  -3 -22    0.13    0.44
  -3   7 -22    0.21    0.53
  -4  -3 -22    0.21    0.82
  -3   7 -22    0.20    1.31
  -7   4  22   -0.25    1.38
   4   3  22   -0.03    0.37
   4  -4 -22    5.38    0.83
  -4   0 -22    4.83    0.90
  -4   0 -22    2.80    1.12
   0   4 -22    3.60    0.83
  -4   4  22    4.19    1.56
   3   1 -22    1.08    0.51
  -4   3 -22    0.92    0.49
  -4   3 -22    0.73    1.03
   1  -4 -22    0.89    0.50
  -4   6 -22    0.22    1.09
  -2  -4 -22   -0.07    0.41
   6  -2 -22    0.14    0.39
  -4   6 -22    0.08    0.44
  -6   2  22    0.85    1.34
  -4   9 -22    3.71    2.08
  -5  -4 -22    1.71    0.62
  -4   9 -22    1.23    0.67
  -5  -4 -22    2.67    1.27
   5   4  22    3.40    0.81
  -1   6 -22   -0.08    0.46
  -5  -1 -22    0.37    0.81
  -5  -1 -22    0.59    0.48
  -6   5  22    0.13    1.27
   3  -5 -22    2.21    0.59
   2   3 -22    1.04    0.59
  -5   2 -22    0.29    0.92
  -5   2 -22    0.76    0.49
  -3   5  22    0.51    1.64
   5   0 -22    4.36    0.80
  -5   5 -22    3.95    0.88
  -5   5 -22    2.32    1.54
   0  -5 -22    4.61    0.88
  -3  -5 -22    0.38    0.43
  -3  -5 -22   -0.27    0.66
  -5   8 -22   -0.12    1.26
  -5   8 -22    0.71    0.55
   3   5  22   -0.36    0.36
  -8   3  22    2.26    1.78
  -6  -2 -22   -0.40    0.36
  -6  -2 -22    0.05    1.00
  -2   8 -22    0.29    0.52
   6   2  22   -0.09    0.36
  -6   1 -22   -0.04    0.42
   1   5 -22    0.68    0.48
  -6   1 -22    0.60    0.98
   5  -6 -22    0.13    0.43
  -5   6  22    0.04    1.28
  -6   4 -22    0.28    0.45
  -6   4 -22    0.56    1.13
   4   2 -22   -0.16    0.41
   2  -6 -22    0.48    0.45
  -2   6  22    0.08    0.41
  -1  -6 -22    1.80    0.63
  -6   7 -22   -0.72    1.24
  -6   7 -22    1.05    0.61
   7  -1 -22    0.75    0.50
   1   6  22    2.17    0.65
  -7   1  22   -0.84    1.32
  -4  -6 -22   -0.41    0.41
  -6  10 -22   -0.46    0.41
  -6  10 -22   -0.52    1.59
  -4  -6 -22    0.12    0.85
   4   6  22    0.54    0.52
   0   7 -22    0.61    0.56
  -7   0 -22    0.82    1.03
  -7   0 -22   -0.48    0.43
  -7   7  22   -0.52    1.76
  -7   3 -22    2.10    1.39
   4  -7 -22   -0.08    0.42
   3   4 -22   -0.12    0.46
  -7   3 -22   -0.13    0.41
  -4   7  22   -0.09    1.12
  -4   7  22    0.21    0.45
   6   1 -22    0.97    0.52
   1  -7 -22    1.01    0.54
  -7   6 -22    1.23    1.45
  -7   6 -22    1.32    0.62
  -1   7  22    1.80    0.59
  -2  -7 -22   -0.03    0.43
  -7   9 -22    0.56    0.52
  -7   9 -22   -0.62    1.50
   2   7  22    0.80    0.52
  -8  -1 -22   -0.10    1.09
  -1   9 -22   -0.42    0.50
  -8  -1 -22    0.40    0.55
   8   1  22    1.07    0.55
  -8   2 -22    0.31    0.51
  -8   2 -22   -0.25    0.91
   2   6 -22    0.91    0.59
  -8   5 -22    0.84    1.50
  -8   5 -22    0.35    0.49
   3  -8 -22   -0.18    0.44
   5   3 -22    0.77    0.56
  -3   8  22    0.82    0.47
  -3   8  22    0.06    1.54
  -8   8 -22    0.22    0.53
   0  -8 -22    0.13    0.46
  -8   8 -22   -0.39    1.54
   0   8  22    0.35    0.50
  -9   1 -22    1.42    0.67
   1   8 -22    0.60    0.60
  -9   1 -22    0.91    1.31
   9  -1  22    1.30    0.65
  -9   4 -22    2.94    0.81
  -9   4 -22    1.17    1.41
   4   5 -22    3.09    0.85
   2  -9 -22    0.67    0.48
  -9   7 -22   -0.19    1.50
   7   2 -22    0.20    0.48
  -9   7 -22    0.52    0.54
  -2   9  22    0.13    0.44
 -10   6 -22    0.08    1.38
 -10   6 -22    0.08    0.50
   6   4 -22    0.89    0.60
   1   0 -23    5.73    1.46
   1   0 -23    7.41    1.05
   0  -1 -23    3.94    1.15
   0  -1 -23    6.20    0.99
  -1   1 -23    7.38    1.74
  -1   1 -23    7.47    1.06
   0   2 -23    9.22    1.23
   2  -2 -23   10.31    1.22
   2  -2 -23    8.37    1.48
  -2   0 -23   10.83    1.92
  -2   0 -23   11.57    1.36
   0   2 -23    9.19    2.16
  -2   3 -23   10.05    1.33
  -1  -2 -23   10.36    1.58
   3  -1 -23   10.55    1.26
  -2   3 -23   10.49    2.29
  -1  -2 -23    8.74    1.16
  -3  -1 -23    2.32    1.13
  -1   4 -23    0.64    0.51
  -1   4 -23    1.14    1.26
  -3  -1 -23    2.67    0.69
   4  -3 -23    2.94    0.67
   1  -3 -23    9.43    1.20
   2   1 -23    9.93    1.25
  -3   2 -23    8.83    1.25
  -3   2 -23    9.14    2.02
  -2  -3 -23   11.53    1.65
  -3   5 -23    9.47    2.37
   5  -2 -23   13.46    1.39
  -2  -3 -23   11.44    1.37
  -3   5 -23    8.21    1.28
  -2   6 -23    5.86    2.10
  -4  -2 -23    6.25    1.07
  -2   6 -23    6.98    1.16
  -4  -2 -23    6.49    1.55
  -6   4  23    9.09    2.51
  -4   1 -23    2.50    0.71
   1   3 -23    1.81    0.64
  -4   1 -23    0.08    0.86
   3  -4 -23    2.01    0.57
  -4   4 -23   47.94    3.40
  -4   4 -23   35.64    4.86
   4   0 -23   47.86    3.24
   0  -4 -23   48.77    3.29
  -4   7 -23    0.14    0.46
  -3  -4 -23    0.61    0.74
  -3  -4 -23    0.10    0.47
  -4   7 -23    2.18    1.61
   3   4  23    0.31    0.44
  -7   3  23    0.29    1.50
  -5  -3 -23    2.16    1.22
  -5  -3 -23    2.82    0.79
  -3   8 -23    1.55    1.54
  -3   8 -23    1.87    0.72
   5   3  23    2.24    0.73
   5  -5 -23   24.10    1.86
  -5   0 -23   19.11    3.07
   0   5 -23   22.00    2.03
  -5   0 -23   21.69    2.24
  -5   5  23   26.35    4.46
   2  -5 -23    9.82    1.21
   3   2 -23    9.07    1.25
  -5   3 -23    9.29    1.28
  -5   3 -23    8.18    2.17
   6  -1 -23    0.65    0.49
  -5   6 -23    1.65    1.49
  -5   6 -23    1.63    0.62
  -1  -5 -23    1.27    0.59
   1   5  23    1.64    0.60
  -4  -5 -23   13.28    1.70
  -5   9 -23   14.12    3.59
  -5   9 -23   14.33    1.74
  -4  -5 -23   12.95    2.06
   4   5  23   14.13    1.63
  -6  -1 -23   12.85    1.59
  -1   7 -23   12.82    1.68
  -6  -1 -23   16.80    2.79
  -7   6  23   15.31    3.37
   2   4 -23    6.48    1.13
  -6   2 -23    7.01    1.13
  -6   2 -23    5.09    1.71
   4  -6 -23    6.70    0.99
   1  -6 -23    1.05    0.59
   5   1 -23    0.53    0.50
  -6   5 -23    0.56    1.17
  -6   5 -23    1.45    0.61
  -1   6  23    2.02    0.63
  -6   8 -23    2.45    0.78
  -2  -6 -23    5.37    0.99
  -6   8 -23    5.40    2.13
   2   6  23    2.70    0.76
  -7   1 -23   13.49    2.78
   1   6 -23   12.44    1.66
  -7   1 -23   12.72    1.59
  -6   7  23   14.05    3.09
   4   3 -23    0.11    0.52
  -7   4 -23    0.19    1.21
   3  -7 -23   -0.03    0.42
  -7   4 -23    1.06    0.60
  -3   7  23    0.61    0.47
   0  -7 -23    2.21    0.71
  -7   7 -23    2.88    1.70
  -7   7 -23    3.15    0.82
   7   0 -23    2.90    0.74
   0   7  23    1.58    0.62
  -8   0 -23   10.38    2.59
   0   8 -23   14.11    1.85
  -8   0 -23   18.71    1.92
   8   0  23   16.56    1.86
  -8   3 -23    1.25    1.47
  -8   3 -23    1.88    0.67
   3   5 -23    1.28    0.65
  -5   8  23    2.79    2.55
   2  -8 -23    5.07    0.94
   6   2 -23    3.53    0.82
  -8   6 -23    3.01    0.82
  -8   6 -23    4.71    2.07
  -2   8  23    4.60    0.89
   5   4 -23   15.67    1.78
  -9   5 -23   13.55    1.65
  -9   5 -23   13.15    3.22
   0   0 -24    0.96    0.53
   0   0 -24    0.29    0.77
   2  -1 -24    1.46    0.96
  -1  -1 -24    1.23    0.52
   2  -1 -24    0.96    0.49
  -1   2 -24    0.58    0.47
  -1   2 -24    0.28    0.93
  -1  -1 -24    0.35    0.71
   1  -2 -24    0.88    0.71
   1   1 -24    0.90    0.96
  -2   1 -24    0.55    0.88
  -2   1 -24    1.10    0.52
   1  -2 -24    1.24    0.55
   1   1 -24    1.36    0.56
  -2  -2 -24    1.37    0.57
  -2   4 -24    0.94    0.50
  -2  -2 -24    0.59    0.77
   4  -2 -24    0.45    0.47
  -2   4 -24    0.26    1.17
   3  -3 -24   -0.26    0.36
   0   3 -24   -0.52    0.31
  -3   0 -24    0.11    0.42
   0   3 -24   -0.11    0.83
  -3   0 -24    0.29    0.82
  -3   3 -24    1.02    0.52
   3   0 -24    0.39    0.44
   0  -3 -24    0.03    0.40
  -3   3 -24   -0.11    0.79
   6  -3 -24    1.32    0.74
  -3   6 -24    0.96    0.56
  -3  -3 -24    1.39    0.95
  -3  -3 -24    1.89    0.68
  -3   6 -24   -0.24    1.19
  -1   5 -24   -0.12    0.44
  -4  -1 -24   -0.47    0.39
  -1   5 -24    0.07    1.07
  -4  -1 -24    0.04    0.78
   5  -4 -24   -0.84    0.36
   2  -4 -24    0.18    0.43
  -4   2 -24    1.07    0.56
   2   2 -24    1.92    0.66
  -4   2 -24    0.23    1.01
  -4   5 -24    0.64    1.22
  -1  -4 -24    0.20    0.44
  -4   5 -24   -0.15    0.39
   5  -1 -24    0.59    0.48
  -4  -4 -24    0.13    0.46
  -4   8 -24    0.61    0.54
  -4  -4 -24    0.39    0.87
  -4   8 -24    0.48    1.58
   4   4  24    1.30    0.60
  -5  -2 -24    1.41    0.68
  -5  -2 -24   -0.53    0.87
  -2   7 -24   -0.23    1.25
  -2   7 -24    0.60    0.57
   4  -5 -24   -0.39    0.43
  -5   1 -24    0.86    0.99
   1   4 -24    0.08    0.51
  -5   1 -24    0.11    0.44
   4   1 -24    0.42    0.45
  -5   4 -24    0.67    1.11
  -5   4 -24    0.55    0.44
   1  -5 -24   -0.35    0.38
  -5   7 -24    0.77    0.59
  -5   7 -24    0.20    1.33
  -2  -5 -24    0.90    0.59
   2   5  24    1.68    0.62
  -6   0 -24    0.08    0.94
   0   6 -24    0.24    0.56
  -6   0 -24    0.06    0.43
   3   3 -24    1.90    0.69
  -6   3 -24    0.51    0.50
  -6   3 -24    1.09    1.33
   3  -6 -24    1.29    0.59
  -6   6 -24    0.67    1.28
   0  -6 -24    0.72    0.55
   6   0 -24    0.07    0.45
  -6   6 -24    0.33    0.53
   0   6  24    0.91    0.55
  -7   2 -24   -0.02    0.53
   2   5 -24   -0.22    0.51
  -7   2 -24   -0.28    0.97
  -7   5 -24    1.46    1.46
   2  -7 -24    0.50    0.50
   5   2 -24    0.88    0.60
  -7   5 -24    1.05    0.55
  -2   7  24    1.06    0.57
  -8   4 -24    0.58    0.56
   4   4 -24    1.08    0.69
   4  -8 -24    1.53    0.76
  -8   4 -24   -0.27    1.07
   1  -1 -25    1.49    0.54
   0   1 -25    0.26    0.40
  -1   0 -25    0.19    0.84
   1  -1 -25    0.07    0.63
  -1   0 -25    0.12    0.43
   0   1 -25   -1.18    0.65
  -2  -1 -25    5.71    1.35
   3  -2 -25    3.19    1.11
  -1   3 -25    4.12    1.62
   3  -2 -25    6.70    1.01
  -2  -1 -25    5.65    0.98
  -1   3 -25    5.38    0.99
   0  -2 -25    3.16    0.91
   2   0 -25    2.71    1.22
   0  -2 -25    5.29    0.94
  -2   2 -25    4.89    0.91
   2   0 -25    4.10    0.85
  -2   2 -25    1.74    1.18
  -3  -2 -25    2.01    1.03
  -3  -2 -25    3.00    0.73
  -2   5 -25    2.88    0.83
   5  -3 -25    2.49    0.71
  -2   5 -25    2.37    1.54
   1   2 -25    6.20    1.07
  -3   1 -25    5.65    1.71
   2  -3 -25    6.75    1.00
  -3   1 -25    4.78    0.98
   4  -1 -25    0.30    0.48
  -3   4 -25   -0.34    0.98
  -3   4 -25   -0.35    0.39
  -1  -3 -25    0.37    0.46
  -3   7 -25    1.36    0.71
  -4  -3 -25    1.49    0.67
  -3   7 -25    3.70    1.83
  -4  -3 -25    2.65    1.23
   4   3  25    0.51    0.49
  -4   0 -25   11.01    1.42
   0   4 -25   10.82    1.46
   4  -4 -25   13.33    1.44
  -4   0 -25    8.83    2.00
   3   1 -25    0.45    0.51
  -4   3 -25   -0.01    0.42
  -4   3 -25   -0.04    1.07
   1  -4 -25    0.13    0.45
  -4   6 -25    3.41    1.82
  -4   6 -25    3.28    0.92
   6  -2 -25    4.68    0.88
  -2  -4 -25    4.28    0.91
  -1   6 -25   -0.55    1.16
  -5  -1 -25    1.89    0.66
  -5  -1 -25    0.22    0.96
  -1   6 -25    0.67    0.62
   3  -5 -25    2.68    0.70
   2   3 -25    1.73    0.69
  -5   2 -25    1.69    1.38
  -5   2 -25    2.67    0.73
  -5   5 -25    2.69    0.79
   5   0 -25    4.14    0.84
   0  -5 -25    5.86    1.00
  -5   5 -25    2.14    1.40
  -6   1 -25    0.50    1.01
   1   5 -25    1.23    0.63
  -6   1 -25    0.47    0.49
  -6   4 -25    5.20    1.02
  -6   4 -25    4.60    1.85
   4   2 -25    4.45    0.96
   2  -6 -25    4.79    0.95
  -2   6  25    5.81    0.99
  -6   7 -25    7.44    1.26
  -6   7 -25    3.16    2.02
  -1  -6 -25    8.43    1.25
   1   6  25    7.90    1.20
   4  -7 -25    1.34    0.62
  -7   3 -25    1.77    1.45
  -7   3 -25    2.06    0.77
   3   4 -25    1.28    0.66
  -4   7  25    1.77    0.67
   1  -7 -25    7.61    1.18
  -7   6 -25    8.18    2.51
   6   1 -25    8.76    1.27
  -7   6 -25    6.44    1.17
  -1   7  25    8.41    1.18
   0  -1 -26    1.20    0.96
   0  -1 -26    1.59    0.61
   1   0 -26    1.35    0.98
  -1   1 -26    2.08    1.20
   1   0 -26    0.85    0.56
  -1   1 -26    1.99    0.70
   2  -2 -26    0.03    0.67
  -2   0 -26   -0.45    0.80
  -2   0 -26    0.44    0.42
   2  -2 -26    0.35    0.47
   0   2 -26   -0.26    0.90
   0   2 -26    0.41    0.49
  -2   3 -26    0.50    1.00
  -2   3 -26    0.20    0.48
   3  -1 -26    0.17    0.92
   3  -1 -26    0.94    0.53
  -1  -2 -26    0.40    0.76
  -1  -2 -26    1.02    0.56
  -1   4 -26   -0.50    0.97
  -3  -1 -26    1.68    0.65
  -3  -1 -26    1.35    1.00
  -1   4 -26    1.41    0.67
   4  -3 -26    1.84    0.64
   1  -3 -26    0.60    0.49
  -3   2 -26   -0.48    0.85
  -3   2 -26    0.61    0.54
   2   1 -26    0.20    0.48
  -3   5 -26   -0.70    1.16
  -2  -3 -26    0.99    0.58
   5  -2 -26    0.48    0.54
  -3   5 -26    0.34    0.51
  -4  -2 -26    0.55    0.55
  -2   6 -26   -0.18    1.18
  -4  -2 -26    0.18    0.99
  -2   6 -26   -0.08    0.52
  -4   1 -26    0.69    1.09
  -4   1 -26    1.41    0.61
   1   3 -26   -0.25    0.49
   3  -4 -26    0.67    0.55
   0  -4 -26    3.36    0.83
  -4   4 -26    4.42    1.80
   4   0 -26    3.38    0.81
  -4   4 -26    3.44    0.86
  -5   0 -26    0.74    1.21
   0   5 -26    2.41    0.85
  -5   0 -26    2.54    0.79
   2  -5 -26    0.89    0.57
   3   2 -26    0.33    0.48
  -5   3 -26    0.25    1.17
  -5   3 -26    0.42    0.50
   1   5  26    0.43    0.49
  -6   2 -26    1.07    0.60
   2   4 -26   -0.90    0.41
   4  -6 -26    0.37    0.57
  -6   2 -26   -0.43    0.92
  -1   6  26   -0.22    0.47
   0   0 -27    0.34    0.98
   0   0 -27    1.64    0.68
   2  -1 -27   -0.01    0.88
  -1  -1 -27    0.00    0.48
  -1  -1 -27    0.11    0.78
   2  -1 -27    0.20    0.47
  -1   2 -27    0.07    0.86
  -1   2 -27   -0.63    0.37
  -2   1 -27    1.01    1.06
   1   1 -27   -0.75    0.90
  -2   1 -27    0.91    0.64
   1  -2 -27   -0.12    0.41
   1   1 -27    0.63    0.48
   4  -2 -27    0.78    0.54
  -2   4 -27    1.40    0.67
   4  -2 -27    0.36    0.94
  -2  -2 -27   -0.11    0.39
  -2   4 -27   -0.25    1.16
  -2  -2 -27    0.90    0.87
   0   3 -27   -0.02    0.50
   0   3 -27    0.76    1.08
  -3   0 -27    1.04    1.07
  -3   0 -27    2.42    0.74
   3  -3 -27    1.22    0.57
  -3   3 -27    0.73    1.13
  -3   3 -27    0.38    0.53
   3   0 -27    1.72    0.68
   0  -3 -27    3.06    0.78
  -4   2 -27   -0.14    1.03
   2   2 -27    0.64    0.59
  -4   2 -27    0.59    0.53
   2  -4 -27   -0.28    0.46
   1  -1 -28    2.63    0.81
   0   1 -28    3.82    0.90
   0   1 -28    1.92    1.28
  -1   0 -28    3.49    1.35
  -1   0 -28    2.23    0.74
   1  -1 -28    2.13    1.17
   2   0 -28    2.07    0.68
   0  -2 -28    3.61    0.86
   2   0 -28    1.94    1.28
  -2   2 -28    2.45    1.39
  -2   2 -28    2.06    0.74
   0   0   0    0.00    0.00
;
_shelx_hkl_checksum    2561
