# Supplementary material for: Stepwise dehydration of Cd-exchanged levyne: thermal stability and structural modifications
Source: Phys Chem Miner. 2021 May 12;48(6):23. doi: 10.1007/s00269-021-01146-6 (PMC8550444; doi:10.1007/s00269-021-01146-6)
Supplement: Supplementary file 6 — Supplementary file6 (CIF 299 KB) [file 269_2021_1146_MOESM6_ESM.cif]

 
data_shelx
 
_audit_creation_method            SHELXL-2014
_chemical_name_systematic
;
 ?
;
_chemical_name_common             'Cd-exchanged levyne'
_chemical_melting_point           ?
_chemical_formula_moiety          ?
_chemical_formula_sum
 'Ca0.88 Cd2.17 O36.31 Si18' 
_chemical_formula_weight          1366.00

loop_
 _atom_type_symbol
 _atom_type_description
 _atom_type_scat_dispersion_real
 _atom_type_scat_dispersion_imag
 _atom_type_scat_source
 'Ca'  'Ca'   0.2262   0.3064
 'International Tables Vol C Tables 4.2.6.8 and 6.1.1.4'
 'Cd'  'Cd'  -0.8075   1.2024
 'International Tables Vol C Tables 4.2.6.8 and 6.1.1.4'
 'O'  'O'   0.0106   0.0060
 'International Tables Vol C Tables 4.2.6.8 and 6.1.1.4'
 'Si'  'Si'   0.0817   0.0704
 'International Tables Vol C Tables 4.2.6.8 and 6.1.1.4'
 
_space_group_crystal_system       trigonal
_space_group_IT_number            148
_space_group_name_H-M_alt         'R -3 :H'
_space_group_name_Hall            '-R 3'
 
_shelx_space_group_comment
;
The symmetry employed for this shelxl refinement is uniquely defined
by the following loop, which should always be used as a source of
symmetry information in preference to the above space-group names.
They are only intended as comments.
;
 
loop_
 _space_group_symop_operation_xyz
 'x, y, z'
 '-y, x-y, z'
 '-x+y, -x, z'
 'x+2/3, y+1/3, z+1/3'
 '-y+2/3, x-y+1/3, z+1/3'
 '-x+y+2/3, -x+1/3, z+1/3'
 'x+1/3, y+2/3, z+2/3'
 '-y+1/3, x-y+2/3, z+2/3'
 '-x+y+1/3, -x+2/3, z+2/3'
 '-x, -y, -z'
 'y, -x+y, -z'
 'x-y, x, -z'
 '-x+2/3, -y+1/3, -z+1/3'
 'y+2/3, -x+y+1/3, -z+1/3'
 'x-y+2/3, x+1/3, -z+1/3'
 '-x+1/3, -y+2/3, -z+2/3'
 'y+1/3, -x+y+2/3, -z+2/3'
 'x-y+1/3, x+2/3, -z+2/3'
 
_cell_length_a                    13.1177(9)
_cell_length_b                    13.1177(9)
_cell_length_c                    23.271(2)
_cell_angle_alpha                 90
_cell_angle_beta                  90
_cell_angle_gamma                 120
_cell_volume                      3467.8(6)
_cell_formula_units_Z             3
_cell_measurement_temperature     448(2)
_cell_measurement_reflns_used     ? 
_cell_measurement_theta_min       2.5 
_cell_measurement_theta_max       24.3 
 
_exptl_crystal_description        'fragment' 
_exptl_crystal_colour             'white' 
_exptl_crystal_density_meas       ? 
_exptl_crystal_density_method     ?              
_exptl_crystal_density_diffrn     1.962          
_exptl_crystal_F_000              1993
_exptl_transmission_factor_min    ?                                             
_exptl_transmission_factor_max    ?                                             
_exptl_crystal_size_max           0.13 
_exptl_crystal_size_mid           0.12 
_exptl_crystal_size_min           0.10 
_exptl_absorpt_coefficient_mu     1.657
_shelx_estimated_absorpt_T_min    ? 
_shelx_estimated_absorpt_T_max    ? 
_exptl_absorpt_correction_type    'multi-scan' 
_exptl_absorpt_correction_T_min   0.6441 
_exptl_absorpt_correction_T_max   0.7451 
_exptl_absorpt_process_details    ? 
 
_exptl_special_details
;
 ?
;
 
_diffrn_ambient_temperature       448(2)
_diffrn_radiation_wavelength      0.71073
_diffrn_radiation_type            MoK\a
_diffrn_source                    'fine-focus sealed tube'                       
_diffrn_measurement_device_type   'Bruker ApexII' 
_diffrn_measurement_method        ? 
_diffrn_detector_area_resol_mean  ? 
_diffrn_reflns_number             9259
_diffrn_reflns_av_unetI/netI      0.0431
_diffrn_reflns_av_R_equivalents   0.0614
_diffrn_reflns_limit_h_min        -15
_diffrn_reflns_limit_h_max        13
_diffrn_reflns_limit_k_min        -15
_diffrn_reflns_limit_k_max        15
_diffrn_reflns_limit_l_min        -27
_diffrn_reflns_limit_l_max        25
_diffrn_reflns_theta_min          2.506
_diffrn_reflns_theta_max          24.803
_diffrn_reflns_theta_full         25.242
_diffrn_measured_fraction_theta_max   0.999
_diffrn_measured_fraction_theta_full  0.955
_diffrn_reflns_Laue_measured_fraction_max    0.999
_diffrn_reflns_Laue_measured_fraction_full   0.955
_diffrn_reflns_point_group_measured_fraction_max   0.999
_diffrn_reflns_point_group_measured_fraction_full  0.955
_reflns_number_total              1332
_reflns_number_gt                 1042
_reflns_threshold_expression      'I > 2\s(I)'
_reflns_Friedel_coverage          0.000
_reflns_Friedel_fraction_max      .
_reflns_Friedel_fraction_full     .
 
_reflns_special_details
;
 Reflections were merged by SHELXL according to the crystal
 class for the calculation of statistics and refinement.
 
 _reflns_Friedel_fraction is defined as the number of unique
 Friedel pairs measured divided by the number that would be
 possible theoretically, ignoring centric projections and
 systematic absences.
;
 
_computing_data_collection        ?
_computing_cell_refinement        ?
_computing_data_reduction         Apex3
_computing_structure_solution     ?
_computing_structure_refinement   'SHELXL-2014 (Sheldrick, 2014)'
_computing_molecular_graphics     ?
_computing_publication_material   ?
 
_refine_special_details
;
 Refined as a 2-component twin.
;
_refine_ls_structure_factor_coef  Fsqd
_refine_ls_matrix_type            full
_refine_ls_weighting_scheme       calc
_refine_ls_weighting_details
'w=1/[\s^2^(Fo^2^)+(0.1096P)^2^+87.2281P] where P=(Fo^2^+2Fc^2^)/3'
_atom_sites_solution_primary      ?
_atom_sites_solution_secondary    ?
_atom_sites_solution_hydrogens    .
_refine_ls_hydrogen_treatment     undef
_refine_ls_extinction_method      none
_refine_ls_extinction_coef        .
_refine_ls_number_reflns          1332
_refine_ls_number_parameters      114
_refine_ls_number_restraints      0
_refine_ls_R_factor_all           0.1040
_refine_ls_R_factor_gt            0.0861
_refine_ls_wR_factor_ref          0.2444
_refine_ls_wR_factor_gt           0.2330
_refine_ls_goodness_of_fit_ref    1.124
_refine_ls_restrained_S_all       1.124
_refine_ls_shift/su_max           0.000
_refine_ls_shift/su_mean          0.000
 
loop_
 _atom_site_label
 _atom_site_type_symbol
 _atom_site_fract_x
 _atom_site_fract_y
 _atom_site_fract_z
 _atom_site_U_iso_or_equiv
 _atom_site_adp_type
 _atom_site_occupancy
 _atom_site_site_symmetry_order  
 _atom_site_calc_flag
 _atom_site_refinement_flags_posn
 _atom_site_refinement_flags_adp
 _atom_site_refinement_flags_occupancy
 _atom_site_disorder_assembly
 _atom_site_disorder_group
T1 Si 0.6673(2) 0.0949(2) 0.89872(10) 0.0279(7) Uani 1 1 d . . . . .
T2 Si 0.75902(19) 0.00020(19) 0.00006(10) 0.0231(7) Uani 1 1 d . . . . .
T11 Si 0.5725(2) 0.9051(2) 0.10124(11) 0.0286(7) Uani 1 1 d . . . . .
O1 O 0.7025(8) 0.0232(8) 0.9438(3) 0.061(2) Uani 1 1 d . . . . .
O11 O 0.6788(7) 0.9764(8) 0.0560(3) 0.061(2) Uani 1 1 d . . . . .
O2 O 0.7600(7) 0.5203(8) 0.9004(5) 0.074(3) Uani 1 1 d . . . . .
O3 O 0.5375(6) 0.0755(7) 0.9166(3) 0.050(2) Uani 1 1 d . . . . .
O4 O 0.6671(6) 0.0484(7) 0.8330(3) 0.0468(18) Uani 1 1 d . . . . .
O5 O 0.5574(7) 0.1155(9) 0.3465(4) 0.074(3) Uani 1 1 d . . . . .
C1 Cd 0.6667 0.3333 0.94403(16) 0.0536(16) Uiso 0.387(7) 3 d S . . . .
C1A Cd 0.6667 0.3333 0.002(3) 0.180 Uiso 0.075(7) 3 d S U . . .
C5 Cd 1.0000 1.0000 0.991(3) 0.019(5) Uiso 0.08(2) 3 d S . . . .
C5A Cd 1.0000 1.0000 0.9713(14) 0.029(3) Uiso 0.17(2) 3 d S . . . .
C6 Cd 0.6667 0.3333 0.8333 0.0276(19) Uiso 0.306(7) 6 d S . . . .
C8 Cd 0.4715(9) 0.9428(9) 0.9848(4) 0.039(4) Uiso 0.075(3) 1 d . . . . .
CW2 Ca 0.716(5) 0.852(5) 0.870(2) 0.150 Uiso 0.118(10) 1 d . U . . .
CW2A Ca 0.765(4) 0.939(5) 0.874(2) 0.01(2) Uiso 0.028(8) 1 d . . . . .
W2 O 0.587(11) 0.792(11) 0.928(5) 0.040 Uiso 0.053(15) 1 d . U . . .
 
loop_
 _atom_site_aniso_label
 _atom_site_aniso_U_11
 _atom_site_aniso_U_22
 _atom_site_aniso_U_33
 _atom_site_aniso_U_23
 _atom_site_aniso_U_13
 _atom_site_aniso_U_12
T1 0.0241(13) 0.0312(14) 0.0284(13) 0.0044(10) -0.0017(9) 0.0138(11)
T2 0.0203(12) 0.0225(12) 0.0272(12) 0.0038(9) 0.0024(9) 0.0114(10)
T11 0.0289(14) 0.0314(14) 0.0293(14) 0.0038(10) 0.0059(10) 0.0180(11)
O1 0.078(6) 0.075(6) 0.047(5) 0.011(4) -0.015(4) 0.051(5)
O11 0.044(5) 0.076(6) 0.047(5) 0.006(4) 0.022(4) 0.017(4)
O2 0.040(5) 0.080(6) 0.112(8) 0.025(6) 0.011(5) 0.039(5)
O3 0.036(4) 0.077(6) 0.047(4) 0.019(4) 0.010(3) 0.036(4)
O4 0.049(4) 0.056(5) 0.031(3) 0.001(3) 0.003(3) 0.023(4)
O5 0.042(5) 0.106(8) 0.095(7) -0.022(6) -0.011(4) 0.053(5)
 
_geom_special_details
;
 All esds (except the esd in the dihedral angle between two l.s. planes)
 are estimated using the full covariance matrix.  The cell esds are taken
 into account individually in the estimation of esds in distances, angles
 and torsion angles; correlations between esds in cell parameters are only
 used when they are defined by crystal symmetry.  An approximate (isotropic)
 treatment of cell esds is used for estimating esds involving l.s. planes.
;
 
loop_
 _geom_bond_atom_site_label_1
 _geom_bond_atom_site_label_2
 _geom_bond_distance
 _geom_bond_site_symmetry_2
 _geom_bond_publ_flag
T1 O1 1.622(7) . ?
T1 O3 1.644(7) . ?
T1 O4 1.645(7) . ?
T1 O2 1.671(8) 3_665 ?
T1 CW2A 2.95(5) 1_545 ?
T1 C8 3.077(10) 1_545 ?
T1 CW2 3.61(6) 1_545 ?
T2 O11 1.603(7) 1_545 ?
T2 O1 1.607(7) 1_554 ?
T2 O5 1.630(8) 14 ?
T2 O5 1.634(8) 9_654 ?
T2 CW2A 3.04(5) 1_544 ?
T2 CW2 3.41(5) 11_556 ?
T2 CW2 3.48(5) 1_544 ?
T11 O11 1.620(7) . ?
T11 O4 1.633(7) 5_554 ?
T11 O3 1.639(7) 10_666 ?
T11 O2 1.666(8) 11_566 ?
T11 C8 3.079(10) 10_676 ?
T11 CW2 3.46(6) 11_566 ?
O1 T2 1.607(7) 1_556 ?
O1 CW2A 2.32(5) 1_545 ?
O1 CW2 2.90(6) 1_545 ?
O11 T2 1.603(7) 1_565 ?
O11 CW2 2.78(6) 11_566 ?
O2 T11 1.666(8) 12_656 ?
O2 T1 1.671(8) 2_655 ?
O2 C1 2.354(9) . ?
O2 C6 2.636(11) . ?
O3 T11 1.639(7) 10_666 ?
O3 C8 2.190(12) 1_545 ?
O3 C8 2.304(12) 10_667 ?
O4 T11 1.633(7) 9 ?
O4 CW2A 2.54(5) 1_545 ?
O4 CW2 2.93(6) 16_656 ?
O4 CW2 3.07(6) 1_545 ?
O5 T2 1.630(8) 15_445 ?
O5 T2 1.634(8) 5_545 ?
O5 C5 2.477(11) 13_666 ?
O5 C5A 2.501(11) 13_666 ?
O5 C5 2.53(2) 4_444 ?
O5 CW2A 2.73(5) 15_546 ?
O5 CW2 2.82(5) 15_546 ?
C1 C1A 1.35(7) 1_556 ?
C1 O2 2.354(9) 3_665 ?
C1 O2 2.354(10) 2_655 ?
C1 C6 2.576(4) . ?
C1A C1 1.35(7) 1_554 ?
C1A C8 3.151(12) 11_556 ?
C1A C8 3.151(12) 10_666 ?
C1A C8 3.151(12) 12_656 ?
C5 C5 0.42(16) 10_777 ?
C5 C5A 0.88(11) 10_777 ?
C5 O5 2.477(11) 15_556 ?
C5 O5 2.477(11) 14_566 ?
C5 O5 2.477(11) 13_666 ?
C5 O5 2.528(19) 9_665 ?
C5 O5 2.528(19) 8_655 ?
C5 O5 2.53(2) 7 ?
C5 CW2A 3.88(7) 2_765 ?
C5 CW2A 3.88(8) 3_675 ?
C5 CW2A 3.88(8) . ?
C5A C5 0.88(11) 10_777 ?
C5A C5A 1.34(7) 10_777 ?
C5A O5 2.501(11) 15_556 ?
C5A O5 2.501(11) 13_666 ?
C5A O5 2.501(11) 14_566 ?
C5A CW2A 3.58(5) 2_765 ?
C5A CW2A 3.58(5) 3_675 ?
C5A CW2A 3.58(5) . ?
C6 C1 2.576(4) 16_656 ?
C6 O2 2.636(11) 18_546 ?
C6 O2 2.636(11) 3_665 ?
C6 O2 2.636(11) 16_656 ?
C6 O2 2.636(11) 17_556 ?
C6 O2 2.636(11) 2_655 ?
C8 C8 1.48(2) 10_677 ?
C8 O3 2.190(12) 1_565 ?
C8 O3 2.304(12) 10_667 ?
C8 T1 3.077(10) 1_565 ?
C8 T11 3.079(10) 10_676 ?
C8 C1A 3.151(12) 10_666 ?
CW2 CW2A 1.00(7) . ?
CW2 W2 1.99(14) . ?
CW2 CW2 2.06(10) 16_666 ?
CW2 CW2A 2.56(8) 16_666 ?
CW2 O11 2.78(6) 12_656 ?
CW2 O5 2.82(5) 14_566 ?
CW2 O1 2.90(6) 1_565 ?
CW2 O4 2.93(6) 16_656 ?
CW2 O4 3.07(6) 1_565 ?
CW2 W2 3.09(14) 16_666 ?
CW2 T2 3.41(5) 12_556 ?
CW2 T11 3.46(6) 12_656 ?
CW2A O1 2.32(5) 1_565 ?
CW2A W2 2.49(14) . ?
CW2A O4 2.54(5) 1_565 ?
CW2A CW2 2.56(8) 16_666 ?
CW2A O5 2.73(5) 14_566 ?
CW2A T1 2.95(5) 1_565 ?
CW2A T2 3.04(5) 1_566 ?
CW2A CW2A 3.29(10) 16_666 ?
W2 CW2 3.09(14) 16_666 ?
 
loop_
 _geom_angle_atom_site_label_1
 _geom_angle_atom_site_label_2
 _geom_angle_atom_site_label_3
 _geom_angle
 _geom_angle_site_symmetry_1
 _geom_angle_site_symmetry_3
 _geom_angle_publ_flag
O1 T1 O3 108.7(4) . . ?
O1 T1 O4 109.5(4) . . ?
O3 T1 O4 111.6(4) . . ?
O1 T1 O2 112.8(5) . 3_665 ?
O3 T1 O2 106.3(4) . 3_665 ?
O4 T1 O2 108.0(5) . 3_665 ?
O1 T1 CW2A 51.4(10) . 1_545 ?
O3 T1 CW2A 135.5(11) . 1_545 ?
O4 T1 CW2A 59.1(9) . 1_545 ?
O2 T1 CW2A 118.0(11) 3_665 1_545 ?
O1 T1 C8 65.8(4) . 1_545 ?
O3 T1 C8 43.2(3) . 1_545 ?
O4 T1 C8 121.2(3) . 1_545 ?
O2 T1 C8 128.4(4) 3_665 1_545 ?
CW2A T1 C8 100.7(10) 1_545 1_545 ?
O1 T1 CW2 51.6(9) . 1_545 ?
O3 T1 CW2 122.4(10) . 1_545 ?
O4 T1 CW2 58.0(9) . 1_545 ?
O2 T1 CW2 131.2(10) 3_665 1_545 ?
CW2A T1 CW2 13.2(12) 1_545 1_545 ?
C8 T1 CW2 90.3(9) 1_545 1_545 ?
O11 T2 O1 112.2(5) 1_545 1_554 ?
O11 T2 O5 112.0(5) 1_545 14 ?
O1 T2 O5 108.4(5) 1_554 14 ?
O11 T2 O5 109.0(5) 1_545 9_654 ?
O1 T2 O5 112.1(5) 1_554 9_654 ?
O5 T2 O5 102.7(7) 14 9_654 ?
O11 T2 CW2A 146.0(10) 1_545 1_544 ?
O1 T2 CW2A 48.6(10) 1_554 1_544 ?
O5 T2 CW2A 63.2(10) 14 1_544 ?
O5 T2 CW2A 104.7(10) 9_654 1_544 ?
O11 T2 CW2 53.9(11) 1_545 11_556 ?
O1 T2 CW2 134.7(9) 1_554 11_556 ?
O5 T2 CW2 116.8(10) 14 11_556 ?
O5 T2 CW2 55.3(11) 9_654 11_556 ?
CW2A T2 CW2 160.0(15) 1_544 11_556 ?
O11 T2 CW2 133.5(10) 1_545 1_544 ?
O1 T2 CW2 55.7(9) 1_554 1_544 ?
O5 T2 CW2 52.9(10) 14 1_544 ?
O5 T2 CW2 117.0(10) 9_654 1_544 ?
CW2A T2 CW2 15.8(12) 1_544 1_544 ?
CW2 T2 CW2 167.6(16) 11_556 1_544 ?
O11 T11 O4 109.8(4) . 5_554 ?
O11 T11 O3 108.4(4) . 10_666 ?
O4 T11 O3 111.2(4) 5_554 10_666 ?
O11 T11 O2 112.8(5) . 11_566 ?
O4 T11 O2 108.3(5) 5_554 11_566 ?
O3 T11 O2 106.2(4) 10_666 11_566 ?
O11 T11 C8 65.7(4) . 10_676 ?
O4 T11 C8 120.8(3) 5_554 10_676 ?
O3 T11 C8 43.1(3) 10_666 10_676 ?
O2 T11 C8 128.3(4) 11_566 10_676 ?
O11 T11 CW2 52.4(9) . 11_566 ?
O4 T11 CW2 57.5(9) 5_554 11_566 ?
O3 T11 CW2 122.9(10) 10_666 11_566 ?
O2 T11 CW2 130.9(10) 11_566 11_566 ?
C8 T11 CW2 91.0(9) 10_676 11_566 ?
T2 O1 T1 158.1(6) 1_556 . ?
T2 O1 CW2A 100.0(12) 1_556 1_545 ?
T1 O1 CW2A 95.4(12) . 1_545 ?
T2 O1 CW2 97.1(11) 1_556 1_545 ?
T1 O1 CW2 102.3(11) . 1_545 ?
CW2A O1 CW2 18.1(15) 1_545 1_545 ?
T2 O11 T11 158.7(6) 1_565 . ?
T2 O11 CW2 98.3(12) 1_565 11_566 ?
T11 O11 CW2 100.2(12) . 11_566 ?
T11 O2 T1 138.3(6) 12_656 2_655 ?
T11 O2 C1 109.4(4) 12_656 . ?
T1 O2 C1 109.2(4) 2_655 . ?
T11 O2 C6 105.9(4) 12_656 . ?
T1 O2 C6 105.7(4) 2_655 . ?
C1 O2 C6 61.9(2) . . ?
T11 O3 T1 146.7(5) 10_666 . ?
T11 O3 C8 106.2(4) 10_666 1_545 ?
T1 O3 C8 105.9(4) . 1_545 ?
T11 O3 C8 105.4(4) 10_666 10_667 ?
T1 O3 C8 105.2(4) . 10_667 ?
C8 O3 C8 38.3(5) 1_545 10_667 ?
T11 O4 T1 136.4(5) 9 . ?
T11 O4 CW2A 131.1(11) 9 1_545 ?
T1 O4 CW2A 87.1(11) . 1_545 ?
T11 O4 CW2 94.4(11) 9 16_656 ?
T1 O4 CW2 128.2(11) . 16_656 ?
CW2A O4 CW2 55.2(15) 1_545 16_656 ?
T11 O4 CW2 127.8(10) 9 1_545 ?
T1 O4 CW2 95.0(10) . 1_545 ?
CW2A O4 CW2 17.3(14) 1_545 1_545 ?
CW2 O4 CW2 40.0(19) 16_656 1_545 ?
T2 O5 T2 151.4(6) 15_445 5_545 ?
T2 O5 C5 98.9(6) 15_445 13_666 ?
T2 O5 C5 98.8(6) 5_545 13_666 ?
T2 O5 C5A 100.9(4) 15_445 13_666 ?
T2 O5 C5A 100.7(4) 5_545 13_666 ?
C5 O5 C5A 10.6(12) 13_666 13_666 ?
T2 O5 C5 96.9(6) 15_445 4_444 ?
T2 O5 C5 96.9(6) 5_545 4_444 ?
C5 O5 C5 10(4) 13_666 4_444 ?
C5A O5 C5 20(3) 13_666 4_444 ?
T2 O5 CW2A 84.6(11) 15_445 15_546 ?
T2 O5 CW2A 115.5(12) 5_545 15_546 ?
C5 O5 CW2A 96(2) 13_666 15_546 ?
C5A O5 CW2A 86.2(13) 13_666 15_546 ?
C5 O5 CW2A 105(2) 4_444 15_546 ?
T2 O5 CW2 99.6(12) 15_445 15_546 ?
T2 O5 CW2 96.2(13) 5_545 15_546 ?
C5 O5 CW2 108(2) 13_666 15_546 ?
C5A O5 CW2 97.1(14) 13_666 15_546 ?
C5 O5 CW2 117(2) 4_444 15_546 ?
CW2A O5 CW2 20.6(14) 15_546 15_546 ?
C1A C1 O2 115.5(3) 1_556 3_665 ?
C1A C1 O2 115.5(3) 1_556 2_655 ?
O2 C1 O2 102.8(3) 3_665 2_655 ?
C1A C1 O2 115.5(3) 1_556 . ?
O2 C1 O2 102.8(3) 3_665 . ?
O2 C1 O2 102.8(3) 2_655 . ?
C1A C1 C6 180.0 1_556 . ?
O2 C1 C6 64.5(3) 3_665 . ?
O2 C1 C6 64.5(3) 2_655 . ?
O2 C1 C6 64.5(3) . . ?
C1 C1A C8 95.5(12) 1_554 11_556 ?
C1 C1A C8 95.5(12) 1_554 10_666 ?
C8 C1A C8 119.1(4) 11_556 10_666 ?
C1 C1A C8 95.5(12) 1_554 12_656 ?
C8 C1A C8 119.1(4) 11_556 12_656 ?
C8 C1A C8 119.1(4) 10_666 12_656 ?
C5 C5 C5A 0.00(8) 10_777 10_777 ?
C5 C5 O5 92.2(19) 10_777 15_556 ?
C5A C5 O5 92.2(19) 10_777 15_556 ?
C5 C5 O5 92(2) 10_777 14_566 ?
C5A C5 O5 92.2(19) 10_777 14_566 ?
O5 C5 O5 119.8(3) 15_556 14_566 ?
C5 C5 O5 92.2(18) 10_777 13_666 ?
C5A C5 O5 92.2(19) 10_777 13_666 ?
O5 C5 O5 119.8(3) 15_556 13_666 ?
O5 C5 O5 119.8(3) 14_566 13_666 ?
C5 C5 O5 78.3(18) 10_777 9_665 ?
C5A C5 O5 78.3(18) 10_777 9_665 ?
O5 C5 O5 171(4) 15_556 9_665 ?
O5 C5 O5 61.2(2) 14_566 9_665 ?
O5 C5 O5 61.2(2) 13_666 9_665 ?
C5 C5 O5 78.3(17) 10_777 8_655 ?
C5A C5 O5 78.3(18) 10_777 8_655 ?
O5 C5 O5 61.2(2) 15_556 8_655 ?
O5 C5 O5 171(4) 14_566 8_655 ?
O5 C5 O5 61.2(2) 13_666 8_655 ?
O5 C5 O5 116.0(12) 9_665 8_655 ?
C5 C5 O5 78.3(19) 10_777 7 ?
C5A C5 O5 78.3(18) 10_777 7 ?
O5 C5 O5 61.2(2) 15_556 7 ?
O5 C5 O5 61.2(2) 14_566 7 ?
O5 C5 O5 171(4) 13_666 7 ?
O5 C5 O5 116.0(12) 9_665 7 ?
O5 C5 O5 116.0(12) 8_655 7 ?
C5 C5 CW2A 134.4(11) 10_777 2_765 ?
C5A C5 CW2A 134.4(11) 10_777 2_765 ?
O5 C5 CW2A 44.3(12) 15_556 2_765 ?
O5 C5 CW2A 98.7(17) 14_566 2_765 ?
O5 C5 CW2A 119(2) 13_666 2_765 ?
O5 C5 CW2A 145(3) 9_665 2_765 ?
O5 C5 CW2A 88.1(13) 8_655 2_765 ?
O5 C5 CW2A 69.1(12) 7 2_765 ?
C5 C5 CW2A 134.4(12) 10_777 3_675 ?
C5A C5 CW2A 134.4(12) 10_777 3_675 ?
O5 C5 CW2A 98.7(17) 15_556 3_675 ?
O5 C5 CW2A 119(2) 14_566 3_675 ?
O5 C5 CW2A 44.3(12) 13_666 3_675 ?
O5 C5 CW2A 88.1(13) 9_665 3_675 ?
O5 C5 CW2A 69.1(12) 8_655 3_675 ?
O5 C5 CW2A 145(3) 7 3_675 ?
CW2A C5 CW2A 76.5(17) 2_765 3_675 ?
C5 C5 CW2A 134.4(12) 10_777 . ?
C5A C5 CW2A 134.4(12) 10_777 . ?
O5 C5 CW2A 119(2) 15_556 . ?
O5 C5 CW2A 44.3(12) 14_566 . ?
O5 C5 CW2A 98.7(17) 13_666 . ?
O5 C5 CW2A 69.1(12) 9_665 . ?
O5 C5 CW2A 145(3) 8_655 . ?
O5 C5 CW2A 88.1(13) 7 . ?
CW2A C5 CW2A 76.5(17) 2_765 . ?
CW2A C5 CW2A 76.5(17) 3_675 . ?
C5 C5A C5A 0.00(5) 10_777 10_777 ?
C5 C5A O5 81.7(8) 10_777 15_556 ?
C5A C5A O5 81.7(8) 10_777 15_556 ?
C5 C5A O5 81.7(8) 10_777 13_666 ?
C5A C5A O5 81.7(8) 10_777 13_666 ?
O5 C5A O5 117.9(4) 15_556 13_666 ?
C5 C5A O5 81.7(7) 10_777 14_566 ?
C5A C5A O5 81.7(8) 10_777 14_566 ?
O5 C5A O5 117.9(4) 15_556 14_566 ?
O5 C5A O5 117.9(4) 13_666 14_566 ?
C5 C5A CW2A 129.1(9) 10_777 2_765 ?
C5A C5A CW2A 129.1(9) 10_777 2_765 ?
O5 C5A CW2A 49.6(9) 15_556 2_765 ?
O5 C5A CW2A 129.7(11) 13_666 2_765 ?
O5 C5A CW2A 106.5(10) 14_566 2_765 ?
C5 C5A CW2A 129.1(9) 10_777 3_675 ?
C5A C5A CW2A 129.1(9) 10_777 3_675 ?
O5 C5A CW2A 106.5(10) 15_556 3_675 ?
O5 C5A CW2A 49.6(9) 13_666 3_675 ?
O5 C5A CW2A 129.7(11) 14_566 3_675 ?
CW2A C5A CW2A 84.4(13) 2_765 3_675 ?
C5 C5A CW2A 129.1(9) 10_777 . ?
C5A C5A CW2A 129.1(9) 10_777 . ?
O5 C5A CW2A 129.7(11) 15_556 . ?
O5 C5A CW2A 106.5(10) 13_666 . ?
O5 C5A CW2A 49.6(9) 14_566 . ?
CW2A C5A CW2A 84.4(13) 2_765 . ?
CW2A C5A CW2A 84.4(13) 3_675 . ?
C1 C6 C1 180.0 16_656 . ?
C1 C6 O2 53.7(2) 16_656 18_546 ?
C1 C6 O2 126.3(2) . 18_546 ?
C1 C6 O2 126.3(2) 16_656 3_665 ?
C1 C6 O2 53.7(2) . 3_665 ?
O2 C6 O2 180.0(3) 18_546 3_665 ?
C1 C6 O2 126.3(2) 16_656 . ?
C1 C6 O2 53.7(2) . . ?
O2 C6 O2 91.5(3) 18_546 . ?
O2 C6 O2 88.5(3) 3_665 . ?
C1 C6 O2 53.7(2) 16_656 16_656 ?
C1 C6 O2 126.3(2) . 16_656 ?
O2 C6 O2 88.5(3) 18_546 16_656 ?
O2 C6 O2 91.5(3) 3_665 16_656 ?
O2 C6 O2 180.0 . 16_656 ?
C1 C6 O2 53.7(2) 16_656 17_556 ?
C1 C6 O2 126.3(2) . 17_556 ?
O2 C6 O2 88.5(3) 18_546 17_556 ?
O2 C6 O2 91.5(3) 3_665 17_556 ?
O2 C6 O2 91.5(3) . 17_556 ?
O2 C6 O2 88.5(3) 16_656 17_556 ?
C1 C6 O2 126.3(2) 16_656 2_655 ?
C1 C6 O2 53.7(2) . 2_655 ?
O2 C6 O2 91.5(3) 18_546 2_655 ?
O2 C6 O2 88.5(3) 3_665 2_655 ?
O2 C6 O2 88.5(3) . 2_655 ?
O2 C6 O2 91.5(3) 16_656 2_655 ?
O2 C6 O2 180.0 17_556 2_655 ?
C8 C8 O3 75.0(8) 10_677 1_565 ?
C8 C8 O3 66.7(7) 10_677 10_667 ?
O3 C8 O3 141.7(5) 1_565 10_667 ?
C8 C8 T1 79.5(8) 10_677 1_565 ?
O3 C8 T1 30.9(2) 1_565 1_565 ?
O3 C8 T1 134.3(4) 10_667 1_565 ?
C8 C8 T11 79.4(7) 10_677 10_676 ?
O3 C8 T11 30.7(2) 1_565 10_676 ?
O3 C8 T11 134.3(4) 10_667 10_676 ?
T1 C8 T11 61.45(19) 1_565 10_676 ?
C8 C8 C1A 146.0(15) 10_677 10_666 ?
O3 C8 C1A 139.0(13) 1_565 10_666 ?
O3 C8 C1A 79.3(12) 10_667 10_666 ?
T1 C8 C1A 128.5(10) 1_565 10_666 ?
T11 C8 C1A 128.4(10) 10_676 10_666 ?
CW2A CW2 W2 109(6) . . ?
CW2A CW2 CW2 109(6) . 16_666 ?
W2 CW2 CW2 99(5) . 16_666 ?
CW2A CW2 CW2A 130(5) . 16_666 ?
W2 CW2 CW2A 90(4) . 16_666 ?
CW2 CW2 CW2A 22(2) 16_666 16_666 ?
CW2A CW2 O11 128(5) . 12_656 ?
W2 CW2 O11 64(4) . 12_656 ?
CW2 CW2 O11 123(4) 16_666 12_656 ?
CW2A CW2 O11 101(3) 16_666 12_656 ?
CW2A CW2 O5 75(4) . 14_566 ?
W2 CW2 O5 63(4) . 14_566 ?
CW2 CW2 O5 161(4) 16_666 14_566 ?
CW2A CW2 O5 150(3) 16_666 14_566 ?
O11 CW2 O5 56.2(10) 12_656 14_566 ?
CW2A CW2 O1 46(4) . 1_565 ?
W2 CW2 O1 62(4) . 1_565 ?
CW2 CW2 O1 114(4) 16_666 1_565 ?
CW2A CW2 O1 126(2) 16_666 1_565 ?
O11 CW2 O1 105.4(17) 12_656 1_565 ?
O5 CW2 O1 54.7(10) 14_566 1_565 ?
CW2A CW2 O4 155(5) . 16_656 ?
W2 CW2 O4 95(4) . 16_656 ?
CW2 CW2 O4 74(3) 16_666 16_656 ?
CW2A CW2 O4 54.7(18) 16_666 16_656 ?
O11 CW2 O4 55.5(11) 12_656 16_656 ?
O5 CW2 O4 111.1(18) 14_566 16_656 ?
O1 CW2 O4 156(2) 1_565 16_656 ?
CW2A CW2 O4 49(4) . 1_565 ?
W2 CW2 O4 92(4) . 1_565 ?
CW2 CW2 O4 66(3) 16_666 1_565 ?
CW2A CW2 O4 85.9(18) 16_666 1_565 ?
O11 CW2 O4 155(2) 12_656 1_565 ?
O5 CW2 O4 107.0(18) 14_566 1_565 ?
O1 CW2 O4 53.0(10) 1_565 1_565 ?
O4 CW2 O4 140.0(19) 16_656 1_565 ?
CW2A CW2 W2 90(5) . 16_666 ?
W2 CW2 W2 139(3) . 16_666 ?
CW2 CW2 W2 39(3) 16_666 16_666 ?
CW2A CW2 W2 51(3) 16_666 16_666 ?
O11 CW2 W2 130(3) 12_656 16_666 ?
O5 CW2 W2 158(3) 14_566 16_666 ?
O1 CW2 W2 125(3) 1_565 16_666 ?
O4 CW2 W2 76(3) 16_656 16_666 ?
O4 CW2 W2 73(3) 1_565 16_666 ?
CW2A CW2 T2 102(4) . 12_556 ?
W2 CW2 T2 61(4) . 12_556 ?
CW2 CW2 T2 148(4) 16_666 12_556 ?
CW2A CW2 T2 127(3) 16_666 12_556 ?
O11 CW2 T2 27.8(5) 12_656 12_556 ?
O5 CW2 T2 28.5(5) 14_566 12_556 ?
O1 CW2 T2 80.8(12) 1_565 12_556 ?
O4 CW2 T2 82.7(14) 16_656 12_556 ?
O4 CW2 T2 133.7(18) 1_565 12_556 ?
W2 CW2 T2 151(3) 16_666 12_556 ?
CW2A CW2 T11 151(5) . 12_656 ?
W2 CW2 T11 77(4) . 12_656 ?
CW2 CW2 T11 98(4) 16_666 12_656 ?
CW2A CW2 T11 77(2) 16_666 12_656 ?
O11 CW2 T11 27.5(6) 12_656 12_656 ?
O5 CW2 T11 83.5(14) 14_566 12_656 ?
O1 CW2 T11 131.2(17) 1_565 12_656 ?
O4 CW2 T11 28.1(6) 16_656 12_656 ?
O4 CW2 T11 159.7(19) 1_565 12_656 ?
W2 CW2 T11 104(3) 16_666 12_656 ?
T2 CW2 T11 55.0(9) 12_556 12_656 ?
CW2 CW2A O1 116(5) . 1_565 ?
CW2 CW2A W2 49(5) . . ?
O1 CW2A W2 67(3) 1_565 . ?
CW2 CW2A O4 113(5) . 1_565 ?
O1 CW2A O4 66.4(13) 1_565 1_565 ?
W2 CW2A O4 95(3) . 1_565 ?
CW2 CW2A CW2 50(5) . 16_666 ?
O1 CW2A CW2 118(2) 1_565 16_666 ?
W2 CW2A CW2 75(4) . 16_666 ?
O4 CW2A CW2 70.1(17) 1_565 16_666 ?
CW2 CW2A O5 85(4) . 14_566 ?
O1 CW2A O5 62.0(11) 1_565 14_566 ?
W2 CW2A O5 59(3) . 14_566 ?
O4 CW2A O5 128.1(19) 1_565 14_566 ?
CW2 CW2A O5 131(3) 16_666 14_566 ?
CW2 CW2A T1 124(5) . 1_565 ?
O1 CW2A T1 33.1(7) 1_565 1_565 ?
W2 CW2A T1 83(3) . 1_565 ?
O4 CW2A T1 33.8(6) 1_565 1_565 ?
CW2 CW2A T1 97.4(19) 16_666 1_565 ?
O5 CW2A T1 95.1(14) 14_566 1_565 ?
CW2 CW2A T2 108(4) . 1_566 ?
O1 CW2A T2 31.3(6) 1_565 1_566 ?
W2 CW2A T2 65(3) . 1_566 ?
O4 CW2A T2 97.5(15) 1_565 1_566 ?
CW2 CW2A T2 138(2) 16_666 1_566 ?
O5 CW2A T2 32.2(5) 14_566 1_566 ?
T1 CW2A T2 63.8(10) 1_565 1_566 ?
CW2 CW2A CW2A 36(3) . 16_666 ?
O1 CW2A CW2A 120(3) 1_565 16_666 ?
W2 CW2A CW2A 67(3) . 16_666 ?
O4 CW2A CW2A 81.7(19) 1_565 16_666 ?
CW2 CW2A CW2A 13.4(15) 16_666 16_666 ?
O5 CW2A CW2A 119(2) 14_566 16_666 ?
T1 CW2A CW2A 106(2) 1_565 16_666 ?
T2 CW2A CW2A 132(2) 1_566 16_666 ?
CW2 CW2A C5A 107(4) . . ?
O1 CW2A C5A 85.6(14) 1_565 . ?
W2 CW2A C5A 103(3) . . ?
O4 CW2A C5A 137.3(18) 1_565 . ?
CW2 CW2A C5A 152(2) 16_666 . ?
O5 CW2A C5A 44.2(8) 14_566 . ?
T1 CW2A C5A 110.4(14) 1_565 . ?
T2 CW2A C5A 57.8(9) 1_566 . ?
CW2A CW2A C5A 141(2) 16_666 . ?
CW2 CW2A C5 107(4) . . ?
O1 CW2A C5 81.2(15) 1_565 . ?
W2 CW2A C5 98(3) . . ?
O4 CW2A C5 136.2(18) 1_565 . ?
CW2 CW2A C5 154(2) 16_666 . ?
O5 CW2A C5 39.3(11) 14_566 . ?
T1 CW2A C5 107.3(14) 1_565 . ?
T2 CW2A C5 52.8(11) 1_566 . ?
CW2A CW2A C5 142(2) 16_666 . ?
C5A CW2A C5 5.3(5) . . ?
CW2 W2 CW2A 22(2) . . ?
CW2 W2 CW2 41(3) . 16_666 ?
CW2A W2 CW2 53(3) . 16_666 ?
 
_refine_diff_density_max    0.980
_refine_diff_density_min   -0.931
_refine_diff_density_rms    0.196

_shelxl_version_number 2014-1

_shelx_res_file
;
TITL levCd175_RI in R-3
CELL 0.71073  13.11770  13.11770  23.27090  90.0000  90.0000 120.0000
ZERR 3.00000 0.00092 0.00092 0.00230 0.0000 0.0000 0.0000
LATT  3
SYMM -Y, X-Y, Z
SYMM -X+Y, -X, Z
SFAC Ca Cd O Si
UNIT 2.63 6.52 108.93 54
TEMP 175.000
TWIN -1 0 0 0 -1 0 0 0 1
acta
L.S. 10
BOND
FMAP 2
PLAN 20

WGHT    0.109600   87.228096
BASF   0.13852
FVAR       0.05618
MOLE   1
T1    4    0.667269    0.094931    0.898721    11.00000    0.02412    0.03124 =
         0.02839    0.00441   -0.00168    0.01383
T2    4    0.759023    0.000202    0.000061    11.00000    0.02032    0.02255 =
         0.02716    0.00378    0.00245    0.01136
T11   4    0.572530    0.905110    0.101239    11.00000    0.02889    0.03141 =
         0.02935    0.00384    0.00589    0.01804
O1    3    0.702466    0.023197    0.943751    11.00000    0.07828    0.07503 =
         0.04713    0.01083   -0.01461    0.05084
O11   3    0.678779    0.976439    0.055977    11.00000    0.04416    0.07553 =
         0.04728    0.00567    0.02175    0.01746
O2    3    0.759982    0.520330    0.900402    11.00000    0.04042    0.08041 =
         0.11201    0.02521    0.01111    0.03916
O3    3    0.537464    0.075488    0.916560    11.00000    0.03625    0.07674 =
         0.04710    0.01926    0.01029    0.03589
O4    3    0.667052    0.048401    0.833045    11.00000    0.04909    0.05646 =
         0.03061    0.00122    0.00251    0.02326
O5    3    0.557419    0.115476    0.346465    11.00000    0.04166    0.10630 =
         0.09468   -0.02237   -0.01125    0.05253
rem extraframework
C1    2    0.666667    0.333333    0.944033     0.12907    0.05357
C1A   2    0.666667    0.333333    0.002137     0.02484   10.18000
C5    2    1.000000    1.000000    0.991031     0.02647    0.01927
C5A   2    1.000000    1.000000    0.971270     0.05571    0.02923
C6    2    0.666667    0.333333    0.833333     0.05095    0.02761
C8    2    0.471514    0.942789    0.984832     0.07534    0.03934
rem C4    2   -0.333333    0.333333    0.112807     0.00346    0.03872
CW2   1    0.716024    0.852067    0.870250     0.11830   10.15000
CW2A  1    0.764627    0.939293    0.874280     0.02791    0.00936
W2    3    0.587348    0.792266    0.928270     0.05295   10.04000

HKLF 4

REM  levCd175_RI in R-3
REM R1 =  0.0861 for    1042 Fo > 4sig(Fo)  and  0.1040 for all    1332 data
REM    114 parameters refined using      0 restraints

END

WGHT      0.1103     87.4196

REM Highest difference peak  0.980,  deepest hole -0.931,  1-sigma level  0.196
Q1    1   0.5000  1.0000  1.0000  10.50000  0.05    0.98
Q2    1   0.6667  0.3333  0.1150  10.33333  0.05    0.94
Q3    1   0.7610  0.8231  0.8745  11.00000  0.05    0.88
Q4    1   0.5716  0.9039  0.8888  11.00000  0.05    0.83
Q5    1   0.6131  0.4048  0.0254  11.00000  0.05    0.77
Q6    1   0.5693  0.6530  0.8928  11.00000  0.05    0.75
Q7    1   0.4647  0.7337  0.9612  11.00000  0.05    0.64
Q8    1   0.6667  0.3333 -0.0261  10.33333  0.05    0.60
Q9    1   0.5906  0.7956  1.0038  11.00000  0.05    0.54
Q10   1   0.7580  0.9983  0.0863  11.00000  0.05    0.52
Q11   1   0.5748  0.7868  0.8622  11.00000  0.05    0.52
Q12   1   0.9043  0.9444  0.8777  11.00000  0.05    0.48
Q13   1   0.9409  1.0214  0.8848  11.00000  0.05    0.47
Q14   1   0.4407  0.7006  0.9250  11.00000  0.05    0.47
Q15   1   0.6752  0.9997  0.0113  11.00000  0.05    0.43
Q16   1   0.4714 -0.0720  0.8538  11.00000  0.05    0.43
Q17   1   0.6248  0.8138  0.9065  11.00000  0.05    0.41
Q18   1   0.4792 -0.0437  0.9001  11.00000  0.05    0.40
Q19   1   0.7658  1.0024  0.9103  11.00000  0.05    0.40
Q20   1   0.6595 -0.0015  0.9772  11.00000  0.05    0.39
;
_shelx_res_checksum   57164

_shelx_hkl_file
;
  -2   1   0  102.26    4.29
  -2   1   0   96.07    3.57
   1  -2   0  100.82    4.06
   1  -2   0   99.17    4.07
   1   1   0  104.81    4.25
   1   1   0   94.04    4.11
  -1   2   0  104.85    3.66
   2  -1   0   92.45    4.03
  -1  -1   0   97.50    4.17
   2  -1   0  102.08    4.27
  -1   2   0  100.39    4.09
  -1   2   0   99.80    4.05
   0  -3   0  516.88   19.20
   0  -3   0  499.73   19.14
  -3   3   0  526.00   18.18
  -3   3   0  522.11   18.95
  -3   3   0  515.03   19.03
  -3   3   0  505.04   19.32
   3   0   0  497.34   19.10
   3   0   0  535.65   18.34
   0   3   0  508.89   19.20
   3  -3   0  500.75   18.89
   3  -3   0  508.62   19.29
   3  -3   0  516.72   19.00
   0   3   0  516.16   18.43
  -3   0   0  523.64   19.51
  -3   0   0  526.27   19.23
   2  -4   0    7.50    1.09
  -4   2   0    8.30    0.49
   2   2   0    9.10    0.70
   2  -4   0    7.47    1.13
   2   2   0    6.56    1.15
  -4   2   0   10.17    1.34
  -4   2   0   10.85    1.61
   4  -2   0    8.37    1.43
  -2   4   0   11.39    1.43
   4  -2   0    8.55    0.48
  -2  -2   0   10.16    1.53
  -2  -2   0   10.33    1.45
   4  -2   0    8.42    1.20
  -2   4   0    8.43    0.62
  -5   1   0  213.66    9.11
   4  -5   0  215.79    8.85
   1   4   0  202.07    9.11
   1   4   0  207.89    8.07
  -5   1   0  218.87    9.58
   4  -5   0  223.28    9.28
  -4   5   0  209.93    9.24
  -4   5   0  214.24    7.76
  -1  -4   0  223.32    9.30
   5  -1   0  213.08    7.84
  -4   5   0  216.05    8.93
  -4   5   0  203.12    8.81
   5  -1   0  219.99    9.10
  -1  -4   0  205.29    9.14
   1  -5   0  211.16    9.05
  -5   4   0  209.06    8.95
   1  -5   0  197.19    8.87
   4   1   0  226.55    9.19
   4   1   0  224.46    7.97
  -5   4   0  199.18    8.65
  -5   4   0  202.71    9.26
   5  -4   0  203.45    9.31
  -4  -1   0  220.70    9.16
  -4  -1   0  221.40    9.41
  -1   5   0  213.65    9.13
   5  -4   0  204.86    8.82
  -1   5   0  216.43    8.00
   3   3   0  318.78   11.40
   3  -6   0  284.97   12.35
  -6   3   0  304.84   12.49
   3   3   0  304.19   12.73
  -6   3   0  311.72   13.08
  -6   3   0  313.29   10.93
   3  -6   0  303.78   12.45
   6  -3   0  299.47   10.92
   6  -3   0  306.28   12.44
  -3  -3   0  312.66   12.88
  -3   6   0  295.30   12.42
  -3  -3   0  309.39   12.68
  -3   6   0  296.28   11.17
   6   0   0    6.62    0.78
  -6   6   0    7.59    1.50
  -6   6   0    5.89    1.51
   0  -6   0    4.26    1.31
   0  -6   0    4.92    1.40
  -6   6   0    5.98    0.46
  -6   0   0    6.61    1.53
   0   6   0    4.71    0.79
   6  -6   0    4.60    1.18
  -6   0   0    8.35    1.93
   6  -6   0    6.00    1.63
   5  -7   0   42.51    3.05
  -7   2   0   45.00    3.28
  -7   2   0   46.99    3.73
   2   5   0   47.09    2.33
  -5   7   0   43.13    1.95
   7  -2   0   41.79    1.95
  -2  -5   0   41.53    3.30
  -2  -5   0   38.45    3.23
  -5   7   0   37.94    3.01
  -7   5   0   38.76    3.05
   5   2   0   43.31    2.21
   2  -7   0   40.65    3.07
   2  -7   0   40.73    3.20
  -7   5   0   45.52    3.59
  -5  -2   0   46.89    3.62
  -2   7   0   45.02    2.24
  -5  -2   0   41.06    3.27
  -8   1   0   99.84    5.93
   1   7   0   98.29    4.44
  -8   1   0   95.57    6.32
   7  -8   0   96.47    5.35
  -1  -7   0  103.49    5.97
  -7   8   0   99.04    6.13
  -7   8   0   91.46    5.51
  -1  -7   0   93.59    5.81
   8  -1   0   99.36    4.10
  -7   8   0   95.44    3.81
  -8   4   0  760.50   29.57
   4  -8   0  753.22   29.45
   4  -8   0  764.34   29.50
   4   4   0  800.88   28.03
  -8   4   0  761.38   30.37
  -4   8   0  780.77   29.89
  -4   8   0  775.61   27.74
  -4  -4   0  782.70   30.16
   8  -4   0  753.15   27.35
  -4  -4   0  783.90   29.89
   1  -8   0   95.96    5.73
  -8   7   0   96.63    5.72
   1  -8   0   96.63    5.87
   7   1   0  102.64    4.32
  -8   7   0   97.58    6.27
  -7  -1   0  100.99    6.37
  -1   8   0  100.36    4.46
   8  -7   0   90.49    6.78
  -7  -1   0  101.74    6.01
  -9   3   0    0.83    0.96
   6  -9   0    0.07    0.85
   3   6   0    1.86    0.68
  -9   3   0    3.42    1.56
  -6   9   0    2.62    1.30
  -6   9   0    1.00    1.39
   9  -3   0    1.63    0.46
  -3  -6   0    2.91    1.44
  -3  -6   0    0.57    1.02
  -6   9   0    1.73    0.50
   6   3   0    1.19    0.59
   3  -9   0    1.43    1.05
   3  -9   0    2.56    1.21
  -9   6   0    3.20    1.66
  -9   6   0    1.86    1.20
  -6  -3   0    2.67    1.33
  -6  -3   0    1.56    1.27
  -3   9   0    1.93    0.65
   9   0   0  353.90   12.80
   0  -9   0  339.85   15.25
  -9   9   0  315.67   14.80
   0  -9   0  308.84   15.00
  -9   0   0  337.33   15.28
   0   9   0  328.67   13.06
  -9   0   0  369.30   16.20
   2   8   0    6.97    1.20
 -10   2   0    3.98    1.78
   8 -10   0    5.30    1.52
 -10   2   0    6.57    1.96
  -8  10   0   12.20    1.42
  10  -2   0    7.25    0.92
  -2  -8   0    5.83    1.96
  -8  10   0    6.47    1.85
  -2  -8   0    7.52    2.18
   5   5   0   57.24    3.14
   5 -10   0   61.59    4.43
 -10   5   0   63.93    4.65
 -10   5   0   64.67    5.27
   5 -10   0   61.33    4.42
  -5  -5   0   56.25    4.55
  -5  10   0   57.29    2.90
  -5  -5   0   60.55    4.84
 -10   8   0    3.09    1.45
   8   2   0    7.86    1.15
   2 -10   0    6.21    1.79
   2 -10   0    8.97    2.24
  -2  10   0   10.47    1.42
  -8  -2   0    4.98    1.80
  -8  -2   0    5.44    1.88
   1  10   0    0.60    0.76
 -11   1   0    3.36    1.78
  -1 -10   0    4.05    2.09
  11  -1   0    2.43    0.81
  -1 -10   0    2.97    1.83
 -10  11   0    1.92    1.67
 -11   4   0    7.47    2.08
   4   7   0    6.00    1.22
   7 -11   0    7.35    1.99
  -4  -7   0    7.90    2.34
  -7  11   0    8.75    1.07
  -7  11   0   10.42    2.43
  -4  -7   0    6.76    2.33
 -11   7   0    6.18    2.02
   4 -11   0    5.81    1.89
   7   4   0    8.13    1.28
   4 -11   0    6.62    2.09
  -4  11   0    7.62    1.25
  -7  -4   0    9.33    2.68
  -7  -4   0    7.75    2.27
  10   1   0    3.00    0.87
   1 -11   0    2.89    1.75
   1 -11   0    1.83    1.57
 -11  10   0    2.44    1.77
 -10  -1   0    2.70    1.97
  -1  11   0    3.20    1.00
 -10  -1   0    0.59    1.29
 -12   3   0   63.59    5.43
   9 -12   0   61.76    4.88
   3   9   0   61.32    3.63
  -9  12   0   59.03    5.03
  -3  -9   0   56.80    5.31
  -3  -9   0   61.54    5.49
   6 -12   0    2.96    1.60
   6 -12   0   -0.71    1.01
   6   6   0    2.78    0.92
 -12   6   0   -0.78    1.20
  -6  12   0    1.25    0.73
  -6  -6   0   -0.50    1.31
  -6  -6   0    0.28    1.40
   3 -12   0   58.75    5.24
   3 -12   0   67.09    5.37
   9   3   0   67.02    3.57
 -12   9   0   54.86    4.96
  -3  12   0   64.27    3.63
  -9  -3   0   65.19    6.10
  -9  -3   0   67.55    5.74
   0 -12   0  115.69    8.20
  12   0   0  125.37    5.58
 -12  12   0  114.75    7.86
   0  12   0  119.14    5.95
 -12   0   0  119.57    8.39
 -13   2   0    2.71    2.16
   2  11   0    1.38    0.95
  -2 -11   0    2.70    2.18
 -11  13   0    2.40    2.01
   8 -13   0   88.13    6.39
 -13   5   0   87.89    6.82
   5   8   0  100.51    5.04
  -8  13   0   98.82    6.78
  -5  -8   0   95.65    7.20
  -5  -8   0   93.99    7.16
 -13   8   0   91.42    6.86
   5 -13   0   84.58    6.49
   5 -13   0   88.88    6.59
   8   5   0  103.78    5.00
  -8  -5   0   97.00    7.57
  -5  13   0  104.01    4.83
  -8  -5   0   99.18    7.23
  11   2   0    2.19    0.99
   2 -13   0    0.16    1.60
 -13  11   0    3.00    2.05
  -2  13   0    0.50    0.91
   4  10   0    0.15    0.89
  10 -14   0    1.01    1.87
 -10  14   0    1.85    2.39
  -4 -10   0    1.62    1.97
   7 -14   0    0.70    1.55
 -14   7   0   -0.74    1.59
   7   7   0   -0.02    0.77
  -7  -7   0    1.87    1.99
  -7  14   0   -0.65    1.53
  10   4   0    1.25    0.94
   4 -14   0    2.45    2.00
 -14  10   0    2.27    2.30
  -4  14   0    0.84    0.96
   6   9   0    4.85    1.43
  -6  -9   0    2.61    2.23
   9   6   0    3.35    1.23
   6 -15   0    1.09    1.90
  -9  -6   0    4.36    2.72
  -6  15   0    2.21    1.02
  -2  -1  -1    1.37    0.58
   3  -2  -1    1.17    0.54
  -1   3  -1    1.76    0.32
   3  -2  -1    0.81    0.42
  -2  -1  -1    1.80    0.56
  -1   3  -1    1.60    0.53
  -3   2   1    1.82    0.59
   1  -3   1    1.49    0.51
  -3   2   1    1.20    0.49
   1  -3   1    1.76    0.55
   2   1   1    1.28    0.29
   2   1   1    1.29    0.50
   2   0  -1    5.57    0.38
   0  -2  -1    6.38    0.65
   2   0  -1    7.39    0.92
   0  -2  -1    6.70    0.90
   2   0  -1    6.55    0.91
  -2   2  -1    5.85    0.37
  -2   2  -1    6.66    0.63
  -2   2  -1    7.34    0.96
  -2   2  -1    6.41    0.60
   2  -2   1    6.09    0.57
  -2   0   1    8.52    0.98
   2  -2   1    6.41    0.73
   0   2   1    5.81    0.45
   2  -2   1    7.39    0.99
  -2   0   1    5.10    0.79
   0   2   1    6.79    0.86
  -3  -2  -1    0.84    0.64
  -2   5  -1    1.49    0.39
   5  -3  -1    2.56    0.84
   5  -3  -1    0.55    0.62
  -3  -2  -1    1.09    0.65
  -2   5  -1    0.68    0.56
   3   2   1    1.31    0.44
   2  -5   1    1.72    0.64
   2  -5   1    0.98    0.62
  -5   3   1    1.71    0.73
   3   2   1    1.55    0.70
  -5   3   1    0.08    0.53
   2  -3  -1    1.39    0.48
  -3   1  -1    0.59    0.45
   1   2  -1    1.24    0.55
   2  -3  -1    1.50    0.45
  -3   1  -1    1.29    0.43
  -3   1  -1    1.56    0.25
   1   2  -1    1.31    0.31
  -1  -2   1    1.17    0.56
   3  -1   1    1.74    0.25
  -2   3   1    1.55    0.49
   3  -1   1    1.87    0.72
  -2   3   1    1.90    0.56
  -1  -2   1    0.76    0.42
   3  -1   1    2.46    0.60
  -2   3   1    1.63    0.26
  -3   4  -1   24.75    1.67
   4  -1  -1   22.10    1.80
  -3   4  -1   26.64    2.03
  -3   4  -1   23.87    1.10
   4  -1  -1   23.06    2.02
  -1  -3  -1   19.76    1.77
   4  -1  -1   23.20    1.07
  -3   4  -1   25.14    1.69
  -1  -3  -1   22.44    1.77
   3  -4   1   23.04    1.64
   1   3   1   20.71    1.77
  -4   1   1   23.46    1.84
  -4   1   1   22.98    1.98
   1   3   1   21.85    1.25
  -4  -3  -1   19.95    2.67
  -3   7  -1   17.61    1.24
   7  -4  -1   27.27    3.96
  -4  -3  -1   15.18    2.36
   4   3   1   15.58    1.28
  -7   4   1   22.80    2.97
  -7   4   1   20.57    2.64
   3  -7   1   21.36    2.52
   3  -7   1   22.65    2.18
   4  -4  -1   35.12    2.12
   4  -4  -1   32.17    2.14
  -4   0  -1   30.08    2.19
  -4   0  -1   30.80    2.50
   0   4  -1   28.78    1.57
   0   4  -1   30.98    2.25
   4  -4  -1   34.18    2.38
  -4   4   1   26.81    1.20
   4   0   1   28.89    1.45
   4   0   1   30.80    2.15
  -4   4   1   32.52    2.20
   0  -4   1   30.18    2.21
  -4   4   1   28.42    2.03
   0  -4   1   33.15    2.26
  -4   4   1   29.00    2.22
  -4   3  -1   23.18    1.68
   3   1  -1   21.19    1.17
  -4   3  -1   20.33    1.92
   1  -4  -1   22.11    1.64
   1  -4  -1   25.62    1.88
  -4   3  -1   21.34    0.97
  -4   3  -1   23.15    1.55
   3   1  -1   22.86    1.84
  -1   4   1   23.12    1.21
  -3  -1   1   24.42    1.88
   4  -3   1   22.29    1.97
  -3  -1   1   29.50    2.15
  -1   4   1   23.78    1.85
   4  -3   1   20.45    1.56
   6  -2  -1    0.64    0.72
  -2  -4  -1    1.11    0.73
  -4   6  -1    0.63    0.63
   6  -2  -1    0.55    0.25
  -4   6  -1    0.47    0.65
  -2  -4  -1   -0.24    0.60
  -4   6  -1    0.66    0.33
   4  -6   1    1.93    0.82
  -6   2   1   -0.33    0.54
  -6   2   1    0.74    0.68
   4  -6   1    0.15    0.51
   2   4   1    0.44    0.40
  -5  -4  -1   34.85    4.16
  -4   9  -1   34.79    3.46
  -4   9  -1   41.15    2.15
  -5  -4  -1   35.19    4.07
   4  -9   1   48.34    3.62
   4  -9   1   42.94    3.43
   5   4   1   30.69    2.13
  -9   5   1   33.67    4.27
  -9   5   1   34.18    3.29
  -5  -1  -1    0.43    0.66
   6  -5  -1   -0.16    0.70
  -5  -1  -1    0.28    0.63
  -1   6  -1    0.41    0.38
   6  -5  -1    0.15    0.59
   1  -6   1    0.47    0.60
   5   1   1    0.56    0.36
   5   1   1    0.69    0.79
   1  -6   1   -0.11    0.55
  -6   5   1    0.22    0.77
  -6   5   1    0.65    0.60
  -6   5   1    0.45    0.60
   3  -5  -1    0.46    0.43
  -5   2  -1    1.47    0.85
  -5   2  -1    2.41    0.81
   2   3  -1    1.75    0.47
   3  -5  -1    0.57    0.49
  -5   2  -1    1.72    0.33
   2   3  -1    1.38    0.70
  -3   5   1    0.68    0.51
  -2  -3   1    1.31    0.71
   5  -2   1    1.63    0.30
  -2  -3   1    0.98    0.65
   5  -2   1    2.63    0.79
  -3   5   1    1.51    0.34
  -3   5   1    0.55    0.53
   5   0  -1   47.10    3.09
   0  -5  -1   44.93    2.93
  -5   5  -1   49.35    2.95
  -5   5  -1   47.76    3.35
  -5   5  -1   44.19    2.72
   0  -5  -1   41.83    3.03
   5   0  -1   43.77    2.03
  -5   5  -1   42.85    1.85
   0   5   1   44.99    3.08
  -5   0   1   43.72    3.09
   0   5   1   41.81    2.16
  -5   0   1   47.43    3.38
   5  -5   1   48.08    3.31
   5  -5   1   47.40    2.73
  -3  -5  -1    2.11    1.07
  -3  -5  -1    3.77    1.44
   8  -3  -1    5.23    0.60
  -5   8  -1    7.45    1.57
  -5   8  -1    4.93    1.50
  -8   3   1    4.17    1.37
  -8   3   1    3.90    1.61
   3   5   1    4.45    0.90
  -5  11  -1    0.13    0.55
  -6  -5  -1   -0.45    1.18
  -6  -5  -1    0.66    1.15
   6   5   1   -0.05    0.56
   5 -11   1    0.64    0.96
   5 -11   1    0.81    1.03
 -11   6   1   -0.28    1.07
  -6  -2  -1    2.06    1.13
  -6  -2  -1   -0.04    0.85
  -2   8  -1    1.32    0.54
   8  -6  -1    0.96    1.22
   6   2   1    0.40    0.48
   2  -8   1    1.74    1.01
  -8   6   1    0.63    0.86
   2  -8   1    0.79    0.81
  -8   6   1    1.74    1.25
   5  -6  -1    0.17    0.68
   5  -6  -1    0.62    0.61
  -6   1  -1    0.27    0.62
  -6   1  -1    0.26    0.65
   1   5  -1    0.10    0.37
  -5   6   1    0.13    0.20
  -5   6   1    0.11    0.61
   6  -1   1    0.78    0.32
  -1  -5   1    0.37    0.71
  -1  -5   1    0.09    0.61
   6  -1   1    0.46    0.67
  -5   6   1    0.19    0.60
  -5   6   1    0.07    0.57
   2  -6  -1    1.24    0.72
  -6   4  -1    0.98    0.24
   2  -6  -1    0.49    0.51
  -6   4  -1    0.33    0.60
  -6   4  -1    1.03    0.66
   4   2  -1    0.59    0.39
  -6   4  -1    1.18    0.65
   6  -4   1    0.39    0.57
  -2   6   1    0.50    0.36
  -4  -2   1    0.52    0.63
  -4  -2   1    0.52    0.72
  -2   6   1    0.96    0.77
   7  -1  -1    2.71    0.55
  -1  -6  -1    3.72    1.21
  -1  -6  -1    1.67    0.98
  -6   7  -1    3.97    0.53
  -6   7  -1    4.06    1.45
  -6   7  -1    3.77    1.13
   6  -7   1    3.23    1.04
  -7   1   1    1.77    1.06
  -7   1   1    1.16    0.96
   1   6   1    2.71    0.70
  -4  -6  -1    1.69    1.32
  -4  -6  -1    3.15    1.56
  -6  10  -1    2.49    0.66
  -6  10  -1    2.70    1.27
 -10   4   1    2.97    1.61
   4   6   1    1.39    0.70
   6 -10   1    2.47    1.31
 -10   4   1    2.74    1.39
  -7  -6  -1    0.80    1.68
  -6  13  -1    0.51    0.68
  -7  -6  -1    2.66    2.02
   6 -13   1   -0.19    1.34
 -13   7   1   -0.56    1.48
   6 -13   1    0.24    1.36
   7   6   1    1.15    0.81
  -7  -3  -1    5.74    2.06
  -7  -3  -1    8.55    2.17
  -3  10  -1    8.97    1.30
   3 -10   1    7.91    2.06
   3 -10   1    3.07    1.35
 -10   7   1    7.81    2.09
   7   3   1    8.34    1.23
  -7   0  -1   13.49    2.75
   7  -7  -1   17.57    2.64
   0   7  -1   16.33    1.37
  -7   0  -1   18.84    2.78
   7   0   1   13.42    1.15
   0  -7   1   15.76    2.34
   0  -7   1   19.96    2.79
  -7   7   1   15.94    2.41
  -7   7   1   18.56    2.83
  -7   3  -1   25.31    2.79
   4  -7  -1   19.07    1.93
   4  -7  -1   19.40    2.50
   3   4  -1   16.87    1.31
  -7   3  -1   15.79    0.95
  -7   3  -1   16.06    2.64
   7  -3   1   16.95    0.96
  -4   7   1   15.25    1.06
  -3  -4   1   17.42    2.46
   7  -3   1   16.80    2.54
  -3  -4   1   25.18    3.10
  -4   7   1   16.74    2.48
   1  -7  -1    4.70    1.37
  -7   6  -1    4.78    1.57
   1  -7  -1    2.11    1.10
  -7   6  -1    2.69    1.07
   6   1  -1    2.70    0.60
  -7   6  -1    2.38    0.35
  -1   7   1    2.27    0.61
  -6  -1   1    2.45    1.14
  -6  -1   1    3.74    1.37
   9  -2  -1    0.31    0.35
  -2  -7  -1   -0.19    0.71
  -7   9  -1   -0.35    0.84
  -7   9  -1    0.25    0.33
  -2  -7  -1    1.08    1.12
   7  -9   1   -0.05    0.74
  -9   2   1   -0.23    1.10
   2   7   1    0.02    0.50
  -9   2   1    0.45    0.95
  -7  12  -1    2.60    1.56
  -5  -7  -1    0.12    1.15
  -7  12  -1    2.81    0.78
  -5  -7  -1   -1.13    1.24
 -12   5   1    0.11    1.42
   7 -12   1    1.29    1.41
   5   7   1    1.37    0.82
  -8  -7  -1   -0.29    2.16
   8   7   1    0.55    0.90
  -4  12  -1   17.24    1.83
  -8  -4  -1    7.36    2.54
  -8  -4  -1    7.89    2.70
   8   4   1    8.94    1.52
   4 -12   1   16.37    3.02
   4 -12   1   13.41    2.62
 -12   8   1    6.74    2.29
  -8  -1  -1   11.84    2.46
  -8  -1  -1    7.74    2.47
   1  -9   1    6.28    1.92
  -9   8   1    5.77    1.79
   8   1   1    6.29    1.04
   1  -9   1    9.25    2.21
  -8   2  -1    0.09    0.72
  -8   2  -1   -0.74    0.71
   2   6  -1   -0.43    0.42
   6  -8  -1    0.68    0.81
  -2  -6   1   -0.73    0.74
  -6   8   1    1.51    0.98
  -6   8   1    1.09    0.97
  -6   8   1    0.23    0.30
   8  -2   1    0.80    0.39
  -2  -6   1    0.94    0.91
  -8   5  -1    4.19    1.72
  -8   5  -1    5.19    0.48
   5   3  -1    4.61    0.88
  -8   5  -1    7.00    1.63
   3  -8  -1    6.77    1.51
   3  -8  -1    4.51    1.38
  -5  -3   1    3.80    1.45
   8  -5   1    4.26    0.49
  -3   8   1    5.15    0.86
  -5  -3   1    0.97    1.06
  -8   8  -1   32.51    4.11
   0  -8  -1   25.91    3.46
   0  -8  -1   34.00    3.16
  -8   8  -1   33.19    1.45
   8   0  -1   26.54    1.78
   0   8   1   27.11    2.01
  -8   0   1   28.59    3.71
  -8   0   1   29.19    4.08
  -3  -8  -1    1.84    1.38
  -8  11  -1    2.41    1.59
  -3  -8  -1    6.95    2.19
  -8  11  -1    2.02    0.95
 -11   3   1    1.94    1.60
   8 -11   1    1.59    1.25
   3   8   1    2.59    0.91
  -6  -8  -1    0.73    1.82
  -8  14  -1   -0.42    1.64
   6   8   1   -0.21    0.78
 -14   6   1   -0.32    1.76
   8 -14   1   -1.15    1.38
  -9  -5  -1    3.52    2.35
  -5  14  -1    0.61    0.94
 -14   9   1   -0.99    1.62
   9   5   1    1.26    0.91
   5 -14   1   -1.01    1.48
  -9  -2  -1   -0.48    1.12
  -2  11  -1   -0.53    0.67
  -9  -2  -1    0.35    1.41
 -11   9   1    2.33    1.63
   2 -11   1   -0.76    1.11
   2 -11   1   -0.21    1.27
   9   2   1    0.37    0.66
  -9   1  -1    4.68    1.90
  -9   1  -1    5.75    1.92
   8  -9  -1    6.51    1.66
   1   8  -1    6.44    1.11
  -1  -8   1    5.25    1.81
  -8   9   1    5.61    1.69
  -1  -8   1    8.57    2.27
   9  -1   1    5.50    0.91
  -9   4  -1   30.87    4.21
   5  -9  -1   34.27    3.06
   4   5  -1   33.14    2.10
   5  -9  -1   30.78    3.53
  -9   4  -1   31.31    3.58
   9  -4   1   31.28    1.58
  -4  -5   1   34.08    3.34
  -5   9   1   30.91    1.81
  -4  -5   1   36.91    4.12
   2  -9  -1    0.29    1.04
   2  -9  -1    0.32    0.83
  -9   7  -1    0.25    1.08
  -9   7  -1   -0.07    0.89
   7   2  -1    0.10    0.43
  -7  -2   1   -0.34    0.88
  -2   9   1    0.53    0.55
  -7  -2   1   -0.21    0.92
  -9  10  -1    2.17    1.40
  -1  -9  -1    1.12    1.30
  10  -1  -1    0.39    0.51
  -1  -9  -1   -0.72    1.01
 -10   1   1    0.73    1.35
 -10   1   1   -0.37    1.30
   1   9   1    0.39    0.65
  -4  -9  -1    4.56    2.30
  -4  -9  -1    3.64    2.42
  -9  13  -1   11.97    2.76
   9 -13   1    8.78    2.35
   4   9   1    2.07    1.01
 -13   4   1    6.98    2.45
 -10  -3  -1    0.99    1.80
  -3  13  -1    1.77    1.00
 -10  -3  -1    0.91    1.67
  10   3   1    1.42    0.87
 -13  10   1    1.06    1.78
   3 -13   1    3.15    1.97
   3 -13   1    1.83    1.86
 -10   0  -1    2.92    1.71
 -10   0  -1    1.32    1.41
   0  10  -1    4.31    1.10
   0 -10   1    4.05    1.74
 -10  10   1    2.69    1.75
  10   0   1    2.88    0.82
   0 -10   1    4.90    1.95
 -10   3  -1    9.03    2.13
 -10   3  -1    5.46    2.03
   3   7  -1    6.62    1.17
   7 -10  -1    8.45    2.00
  -3  -7   1    7.38    2.11
  -7  10   1    8.48    0.86
  -7  10   1    7.84    2.03
  -3  -7   1    8.30    2.13
  10  -3   1    7.50    0.95
 -10   6  -1    2.41    1.65
   4 -10  -1    1.31    1.15
 -10   6  -1    2.03    1.26
   4 -10  -1    2.80    1.33
   6   4  -1    3.00    0.80
  -6  -4   1    0.47    1.04
  -4  10   1    2.34    0.75
  -6  -4   1    1.61    1.29
 -10   9  -1    0.70    1.23
   1 -10  -1   -0.22    0.91
   1 -10  -1   -0.59    1.22
   9   1  -1    0.19    0.57
  -1  10   1    0.23    0.67
  -9  -1   1    0.80    1.32
  -9  -1   1   -0.09    1.37
 -10  12  -1   -0.65    1.48
  -2 -10  -1   -0.45    1.53
  -2 -10  -1    0.40    1.40
 -12   2   1   -1.12    1.49
   2  10   1    0.00    0.74
  -5 -10  -1    2.23    2.03
   5  10   1   -0.61    0.91
 -11  -1  -1   -1.56    1.58
  -1  12  -1    0.59    0.85
 -12  11   1   -0.74    1.46
   1 -12   1   -0.07    1.54
  11   1   1   -0.94    0.59
   1 -12   1    0.81    1.82
 -11   2  -1    0.29    1.47
   2   9  -1    0.13    0.67
 -11   2  -1    1.36    1.54
   9 -11  -1    0.03    1.09
  -9  11   1   -0.36    1.28
  11  -2   1    0.61    0.52
  -2  -9   1    1.01    1.39
  -2  -9   1    0.05    1.24
   5   6  -1    0.42    0.62
 -11   5  -1   -0.05    1.00
   6 -11  -1   -0.27    0.79
  -6  11   1    0.25    0.52
  -6  11   1    0.06    1.04
  -5  -6   1    0.71    1.28
  -5  -6   1   -0.58    0.93
   8   3  -1    2.36    0.84
 -11   8  -1    0.89    1.47
   3 -11  -1    1.79    1.30
   3 -11  -1    2.00    1.38
  -8  -3   1    1.88    1.76
  -8  -3   1    1.36    1.34
  -3  11   1    2.67    0.87
 -11  11  -1    1.98    1.89
  11   0  -1    1.62    0.77
   0 -11  -1    0.82    1.77
   0 -11  -1    2.11    1.60
   0  11   1    0.09    0.71
 -11   0   1    3.52    1.99
  -3 -11  -1    1.85    2.16
   3  11   1   -0.08    0.86
  -2  14  -1   -0.27    1.06
   2 -14   1   -0.13    1.67
  12   2   1   -0.35    0.79
 -12   1  -1   -0.08    1.61
   1  11  -1    2.08    0.95
 -11  12   1    0.30    1.55
  -1 -11   1   -0.81    1.55
  -1 -11   1    0.06    1.61
  12  -1   1    1.14    0.77
   8 -12  -1    6.42    2.09
 -12   4  -1    7.03    2.37
   4   8  -1    7.06    1.35
  -4  -8   1   10.07    2.71
  -4  -8   1    5.72    2.33
  -8  12   1    9.52    2.58
 -12   7  -1    0.60    1.22
   5 -12  -1    0.01    1.19
   5 -12  -1    0.86    1.19
   7   5  -1   -0.89    0.58
  -7  -5   1    0.54    1.49
  -7  -5   1    0.60    1.48
  -5  12   1    0.37    0.71
   2 -12  -1   -0.49    1.33
  10   2  -1    0.00    0.65
   2 -12  -1   -0.32    1.41
 -12  10  -1    1.16    1.60
  -2  12   1    0.97    0.87
 -10  -2   1    0.22    1.95
 -10  -2   1   -0.78    1.68
 -12  13  -1    6.22    2.79
  -1 -12  -1    2.14    2.00
   1  12   1    1.59    1.03
   0  13  -1    6.40    1.57
   0 -13   1    8.28    2.89
   3  10  -1    1.45    0.96
 -13   3  -1    0.24    1.60
  10 -13  -1    1.09    1.50
  -3 -10   1    3.30    2.05
 -10  13   1    0.12    1.87
   6   7  -1    0.12    0.76
   7 -13  -1    0.24    1.62
 -13   6  -1   -0.56    1.39
  -7  13   1    1.18    1.54
  -6  -7   1   -0.91    1.33
  -6  -7   1   -0.62    1.64
   4 -13  -1    4.17    1.74
   9   4  -1    5.38    1.33
   4 -13  -1    6.42    2.26
 -13   9  -1    8.33    2.39
  -9  -4   1    8.08    2.71
  -4  13   1    5.25    1.30
  -9  -4   1    4.28    2.39
  12   1  -1    1.85    1.01
 -13  12  -1    4.81    2.50
   1 -13  -1    0.01    1.65
  -1  13   1    1.77    1.10
   2  12  -1    0.15    1.00
  -2 -12   1    0.09    2.16
   5   9  -1   -0.39    0.85
 -14   5  -1   -1.85    1.58
   9 -14  -1    1.27    2.68
  -5  -9   1   -0.16    1.86
   6 -14  -1    0.37    1.69
 -14   8  -1    1.18    1.90
   8   6  -1    0.28    0.84
  -6  14   1   -0.34    0.73
  -8  -6   1   -1.39    1.76
 -14  11  -1    0.88    1.93
  11   3  -1    1.01    1.01
   3 -14  -1    2.55    1.87
  -3  14   1    0.02    0.95
   7   8  -1    0.50    0.97
  -7  -8   1    1.25    2.13
   5 -15  -1   -0.07    1.60
  10   5  -1    0.87    1.01
  -5  15   1   -0.38    0.84
   1   0  -2  292.35   11.01
  -1   0   2  307.29   11.04
   2  -2  -2    7.08    0.33
   2  -2  -2    7.60    0.89
  -2   0  -2    6.51    0.47
   0   2  -2    8.51    1.07
  -2   0  -2    8.66    1.15
   0   2  -2    7.20    0.90
   0   2  -2    7.99    0.52
   2  -2  -2    5.85    0.75
   2  -2  -2    7.33    0.95
  -2   0  -2    8.22    0.88
  -2   2   2    8.40    0.99
   0  -2   2    8.13    0.92
   2   0   2    7.67    0.85
  -2   2   2    6.58    0.34
  -2   2   2    6.63    0.83
   2   0   2    7.10    0.47
  -2   2   2    6.77    0.88
   0  -2   2    8.25    0.83
  -2   3  -2  106.77    4.72
   3  -1  -2  114.94    4.18
   3  -1  -2  111.84    5.03
  -1  -2  -2  124.99    5.10
  -1  -2  -2  119.31    4.95
  -2   3  -2  109.09    5.16
  -2   3  -2  111.52    4.29
   3  -1  -2  113.27    5.14
   1   2   2  122.24    4.41
   1   2   2  119.34    5.02
  -3   1   2  108.70    5.12
   2  -3   2  113.32    4.74
  -3   1   2  114.11    5.07
   2  -3   2  113.72    5.04
  -1   4  -2  165.93    6.26
  -3  -1  -2  165.48    7.31
  -3  -1  -2  164.06    6.24
   4  -3  -2  161.01    7.05
  -1   4  -2  173.50    7.13
  -3  -1  -2  164.10    7.05
   4  -3  -2  154.99    7.13
  -4   3   2  167.85    7.23
  -4   3   2  162.31    6.94
  -4   3   2  168.65    7.18
   1  -4   2  166.92    7.03
   1  -4   2  169.97    7.19
   3   1   2  165.88    6.26
   3   1   2  168.07    7.09
   2   1  -2  111.54    5.19
  -3   2  -2  113.05    4.23
  -3   2  -2  127.91    4.78
   1  -3  -2  113.37    5.00
   1  -3  -2  114.75    4.71
   2   1  -2  110.10    5.04
  -3   2  -2  119.78    5.28
   2   1  -2  111.06    4.35
   3  -2   2  123.05    4.74
   3  -2   2  121.30    5.31
  -2  -1   2  106.51    5.13
  -1   3   2  113.68    4.32
  -1   3   2  110.36    5.00
  -2  -1   2  110.23    5.05
  -3   5  -2    2.99    0.78
  -3   5  -2    3.83    1.14
   5  -2  -2    4.41    0.38
  -2  -3  -2    4.38    1.06
   5  -2  -2    4.01    1.03
  -2  -3  -2    4.95    1.17
   5  -2  -2    3.75    1.15
  -3   5  -2    4.20    0.57
   3  -5   2    4.31    1.01
   2   3   2    3.21    0.97
  -5   2   2    4.67    1.19
   3  -5   2    4.14    0.90
  -5   2   2    3.36    0.98
   2   3   2    4.26    0.66
   6  -4  -2   17.89    2.24
  -2   6  -2   23.59    2.11
  -2   6  -2   20.82    1.30
   6  -4  -2   21.00    2.67
  -4  -2  -2   22.70    2.73
  -4  -2  -2   20.67    2.39
   4   2   2   22.54    2.57
  -6   4   2   20.42    2.49
  -6   4   2   19.98    1.88
   2  -6   2   18.86    2.32
   4   2   2   20.97    1.33
  -6   4   2   18.30    2.48
   2  -6   2   20.94    1.97
  -4   1  -2  159.35    6.11
   1   3  -2  162.96    7.15
  -4   1  -2  155.65    7.40
   1   3  -2  171.19    6.31
   3  -4  -2  160.39    6.95
  -4   1  -2  158.09    6.90
   3  -4  -2  166.84    7.01
  -1  -3   2  169.59    7.17
  -3   4   2  167.14    7.01
  -3   4   2  169.71    6.01
  -3   4   2  168.70    7.04
   4  -1   2  160.41    6.89
  -3   4   2  163.30    7.06
   4  -1   2  167.04    6.13
  -1  -3   2  172.18    7.32
  -4   4  -2  962.93   36.05
   4   0  -2  956.80   34.48
  -4   4  -2  979.02   35.17
  -4   4  -2  991.31   34.40
  -4   4  -2  990.49   35.29
   0  -4  -2  981.89   35.76
   4   0  -2  968.89   35.71
   0  -4  -2 1000.00   35.50
   0   4   2  979.49   35.76
  -4   0   2  946.70   35.94
   0   4   2  981.18   34.63
  -4   0   2  972.31   35.81
   4  -4   2  965.12   35.08
   4  -4   2  947.57   35.92
  -3  -4  -2  155.99    7.53
  -4   7  -2  154.39    7.76
  -3  -4  -2  139.33    7.43
  -4   7  -2  152.00    5.91
   7  -3  -2  156.14    5.61
   4  -7   2  158.11    7.43
   4  -7   2  162.81    7.24
  -7   3   2  145.64    7.77
  -7   3   2  148.32    7.46
   3   4   2  144.85    6.13
  -3   8  -2   71.05    3.26
   8  -5  -2   68.73    4.90
  -5  -3  -2   72.70    4.67
  -5  -3  -2   71.90    4.86
   3  -8   2   72.77    4.44
   3  -8   2   66.24    4.48
   5   3   2   70.79    3.35
  -8   5   2   66.15    4.88
  -8   5   2   72.92    4.62
   5  -5  -2   -0.06    0.47
   0   5  -2    0.56    0.36
  -5   0  -2    0.52    0.70
   0   5  -2    0.77    0.73
   5  -5  -2    0.35    0.53
  -5   0  -2    0.22    0.27
   5  -5  -2    0.38    0.52
  -5   0  -2   -0.42    0.45
   5   0   2    0.40    0.29
  -5   5   2    0.27    0.51
  -5   5   2    0.07    0.49
   0  -5   2   -0.41    0.51
   5   0   2    0.90    0.58
  -5   5   2   -0.14    0.46
   0  -5   2    0.14    0.54
   3   2  -2    5.28    1.18
   2  -5  -2    5.74    1.06
  -5   3  -2    4.37    0.45
   2  -5  -2    5.20    1.10
   3   2  -2    4.40    0.64
  -5   3  -2    5.63    1.07
  -5   3  -2    4.84    1.27
   5  -3   2    3.18    0.84
  -3  -2   2    5.40    1.33
  -3  -2   2    3.69    1.01
  -2   5   2    3.94    0.56
  -2   5   2    2.97    0.93
  -5   6  -2    2.56    0.90
  -1  -5  -2    2.99    1.07
  -5   6  -2    2.63    0.93
  -5   6  -2    2.24    0.41
  -1  -5  -2    3.68    1.05
  -5   6  -2    4.09    1.45
   6  -1  -2    2.30    0.44
  -6   1   2    1.78    0.95
  -6   1   2    1.31    0.88
   1   5   2    3.75    0.68
   5  -6   2    1.86    0.72
  -4  -5  -2  105.00    6.39
  -5   9  -2  105.16    4.50
  -4  -5  -2  106.38    6.38
  -5   9  -2  108.38    6.61
   4   5   2  101.62    4.79
   5  -9   2  115.38    6.06
   5  -9   2  108.30    6.24
  -9   4   2  115.50    6.52
  -9   4   2  112.19    6.88
  -4  10  -2    1.57    0.63
  -6  -4  -2    0.73    1.11
  -6  -4  -2    0.73    1.29
 -10   6   2    0.75    1.16
   4 -10   2    1.71    1.22
   4 -10   2    0.98    0.97
   6   4   2    0.98    0.60
  -6  -1  -2    2.30    1.01
   7  -6  -2    0.83    1.04
  -6  -1  -2    1.33    1.08
  -1   7  -2    1.93    0.58
   1  -7   2    1.43    0.95
   1  -7   2    2.11    1.12
  -7   6   2    2.34    1.12
  -7   6   2    1.68    1.01
   6   1   2    1.95    0.54
  -6   2  -2   17.85    1.07
  -6   2  -2   20.51    2.77
   2   4  -2   18.17    1.31
  -6   2  -2   22.96    2.01
   4  -6  -2   20.27    2.29
  -4   6   2   20.19    2.49
  -4   6   2   20.98    1.08
  -2  -4   2   23.40    2.65
   6  -2   2   18.17    1.07
  -2  -4   2   20.88    2.72
  -4   6   2   20.26    1.94
   6  -2   2   19.27    2.20
  -4   6   2   18.98    2.32
  -6   5  -2    2.95    0.39
   1  -6  -2    3.94    1.12
  -6   5  -2    2.72    0.82
  -6   5  -2    1.89    0.80
  -6   5  -2    2.34    1.13
   1  -6  -2    1.84    0.87
   5   1  -2    3.68    0.61
   6  -5   2    1.68    0.73
  -5  -1   2    2.32    1.03
  -1   6   2    2.82    0.61
  -5  -1   2    1.89    1.00
  -2  -6  -2   41.87    3.52
   8  -2  -2   39.60    1.92
  -6   8  -2   40.29    1.96
  -6   8  -2   39.41    3.69
  -6   8  -2   40.04    3.10
  -2  -6  -2   41.94    3.41
   2   6   2   39.04    2.31
  -8   2   2   39.85    3.79
   6  -8   2   44.89    3.15
  -8   2   2   38.85    3.44
  -5  -6  -2    4.64    1.91
  -5  -6  -2    7.19    2.20
  -6  11  -2    7.12    1.04
   6 -11   2    1.92    1.46
   5   6   2    6.07    1.17
 -11   5   2    5.16    1.97
   6 -11   2    4.76    1.63
  -5  12  -2   25.66    2.00
  -7  -5  -2   27.78    4.13
  -7  -5  -2   28.75    4.46
   5 -12   2   30.29    4.28
   5 -12   2   29.21    4.05
 -12   7   2   26.15    4.06
   7   5   2   24.75    2.10
  -7  -2  -2    9.75    2.52
  -2   9  -2    3.73    0.89
  -7  -2  -2    5.49    1.70
  -9   7   2    3.11    1.37
   2  -9   2    3.15    1.37
   2  -9   2    5.43    1.65
   7   2   2    5.39    0.94
  -7   1  -2    3.17    1.21
   6  -7  -2    0.39    0.73
   1   6  -2    2.12    0.65
  -7   1  -2    4.36    1.63
   6  -7  -2    1.51    0.84
  -6   7   2    1.74    0.33
  -6   7   2    2.23    1.02
  -6   7   2    0.84    0.97
  -1  -6   2    1.47    0.96
   7  -1   2    2.28    0.53
  -1  -6   2    1.51    1.07
   3  -7  -2  156.03    7.14
  -7   4  -2  154.13    7.18
   4   3  -2  150.53    6.11
   3  -7  -2  154.72    7.44
  -7   4  -2  152.78    5.71
  -7   4  -2  157.87    8.04
  -4  -3   2  153.79    7.86
  -4  -3   2  144.20    7.46
  -3   7   2  151.10    5.97
   7  -4   2  148.04    7.04
   0  -7  -2   28.29    2.65
   0  -7  -2   30.54    2.90
  -7   7  -2   21.12    3.09
  -7   7  -2   27.69    1.37
   7   0  -2   26.79    1.59
  -7   7  -2   26.15    2.94
  -7   0   2   31.52    3.00
   0   7   2   29.66    1.82
  -7   0   2   29.95    3.06
  -7  10  -2    0.24    0.98
  -3  -7  -2    1.52    1.50
  10  -3  -2    0.57    0.42
  -3  -7  -2    2.40    1.28
  -7  10  -2    0.85    0.45
   7 -10   2    0.28    0.86
   3   7   2    0.40    0.59
 -10   3   2    1.84    1.33
 -10   3   2    0.78    1.28
  -6  -7  -2   -1.03    1.49
  -7  13  -2    0.33    1.36
  -7  13  -2    1.21    0.76
  -6  -7  -2    0.55    1.68
   6   7   2    0.17    0.72
 -13   6   2    2.72    1.97
   7 -13   2    1.76    1.51
  -6  14  -2    2.37    0.95
  -8  -6  -2   -0.95    1.83
 -14   8   2    0.31    1.95
   8   6   2    0.92    0.94
   6 -14   2   -0.15    1.64
   6 -14   2    0.99    1.70
  -8  -3  -2    1.20    1.45
  -3  11  -2    1.41    0.77
  -8  -3  -2    0.95    1.37
   3 -11   2    0.28    1.23
   3 -11   2    0.26    1.26
   8   3   2    1.11    0.65
 -11   8   2    0.56    1.28
  -8   0  -2  211.89   10.91
   0   8  -2  214.01    8.58
  -8   0  -2  205.65   10.14
   0  -8   2  212.51   10.33
   0  -8   2  220.21   10.54
   8   0   2  206.29    8.28
  -8   8   2  209.10   10.19
  -8   3  -2   70.87    5.15
  -8   3  -2   68.80    2.99
  -8   3  -2   68.41    4.39
   3   5  -2   75.24    3.48
   5  -8  -2   66.97    4.43
  -5   8   2   71.69    4.65
  -5   8   2   71.25    4.51
  -5   8   2   68.00    3.03
  -3  -5   2   75.10    4.78
   8  -3   2   72.69    3.01
  -3  -5   2   78.60    5.01
   6   2  -2   39.30    2.21
  -8   6  -2   40.16    1.77
  -8   6  -2   40.90    3.24
  -8   6  -2   41.47    3.87
   2  -8  -2   42.53    3.21
   2  -8  -2   42.24    3.42
  -6  -2   2   43.10    3.58
  -6  -2   2   48.09    3.89
  -2   8   2   39.53    2.23
  -1  -8  -2   70.90    4.95
  -8   9  -2   66.86    3.01
  -1  -8  -2   73.09    5.27
  -8   9  -2   77.33    4.91
   9  -1  -2   71.66    3.26
   8  -9   2   72.96    4.55
  -9   1   2   70.88    5.24
   1   8   2   71.83    3.64
  -9   1   2   71.85    5.60
  -4  -8  -2   87.58    6.40
  -8  12  -2   86.57    6.01
  -4  -8  -2   82.48    6.32
 -12   4   2   81.77    6.34
   4   8   2   81.48    4.40
   8 -12   2   93.50    5.97
  -7  -8  -2    0.53    2.11
   7   8   2    0.36    0.88
  -9  -4  -2   45.85    6.02
  -9  -4  -2   53.77    6.31
  -4  13  -2   59.59    3.49
 -13   9   2   47.75    5.73
   4 -13   2   65.89    5.57
   9   4   2   62.68    3.56
   4 -13   2   63.08    5.46
  -1  10  -2   19.14    1.77
  -9  -1  -2   19.97    3.64
  -9  -1  -2   18.21    3.30
   1 -10   2   15.45    2.98
   1 -10   2   22.59    3.57
   9   1   2   15.41    1.50
 -10   9   2   17.74    3.13
   2   7  -2    3.34    0.92
   7  -9  -2    6.34    1.59
  -9   2  -2    6.42    1.75
  -9   2  -2    3.66    1.76
   9  -2   2    4.87    0.79
  -2  -7   2    0.78    1.19
  -7   9   2    6.27    0.68
  -2  -7   2    3.24    1.52
  -7   9   2    4.79    1.57
   5   4  -2  118.10    4.95
   4  -9  -2  107.02    5.99
  -9   5  -2  109.36    6.95
   4  -9  -2  101.42    6.21
  -9   5  -2  102.87    6.04
  -9   5  -2  105.97    4.30
  -5  -4   2  120.20    6.72
   9  -5   2  108.49    4.30
  -5  -4   2  118.18    6.91
  -4   9   2  114.05    4.72
  -9   8  -2   75.75    6.82
  -9   8  -2   74.56    4.92
   1  -9  -2   82.64    5.18
   8   1  -2   71.49    3.50
   1  -9  -2   71.73    5.22
  -1   9   2   70.83    3.65
  -8  -1   2   73.92    5.38
  -8  -1   2   80.86    5.89
  -2  -9  -2    3.80    1.84
  -9  11  -2    3.97    1.72
  -2  -9  -2    1.54    1.39
   9 -11   2    4.47    1.70
 -11   2   2    3.22    1.78
   2   9   2    2.08    0.87
  -5  -9  -2    6.13    2.53
  -9  14  -2    3.78    2.13
   5   9   2    3.10    1.19
   9 -14   2    2.36    1.84
  -5  15  -2    3.51    1.25
 -10  -5  -2    0.93    2.54
   5 -15   2    2.21    2.30
  10   5   2    6.61    1.55
 -10  -2  -2    0.95    1.60
  -2  12  -2    3.75    1.16
 -10  -2  -2    2.47    1.80
   2 -12   2    0.60    1.48
 -12  10   2    2.93    1.88
  10   2   2    1.84    0.93
   2 -12   2    1.98    1.70
   1   9  -2   18.23    1.77
 -10   1  -2   25.92    3.78
 -10   1  -2   17.83    3.63
  -1  -9   2   24.17    3.87
  -1  -9   2   18.09    3.22
  10  -1   2   17.17    1.48
  -9  10   2   19.02    3.13
 -10   4  -2    0.64    1.00
 -10   4  -2    2.41    1.58
   6 -10  -2    0.04    0.88
   4   6  -2    0.86    0.64
  -4  -6   2    0.68    1.17
  -6  10   2    1.23    0.52
  10  -4   2    0.75    0.41
  -4  -6   2    0.47    1.19
  -6  10   2    1.20    1.16
   3 -10  -2    0.69    1.11
 -10   7  -2    0.53    1.06
   3 -10  -2    0.87    0.96
   7   3  -2    0.23    0.58
  -3  10   2    1.28    0.68
  -7  -3   2    0.58    1.14
  -7  -3   2   -0.52    1.21
   0 -10  -2    1.32    1.53
  10   0  -2    4.91    0.97
 -10  10  -2    4.54    1.80
   0 -10  -2    3.53    1.83
 -10   0   2    2.83    2.32
   0  10   2    4.23    1.08
 -10   0   2    7.44    2.30
  -3 -10  -2   -0.03    1.53
 -10  13  -2    1.07    1.73
 -13   3   2    1.36    1.94
  10 -13   2    1.99    1.69
   3  10   2    1.65    1.07
  -3  14  -2    2.35    1.15
  11   3   2    0.61    0.84
   3 -14   2    1.29    1.70
 -11   0  -2    5.56    2.39
   0  11  -2    4.22    1.24
 -11   0  -2    3.19    1.80
  11   0   2    4.82    1.04
   0 -11   2    2.67    1.76
 -11  11   2    3.83    2.09
   0 -11   2    4.91    2.20
   8 -11  -2    0.84    1.19
   3   8  -2    0.28    0.69
 -11   3  -2    1.24    1.64
 -11   3  -2    0.62    1.21
  -3  -8   2    0.64    1.25
  -8  11   2    0.63    1.24
  11  -3   2    1.53    0.61
  -3  -8   2    1.54    1.62
   6   5  -2    7.42    1.34
   5 -11  -2    4.47    1.76
 -11   6  -2    5.44    1.80
   5 -11  -2    6.30    1.81
  -6  -5   2    4.04    1.79
  -6  -5   2    7.58    2.22
  -5  11   2    5.56    1.04
   2 -11  -2    4.45    1.72
   9   2  -2    2.78    0.93
 -11   9  -2    5.22    1.88
   2 -11  -2    2.62    1.56
  -2  11   2    3.11    0.98
  -9  -2   2    2.48    1.73
  -9  -2   2    0.95    1.59
  -1 -11  -2    5.08    2.45
  -1 -11  -2    7.87    2.57
 -11  12  -2    7.83    2.44
   1  11   2    9.29    1.70
 -12   1   2   12.33    3.43
  -1  13  -2   24.95    2.47
  12   1   2   25.79    2.19
   1 -13   2   28.25    4.87
 -12   2  -2   -0.02    1.58
   2  10  -2    0.81    0.86
 -10  12   2    0.47    1.51
  -2 -10   2    3.24    2.06
  -2 -10   2    1.20    1.69
   5   7  -2   24.05    2.17
   7 -12  -2   23.59    3.57
 -12   5  -2   31.19    4.18
  -7  12   2   24.95    3.93
  -5  -7   2   29.28    4.71
  -7  12   2   29.19    2.03
  -5  -7   2   21.33    3.79
   8   4  -2   89.12    4.50
   4 -12  -2   93.60    6.45
   4 -12  -2   92.07    6.13
 -12   8  -2   77.94    5.94
  -8  -4   2   93.20    7.20
  -8  -4   2   85.66    6.53
  -4  12   2   90.17    4.38
 -12  11  -2    6.75    2.33
   1 -12  -2    4.27    2.01
  11   1  -2    7.15    1.29
   1 -12  -2    6.68    2.58
 -11  -1   2    9.05    2.78
  -1  12   2    7.24    1.49
  -2 -12  -2    1.13    2.08
   2  12   2    0.23    1.00
   1  12  -2   23.48    2.68
  -1 -12   2   33.64    5.59
   4   9  -2   53.49    3.52
 -13   4  -2   53.41    6.05
   9 -13  -2   62.00    5.26
  -4  -9   2   61.29    5.81
  -9  13   2   57.13    5.39
  -4  -9   2   61.68    7.15
   6 -13  -2    0.01    1.18
   7   6  -2    0.14    0.81
 -13   7  -2   -1.40    1.28
   6 -13  -2   -0.65    1.27
  -7  -6   2    2.31    1.93
  -6  13   2    0.43    0.67
  -7  -6   2    3.35    2.17
   3 -13  -2    1.90    1.59
  10   3  -2    2.07    0.91
 -13  10  -2    0.20    1.34
  -3  13   2    1.91    1.02
   0 -13  -2   49.13    6.12
 -13  13  -2   52.50    6.25
   0  13   2   54.67    3.72
   3  11  -2    0.26    0.95
  -3 -11   2    0.44    1.74
   6   8  -2    1.37    0.94
 -14   6  -2   -0.88    1.52
  -6  -8   2   -0.47    1.62
   9   5  -2    6.33    1.45
   5 -14  -2    2.04    1.65
 -14   9  -2    5.92    2.27
  -5  14   2    4.43    1.22
 -14  12  -2    2.16    2.16
  12   2  -2    1.60    0.99
   2 -14  -2    1.66    1.95
  -2  14   2    0.19    0.91
   5  10  -2    4.95    1.48
  -5 -10   2    4.96    2.75
   8   7  -2    2.53    1.06
 -15   8  -2   -0.72    1.87
   0   0  -3  247.05    9.09
   0   0   3  254.01    9.06
   0   0   3  256.30    9.12
   0   0   3  249.71    9.10
  -1  -1  -3    9.13    0.80
   2  -1  -3    7.46    0.95
  -1   2  -3    6.40    0.51
  -1   2  -3    7.25    0.99
  -1   2  -3    7.08    0.66
   2  -1  -3    9.28    0.43
  -1  -1  -3    8.25    0.77
  -1  -1  -3    8.37    0.55
   1  -2   3    5.88    0.86
  -2   1   3    6.88    0.95
   1  -2   3    6.30    0.63
   1   1   3    8.83    0.81
   1   1   3    8.54    0.55
  -2   1   3    6.10    0.80
   1   1  -3    6.52    0.85
  -2   1  -3    8.23    0.59
   1  -2  -3    7.34    0.52
   1   1  -3    7.68    0.53
   1  -2  -3    6.94    0.45
  -2   1  -3    9.64    0.53
   1   1  -3    5.87    0.84
  -2   1  -3   11.31    1.02
   1  -2  -3    6.99    0.88
   2  -1   3    7.86    0.57
  -1   2   3    6.49    0.45
  -1  -1   3    6.46    0.85
  -1  -1   3    6.59    0.98
  -1   2   3    6.37    0.85
  -2   4  -3   12.77    0.83
  -2  -2  -3   14.14    1.40
  -2  -2  -3   14.83    1.42
  -2  -2  -3   12.98    0.89
   4  -2  -3   15.71    1.50
   4  -2  -3   13.62    1.78
  -2   4  -3   11.55    1.34
   2  -4   3   13.95    1.25
   2  -4   3    9.71    1.35
   2   2   3   13.62    0.91
  -4   2   3   10.90    1.56
  -4   2   3   13.51    1.66
   2   2   3   15.84    1.44
   3  -3  -3   19.97    1.54
  -3   0  -3   23.27    1.14
  -3   0  -3   19.89    1.47
   0   3  -3   22.77    1.18
  -3   0  -3   19.94    1.78
   0   3  -3   21.40    1.64
   3  -3  -3   22.07    1.67
   3  -3  -3   22.75    1.62
   3   0   3   23.52    1.58
  -3   3   3   24.04    1.62
  -3   3   3   19.89    1.63
  -3   3   3   19.32    0.88
   0  -3   3   21.84    1.64
   0  -3   3   23.70    1.77
  -3   3   3   23.05    1.64
   3   0   3   22.15    1.12
  -3   3  -3    7.86    0.54
  -3   3  -3    5.20    1.06
  -3   3  -3    6.00    0.75
  -3   3  -3    5.93    0.80
   0  -3  -3    5.20    0.82
   0  -3  -3    4.82    0.90
   3   0  -3    7.69    1.12
   0   3   3    4.87    0.89
  -3   0   3    6.61    1.07
   3  -3   3    6.01    0.73
  -3   0   3    3.42    0.89
   6  -3  -3   54.23    3.68
  -3  -3  -3   53.32    3.49
  -3   6  -3   50.25    3.22
  -3  -3  -3   58.42    3.60
  -3   6  -3   51.71    2.41
  -6   3   3   54.63    3.74
   3  -6   3   54.78    3.26
   3   3   3   53.42    2.55
   3   3   3   52.18    3.43
  -6   3   3   50.87    3.52
   3  -6   3   51.90    3.48
  -1   5  -3   27.54    2.25
   5  -4  -3   25.84    2.23
  -1   5  -3   28.76    1.57
  -4  -1  -3   30.24    2.52
  -4  -1  -3   31.33    2.30
  -4  -1  -3   30.46    1.56
   1  -5   3   31.30    2.40
   1  -5   3   27.79    2.20
  -5   4   3   26.18    2.31
  -5   4   3   28.58    2.21
   4   1   3   32.14    2.32
  -5   4   3   26.04    2.28
   4   1   3   30.03    1.56
   2   2  -3   13.90    0.92
   2  -4  -3   14.90    1.71
  -4   2  -3   14.12    1.21
  -4   2  -3   14.15    1.89
   2  -4  -3   13.96    1.14
   2   2  -3   12.73    1.61
  -4   2  -3   12.85    0.78
   4  -2   3   14.63    1.22
  -2  -2   3   13.98    1.67
  -2   4   3   13.26    0.82
  -2   4   3   16.30    1.48
  -2  -2   3   13.92    1.81
  -2   4   3   16.24    1.31
   5  -1  -3    2.94    1.15
  -4   5  -3    2.94    0.78
  -4   5  -3    3.42    1.02
  -4   5  -3    3.56    0.82
  -4   5  -3    3.53    0.49
  -1  -4  -3    2.26    0.84
   5  -1  -3    4.19    1.05
   5  -1  -3    3.23    0.43
  -1  -4  -3    2.78    0.87
  -5   1   3    4.20    1.08
  -5   1   3    3.69    1.16
   4  -5   3    1.73    0.63
   1   4   3    3.55    0.63
   1   4   3    2.85    0.91
  -4   8  -3    6.44    0.86
  -4  -4  -3    7.07    1.78
   8  -4  -3    5.76    1.77
  -4  -4  -3    8.20    1.88
  -4   8  -3    6.73    1.86
  -8   4   3    4.84    1.54
   4   4   3    5.66    0.95
   4  -8   3    5.68    1.36
   4  -8   3    7.70    1.88
  -8   4   3    7.07    1.71
  -5  -2  -3    2.18    1.01
  -2   7  -3    2.71    0.63
  -5  -2  -3    0.81    0.82
   7  -5  -3    3.29    1.26
   5   2   3    1.83    0.57
  -7   5   3    0.85    0.96
  -7   5   3    2.72    1.13
   2  -7   3    1.87    0.97
   2  -7   3    1.47    0.93
  -5   1  -3   34.36    2.29
   4  -5  -3   30.06    2.24
  -5   1  -3   30.96    1.50
  -5   1  -3   32.18    2.71
   1   4  -3   23.79    2.22
   1   4  -3   26.55    1.59
   4  -5  -3   29.54    2.24
   5  -1   3   33.16    2.24
  -4   5   3   30.14    1.30
  -4   5   3   31.63    2.38
  -1  -4   3   26.40    2.23
  -4   5   3   30.01    2.26
  -4   5   3   29.46    2.23
  -1  -4   3   24.00    2.28
   5  -1   3   31.27    1.49
   4   1  -3    4.47    0.60
  -5   4  -3    4.58    0.45
   4   1  -3    3.53    1.00
  -5   4  -3    3.10    0.82
  -5   4  -3    4.22    1.12
   1  -5  -3    2.73    0.94
  -5   4  -3    4.13    0.82
   1  -5  -3    3.11    0.83
  -4  -1   3    2.19    0.83
  -1   5   3    2.90    0.56
   5  -4   3    3.23    0.78
  -1   5   3    1.43    0.74
  -4  -1   3    2.85    0.98
  -5   7  -3    6.12    1.29
   7  -2  -3    5.74    0.63
  -2  -5  -3    4.72    1.39
  -5   7  -3    4.11    1.22
  -5   7  -3    5.75    0.74
  -2  -5  -3    5.26    1.33
  -5   7  -3    4.79    1.42
  -7   2   3    5.90    1.57
   5  -7   3    6.31    1.31
   2   5   3    6.27    0.93
  -7   2   3    2.96    1.31
  -5  -5  -3    7.46    2.11
  -5  10  -3   12.01    1.18
  -5  -5  -3    6.56    2.00
 -10   5   3    8.97    2.24
   5 -10   3   11.79    2.45
   5 -10   3    9.53    2.09
   5   5   3    8.64    1.30
  -6  -3  -3    3.27    1.56
  -6  -3  -3    1.61    1.16
  -3   9  -3    2.77    0.74
   3  -9   3    3.02    1.26
   6   3   3    2.35    0.71
  -9   6   3    4.29    1.58
   3  -9   3    2.03    1.23
   6  -6  -3    1.03    0.79
  -6   0  -3    4.11    0.64
   0   6  -3    4.08    0.71
  -6   0  -3    3.65    1.30
  -6   0  -3    4.85    1.26
   6   0   3    4.18    0.64
   0  -6   3    3.98    1.20
  -6   6   3    2.35    1.12
  -6   6   3    4.90    1.37
   0  -6   3    1.75    0.86
  -6   3  -3   52.48    3.19
  -6   3  -3   57.65    3.93
   3  -6  -3   50.24    3.35
   3  -6  -3   54.43    3.14
  -6   3  -3   55.61    2.28
   3   3  -3   54.29    2.56
  -3  -3   3   50.22    3.46
  -3   6   3   53.31    3.27
  -3  -3   3   51.01    3.62
  -3   6   3   52.53    2.36
   6  -3   3   51.85    3.12
  -6   6  -3    5.00    1.09
  -6   6  -3    7.41    1.78
   0  -6  -3    5.33    1.23
  -6   6  -3    5.47    1.22
  -6   6  -3    6.42    0.59
   0  -6  -3    5.43    1.35
   6   0  -3    5.59    0.73
  -6   0   3    7.09    1.64
   0   6   3    6.12    0.89
  -6   0   3    5.31    1.51
  -6   9  -3    3.11    0.62
  -6   9  -3    1.38    1.22
  -6   9  -3    0.40    0.91
   9  -3  -3    1.95    0.43
  -3  -6  -3    3.11    1.33
  -3  -6  -3    2.50    1.20
  -9   3   3    2.59    1.40
  -9   3   3    1.88    1.17
   6  -9   3    1.55    1.05
   3   6   3    2.54    0.73
  -6  -6  -3    2.13    1.71
  -6  12  -3    2.29    0.80
  -6  -6  -3    5.30    2.19
 -12   6   3    0.01    1.50
   6   6   3    4.57    1.05
   6 -12   3    0.64    1.28
   6 -12   3    3.18    1.74
  -4  11  -3    1.45    0.74
  -7  -4  -3    3.83    2.01
  -7  -4  -3    2.99    1.67
   4 -11   3    1.43    1.22
 -11   7   3    1.88    1.60
   4 -11   3    1.16    1.24
   7   4   3    2.60    0.86
  -1   8  -3    4.85    0.90
   8  -7  -3    2.13    1.34
  -7  -1  -3    1.41    1.11
  -7  -1  -3    2.16    1.10
   1  -8   3    4.70    1.46
  -8   7   3    3.43    1.41
   1  -8   3    4.53    1.55
  -8   7   3    2.51    1.34
   7   1   3    3.73    0.73
   5  -7  -3    3.26    1.08
  -7   2  -3    1.42    0.42
  -7   2  -3    2.02    1.04
   2   5  -3    3.76    0.73
  -7   2  -3    1.59    0.95
   7  -2   3    0.69    0.69
  -5   7   3    0.89    0.73
  -2  -5   3    2.81    1.19
  -5   7   3    1.89    1.00
  -5   7   3    2.62    0.45
   7  -2   3    1.89    0.44
  -2  -5   3    4.35    1.28
  -7   5  -3    5.25    1.67
   2  -7  -3    5.93    1.33
  -7   5  -3    4.86    1.06
  -7   5  -3    5.88    1.37
  -7   5  -3    5.75    0.54
   2  -7  -3    3.64    1.22
   5   2  -3    6.12    0.85
   7  -5   3    4.39    1.17
  -5  -2   3    4.52    1.49
  -2   7   3    5.77    0.84
  -5  -2   3    4.59    1.38
   8  -1  -3   10.03    0.93
  -1  -7  -3   12.25    2.25
  -1  -7  -3   15.34    2.65
  -7   8  -3    9.58    2.23
  -7   8  -3    9.37    1.83
  -7   8  -3    9.20    0.87
   1   7   3   11.34    1.33
  -8   1   3    6.35    1.89
  -8   1   3    9.00    2.20
   7  -8   3   12.13    1.87
  -4  -7  -3    6.85    2.06
  -7  11  -3    4.95    0.90
  -4  -7  -3    1.64    1.44
  -7  11  -3    6.23    1.84
   4   7   3    4.06    1.04
 -11   4   3    4.55    1.94
   7 -11   3    2.70    1.38
  -7  -7  -3   -0.05    1.70
  -7  14  -3    0.15    1.45
  -7  14  -3    2.15    0.92
 -14   7   3   -1.66    2.12
   7   7   3    0.97    0.89
   7 -14   3    1.13    1.57
  -5  13  -3    3.65    1.13
  -8  -5  -3    3.40    2.02
  -8  -5  -3    7.43    2.83
 -13   8   3    6.12    2.45
   5 -13   3    6.54    2.28
   8   5   3    3.18    1.09
   5 -13   3    2.00    1.72
  -2  10  -3    2.70    0.91
  -8  -2  -3    1.57    1.34
  -8  -2  -3    0.82    1.32
   2 -10   3    1.68    1.28
 -10   8   3    3.73    1.65
   2 -10   3    2.03    1.37
   8   2   3    2.47    0.81
   7  -8  -3    3.17    1.26
  -8   1  -3    2.47    1.25
   7  -8  -3    2.64    1.24
   1   7  -3    3.04    0.77
  -8   1  -3    2.63    1.28
  -7   8   3    3.43    1.59
  -1  -7   3    3.24    1.33
   8  -1   3    3.81    0.69
  -7   8   3    4.73    0.47
  -7   8   3    5.57    1.71
  -1  -7   3    2.79    1.19
   4  -8  -3    7.67    1.54
  -8   4  -3    7.88    2.11
   4  -8  -3    5.56    1.49
   4   4  -3    6.35    0.98
  -8   4  -3    6.71    1.51
  -8   4  -3    7.09    0.69
  -4   8   3    6.67    1.60
  -4   8   3    6.54    0.85
   8  -4   3    8.32    0.70
  -4  -4   3    6.18    1.74
  -4  -4   3    5.38    1.56
   7   1  -3    7.24    1.00
  -8   7  -3    9.55    0.74
  -8   7  -3   13.65    2.82
  -8   7  -3   15.90    2.32
   1  -8  -3   11.40    2.24
   1  -8  -3   10.68    1.94
  -7  -1   3   10.76    2.29
  -7  -1   3    7.81    2.06
  -1   8   3   12.20    1.18
  -8  10  -3    0.98    1.27
  -2  -8  -3    0.17    1.06
  -8  10  -3    1.73    0.56
  -2  -8  -3    1.99    1.38
  10  -2  -3    1.47    0.58
 -10   2   3    1.02    1.41
   2   8   3    0.11    0.61
   8 -10   3    0.45    0.93
  -8  13  -3    0.20    1.39
  -5  -8  -3    2.07    1.93
  -5  -8  -3    5.55    2.44
   8 -13   3    6.81    2.08
   5   8   3    7.28    1.51
 -13   5   3    4.18    2.04
  -9  -6  -3    0.04    2.29
  -6  15  -3   -0.24    0.81
   9   6   3   -0.11    0.91
   6 -15   3   -0.70    1.69
  -9  -3  -3    3.60    2.02
  -3  12  -3    6.11    1.22
  -9  -3  -3    6.65    2.26
   3 -12   3    2.12    1.56
 -12   9   3    4.69    2.10
   9   3   3    5.48    1.17
   3 -12   3    5.62    2.19
  -9   0  -3   15.44    3.13
  -9   0  -3   12.41    2.35
   0   9  -3   10.84    1.49
  -9   9   3    9.40    2.28
   0  -9   3    9.88    2.35
   0  -9   3   10.31    2.31
   9   0   3   11.46    1.35
  -9   3  -3    2.29    0.55
   6  -9  -3    3.39    1.36
  -9   3  -3    1.63    1.13
   3   6  -3    2.69    0.77
  -9   3  -3    3.31    1.59
  -3  -6   3    0.63    1.14
   9  -3   3    1.99    0.49
  -6   9   3    2.07    1.27
  -6   9   3    2.59    0.56
  -3  -6   3    2.92    1.40
   3  -9  -3    4.00    1.50
   6   3  -3    1.84    0.65
  -9   6  -3    1.09    1.06
  -9   6  -3    3.41    1.23
   3  -9  -3    2.93    1.18
  -9   6  -3    2.29    0.45
  -3   9   3    2.88    0.73
  -6  -3   3    1.16    1.09
  -6  -3   3    2.76    1.46
   0  -9  -3   37.49    4.54
  -9   9  -3   31.09    3.72
   9   0  -3   33.82    2.08
  -9   9  -3   35.61    2.11
   0  -9  -3   36.77    3.51
  -9   0   3   33.32    4.28
   0   9   3   34.81    2.34
  -9   0   3   31.62    4.62
  -3  -9  -3    3.00    1.91
  -9  12  -3    5.21    1.98
  -3  -9  -3    6.30    2.37
   3   9   3    4.60    1.13
 -12   3   3    7.32    2.52
   9 -12   3    6.15    1.85
  -6  -9  -3   -1.17    2.03
   6   9   3    0.14    0.86
  -4  14  -3    0.89    0.92
 -10  -4  -3   -0.73    1.88
   4 -14   3    3.35    2.26
  10   4   3   -0.25    0.75
 -10  -1  -3    1.56    1.61
 -10  -1  -3   -0.49    1.58
  -1  11  -3    1.11    0.83
 -11  10   3   -0.58    1.35
  10   1   3    0.33    0.62
   1 -11   3    1.37    1.52
   1 -11   3    0.73    1.41
 -10   2  -3    4.12    1.78
 -10   2  -3    0.98    1.65
   2   8  -3    2.45    0.88
   8 -10  -3    1.97    1.19
  -2  -8   3    0.60    1.25
  -8  10   3    3.06    1.55
  10  -2   3    2.50    0.70
  -2  -8   3    2.40    1.52
   5   5  -3   10.09    1.37
 -10   5  -3    9.06    0.84
 -10   5  -3   12.63    2.87
 -10   5  -3   10.47    2.17
   5 -10  -3   13.00    2.41
   5 -10  -3    8.53    1.95
  -5  -5   3    9.28    2.44
  -5  -5   3    8.81    2.29
  -5  10   3   10.39    1.17
  10  -5   3    9.49    0.85
   2 -10  -3    0.71    0.93
   8   2  -3    1.01    0.64
   2 -10  -3    1.16    1.11
 -10   8  -3   -0.49    0.94
  -8  -2   3    1.62    1.51
  -2  10   3    0.62    0.68
  -8  -2   3    1.48    1.59
  -1 -10  -3    0.35    1.29
  -1 -10  -3    0.03    1.22
  11  -1  -3    0.02    0.60
 -10  11  -3   -0.82    1.23
 -11   1   3    0.00    1.57
   1  10   3    1.15    0.82
  -4 -10  -3    1.05    1.80
 -10  14  -3    0.78    1.83
   4  10   3    0.16    0.88
  10 -14   3   -0.22    1.48
  -2  13  -3    0.20    0.88
 -11  -2  -3    0.23    1.81
 -11  -2  -3    0.04    1.81
  11   2   3    1.74    0.86
 -13  11   3    0.04    1.93
   2 -13   3   -0.13    1.67
 -11   1  -3   -0.43    1.57
 -11   1  -3    0.69    1.44
   1  10  -3    0.27    0.77
  -1 -10   3    0.93    1.59
  11  -1   3    0.03    0.53
  -1 -10   3    0.23    1.53
 -10  11   3   -0.14    1.43
 -11   4  -3    1.40    1.55
   4   7  -3    2.45    0.87
   7 -11  -3    2.64    1.49
 -11   4  -3    0.85    1.30
  11  -4   3    2.22    0.58
  -7  11   3    2.22    0.66
  -4  -7   3    1.94    1.51
  -4  -7   3    1.00    1.53
  -7  11   3    1.63    1.42
   4 -11  -3    3.55    1.48
   7   4  -3    5.76    1.11
   4 -11  -3    5.85    2.04
 -11   7  -3    1.57    1.30
  -7  -4   3    2.37    1.61
  -7  -4   3    1.66    1.37
  -4  11   3    5.48    1.01
  10   1  -3   -0.59    0.54
   1 -11  -3    1.51    1.59
   1 -11  -3    0.25    1.22
 -11  10  -3   -0.02    1.20
  -1  11   3    0.73    0.77
 -10  -1   3   -0.27    1.33
 -11  13  -3    0.86    1.64
  -2 -11  -3    1.82    1.89
   2  11   3    0.77    0.97
 -12   0  -3    4.76    2.28
   0  12  -3    4.20    1.30
 -12  12   3    4.85    2.36
  12   0   3    3.25    0.94
   0 -12   3    4.79    2.42
 -12   3  -3    9.68    2.62
   9 -12  -3    5.30    1.87
   3   9  -3    7.44    1.42
  -9  12   3    4.62    1.96
  -3  -9   3    3.58    1.90
  -3  -9   3    3.36    1.86
   6   6  -3    2.64    0.95
   6 -12  -3    2.15    1.58
 -12   6  -3    2.03    1.51
  -6  -6   3    1.20    1.66
  -6  -6   3    1.95    1.67
  -6  12   3    3.93    0.93
  -6  12   3    1.92    1.52
   3 -12  -3    7.90    2.27
   9   3  -3    5.76    1.19
 -12   9  -3    3.20    1.77
   3 -12  -3    9.25    2.53
  -9  -3   3    6.87    2.35
  -3  12   3    8.62    1.41
   0 -12  -3    2.52    1.94
 -12  12  -3    4.79    2.24
   0  12   3    3.21    1.21
   2  11  -3    1.22    0.95
 -13   2  -3   -0.49    1.43
  -2 -11   3   -0.05    1.86
   8 -13  -3    3.68    1.93
   5   8  -3    4.21    1.21
 -13   5  -3    3.41    1.96
  -5  -8   3    3.78    2.20
  -5  -8   3    3.82    2.05
  -8  13   3    6.09    2.29
 -13   8  -3    4.14    1.98
   5 -13  -3    4.57    1.87
   5 -13  -3    5.90    2.26
   8   5  -3    7.45    1.39
  -8  -5   3    1.85    1.78
  -8  -5   3    2.25    1.86
  -5  13   3    6.09    1.27
 -13  11  -3   -0.23    1.70
   2 -13  -3   -0.36    1.39
  11   2  -3    0.77    0.84
  -2  13   3    1.63    0.96
   4  10  -3    0.71    0.96
 -14   4  -3   -1.51    1.62
  -4 -10   3   -1.08    1.60
 -14   7  -3   -1.45    1.45
   7   7  -3    1.12    0.96
  -7  -7   3    1.00    1.92
 -14  10  -3    0.00    1.73
  10   4  -3    0.87    0.88
   4 -14  -3   -1.13    1.26
  -4  14   3    0.20    0.82
   6   9  -3    0.24    0.91
 -15   6  -3    1.64    2.26
  -6  -9   3    0.20    2.48
   6 -15  -3   -1.92    1.39
   9   6  -3    0.54    0.90
   0   1  -4   18.10    1.24
  -1   0  -4   17.82    1.20
   0   1  -4   21.20    0.96
   1  -1  -4   19.42    0.95
  -1   0  -4   18.16    0.96
   1  -1  -4   21.38    1.29
  -1   0  -4   20.86    0.95
   0   1  -4   19.12    1.10
   1  -1  -4   21.67    0.89
   0  -1   4   17.29    1.21
  -1   1   4   18.75    1.17
   1   0   4   17.84    0.96
  -1   1   4   18.82    1.23
   0  -1   4   17.32    1.08
  -2  -1  -4   35.28    2.16
  -1   3  -4   31.45    2.18
   3  -2  -4   33.88    1.33
  -2  -1  -4   34.00    1.59
   3  -2  -4   33.06    2.18
   3  -2  -4   35.10    2.08
  -1   3  -4   32.83    1.94
  -2  -1  -4   36.04    2.04
  -1   3  -4   33.10    1.59
   1  -3   4   34.15    2.21
  -3   2   4   33.36    2.18
   2   1   4   33.82    1.58
   2   1   4   32.41    1.97
  -3   2   4   35.71    2.08
   1  -3   4   33.31    1.92
   0  -2  -4    8.12    0.66
   2   0  -4    6.54    1.01
  -2   2  -4    8.70    0.60
  -2   2  -4    7.88    1.26
  -2   2  -4    7.89    0.56
  -2   2  -4    7.84    1.12
   2   0  -4    7.85    0.55
  -2   2  -4    8.29    0.58
   2   0  -4    5.19    0.92
   0  -2  -4    6.70    0.95
   0  -2  -4    8.60    0.59
   2  -2   4    7.95    0.55
   0   2   4    8.39    1.06
  -2   0   4    8.15    1.12
   0   2   4    8.37    0.59
  -2   0   4    9.97    1.24
  -3  -2  -4   17.15    2.09
  -2   5  -4   13.01    1.66
  -3  -2  -4   15.54    1.95
  -2   5  -4   12.41    0.96
  -3  -2  -4   13.81    1.01
   5  -3  -4   15.95    2.07
   3   2   4   13.48    1.01
  -5   3   4   15.72    2.02
  -5   3   4   12.99    1.94
   2  -5   4   14.21    1.65
   2  -5   4   14.75    2.06
   3   2   4   15.00    1.93
   2  -3  -4   34.12    2.11
   2  -3  -4   35.00    1.46
   1   2  -4   34.51    2.15
   2  -3  -4   33.00    1.77
  -3   1  -4   33.93    1.53
  -3   1  -4   32.19    1.77
  -3   1  -4   33.39    2.33
   1   2  -4   32.32    2.19
   1   2  -4   37.54    1.63
  -2   3   4   32.57    2.13
   3  -1   4   34.50    1.80
  -2   3   4   33.45    2.09
  -2   3   4   33.41    1.45
  -1  -2   4   31.36    2.21
  -1  -2   4   35.26    2.14
  -2   3   4   34.63    1.89
   4  -1  -4    8.01    1.43
   4  -1  -4   10.06    0.64
  -1  -3  -4   11.43    1.54
  -3   4  -4   10.58    1.70
  -3   4  -4   11.69    1.08
  -1  -3  -4   10.60    1.36
   4  -1  -4   10.14    1.53
  -1  -3  -4   11.55    0.84
  -3   4  -4   12.26    0.77
   3  -4   4    8.59    1.37
   3  -4   4   10.93    1.03
  -4   1   4    8.26    1.36
   1   3   4   10.80    1.52
   1   3   4   10.15    0.83
  -4   1   4   10.95    1.64
  -4  -3  -4   29.77    2.64
  -3   7  -4   29.16    3.32
   7  -4  -4   28.57    3.41
  -3   7  -4   29.23    1.68
  -4  -3  -4   24.51    3.01
  -7   4   4   29.90    2.73
  -7   4   4   27.22    2.80
   3  -7   4   29.78    2.42
   4   3   4   27.09    1.72
   3  -7   4   24.20    2.51
  -4   0  -4   45.59    2.71
  -4   0  -4   51.87    2.17
   4  -4  -4   46.50    2.83
   4  -4  -4   47.83    2.86
   4  -4  -4   44.87    2.91
   0   4  -4   49.92    2.23
  -4   0  -4   43.64    3.13
   0   4  -4   48.36    2.93
  -4   4   4   47.50    3.00
   4   0   4   41.83    2.64
  -4   4   4   46.02    2.75
   0  -4   4   46.25    3.06
   0  -4   4   49.77    2.95
   4   0   4   44.83    2.11
  -4   4   4   46.45    2.86
   3   1  -4   10.23    0.77
  -4   3  -4   10.99    0.92
  -4   3  -4   10.61    1.76
   1  -4  -4   10.30    1.52
  -4   3  -4   11.50    0.72
   3   1  -4   11.75    1.60
  -4   3  -4   10.79    1.00
   1  -4  -4    8.98    1.10
   3   1  -4   14.07    2.01
  -1   4   4    9.65    1.47
  -1   4   4   11.00    0.80
   4  -3   4   10.30    1.12
  -3  -1   4    9.47    1.54
  -3  -1   4   10.43    1.53
  -4   6  -4    6.58    1.76
  -2  -4  -4    4.50    1.23
  -2  -4  -4    6.70    1.40
  -4   6  -4    5.73    0.71
  -4   6  -4    3.94    1.03
   6  -2  -4    3.10    1.26
   6  -2  -4    3.83    0.48
   4  -6   4    5.13    1.10
  -6   2   4    3.82    1.19
  -6   2   4    5.45    1.42
   2   4   4    4.98    0.79
   4  -6   4    5.27    1.41
  -5  -4  -4    3.26    1.42
  -5  -4  -4    3.08    1.35
  -9   5   4    2.47    1.68
   5   4   4    3.49    0.92
   4  -9   4    2.36    1.22
  -9   5   4    5.12    1.65
  -1   6  -4   18.05    1.26
   6  -5  -4   17.57    2.40
  -5  -1  -4   15.87    2.19
  -5  -1  -4   15.28    1.17
  -5  -1  -4   17.37    2.59
  -1   6  -4   16.51    2.27
   1  -6   4   18.06    2.51
   5   1   4   17.14    1.21
   1  -6   4   17.73    2.25
  -6   5   4   18.44    2.40
   5   1   4   17.79    2.25
  -6   5   4   23.23    2.83
   2   3  -4   14.01    1.02
  -5   2  -4   13.66    0.88
   2   3  -4   12.19    1.78
  -5   2  -4   14.85    1.38
   3  -5  -4   12.44    1.71
  -5   2  -4   18.31    2.44
  -3   5   4   13.69    2.04
  -2  -3   4   14.55    1.99
  -3   5   4   12.15    0.82
  -2  -3   4   13.62    2.01
   5  -2   4   14.02    1.33
  -3   5   4   14.02    1.85
  -3   5   4    9.40    1.53
  -5   5  -4   60.55    4.20
  -5   5  -4   61.97    3.28
   0  -5  -4   67.50    3.97
   5   0  -4   60.46    2.68
  -5   5  -4   60.07    3.35
   0  -5  -4   60.31    3.50
  -5   5  -4   61.10    2.64
   5  -5   4   65.75    3.23
   0   5   4   64.18    2.89
  -5   0   4   69.39    4.23
  -5   0   4   64.16    4.02
  -5   8  -4   17.12    2.68
   8  -3  -4   16.30    3.33
  -5   8  -4   14.40    1.16
  -3  -5  -4   16.41    2.61
   8  -3  -4   17.11    0.94
  -3  -5  -4   18.73    2.72
   5  -8   4   20.68    2.47
  -8   3   4   18.76    2.71
   3   5   4   16.13    1.44
   5  -8   4   14.84    2.56
  -8   3   4   13.38    2.49
  -6  -5  -4    3.69    1.73
  -5  11  -4    2.75    0.78
  -6  -5  -4    0.18    1.33
   5 -11   4    2.84    1.52
   6   5   4    1.63    0.77
 -11   6   4    1.53    1.67
   5 -11   4    1.84    1.25
  -2   8  -4    2.70    0.69
   8  -6  -4    1.28    1.28
  -6  -2  -4    2.66    1.13
  -6  -2  -4    2.01    1.14
   2  -8   4    0.96    0.84
  -8   6   4    1.80    1.20
  -8   6   4    1.77    1.23
   2  -8   4    1.57    1.02
   6   2   4    2.36    0.66
  -6   1  -4   20.90    2.46
   5  -6  -4   16.47    2.13
   1   5  -4   18.18    1.34
   5  -6  -4   15.91    2.18
  -6   1  -4   17.86    1.17
  -6   1  -4   18.52    2.83
  -1  -5   4   16.47    2.21
  -5   6   4   16.69    2.36
   6  -1   4   16.67    1.13
  -5   6   4   17.61    0.91
   6  -1   4   21.50    2.38
  -1  -5   4   24.72    3.07
  -5   6   4   19.46    2.36
  -6   4  -4    4.92    0.59
  -6   4  -4    6.38    1.07
   4   2  -4    4.87    0.73
   2  -6  -4    7.25    1.26
   2  -6  -4    7.48    1.52
  -6   4  -4    5.15    1.57
  -6   4  -4    4.93    1.08
   6  -4   4    5.00    1.01
  -2   6   4    5.45    0.75
  -4  -2   4    4.36    1.23
  -4  -2   4    5.23    1.42
  -6   7  -4   15.29    2.05
  -1  -6  -4   19.59    2.85
  -6   7  -4   13.33    2.62
  -6   7  -4   16.83    1.10
  -1  -6  -4   13.92    2.13
  -6   7  -4   14.77    1.95
   7  -1  -4   17.07    1.11
  -7   1   4   15.28    2.53
   6  -7   4   17.04    2.07
  -7   1   4   14.84    2.56
   1   6   4   18.66    1.41
  -4  -6  -4    2.61    1.33
  -6  10  -4    1.36    0.55
  -4  -6  -4    1.46    1.26
  -6  10  -4    2.33    1.17
 -10   4   4    3.05    1.79
   4   6   4    0.96    0.61
   6 -10   4    1.32    1.06
  -6  13  -4    0.19    0.73
  -7  -6  -4    2.26    1.90
  -7  -6  -4    3.30    1.99
   7   6   4    1.58    0.89
   6 -13   4    0.30    1.33
 -13   7   4    2.08    1.59
   6 -13   4    1.54    1.56
  -3  10  -4    4.23    0.97
  -7  -3  -4    6.25    2.21
  -7  -3  -4    5.77    1.85
 -10   7   4    4.41    1.86
   7   3   4    5.35    1.13
   3 -10   4    5.72    1.89
   0   7  -4   11.75    1.37
  -7   0  -4   11.09    1.03
  -7   0  -4   10.06    1.91
   7  -7  -4   10.19    1.99
  -7   0  -4   11.29    2.49
   7   0   4    9.72    1.12
  -7   7   4    7.63    1.90
   0  -7   4    9.82    2.05
  -7   7   4    7.56    1.72
   0  -7   4    9.49    1.87
   3   4  -4   27.45    1.78
  -7   3  -4   28.13    1.50
   4  -7  -4   28.69    2.28
   4  -7  -4   29.35    2.61
  -7   3  -4   29.82    2.41
  -7   3  -4   30.65    3.82
  -3  -4   4   27.25    2.77
  -3  -4   4   27.34    2.67
   7  -3   4   27.16    2.32
  -4   7   4   28.69    1.53
  -4   7   4   26.18    2.50
  -7   6  -4   21.05    2.38
  -7   6  -4   18.62    1.07
   6   1  -4   15.97    1.24
   1  -7  -4   15.62    2.16
   1  -7  -4   16.03    2.44
  -7   6  -4   15.07    2.59
  -7   6  -4   15.04    1.88
  -6  -1   4   18.43    2.66
  -1   7   4   16.08    1.30
  -6  -1   4   18.99    2.79
   7  -6   4   19.07    2.13
  -2  -7  -4   10.50    2.38
  -7   9  -4   10.75    2.12
  -7   9  -4   13.32    1.08
   9  -2  -4   12.15    1.01
  -7   9  -4   14.07    2.88
  -2  -7  -4    9.91    2.11
  -9   2   4   10.51    2.40
  -9   2   4   12.44    2.84
   7  -9   4   11.52    2.03
   2   7   4   13.91    1.60
  -7  12  -4    6.01    1.04
  -5  -7  -4    5.03    2.06
  -5  -7  -4    5.32    2.08
  -7  12  -4    4.43    1.72
   5   7   4    4.30    1.14
   7 -12   4    4.97    1.73
 -12   5   4    2.20    1.71
  -7  15  -4    0.06    0.86
  -8  -7  -4   -0.36    1.75
   8   7   4    1.15    0.99
  -4  12  -4   10.93    1.55
  -8  -4  -4    6.73    2.46
  -8  -4  -4    3.94    1.92
   4 -12   4    6.79    2.19
   8   4   4    6.04    1.35
   4 -12   4    6.84    2.06
 -12   8   4    1.71    1.75
  -8  -1  -4    8.82    2.07
  -1   9  -4    7.99    1.28
  -8  -1  -4    7.03    2.23
   1  -9   4    8.83    2.11
   1  -9   4   10.29    2.50
  -9   8   4    7.70    2.15
   8   1   4    8.85    1.25
  -8   2  -4    3.63    0.67
  -8   2  -4    2.09    1.10
   2   6  -4    2.27    0.73
   6  -8  -4    1.19    0.89
  -8   2  -4    3.29    1.53
  -2  -6   4    4.26    1.50
   8  -2   4    2.95    0.61
  -6   8   4    2.97    1.14
  -6   8   4    2.16    1.15
  -6   8   4    1.98    0.42
  -2  -6   4    1.81    1.13
  -8   5  -4   16.37    2.23
   3  -8  -4   14.33    2.08
  -8   5  -4   15.84    1.03
   5   3  -4   19.14    1.44
   3  -8  -4   19.37    2.78
  -8   5  -4   13.49    2.01
  -8   5  -4   17.57    3.01
  -3   8   4   15.97    1.25
  -5  -3   4   13.07    2.45
  -5  -3   4   14.95    2.55
   0  -8  -4   49.47    4.13
   0  -8  -4   50.16    3.79
  -8   8  -4   48.99    4.43
  -8   8  -4   51.00    2.31
   8   0  -4   45.85    2.51
  -8   8  -4   50.93    3.72
   0   8   4   49.84    2.78
  -8   0   4   46.71    4.37
  -8   0   4   47.63    4.20
  -8  11  -4   10.33    2.45
  -3  -8  -4    6.74    2.23
  -3  -8  -4    6.98    2.17
  -8  11  -4   11.28    1.24
   8 -11   4    9.64    2.15
   3   8   4    7.75    1.37
 -11   3   4   12.53    3.05
  -8  14  -4    0.51    1.67
  -6  -8  -4    0.92    1.96
   6   8   4    0.65    0.87
   8 -14   4    0.64    1.56
  -9  -5  -4    0.20    1.95
  -5  14  -4    1.35    0.91
   9   5   4    1.38    0.87
   5 -14   4    0.89    1.76
   5 -14   4    2.07    2.07
  -9  -2  -4    3.93    1.97
  -9  -2  -4    4.52    1.91
  -2  11  -4    6.33    1.27
   2 -11   4    4.24    1.83
   9   2   4    3.76    1.01
   2 -11   4    6.42    2.29
 -11   9   4    4.98    2.02
   1   8  -4    9.83    1.38
  -9   1  -4    8.41    2.08
  -9   1  -4    5.41    2.15
   8  -9  -4    7.86    1.99
  -1  -8   4    8.94    2.25
  -8   9   4    9.27    2.25
  -1  -8   4   10.05    2.45
   9  -1   4    8.80    1.15
  -9   4  -4    4.71    0.68
  -9   4  -4    1.61    1.45
   4   5  -4    3.60    0.88
   5  -9  -4    1.94    1.17
  -9   4  -4    5.25    1.43
  -5   9   4    2.91    1.30
  -4  -5   4    1.78    1.33
  -5   9   4    3.28    0.67
   9  -4   4    3.36    0.59
  -4  -5   4    3.53    1.53
   2  -9  -4   11.89    2.13
  -9   7  -4   10.92    0.87
   7   2  -4   11.93    1.40
  -9   7  -4   13.41    2.95
  -9   7  -4   12.07    2.18
   2  -9  -4   10.05    2.17
  -7  -2   4   14.69    3.11
  -7  -2   4   12.83    2.59
  -2   9   4   11.86    1.40
  -1  -9  -4    0.21    1.28
  -9  10  -4    2.09    0.72
  -9  10  -4    0.41    1.10
  -1  -9  -4    0.29    1.02
  10  -1  -4    1.82    0.64
   1   9   4    2.24    0.81
 -10   1   4    2.95    1.76
  -4  -9  -4    3.42    3.06
  -4  -9  -4    6.20    2.26
  -9  13  -4    6.48    2.23
   9 -13   4    9.34    2.36
 -13   4   4    7.79    2.65
   4   9   4    6.69    1.46
 -10  -3  -4    0.86    1.75
  -3  13  -4    0.62    0.95
 -10  -3  -4   -0.10    1.82
  10   3   4    1.44    0.84
 -13  10   4    0.35    1.63
   3 -13   4    2.16    1.70
   3 -13   4    1.70    1.70
 -10   0  -4    6.73    2.15
 -10   0  -4    4.48    2.10
   0  10  -4    6.04    1.23
  10   0   4    6.00    1.10
 -10  10   4    8.83    2.29
   0 -10   4    4.66    1.91
   0 -10   4    4.57    2.04
 -10   3  -4    2.76    1.37
 -10   3  -4    3.65    0.74
 -10   3  -4    4.45    2.03
   7 -10  -4    3.06    1.59
   3   7  -4    2.94    0.94
  -3  -7   4    3.71    1.77
  10  -3   4    3.68    0.75
  -7  10   4    3.47    0.65
  -3  -7   4    4.33    1.82
  -7  10   4    3.03    1.50
 -10   6  -4    3.37    1.81
 -10   6  -4    1.37    0.45
 -10   6  -4    1.31    1.04
   4 -10  -4    2.85    1.19
   4 -10  -4    0.32    0.94
   6   4  -4    1.62    0.71
  -4  10   4    1.62    0.64
  -6  -4   4    1.20    1.28
  -6  -4   4    1.00    1.25
   1 -10  -4    1.61    1.29
   1 -10  -4    0.52    1.24
 -10   9  -4    2.25    1.39
   9   1  -4    1.51    0.73
  -1  10   4    0.84    0.70
  -9  -1   4   -0.17    1.32
  -9  -1   4    0.43    1.62
  -2 -10  -4    1.98    1.79
  -2 -10  -4    3.32    1.96
 -10  12  -4    3.50    1.70
 -12   2   4    0.77    1.68
   2  10   4    2.88    1.02
  -5 -10  -4    2.72    2.51
   5  10   4    1.23    1.03
 -11  -1  -4   -0.88    1.45
 -11  -1  -4   -0.67    1.80
  -1  12  -4    0.47    0.96
   1 -12   4    0.88    1.70
   1 -12   4   -0.61    1.38
 -12  11   4   -2.20    1.39
  11   1   4    0.36    0.68
   2   9  -4    6.87    1.37
 -11   2  -4    0.98    1.77
   9 -11  -4    4.39    1.70
 -11   2  -4    4.51    1.93
  -2  -9   4    1.90    1.54
  11  -2   4    5.11    1.01
  -2  -9   4    3.10    1.76
  -9  11   4    3.49    1.80
   5   6  -4    2.63    0.89
 -11   5  -4    3.68    2.04
 -11   5  -4    0.58    1.10
   6 -11  -4    3.92    1.66
  -6  11   4    3.65    1.66
  -6  11   4    0.61    0.59
  -5  -6   4    1.59    1.68
  -5  -6   4    2.39    1.65
   3 -11  -4    8.54    2.45
   8   3  -4    8.65    1.34
 -11   8  -4   10.33    2.27
   3 -11  -4   12.37    2.46
  -8  -3   4    9.41    2.59
  -8  -3   4    7.80    2.37
  -3  11   4   11.68    1.53
  11   0  -4    3.05    0.90
   0 -11  -4    2.86    1.71
   0 -11  -4    1.17    1.68
 -11  11  -4    1.66    1.54
 -11   0   4    2.85    2.09
   0  11   4    3.11    0.99
  -3 -11  -4   -0.14    1.92
 -11  14  -4    0.92    1.97
   3  11   4    0.00    0.91
  -2  14  -4    0.00    0.99
  12   2   4    0.18    0.85
   2 -14   4    0.78    2.10
 -12   1  -4    0.60    1.45
 -12   1  -4    2.63    2.34
   1  11  -4    1.78    0.90
  -1 -11   4    0.89    2.07
 -11  12   4    0.39    1.81
  -1 -11   4    3.15    2.07
  12  -1   4    0.99    0.73
 -12   4  -4    7.47    2.25
   4   8  -4    4.95    1.23
   8 -12  -4    5.62    2.06
  -4  -8   4    5.65    2.20
  -4  -8   4    5.14    2.27
  -8  12   4    3.63    2.08
   7   5  -4    5.22    1.20
   5 -12  -4    1.83    1.28
 -12   7  -4    4.78    1.82
   5 -12  -4    1.72    1.62
  -5  12   4    5.95    1.12
  -7  -5   4    6.24    2.28
  -7  -5   4    3.61    1.88
   2 -12  -4    3.85    2.03
  10   2  -4    3.08    1.03
 -12  10  -4    2.67    1.58
   2 -12  -4    5.21    1.91
 -10  -2   4    1.22    1.66
  -2  12   4    2.25    0.92
  -1 -12  -4    6.40    2.42
 -12  13  -4    2.08    2.78
   1  12   4    5.59    1.51
   0  13  -4    4.90    1.46
   0 -13   4    5.34    2.87
  13   0   4    5.24    1.50
   3  10  -4    0.54    0.91
  10 -13  -4    0.35    1.60
 -13   3  -4    1.13    1.77
  -3 -10   4    1.34    1.85
 -10  13   4    0.73    1.96
   6   7  -4    1.52    0.90
 -13   6  -4    1.11    1.54
   7 -13  -4    0.20    1.41
  -6  -7   4   -0.48    1.44
  -6  -7   4   -0.78    1.67
  -7  13   4    1.82    1.78
   4 -13  -4    7.77    2.39
   4 -13  -4    8.24    3.74
 -13   9  -4    6.89    2.21
   9   4  -4    7.73    1.49
  -4  13   4    7.57    1.43
   1 -13  -4    3.02    1.88
  -1  13   4    3.89    1.39
   2  12  -4   -0.32    0.96
  -2 -12   4   -0.60    1.94
 -14   5  -4    1.89    1.98
   5   9  -4    0.73    0.88
  -5  -9   4    1.18    1.94
   8   6  -4    0.16    0.77
   6 -14  -4    0.38    1.50
 -14   8  -4    0.57    1.69
  11   3  -4    0.90    1.00
   3 -14  -4    1.21    1.73
  -3  14   4   -0.05    0.85
   7   8  -4   -0.75    0.90
  10   5  -4    2.41    1.11
   5 -15  -4   -0.96    1.56
  -5  15   4    0.23    0.97
   0  -1  -5  237.03    8.92
   1   0  -5  246.07    8.61
  -1   1  -5  235.88    8.64
   1   0  -5  231.27    8.99
   0  -1  -5  223.61    8.59
   1   0  -5  231.83    9.04
  -1   0   5  247.29    9.13
  -1   0   5  239.95    8.99
   1  -1   5  243.56    9.10
   0   1   5  237.69    8.94
   2  -2  -5   10.23    0.60
   0   2  -5    9.51    1.33
   2  -2  -5   11.47    1.30
   0   2  -5   11.72    0.79
  -2   0  -5   11.29    0.72
  -2   0  -5   10.31    0.88
   0   2  -5    7.37    0.99
   2  -2  -5    9.98    1.19
  -2   0  -5   10.16    1.31
   2  -2  -5   10.55    0.84
  -2   2   5   11.30    1.34
  -2   2   5   11.24    1.26
   0  -2   5    8.69    1.04
   2   0   5   11.72    0.89
   0  -2   5    8.78    1.15
  -2   3  -5   35.17    1.91
  -2   3  -5   34.52    2.35
  -2   3  -5   35.62    1.75
   3  -1  -5   40.56    2.49
  -1  -2  -5   42.64    1.82
  -1  -2  -5   43.63    2.36
  -1  -2  -5   38.70    2.12
   3  -1  -5   40.14    1.62
   2  -3   5   35.98    1.88
  -3   1   5   38.55    2.37
   1   2   5   41.04    1.81
   2  -3   5   33.00    2.33
   1   2   5   38.61    2.28
  -3   1   5   43.09    2.57
   4  -3  -5   65.46    3.57
  -3  -1  -5   70.97    3.87
  -3  -1  -5   67.55    2.96
  -1   4  -5   66.02    3.51
   4  -3  -5   70.51    3.82
  -1   4  -5   71.05    2.98
  -3  -1  -5   71.26    3.57
  -4   3   5   70.58    3.62
   1  -4   5   72.02    3.55
   3   1   5   69.26    3.54
  -4   3   5   68.85    3.67
  -4   3   5   69.87    3.89
   3   1   5   71.18    2.98
   1  -4   5   71.40    3.91
   1  -3  -5   38.27    2.37
   2   1  -5   36.22    2.36
   1  -3  -5   35.68    1.72
  -3   2  -5   42.55    1.79
   2   1  -5   37.57    1.76
   2   1  -5   38.43    2.54
  -3   2  -5   42.64    1.74
  -3   2  -5   40.20    2.67
  -3   2  -5   42.22    1.83
   3  -2   5   40.31    1.78
  -2  -1   5   41.09    2.55
  -1   3   5   38.75    1.74
  -2  -1   5   39.43    2.48
  -1   3   5   37.25    2.36
  -2  -3  -5    3.60    0.95
  -3   5  -5    6.59    0.79
   5  -2  -5    4.44    1.18
  -3   5  -5    5.83    1.05
   5  -2  -5    5.45    1.26
  -2  -3  -5    6.01    0.78
  -2  -3  -5    3.91    1.02
   5  -2  -5    5.96    0.48
  -5   2   5    6.28    1.37
   3  -5   5    5.92    1.28
   2   3   5    7.76    1.41
   2   3   5    5.23    0.74
  -5   2   5    4.63    1.22
   3  -5   5    3.24    0.81
   6  -4  -5   23.51    2.78
  -4  -2  -5   21.99    2.09
  -2   6  -5   21.54    2.05
  -2   6  -5   21.31    1.37
  -4  -2  -5   19.24    1.34
  -4  -2  -5   21.99    2.22
   2  -6   5   20.92    1.93
  -6   4   5   23.16    2.26
   2  -6   5   22.67    2.22
   4   2   5   19.36    1.35
  -6   4   5   21.68    2.64
   4   2   5   21.94    2.07
   3  -4  -5   71.77    2.73
  -4   1  -5   68.57    2.89
  -4   1  -5   70.87    4.05
   3  -4  -5   66.82    3.30
   1   3  -5   71.66    3.80
   3  -4  -5   71.16    3.73
  -4   1  -5   68.26    3.32
   1   3  -5   69.29    2.99
  -1  -3   5   63.14    3.63
  -3   4   5   65.88    3.74
  -1  -3   5   70.24    3.95
   4  -1   5   72.27    3.35
  -3   4   5   72.89    3.73
  -3   4   5   70.23    2.73
   4   0  -5   85.43    3.36
  -4   4  -5   82.33    4.78
  -4   4  -5   83.72    3.78
  -4   4  -5   80.59    3.69
   4   0  -5   84.67    4.62
  -4   4  -5   78.81    3.35
   0  -4  -5   84.87    3.95
   0  -4  -5   86.99    3.50
   0  -4  -5   81.92    4.39
   4   0  -5   84.81    4.52
  -4   0   5   81.55    4.51
   4  -4   5   84.55    3.64
   0   4   5   80.41    4.35
  -4   0   5   80.50    4.52
   0   4   5   83.26    3.49
   7  -3  -5   40.45    3.48
  -4   7  -5   38.97    2.85
  -3  -4  -5   39.74    3.10
  -3  -4  -5   33.96    3.03
  -4   7  -5   42.66    2.10
  -4   7  -5   41.06    3.60
   3   4   5   39.15    2.21
  -7   3   5   38.19    3.34
   4  -7   5   41.80    3.27
   4  -7   5   42.59    2.85
  -7   3   5   39.66    3.35
  -5  -3  -5   32.42    3.89
  -3   8  -5   29.50    1.84
   8  -5  -5   26.14    3.46
  -5  -3  -5   30.54    2.87
  -8   5   5   26.82    3.41
   3  -8   5   32.40    2.81
  -8   5   5   23.18    3.26
   3  -8   5   29.78    2.94
   5   3   5   33.85    2.00
  -5   0  -5   68.85    3.81
   5  -5  -5   67.36    3.87
   0   5  -5   63.84    3.07
   0   5  -5   73.56    4.10
  -5   0  -5   70.86    4.46
  -5   0  -5   71.90    3.04
  -5   5   5   65.99    4.11
   0  -5   5   57.76    3.83
   0  -5   5   66.30    4.21
   5   0   5   68.46    3.77
  -5   5   5   67.98    3.90
   5   0   5   71.02    3.02
   3   2  -5    5.52    0.71
  -5   3  -5    4.68    1.40
   2  -5  -5    6.72    1.31
  -5   3  -5    5.37    0.63
   2  -5  -5    5.17    0.90
   3   2  -5    5.80    1.29
  -5   3  -5    4.92    0.93
  -2   5   5    4.54    1.11
  -3  -2   5    5.39    1.25
  -2   5   5    5.19    0.64
   5  -3   5    3.31    0.80
  -3  -2   5    5.71    1.42
  -5   6  -5    3.93    0.61
   6  -1  -5    3.09    1.39
  -5   6  -5    4.13    0.99
  -1  -5  -5    3.99    1.13
   6  -1  -5    3.37    0.52
  -5   6  -5    4.40    1.05
  -1  -5  -5    3.45    1.00
  -5   6  -5    2.77    1.26
   5  -6   5    3.84    0.92
  -6   1   5    1.88    1.06
   1   5   5    4.25    0.75
  -6   1   5    3.04    1.27
  -4  -5  -5   94.19    5.82
  -4  -5  -5   93.38    5.82
  -5   9  -5   97.23    6.34
  -5   9  -5   84.79    4.00
   5  -9   5   94.27    5.82
   4   5   5   87.42    4.30
  -9   4   5   95.74    6.01
   5  -9   5   91.85    5.21
  -4  10  -5    0.84    0.60
  -6  -4  -5    0.12    0.97
  -6  -4  -5   -0.14    1.00
   4 -10   5   -0.30    0.94
   6   4   5    0.34    0.57
   4 -10   5   -0.61    0.88
 -10   6   5   -0.44    0.94
  -6  -1  -5   25.24    1.58
   7  -6  -5   22.90    3.00
  -1   7  -5   22.04    1.61
  -6  -1  -5   27.33    3.03
  -6  -1  -5   27.35    3.64
  -7   6   5   21.68    2.91
   6   1   5   21.91    1.53
   1  -7   5   25.60    3.37
  -7   6   5   24.03    2.99
   1  -7   5   26.52    2.53
   2   4  -5   20.53    1.42
   4  -6  -5   20.85    2.38
  -6   2  -5   19.09    1.25
  -6   2  -5   18.24    1.81
  -6   2  -5   26.93    3.37
  -2  -4   5   21.80    2.71
  -4   6   5   22.44    2.57
   6  -2   5   20.97    1.80
  -4   6   5   22.69    1.17
  -2  -4   5   25.97    2.88
  -6   5  -5    5.33    1.10
   5   1  -5    2.92    0.59
  -6   5  -5    3.37    0.52
  -6   5  -5    3.37    0.81
   1  -6  -5    2.08    0.80
  -6   5  -5    1.32    0.87
   1  -6  -5    1.99    0.92
  -5  -1   5    4.35    1.37
  -5  -1   5    4.15    1.31
   6  -5   5    3.75    0.87
  -1   6   5    3.97    0.72
  -2  -6  -5    4.58    1.54
  -6   8  -5    5.49    1.92
   8  -2  -5    2.92    0.53
  -6   8  -5    5.01    0.78
  -6   8  -5    4.78    1.22
  -2  -6  -5    5.34    1.45
   6  -8   5    5.23    1.30
  -8   2   5    2.48    1.40
  -8   2   5    3.06    1.38
   2   6   5    4.27    0.87
  -5  -6  -5    4.72    1.98
  -6  11  -5    6.19    1.03
  -5  -6  -5    7.27    2.15
   6 -11   5    4.25    1.77
 -11   5   5    3.35    1.75
   6 -11   5    3.62    1.45
   5   6   5    6.42    1.24
  -5  12  -5   26.17    2.12
  -7  -5  -5   29.31    4.28
  -7  -5  -5   29.68    4.54
   5 -12   5   32.93    4.72
 -12   7   5   24.65    4.16
   7   5   5   27.49    2.21
   5 -12   5   29.87    3.96
  -7  -2  -5    0.93    1.03
  -7  -2  -5    0.15    1.04
  -2   9  -5    0.52    0.65
  -9   7   5    0.42    1.05
   7   2   5    0.88    0.52
   2  -9   5    0.92    1.07
   2  -9   5   -0.04    0.88
  -7   1  -5   26.45    2.43
   1   6  -5   25.04    1.73
   6  -7  -5   20.60    2.67
   6  -7  -5   20.33    2.66
  -7   1  -5   24.35    3.57
  -7   1  -5   26.49    1.54
  -6   7   5   27.03    3.22
  -1  -6   5   21.51    3.02
  -6   7   5   21.52    1.11
  -1  -6   5   26.73    3.16
   7  -1   5   25.64    1.53
  -7   4  -5   38.59    2.72
   3  -7  -5   41.91    2.75
   4   3  -5   42.71    2.21
  -7   4  -5   37.87    1.88
   3  -7  -5   40.59    3.17
  -7   4  -5   42.70    3.65
   7  -4   5   37.47    2.66
  -3   7   5   40.59    2.04
  -4  -3   5   40.87    3.43
  -4  -3   5   42.21    3.33
  -7   7  -5    1.96    0.88
  -7   7  -5    2.72    1.55
  -7   7  -5    3.03    0.55
   0  -7  -5    0.91    0.97
   7   0  -5    3.02    0.63
   0  -7  -5    3.23    1.07
  -7   7  -5    2.94    1.03
  -7   0   5    1.13    1.16
   0   7   5    1.89    0.63
  -7   0   5    3.04    1.45
  -3  -7  -5   45.25    3.98
  -7  10  -5   46.64    2.40
  -7  10  -5   44.33    3.65
  -3  -7  -5   38.17    4.63
   3   7   5   44.98    2.78
   7 -10   5   44.99    3.50
 -10   3   5   44.86    4.22
  -7  13  -5    1.44    1.52
  -6  -7  -5   -0.70    1.43
  -6  -7  -5    0.81    1.63
  -7  13  -5    0.39    0.65
 -13   6   5    0.25    1.82
   6   7   5   -0.01    0.70
   7 -13   5    0.02    1.27
  -6  14  -5    0.31    0.82
  -8  -6  -5    1.56    1.98
   8   6   5    1.12    0.92
   6 -14   5    0.08    1.71
   6 -14   5    1.92    1.65
  -8  -3  -5    0.24    1.28
  -3  11  -5    1.68    0.81
  -8  -3  -5    0.71    1.22
   3 -11   5    0.54    1.32
   8   3   5    1.34    0.74
   3 -11   5   -0.43    1.15
 -11   8   5    0.03    1.20
  -8   0  -5  100.37    4.36
  -8   0  -5   96.11    6.61
   0   8  -5   97.03    4.56
  -8   0  -5   91.86    5.72
   0  -8   5   98.86    5.97
   0  -8   5   98.00    6.29
  -8   8   5   96.52    6.13
   8   0   5   93.40    4.31
  -8   3  -5   31.59    2.70
  -8   3  -5   36.16    4.35
   3   5  -5   29.58    1.98
  -8   3  -5   31.28    1.68
   5  -8  -5   29.89    2.90
  -5   8   5   29.99    3.49
   8  -3   5   29.05    1.64
  -3  -5   5   32.25    4.07
  -5   8   5   29.76    1.62
  -3  -5   5   25.61    3.24
   6   2  -5    4.53    0.80
  -8   6  -5    2.94    1.53
  -8   6  -5    1.99    0.84
   2  -8  -5    4.32    1.43
   2  -8  -5    4.26    1.20
  -8   6  -5    2.55    1.00
  -8   6  -5    4.26    0.61
  -6  -2   5    2.87    1.32
   8  -6   5    2.53    1.00
  -2   8   5    3.39    0.77
  -6  -2   5    5.62    1.93
  -1  -8  -5   88.06    5.52
  -8   9  -5   82.61    3.71
  -8   9  -5   90.06    5.27
   9  -1  -5   86.48    3.80
  -1  -8  -5   91.26    5.93
  -8   9  -5   87.83    6.48
   1   8   5   91.10    4.27
   8  -9   5   83.10    4.88
  -9   1   5   75.05    5.81
  -4  -8  -5   48.58    4.75
  -8  12  -5   56.74    2.91
  -8  12  -5   61.60    4.76
  -4  -8  -5   51.28    5.92
 -12   4   5   48.89    5.70
   4   8   5   54.36    3.38
   8 -12   5   54.34    4.41
  -7  -8  -5    1.51    2.25
   7   8   5    0.80    1.03
  -9  -4  -5   32.86    4.86
  -9  -4  -5   42.56    5.78
  -4  13  -5   28.22    2.40
   4 -13   5   31.62    4.36
 -13   9   5   33.05    4.88
   4 -13   5   34.60    5.00
   9   4   5   30.61    2.47
  -1  10  -5    9.78    1.52
  -9  -1  -5   10.72    2.67
  -9  -1  -5    4.09    2.14
   9   1   5    9.02    1.36
   1 -10   5    7.18    2.18
 -10   9   5    9.56    2.45
   1 -10   5    9.25    2.50
   7  -9  -5    0.85    0.96
   2   7  -5    0.70    0.63
  -9   2  -5    0.20    1.00
  -9   2  -5    0.67    1.29
  -9   2  -5    0.41    0.42
  -7   9   5   -0.38    0.88
  -2  -7   5    0.95    1.19
  -7   9   5    0.69    0.42
   9  -2   5   -0.15    0.31
  -2  -7   5    0.54    1.07
   5   4  -5   98.29    4.25
   4  -9  -5   89.15    5.07
  -9   5  -5   89.72    3.76
  -9   5  -5   82.51    5.01
  -9   5  -5   82.36    6.18
   4  -9  -5   80.85    5.45
  -5  -4   5   94.81    5.96
  -5  -4   5   94.43    6.12
  -4   9   5   86.84    3.92
   1  -9  -5   87.55    5.21
   1  -9  -5   85.06    5.73
  -9   8  -5   78.80    3.48
  -9   8  -5   74.89    6.09
   8   1  -5   80.37    3.81
  -9   8  -5   83.90    5.10
  -8  -1   5   81.62    6.03
  -1   9   5   86.76    4.04
  -8  -1   5   83.13    6.00
  -2  -9  -5    4.87    1.88
  -2  -9  -5    0.64    1.34
  -9  11  -5    2.06    1.42
   9 -11   5    3.92    1.55
 -11   2   5    1.51    1.80
   2   9   5    2.58    0.95
  -9  14  -5    1.80    1.94
  -5  -9  -5    0.64    1.82
   9 -14   5   -0.81    1.55
   5   9   5    2.11    1.03
 -10  -2  -5   -0.20    1.78
 -10  -2  -5    1.52    1.74
  -2  12  -5    2.18    1.01
   2 -12   5    0.06    1.63
   2 -12   5   -0.15    1.54
 -12  10   5    0.09    1.69
  10   2   5    0.56    0.71
   1   9  -5    8.29    1.41
 -10   1  -5    5.68    2.27
 -10   1  -5    8.28    2.26
  10  -1   5    8.91    1.22
  -9  10   5    9.10    2.36
  -1  -9   5    7.27    2.22
  -1  -9   5    5.49    2.04
   6 -10  -5    0.32    0.98
 -10   4  -5    0.51    1.14
   4   6  -5   -0.09    0.56
 -10   4  -5   -0.12    0.85
 -10   4  -5    0.52    0.46
  -6  10   5    0.97    0.48
  -4  -6   5   -0.77    1.06
  -4  -6   5   -0.27    1.06
  10  -4   5    0.12    0.39
  -6  10   5   -0.33    0.96
 -10   7  -5   42.93    2.13
   3 -10  -5   43.70    3.54
   3 -10  -5   47.47    4.17
 -10   7  -5   44.81    5.34
   7   3  -5   46.63    2.68
 -10   7  -5   42.04    3.58
  -7  -3   5   45.24    4.30
  -7  -3   5   44.77    4.51
  -3  10   5   43.48    2.56
 -10  10  -5    1.09    1.30
   0 -10  -5    1.11    1.44
   0 -10  -5    1.70    1.38
  10   0  -5    0.47    0.58
 -10   0   5    1.48    1.69
   0  10   5    1.63    0.78
  -3 -10  -5    1.19    1.60
 -10  13  -5   -1.17    1.45
   3  10   5   -0.26    0.88
  10 -13   5    0.88    1.53
  -3  14  -5    2.95    1.25
 -11  -3  -5    5.26    2.99
   3 -14   5    1.95    2.16
  11   3   5    7.08    1.52
 -11   0  -5    0.33    1.38
 -11   0  -5    1.67    2.10
   0  11  -5   -0.17    0.76
 -11  11   5   -1.07    1.62
   0 -11   5    3.43    1.85
   0 -11   5    0.88    1.79
  11   0   5    0.79    0.68
   3   8  -5    1.80    0.86
 -11   3  -5    1.76    1.39
 -11   3  -5   -0.06    1.44
   8 -11  -5    0.90    1.23
  -3  -8   5    1.02    1.37
  11  -3   5    0.53    0.52
  -8  11   5    1.59    1.41
  -3  -8   5    2.18    1.53
 -11   6  -5    4.99    1.67
   6   5  -5    7.09    1.29
 -11   6  -5    4.62    2.05
   5 -11  -5    5.54    1.68
   5 -11  -5    2.73    1.49
  -5  11   5    6.29    1.07
  -6  -5   5    4.29    1.92
  -6  -5   5    3.98    1.73
   2 -11  -5    1.62    1.45
   9   2  -5    1.62    0.77
 -11   9  -5    3.26    1.46
   2 -11  -5    3.18    1.59
  -2  11   5    4.06    1.02
  -9  -2   5   -0.14    1.54
  -1 -11  -5    2.74    1.70
 -11  12  -5    2.30    1.89
   1  11   5    1.64    0.94
 -12  -1  -5   18.57    4.75
  -1  13  -5   17.14    2.32
  12   1   5   15.65    2.03
   1 -13   5   14.15    3.69
 -12   2  -5    2.01    1.63
   2  10  -5    2.31    1.04
 -12   2  -5    1.49    2.00
  12  -2   5    1.62    0.75
  -2 -10   5    0.46    1.67
  -2 -10   5    1.56    1.80
 -10  12   5    0.53    1.64
   7 -12  -5   27.64    4.04
   5   7  -5   27.44    2.23
 -12   5  -5   20.05    3.37
  -7  12   5   25.49    3.93
  -5  -7   5   29.29    4.40
  -5  -7   5   21.12    3.68
   4 -12  -5   47.97    5.38
 -12   8  -5   50.16    4.42
   8   4  -5   58.14    3.30
   4 -12  -5   49.67    4.26
  -8  -4   5   56.17    5.31
  -4  12   5   51.99    3.05
 -12  11  -5    4.01    1.93
   1 -12  -5    5.60    2.11
  11   1  -5    2.60    0.97
  -1  12   5    3.69    1.14
  -2 -12  -5    1.03    1.91
   2  12   5   -0.64    0.85
 -13   1  -5   13.74    3.48
   1  12  -5   14.99    2.15
  -1 -12   5   15.31    3.95
   9 -13  -5   22.49    4.00
   4   9  -5   25.74    2.42
 -13   4  -5   31.75    4.43
  -4  -9   5   28.25    4.44
  -9  13   5   28.68    4.86
   7   6  -5    1.23    0.85
 -13   7  -5    0.13    1.39
   6 -13  -5   -0.92    1.27
  -6  13   5    1.18    1.70
  -7  -6   5   -0.36    1.82
  -6  13   5    0.48    0.76
   3 -13  -5    1.39    1.34
  10   3  -5    1.09    0.87
  -3  13   5   -1.17    0.66
   0 -13  -5   13.03    3.29
   0  13   5   14.84    2.26
 -14   3  -5    3.80    2.30
   3  11  -5    5.48    1.47
  -3 -11   5    6.67    2.90
   6   8  -5    0.44    0.91
   9   5  -5    0.66    0.96
   5 -14  -5    0.90    1.53
  -5  14   5    0.94    0.90
   2 -14  -5    0.68    1.94
  -2  14   5    0.05    0.95
   8   7  -5    1.06    1.04
   0   0  -6   51.68    2.09
   0   0  -6   49.52    2.25
   0   0  -6   49.82    2.31
   0   0   6   48.77    2.26
   0   0   6   49.17    2.18
   0   0   6   47.94    2.25
  -1  -1  -6   12.32    1.04
  -1   2  -6   11.94    0.80
   2  -1  -6   13.49    1.27
  -1  -1  -6   11.68    0.79
  -1   2  -6    8.88    0.80
   2  -1  -6   11.96    0.69
  -1  -1  -6   14.71    1.07
  -1   2  -6    8.67    1.18
   2  -1  -6   11.83    1.05
  -2   1   6   10.59    0.98
   1   1   6   12.20    1.00
  -2   1   6    9.22    1.23
  -2   1  -6   16.45    1.43
   1   1  -6    6.87    1.09
  -2   1  -6   13.87    0.81
   1   1  -6   12.03    1.15
   1  -2  -6   11.94    0.72
   1  -2  -6    8.95    1.11
  -1   2   6   11.65    1.08
  -1  -1   6    7.07    1.06
  -1  -1   6   12.09    1.15
  -2  -2  -6   19.20    1.66
  -2  -2  -6   17.85    1.19
   4  -2  -6   19.70    1.85
  -2   4  -6   20.34    1.19
   4  -2  -6   21.66    0.96
   4  -2  -6   19.15    1.76
   2  -4   6   21.42    1.90
   2   2   6   18.60    1.62
   2  -4   6   20.14    1.45
  -4   2   6   18.49    1.81
   2   2   6   19.16    1.20
  -4   2   6   17.79    1.67
  -3   0  -6    1.69    0.53
   3  -3  -6    2.41    0.60
  -3   0  -6    2.20    0.45
   0   3  -6    2.72    0.87
   3  -3  -6    3.33    0.79
  -3   0  -6    2.77    0.83
   3  -3  -6    2.51    0.34
   0   3  -6    3.08    0.78
   0   3  -6    2.52    0.51
  -3   3   6    2.98    0.77
   0  -3   6    2.40    0.69
  -3   3   6    3.05    0.87
   3   0   6    2.59    0.62
   0  -3   6    2.44    0.75
   0  -3  -6    3.62    0.86
   3   0  -6    3.60    0.49
  -3   3  -6    3.68    0.92
  -3   3  -6    4.63    0.58
   0  -3  -6    4.66    0.61
  -3   3  -6    4.34    0.55
  -3   3  -6    4.96    0.61
  -3   3  -6    4.58    0.97
   3   0  -6    4.29    0.97
   3   0  -6    3.28    0.94
   0  -3  -6    5.86    0.80
   0   3   6    5.86    1.05
   3  -3   6    5.60    0.57
  -3   0   6    3.29    0.95
  -3   0   6    2.63    0.93
   0   3   6    5.16    0.64
   6  -3  -6    0.57    0.69
  -3   6  -6    3.30    0.62
  -3  -3  -6    3.19    0.64
  -3   6  -6    2.47    0.86
  -3  -3  -6    4.17    1.17
   6  -3  -6    3.24    0.37
  -3  -3  -6    4.23    1.17
   3   3   6    3.34    0.68
   3  -6   6    3.56    1.09
   3   3   6    3.41    1.10
  -6   3   6    1.70    0.89
   3  -6   6    1.51    0.70
  -6   3   6    2.60    1.04
  -4  -1  -6    1.10    0.45
  -4  -1  -6    1.74    0.81
  -1   5  -6    2.01    0.51
  -4  -1  -6    0.71    0.60
   5  -4  -6    2.46    0.89
  -1   5  -6    2.20    0.86
  -5   4   6    2.57    1.00
  -5   4   6    1.62    0.81
   4   1   6    0.83    0.61
   1  -5   6    2.62    0.86
   1  -5   6    1.31    0.77
   4   1   6    1.28    0.42
   2   2  -6   19.64    1.91
  -4   2  -6   25.97    2.23
   2   2  -6   18.38    1.75
  -4   2  -6   18.31    1.28
   2  -4  -6   18.42    1.16
  -4   2  -6   18.94    1.10
  -2  -2   6   15.24    1.88
  -2  -2   6   23.72    2.06
  -2   4   6   14.62    1.79
  -2   4   6   18.23    1.07
   4  -2   6   19.42    1.26
   5  -1  -6    3.55    1.15
  -1  -4  -6    3.53    1.00
  -4   5  -6    3.24    0.57
   5  -1  -6    2.61    0.44
  -4   5  -6    3.21    0.75
  -4   5  -6    4.08    0.84
  -1  -4  -6    3.16    0.88
  -4   5  -6    2.61    1.04
  -1  -4  -6    2.54    0.55
   4  -5   6    3.83    0.77
  -5   1   6    0.94    0.79
   1   4   6    4.23    1.15
  -5   1   6    2.06    0.92
   1   4   6    4.48    0.69
  -4   8  -6    1.04    0.52
   8  -4  -6    3.43    1.44
  -4  -4  -6    1.15    1.00
  -4  -4  -6    1.38    0.92
   4  -8   6    1.18    0.93
   4  -8   6    0.97    0.85
  -8   4   6    1.86    1.17
  -8   4   6    0.81    1.08
   4   4   6    1.13    0.54
  -5  -2  -6   13.24    2.08
  -5  -2  -6   12.93    1.18
   7  -5  -6   13.04    2.30
  -5  -2  -6   16.94    2.77
  -2   7  -6   14.24    1.21
   2  -7   6   12.54    2.22
   5   2   6   14.98    1.22
  -7   5   6   14.50    2.33
   2  -7   6   13.37    1.99
  -7   5   6   10.90    2.12
  -5   1  -6    1.33    0.82
  -5   1  -6    0.43    0.54
   4  -5  -6    1.51    0.67
   1   4  -6    1.73    0.85
  -5   1  -6    2.21    0.50
   1   4  -6    1.84    0.50
   4  -5  -6    1.04    0.60
  -4   5   6    1.26    0.33
  -1  -4   6    1.70    0.89
   5  -1   6    0.29    0.48
  -4   5   6    0.78    0.69
  -1  -4   6    1.51    0.82
  -5   4  -6    0.71    0.80
  -5   4  -6    2.86    0.63
   4   1  -6    2.12    0.47
  -5   4  -6    2.61    0.47
   4   1  -6    3.61    1.33
   1  -5  -6    3.25    0.59
  -5   4  -6    3.54    0.76
   4   1  -6    2.06    0.95
   1  -5  -6    3.76    0.78
   1  -5  -6    4.15    1.11
  -1   5   6    3.62    0.61
  -1   5   6    3.06    1.14
  -4  -1   6    1.85    0.94
  -4  -1   6    3.01    1.22
  -2  -5  -6    1.70    0.99
  -5   7  -6    3.24    1.33
  -5   7  -6    3.51    0.95
  -2  -5  -6    3.15    1.09
   7  -2  -6    2.89    1.39
  -5   7  -6    3.87    0.66
  -5   7  -6    2.26    0.96
   2   5   6    2.77    0.68
  -7   2   6    3.17    1.30
   5  -7   6    3.89    0.96
  -7   2   6    1.42    0.91
  -5  -5  -6    0.45    1.00
  -5  -5  -6   -0.52    1.02
  -5  10  -6    0.58    0.54
 -10   5   6    0.63    1.17
   5 -10   6    0.45    1.03
   5   5   6    0.49    0.59
   5 -10   6    1.43    1.17
  -6  -3  -6    2.54    1.38
  -3   9  -6    1.98    0.72
  -6  -3  -6    2.35    1.20
   3  -9   6    1.60    1.11
  -9   6   6    0.76    1.16
   3  -9   6    2.39    1.16
   6   3   6    1.57    0.65
   6  -6  -6    1.90    0.97
  -6   0  -6    1.26    0.81
  -6   0  -6    1.04    0.99
  -6   0  -6    1.93    0.58
   0   6  -6    1.19    0.52
   6   0   6    3.02    0.63
  -6   6   6    2.91    1.17
   0  -6   6    1.62    1.00
   0  -6   6    2.46    1.08
   6   0   6    2.43    0.97
  -6   3  -6    4.42    1.39
   3  -6  -6    3.85    0.86
  -6   3  -6    3.69    0.57
  -6   3  -6    3.30    0.86
   3   3  -6    4.13    0.72
   3  -6  -6    4.47    1.21
  -3  -3   6    2.54    1.00
  -3   6   6    3.70    0.60
   6  -3   6    4.89    0.97
  -3  -3   6    2.73    1.10
  -3   6   6    2.87    1.00
   0  -6  -6   12.17    2.06
   0  -6  -6   13.38    1.86
  -6   6  -6   11.20    2.31
  -6   6  -6   10.05    0.87
  -6   6  -6   11.29    1.57
   6   0  -6   11.58    0.94
  -6   6  -6    9.93    1.44
  -6   0   6    8.57    1.91
   0   6   6   10.71    1.22
  -6   0   6    7.80    1.85
  -3  -6  -6    1.76    1.41
  -6   9  -6    0.68    1.20
   9  -3  -6    0.66    0.37
  -6   9  -6    1.57    0.54
  -6   9  -6    1.74    0.99
  -3  -6  -6    2.27    1.19
  -9   3   6    2.87    1.47
   3   6   6    0.90    0.63
   6  -9   6    1.25    0.93
  -6  12  -6    2.69    0.85
  -6  -6  -6    3.32    1.81
  -6  -6  -6    2.81    1.74
   6 -12   6    5.01    2.28
   6   6   6    4.02    1.09
   6 -12   6    1.82    1.38
 -12   6   6    2.09    1.75
  -7  -4  -6    7.05    2.41
  -4  11  -6    7.58    1.23
  -7  -4  -6    5.49    2.01
 -11   7   6    4.39    1.94
   4 -11   6    6.83    2.13
   7   4   6    6.35    1.21
   4 -11   6    5.46    1.70
  -7  -1  -6    7.06    2.10
   8  -7  -6    8.06    2.12
  -7  -1  -6    7.48    1.81
  -7  -1  -6    6.73    1.00
  -1   8  -6    6.64    1.10
  -8   7   6    6.82    1.95
   1  -8   6    7.59    1.81
   7   1   6    6.56    1.02
   1  -8   6   10.06    2.08
  -7   2  -6   16.21    2.67
   2   5  -6   13.05    1.24
  -7   2  -6   14.79    2.07
  -7   2  -6   15.65    1.12
   5  -7  -6   13.58    2.18
  -5   7   6   11.62    2.15
   7  -2   6   12.23    1.79
  -2  -5   6   14.35    2.61
  -5   7   6   15.57    0.97
   7  -2   6   15.31    1.13
  -2  -5   6   10.91    2.10
  -7   5  -6    2.86    0.74
   2  -7  -6    1.60    0.76
  -7   5  -6    2.33    0.79
   5   2  -6    3.13    0.63
  -7   5  -6    2.83    1.34
   2  -7  -6    4.40    1.33
  -7   5  -6    4.48    0.61
  -5  -2   6    5.51    1.54
  -5  -2   6    1.81    1.09
   7  -5   6    1.39    0.67
  -2   7   6    3.07    0.68
  -7   8  -6    2.39    1.37
  -7   8  -6    2.72    1.01
   8  -1  -6    2.66    0.57
  -7   8  -6    3.99    0.68
  -1  -7  -6    2.53    1.23
  -1  -7  -6    4.06    1.26
   7  -8   6    2.08    0.84
  -8   1   6    3.19    1.51
   1   7   6    4.04    0.85
  -8   1   6    2.50    1.38
  -4  -7  -6   14.65    2.79
  -7  11  -6   11.27    2.11
  -7  11  -6    9.57    1.18
  -4  -7  -6    7.37    2.11
 -11   4   6    9.36    2.58
   4   7   6   10.37    1.56
   7 -11   6    8.98    1.97
  -7  14  -6    2.73    0.95
  -7  14  -6    4.44    2.04
  -7  -7  -6    6.92    2.50
   7 -14   6    4.27    2.08
   7   7   6    3.17    1.21
  -5  13  -6    0.18    0.80
  -8  -5  -6    1.21    1.88
  -8  -5  -6    0.81    1.69
 -13   8   6    0.95    1.94
   8   5   6   -0.12    0.64
   5 -13   6    0.94    1.56
   5 -13   6   -0.52    1.35
  -2  10  -6    5.29    1.10
  -8  -2  -6    4.87    1.71
  -8  -2  -6    3.15    1.59
 -10   8   6    2.25    1.60
   8   2   6    4.55    0.97
   2 -10   6    3.85    1.66
   2 -10   6    4.92    1.89
   7  -8  -6    6.28    1.72
   7  -8  -6    4.63    1.56
  -8   1  -6    5.79    0.91
   1   7  -6    7.17    1.17
  -8   1  -6    5.99    1.55
  -8   1  -6    7.95    2.18
   8  -1   6    8.03    1.05
  -7   8   6    4.74    1.63
  -1  -7   6    7.02    1.84
  -1  -7   6    6.28    1.76
   4  -8  -6    2.44    1.13
   4  -8  -6    1.29    0.75
  -8   4  -6    0.77    0.42
   4   4  -6    1.54    0.64
  -8   4  -6    0.01    0.95
  -8   4  -6    1.45    0.92
  -4  -4   6    0.06    0.88
  -4   8   6    1.12    0.90
  -4  -4   6    0.63    0.97
  -4   8   6    0.94    0.45
   8  -4   6    1.93    0.89
   1  -8  -6    2.72    1.05
  -8   7  -6    2.21    1.35
  -8   7  -6    4.06    1.26
   1  -8  -6    3.82    1.25
  -8   7  -6    2.49    1.01
  -8   7  -6    3.64    0.63
   7   1  -6    2.71    0.67
  -7  -1   6    1.17    1.17
  -7  -1   6    2.96    1.52
  -1   8   6    3.54    0.77
  -2  -8  -6    3.44    1.71
  -8  10  -6    4.59    0.84
  -8  10  -6    3.86    1.42
  -2  -8  -6    0.48    0.95
   8 -10   6    2.90    1.17
   2   8   6    5.00    1.14
 -10   2   6    2.42    1.58
  -8  13  -6    0.99    0.68
  -8  13  -6    0.07    1.37
  -5  -8  -6   -0.52    1.42
  -5  -8  -6    0.64    1.73
   8 -13   6    0.14    1.27
   5   8   6   -0.12    0.68
 -13   5   6   -1.08    1.62
  -9  -6  -6    1.62    2.35
   6 -15   6   -0.91    1.90
  -3  12  -6    0.05    0.78
  -9  -3  -6    0.38    1.37
  -9  -3  -6   -0.41    1.49
   3 -12   6    1.37    1.55
   9   3   6    0.21    0.67
   3 -12   6    0.43    1.48
 -12   9   6   -0.56    1.40
   0   9  -6    6.64    1.15
  -9   0  -6    6.63    2.32
  -9   0  -6    6.06    1.77
   0  -9   6    6.35    2.07
   0  -9   6    4.97    1.89
  -9   9   6    2.59    1.51
   9   0   6    4.81    0.93
  -9   3  -6    0.58    1.30
   6  -9  -6    0.86    0.98
  -9   3  -6    0.95    0.49
   3   6  -6    2.31    0.80
  -9   3  -6    0.78    0.98
   9  -3   6    2.29    0.61
  -6   9   6    1.96    0.51
  -3  -6   6    0.77    1.16
  -3  -6   6    1.78    1.19
  -6   9   6    1.44    1.20
   6   3  -6    1.55    0.68
   3  -9  -6    0.99    1.14
   3  -9  -6    0.69    0.76
  -9   6  -6    1.50    0.96
  -9   6  -6    1.46    1.45
  -9   6  -6    0.84    0.40
  -3   9   6    1.60    0.65
  -6  -3   6   -1.02    0.90
  -6  -3   6    0.06    1.08
  -9   9  -6    6.02    1.60
   9   0  -6    7.16    1.04
   0  -9  -6    5.53    1.58
   0  -9  -6    7.49    2.16
  -9   9  -6    6.57    0.87
   0   9   6    6.73    1.18
  -9   0   6    6.07    1.98
  -9  12  -6    1.61    1.43
  -3  -9  -6    0.84    1.64
  -3  -9  -6    2.10    1.64
   3   9   6    1.91    0.90
   9 -12   6    1.98    1.42
 -12   3   6    4.29    2.09
  -6  -9  -6    2.34    2.15
 -10  -4  -6    3.81    2.62
  -4  14  -6   -0.12    0.96
  10   4   6   -0.13    0.77
   4 -14   6    0.93    1.83
 -10  -1  -6    4.95    2.17
  -1  11  -6    6.53    1.35
 -10  -1  -6    4.81    2.05
   1 -11   6    6.30    2.23
   1 -11   6    5.75    2.16
  10   1   6    5.89    1.23
 -11  10   6    4.09    2.17
 -10   2  -6    3.86    0.87
 -10   2  -6    3.70    1.92
 -10   2  -6    1.08    1.22
   2   8  -6    2.50    0.86
   8 -10  -6    1.22    1.28
  -8  10   6    3.65    1.75
  10  -2   6    3.31    0.75
  -2  -8   6    0.50    1.27
  -2  -8   6    2.74    1.72
   5 -10  -6   -0.15    1.06
 -10   5  -6    0.18    0.91
 -10   5  -6    0.05    0.42
   5   5  -6    0.02    0.61
 -10   5  -6    1.63    1.32
  -5  -5   6   -0.33    1.11
  -5  -5   6    1.68    1.47
  -5  10   6   -0.06    0.44
  10  -5   6    0.47    0.44
  -5  10   6    0.18    1.10
   8   2  -6    2.92    0.84
   2 -10  -6    1.54    1.07
 -10   8  -6    5.27    0.77
 -10   8  -6    1.88    1.51
 -10   8  -6    5.75    1.62
   2 -10  -6    1.60    1.31
  -8  -2   6    6.83    2.23
  -2  10   6    6.24    1.17
  -1 -10  -6    1.79    1.47
  -1 -10  -6    1.83    1.66
 -10  11  -6    2.13    1.48
   1  10   6    2.27    0.96
 -11   1   6    2.25    1.91
  -4 -10  -6   -1.55    1.61
   4  10   6    1.56    1.11
 -11  -2  -6    0.40    2.06
  -2  13  -6    1.30    1.02
 -11  -2  -6   -0.19    1.77
   2 -13   6   -1.19    1.59
  11   2   6    0.17    0.69
 -11   1  -6    9.91    3.18
   1  10  -6    5.56    1.26
 -11   1  -6    4.81    2.02
  11  -1   6    6.23    1.12
  -1 -10   6    2.92    2.05
 -10  11   6    6.77    2.53
  -1 -10   6    2.35    1.73
 -11   4  -6    5.23    1.75
   7 -11  -6    6.73    1.98
 -11   4  -6    6.15    0.96
 -11   4  -6    4.40    2.15
   4   7  -6    5.13    1.17
  -7  11   6    7.16    2.26
  11  -4   6    6.65    0.97
  -4  -7   6    4.93    2.02
  -4  -7   6    3.10    1.82
 -11   7  -6    4.75    1.50
   4 -11  -6   11.31    2.49
   7   4  -6   10.48    1.46
   4 -11  -6   11.62    2.15
 -11   7  -6   11.22    3.36
  -7  -4   6    7.78    2.60
  -7  -4   6   12.41    2.81
  -4  11   6    9.17    1.27
  10   1  -6    2.14    0.82
   1 -11  -6    1.48    1.37
   1 -11  -6    1.27    1.56
 -11  10  -6    2.62    1.63
 -10  -1   6    0.37    1.70
  -1  11   6    2.10    0.91
  -2 -11  -6   -0.97    1.47
   2  11   6    0.46    0.93
   0  12  -6    0.46    0.97
 -12   0  -6   -0.71    1.62
 -12   0  -6    2.11    2.30
   0 -12   6    0.37    1.79
  12   0   6    0.39    0.79
 -12   3  -6    1.35    1.89
   9 -12  -6    1.96    1.55
   3   9  -6    0.23    0.79
 -12   3  -6    0.10    1.59
  -9  12   6    0.08    1.50
  12  -3   6   -0.43    0.52
  -3  -9   6    1.00    1.89
  -3  -9   6   -0.43    1.74
   6   6  -6    1.66    0.90
 -12   6  -6    2.95    1.63
   6 -12  -6    2.61    1.64
  -6  -6   6    2.00    1.73
  -6  12   6    0.69    1.40
  -6  -6   6    0.94    1.81
  -6  12   6    3.15    0.81
   9   3  -6    1.76    0.89
   3 -12  -6    0.67    1.64
 -12   9  -6    0.43    1.42
   3 -12  -6    2.62    1.43
  -3  12   6    1.12    0.82
  -9  -3   6   -1.02    1.60
   0 -12  -6    1.68    1.74
   0  12   6    0.84    0.95
   2  11  -6    0.62    0.99
 -13   2  -6    2.21    2.09
  -2 -11   6    0.32    1.68
   8 -13  -6    1.89    2.01
 -13   5  -6    1.41    1.59
   5   8  -6    0.68    0.90
  -8  13   6    0.14    1.92
  -5  -8   6    3.00    2.65
   5 -13  -6   -0.45    1.25
   8   5  -6    0.32    0.89
  -5  13   6    1.50    0.80
  11   2  -6    0.44    0.86
   2 -13  -6    2.02    1.72
  -2  13   6    1.30    0.97
   4  10  -6    0.89    0.95
   7   7  -6    3.93    1.28
   4 -14  -6   -0.01    1.35
  10   4  -6    0.81    0.93
  -4  14   6    1.05    0.95
   0   1  -7  234.86    9.72
   1  -1  -7  261.43    9.68
   1  -1  -7  252.60    9.23
   0   1  -7  254.40    9.17
   0   1  -7  259.50    9.40
  -1   0  -7  238.85    9.12
  -1   0  -7  249.00    9.67
  -1   0  -7  242.80    9.16
  -1   0  -7  247.29    9.48
   1  -1  -7  241.83    9.08
   1   0   7  249.71    9.20
   0  -1   7  256.53    9.71
   1   0   7  236.51    9.15
   0  -1   7  254.57    9.41
  -1   1   7  248.29    9.54
  -1   1   7  255.86    9.71
  -2  -1  -7  140.44    5.72
  -1   3  -7  134.41    5.29
  -2  -1  -7  138.31    5.98
  -1   3  -7  145.18    6.37
   3  -2  -7  130.14    5.04
  -2  -1  -7  138.81    5.31
   3  -2  -7  132.98    6.10
  -1   3  -7  134.41    5.59
   3  -2  -7  128.18    5.66
   1  -3   7  137.15    6.22
   2   1   7  135.69    5.67
  -3   2   7  136.42    5.99
   1  -3   7  132.10    5.56
  -3   2   7  139.77    6.23
   0  -2  -7   68.89    2.62
  -2   2  -7   59.60    2.59
   2   0  -7   54.30    2.49
   2   0  -7   58.59    3.17
   2   0  -7   54.60    3.17
   0  -2  -7   67.51    3.13
  -2   2  -7   58.41    3.24
  -2   2  -7   64.38    3.52
  -2   0   7   59.11    3.12
  -2   0   7   55.39    3.20
   0   2   7   66.35    3.17
  -2   5  -7    7.67    0.90
   5  -3  -7    7.12    0.51
  -3  -2  -7    6.54    0.87
  -3  -2  -7    7.76    1.52
  -2   5  -7    8.53    1.32
  -3  -2  -7    9.36    1.50
   5  -3  -7    9.35    1.52
   2  -5   7    7.98    1.47
  -5   3   7    7.77    1.58
   3   2   7    7.18    1.32
   3   2   7    7.16    0.90
  -5   3   7    6.67    1.32
   2  -5   7   11.53    1.48
  -3   1  -7  135.79    6.35
   1   2  -7  137.69    6.01
  -3   1  -7  136.01    5.34
   2  -3  -7  145.30    6.11
   1   2  -7  138.59    6.33
  -3   1  -7  140.73    5.31
   2  -3  -7  139.57    5.22
   1   2  -7  139.28    5.39
  -2   3   7  138.69    6.19
  -1  -2   7  132.49    6.01
   3  -1   7  140.39    5.30
  -2   3   7  134.75    6.04
  -1  -2   7  131.66    6.23
  -1  -3  -7   10.40    1.28
   4  -1  -7   10.96    1.66
  -3   4  -7   10.00    0.97
  -3   4  -7   11.39    1.93
  -1  -3  -7    8.44    0.83
  -1  -3  -7    9.21    1.42
   4  -1  -7    9.96    0.70
  -3   4  -7   11.71    0.89
   4  -1  -7    7.39    1.40
   3  -4   7   10.94    0.92
  -4   1   7   10.36    1.65
   3  -4   7    7.46    1.43
   1   3   7    9.12    0.83
   1   3   7    8.41    1.42
  -4   1   7    8.98    1.56
  -4  -3  -7    1.88    1.01
  -4  -3  -7    2.46    1.09
  -4  -3  -7    0.60    0.48
  -3   7  -7    0.31    0.39
   7  -4  -7    1.12    1.00
  -3   7  -7    1.37    0.92
   3  -7   7    1.47    0.95
  -7   4   7    0.43    0.77
  -7   4   7    1.65    1.13
   4   3   7    1.78    0.58
   3  -7   7    2.67    0.96
   4  -4  -7  124.30    5.47
  -4   0  -7  120.13    4.97
   0   4  -7  118.26    5.00
   4  -4  -7  118.04    4.62
   0   4  -7  122.12    5.78
  -4   0  -7  120.93    6.17
   4  -4  -7  135.08    6.17
  -4   0  -7  123.24    5.44
   0  -4   7  130.17    5.81
  -4   4   7  128.53    6.16
  -4   4   7  120.34    5.94
   0  -4   7  135.77    6.30
   4   0   7  125.72    5.48
  -4   3  -7    9.16    0.78
  -4   3  -7    9.81    0.81
   3   1  -7   11.09    1.66
  -4   3  -7    9.32    1.72
   1  -4  -7    9.43    1.51
   1  -4  -7    9.61    0.82
   3   1  -7    8.69    1.57
  -4   3  -7    9.31    0.72
   3   1  -7   10.55    0.84
  -3  -1   7   11.15    1.80
  -1   4   7   10.06    1.63
  -3  -1   7    7.40    1.43
  -1   4   7    9.90    0.81
  -4   6  -7   16.83    1.88
  -2  -4  -7   19.73    1.38
  -4   6  -7   16.21    1.21
  -2  -4  -7   19.23    1.87
   6  -2  -7   15.85    0.98
  -2  -4  -7   20.59    2.61
  -4   6  -7   20.04    3.15
   4  -6   7   17.90    2.40
  -6   2   7   14.88    2.31
   2   4   7   19.96    1.38
   4  -6   7   18.01    1.58
  -6   2   7   16.13    2.46
  -4   9  -7  102.02    4.75
  -5  -4  -7  113.37    6.51
  -5  -4  -7  100.91    6.38
   4  -9   7  110.68    5.91
   5   4   7  105.42    4.92
  -9   5   7  114.69    6.88
   4  -9   7  117.33    6.78
   6  -5  -7   23.41    2.26
  -5  -1  -7   24.43    2.20
  -1   6  -7   24.24    2.75
  -1   6  -7   24.05    1.59
  -5  -1  -7   22.84    3.00
  -5  -1  -7   23.36    1.57
   5   1   7   26.13    2.26
   1  -6   7   25.05    2.25
  -6   5   7   28.90    3.27
   5   1   7   23.37    1.55
   1  -6   7   25.14    2.53
  -5   2  -7    7.07    1.07
  -5   2  -7    7.57    1.64
   3  -5  -7    7.48    0.67
  -5   2  -7    5.78    0.78
   2   3  -7    8.71    1.58
   2   3  -7    8.60    0.99
   3  -5  -7    8.17    1.45
  -2  -3   7    7.70    1.67
  -3   5   7    8.39    0.69
  -2  -3   7    7.58    1.45
  -3   5   7    8.55    1.51
   5  -2   7    9.09    1.14
   0  -5  -7   96.38    5.32
   0  -5  -7   92.15    4.63
  -5   5  -7  101.24    4.48
   5   0  -7  107.70    5.78
  -5   5  -7  108.82    6.06
  -5   5  -7  104.88    4.54
   0  -5  -7   91.70    4.17
  -5   5  -7   94.54    4.09
   5   0  -7  103.89    4.09
  -5   0   7  112.74    5.85
  -5   0   7   99.87    5.59
   0   5   7   97.73    4.23
   8  -3  -7   48.10    1.99
  -5   8  -7   43.03    4.02
  -3  -5  -7   40.51    3.54
  -5   8  -7   43.95    2.34
  -5   8  -7   38.93    3.40
  -3  -5  -7   45.86    3.54
  -8   3   7   45.76    3.94
   3   5   7   44.12    2.56
   5  -8   7   49.44    3.97
   5  -8   7   41.20    3.00
  -8   3   7   48.19    3.96
  -6  -5  -7   17.22    3.29
  -6  -5  -7   13.38    2.91
  -5  11  -7   12.80    1.61
   5 -11   7   16.25    2.79
   6   5   7   13.62    1.83
   5 -11   7   12.88    2.63
 -11   6   7   18.57    3.53
   8  -6  -7   27.62    3.41
  -6  -2  -7   26.84    1.83
  -6  -2  -7   31.05    3.80
  -6  -2  -7   33.52    2.95
  -2   8  -7   25.21    1.82
   2  -8   7   29.48    3.24
   2  -8   7   26.87    3.60
   6   2   7   26.84    1.83
  -8   6   7   26.42    3.55
   5  -6  -7   23.05    2.04
  -6   1  -7   35.22    4.02
   1   5  -7   24.45    1.62
   5  -6  -7   22.75    2.66
  -6   1  -7   24.83    2.07
  -6   1  -7   22.48    1.45
  -1  -5   7   23.51    2.72
  -1  -5   7   22.30    2.82
   6  -1   7   24.13    2.00
  -5   6   7   23.73    2.88
  -5   6   7   23.75    1.17
  -6   4  -7   18.08    2.78
  -6   4  -7   18.29    1.37
  -6   4  -7   16.04    1.47
   2  -6  -7   18.47    2.44
   2  -6  -7   17.52    1.44
  -6   4  -7   17.87    1.16
   4   2  -7   15.85    1.21
   6  -4   7   15.51    1.37
  -4  -2   7   16.19    2.43
  -4  -2   7   11.63    2.10
  -2   6   7   18.40    1.21
  -1  -6  -7  103.39    5.41
  -6   7  -7  101.52    4.30
  -1  -6  -7  102.22    5.91
   7  -1  -7  100.43    6.25
  -6   7  -7  101.04    5.08
   7  -1  -7  102.11    4.17
  -6   7  -7   92.46    4.93
  -6   7  -7   95.11    6.36
   6  -7   7  101.85    4.90
   1   6   7  110.17    4.59
  -7   1   7  108.89    6.27
  -7   1   7   97.43    6.11
  -4  -6  -7   39.40    3.82
  -6  10  -7   36.66    2.21
  -4  -6  -7   41.71    3.82
   4   6   7   40.28    2.59
   6 -10   7   38.53    3.23
 -10   4   7   31.96    4.25
  -7  -6  -7    5.33    2.39
  -7  -6  -7    5.77    2.40
  -6  13  -7    5.91    1.29
   6 -13   7    4.60    1.88
   7   6   7    4.63    1.29
 -13   7   7    4.10    3.11
   6 -13   7    4.79    2.24
  -7  -3  -7   71.35    5.24
  -7  -3  -7   78.01    5.81
  -3  10  -7   77.50    3.88
   3 -10   7   78.74    5.72
   7   3   7   76.45    3.88
   3 -10   7   79.81    5.29
 -10   7   7   71.78    5.63
  -7   0  -7   26.70    3.89
   7  -7  -7   23.94    2.92
  -7   0  -7   27.23    3.05
   0   7  -7   23.00    1.74
  -7   0  -7   23.64    1.63
   0  -7   7   24.17    3.09
   0  -7   7   29.83    3.81
  -7   7   7   21.21    3.14
   7   0   7   24.62    1.66
   4  -7  -7    1.18    0.89
   3   4  -7    0.81    0.47
  -7   3  -7    1.13    0.47
  -7   3  -7    1.92    0.82
  -7   3  -7    0.46    0.85
   7  -3   7    0.81    0.67
  -4   7   7    1.17    0.46
  -3  -4   7    2.17    1.11
  -3  -4   7    1.67    1.06
  -4   7   7    1.00    0.92
  -7   6  -7  111.17    6.73
  -7   6  -7  102.17    4.34
   6   1  -7  100.57    4.45
   1  -7  -7  100.06    5.96
  -7   6  -7  105.09    5.11
  -7   6  -7  107.02    5.00
   1  -7  -7  110.12    5.31
  -6  -1   7  109.99    6.54
  -1   7   7  106.66    4.61
  -6  -1   7  106.37    6.32
  -2  -7  -7   49.93    3.93
  -2  -7  -7   50.28    4.24
  -7   9  -7   50.00    3.62
  -7   9  -7   53.09    4.98
  -7   9  -7   54.83    2.70
   9  -2  -7   50.39    2.43
   7  -9   7   53.94    3.54
  -9   2   7   46.66    4.34
   2   7   7   53.00    3.03
  -7  12  -7    2.93    0.86
  -5  -7  -7    3.38    1.88
  -5  -7  -7    3.06    1.82
  -7  12  -7    2.20    1.35
   7 -12   7    3.07    1.59
 -12   5   7    1.73    1.85
   5   7   7    3.49    1.04
  -8  -4  -7   58.55    5.19
  -4  12  -7   57.54    3.31
  -8  -4  -7   53.00    5.25
   4 -12   7   47.20    4.43
   4 -12   7   51.70    6.22
 -12   8   7   41.75    5.35
   8   4   7   56.07    3.36
  -8  -1  -7   47.33    2.82
  -8  -1  -7   49.65    4.11
  -8  -1  -7   54.95    4.85
  -1   9  -7   53.30    3.06
   1  -9   7   58.60    4.84
  -9   8   7   57.26    4.69
   1  -9   7   50.58    4.25
   8   1   7   51.63    2.89
   2   6  -7   28.98    1.99
  -8   2  -7   29.23    2.62
  -8   2  -7   28.41    1.75
   6  -8  -7   32.15    3.66
  -8   2  -7   37.04    4.58
  -2  -6   7   30.90    3.98
   8  -2   7   29.05    1.76
  -6   8   7   26.06    1.44
  -6   8   7   30.41    3.82
  -2  -6   7   27.99    3.54
   5   3  -7   46.29    2.53
  -8   5  -7   43.66    2.77
   3  -8  -7   45.35    3.00
  -8   5  -7   51.10    3.15
  -8   5  -7   45.61    2.24
  -8   5  -7   40.89    4.09
   3  -8  -7   48.98    3.74
  -5  -3   7   49.85    4.01
  -3   8   7   43.90    2.36
  -5  -3   7   46.49    4.02
   8  -5   7   42.59    2.93
   0  -8  -7  266.74   11.84
  -8   8  -7  280.02   11.70
   8   0  -7  268.36   10.39
   0  -8  -7  272.57   12.76
  -8   8  -7  272.33   10.32
  -8   8  -7  263.55   13.47
  -8   0   7  274.56   13.04
   0   8   7  273.68   10.73
  -8  11  -7    1.16    0.65
  -3  -8  -7    2.38    1.70
  -3  -8  -7    0.35    1.02
  -8  11  -7    2.77    1.38
 -11   3   7   -1.68    1.14
   8 -11   7    1.38    1.07
   3   8   7    0.55    0.68
  -8  14  -7    2.95    0.98
  -6  -8  -7    6.03    2.62
   6   8   7    2.58    1.22
  -9  -5  -7    0.93    2.00
  -5  14  -7   -0.57    0.78
   5 -14   7   -0.48    1.86
   9   5   7   -0.45    0.76
   5 -14   7   -0.73    1.86
  -9  -2  -7   28.22    4.75
  -9  -2  -7   21.05    3.54
  -2  11  -7   22.79    2.08
   2 -11   7   20.70    3.40
 -11   9   7   18.76    3.55
   2 -11   7   12.94    3.01
   9   2   7   20.18    1.86
  -9   1  -7   51.32    4.10
   1   8  -7   52.24    3.05
  -9   1  -7   55.16    4.99
  -9   1  -7   47.51    2.70
  -1  -8   7   62.66    5.07
   9  -1   7   51.04    2.75
  -1  -8   7   49.82    4.35
  -8   9   7   44.08    4.27
  -9   4  -7  105.48    4.49
   4   5  -7  110.56    4.90
  -9   4  -7  101.68    5.70
  -9   4  -7  101.80    6.96
   5  -9  -7   99.91    6.22
  -4  -5   7  108.30    6.55
  -4  -5   7  109.99    6.89
  -5   9   7  103.33    6.44
  -5   9   7  104.92    4.42
   2  -9  -7   51.05    3.55
  -9   7  -7   52.19    4.90
  -9   7  -7   52.93    3.55
   7   2  -7   49.10    2.74
  -9   7  -7   50.67    2.46
   2  -9  -7   51.04    4.31
  -7  -2   7   45.97    4.34
  -7  -2   7   48.80    4.61
  -2   9   7   49.43    2.76
  -9  10  -7    0.36    1.15
  -1  -9  -7    2.82    1.69
  -1  -9  -7    1.22    1.22
  -9  10  -7    1.43    0.59
  10  -1  -7    1.20    0.63
   1   9   7    1.84    0.84
 -10   1   7    0.41    1.46
  -4  -9  -7   31.06    4.63
   4   9   7   30.59    2.62
  -3  13  -7    2.02    1.09
 -10  -3  -7    2.32    1.93
 -10  -3  -7   -0.96    1.85
   3 -13   7   -0.63    1.60
  10   3   7    3.00    1.10
   3 -13   7    0.68    1.73
 -10   0  -7   11.31    3.19
 -10   0  -7    7.37    2.24
   0  10  -7    6.79    1.31
  10   0   7    6.00    1.14
 -10  10   7    5.64    2.27
   0 -10   7    5.15    2.02
   0 -10   7    6.84    2.32
   3   7  -7   72.10    3.93
 -10   3  -7   77.33    3.64
   7 -10  -7   79.37    5.45
 -10   3  -7   81.02    6.39
 -10   3  -7   83.59    5.27
  -3  -7   7   69.94    5.67
  -7  10   7   86.07    5.85
  10  -3   7   77.86    3.63
  -3  -7   7   70.75    5.47
   4 -10  -7   38.87    4.65
   4 -10  -7   40.77    3.15
 -10   6  -7   41.79    5.32
   6   4  -7   32.91    2.35
 -10   6  -7   34.96    2.01
 -10   6  -7   37.60    3.14
  -4  10   7   40.64    2.26
  -6  -4   7   40.69    4.73
  -6  -4   7   33.89    4.41
   1 -10  -7    2.03    1.59
 -10   9  -7    2.49    1.33
   9   1  -7    0.54    0.66
 -10   9  -7    0.77    0.53
   1 -10  -7    2.72    1.30
  -1  10   7    1.62    0.82
  -9  -1   7    0.17    1.37
  -2 -10  -7    7.59    2.36
  -2 -10  -7    7.39    2.55
   2  10   7    7.68    1.49
 -12   2   7    6.57    3.63
  -1  12  -7    1.98    1.08
 -11  -1  -7    0.33    1.69
 -11  -1  -7    2.68    1.89
   1 -12   7    1.06    1.88
   1 -12   7    1.63    2.11
  11   1   7    1.31    0.77
 -11   2  -7   21.20    3.26
 -11   2  -7   18.74    1.66
 -11   2  -7   19.55    3.93
   2   9  -7   20.14    2.01
  -2  -9   7   19.68    3.45
  11  -2   7   22.15    1.75
  -9  11   7   25.26    4.08
  -2  -9   7   22.96    4.18
 -11   5  -7   13.70    1.22
   6 -11  -7   13.88    2.75
   5   6  -7   11.97    1.68
 -11   5  -7   12.24    3.25
 -11   5  -7   12.76    2.47
  -5  -6   7   15.11    3.40
  -6  11   7   12.18    1.25
  -6  11   7    7.86    2.40
  11  -5   7   12.25    1.17
  -5  -6   7    7.47    2.20
 -11   8  -7    0.15    1.10
   8   3  -7    0.94    0.74
   3 -11  -7    0.02    0.89
   3 -11  -7    0.66    1.52
  -8  -3   7   -0.36    1.41
  -3  11   7   -0.08    0.64
   0 -11  -7    2.15    1.62
   0 -11  -7    0.67    1.63
 -11   0   7   -0.07    1.73
   0  11   7    2.51    1.04
  -3 -11  -7   13.06    3.38
   3  11   7   10.43    1.88
 -12   1  -7    0.54    1.78
   1  11  -7    0.72    0.91
 -12   1  -7    0.30    1.92
  12  -1   7    1.36    0.78
  -1 -11   7    1.07    2.02
  -1 -11   7    3.03    2.09
 -12   4  -7   50.09    6.42
 -12   4  -7   53.34    2.86
   8 -12  -7   42.20    5.14
 -12   4  -7   54.91    4.70
   4   8  -7   49.25    3.21
  12  -4   7   52.94    2.78
  -8  12   7   39.75    5.29
  -4  -8   7   46.85    5.58
  -4  -8   7   39.08    5.18
   7   5  -7    1.50    0.92
   5 -12  -7    1.79    1.25
   5 -12  -7    1.92    1.55
  -5  12   7    4.04    1.82
  -5  12   7    3.43    0.92
  -7  -5   7    3.43    2.11
   2 -12  -7    8.19    2.16
  10   2  -7    5.74    1.20
  -2  12   7    7.52    1.44
  -1 -12  -7   11.30    3.05
   1  12   7   11.33    1.92
   3  10  -7    2.96    1.17
   6   7  -7    4.78    1.27
   9   4  -7   29.78    2.51
   4 -13  -7   37.53    3.77
  -4  13   7   31.39    2.43
   1 -13  -7   10.07    2.79
  -1  13   7   11.60    1.91
   5   9  -7   -0.29    0.92
   8   6  -7    1.68    1.02
   3 -14  -7    9.61    2.66
  11   3  -7   12.15    1.87
  -3  14   7   12.82    1.94
   0  -1  -8    1.26    0.42
   1   0  -8    0.94    0.46
   0  -1  -8    1.34    0.42
  -1   1  -8    1.36    0.32
   1   0  -8    0.67    0.41
   0  -1  -8    1.60    0.38
  -1   1  -8    0.56    0.37
  -1   1  -8    0.92    0.32
   1   0  -8    0.76    0.28
   0  -1  -8    1.69    0.37
   0   1   8    0.90    0.42
  -1   0   8    0.92    0.44
   1  -1   8    1.68    0.30
  -1   0   8    0.36    0.34
  -2   0  -8   69.09    3.47
   2  -2  -8   60.33    2.63
   0   2  -8   64.55    2.79
   2  -2  -8   66.86    3.43
   0   2  -8   63.89    3.11
  -2   0  -8   59.92    2.74
  -2   0  -8   67.52    2.82
   0   2  -8   63.60    3.50
   0  -2   8   68.90    3.53
   2   0   8   61.67    2.79
  -2   2   8   64.47    3.30
   0  -2   8   64.58    3.11
  -2   2   8   64.00    3.46
  -1  -2  -8   67.33    3.48
  -1  -2  -8   69.20    3.30
   3  -1  -8   63.03    2.79
  -2   3  -8   73.51    3.92
   3  -1  -8   68.51    3.82
   3  -1  -8   68.84    3.57
  -2   3  -8   70.99    2.95
  -1  -2  -8   63.46    2.95
  -2   3  -8   70.15    3.00
   1   2   8   74.63    3.55
  -3   1   8   73.06    3.59
   2  -3   8   71.93    3.81
  -3   1   8   63.20    3.77
   2  -3   8   71.28    2.91
  -3  -1  -8   23.25    2.00
  -3  -1  -8   22.74    1.69
  -3  -1  -8   16.56    1.22
  -1   4  -8   20.87    1.67
  -1   4  -8   18.91    1.27
   4  -3  -8   18.24    0.99
  -1   4  -8   25.17    3.28
   4  -3  -8   18.53    2.21
   4  -3  -8   21.85    1.72
   3   1   8   20.19    1.63
   1  -4   8   20.06    1.95
  -4   3   8   18.49    2.14
   1  -4   8   20.31    1.66
  -4   3   8   22.34    2.51
   2   1  -8   66.45    2.94
   2   1  -8   68.96    3.73
  -3   2  -8   64.99    2.95
   1  -3  -8   73.47    3.68
   1  -3  -8   67.09    2.91
  -3   2  -8   70.27    4.05
  -3   2  -8   67.60    3.71
  -2  -1   8   75.61    3.87
  -1   3   8   74.83    3.72
  -1   3   8   70.33    3.67
  -2  -1   8   69.42    3.81
  -3   5  -8   18.07    1.26
  -2  -3  -8   18.84    1.70
   5  -2  -8   16.84    0.99
  -2  -3  -8   19.65    1.32
  -2  -3  -8   21.96    2.39
  -3   5  -8   15.77    1.45
   5  -2  -8   20.51    2.45
   2   3   8   19.03    1.84
  -5   2   8   16.65    2.16
   2   3   8   17.77    1.26
   3  -5   8   20.28    2.07
   3  -5   8   18.80    1.45
  -5   2   8   18.21    2.58
  -2   6  -8   29.35    2.43
  -4  -2  -8   36.74    2.67
   6  -4  -8   33.69    2.71
  -4  -2  -8   30.45    1.89
  -4  -2  -8   35.99    2.88
  -2   6  -8   31.30    1.88
   4   2   8   34.08    1.93
   4   2   8   27.02    2.41
   2  -6   8   33.06    2.46
  -6   4   8   33.27    2.95
   2  -6   8   34.95    2.98
  -4   1  -8   20.48    1.26
   1   3  -8   19.10    2.36
   3  -4  -8   19.02    1.84
  -4   1  -8   20.71    2.12
   1   3  -8   22.15    1.94
   3  -4  -8   19.14    1.10
   1   3  -8   20.61    1.33
  -4   1  -8   20.53    1.37
  -3   4   8   19.58    1.84
   4  -1   8   21.32    1.38
  -3   4   8   21.69    2.39
  -1  -3   8   21.24    1.87
  -1  -3   8   22.33    2.10
   0  -4  -8    0.32    0.60
  -4   4  -8    0.11    0.64
  -4   4  -8    0.89    0.36
   0  -4  -8    1.28    0.47
   0  -4  -8    0.97    0.45
   4   0  -8    0.92    0.39
   4   0  -8    0.42    0.53
   4   0  -8    1.69    0.78
  -4   4  -8    0.45    0.34
  -4   4  -8    0.81    0.43
  -4   0   8    1.59    0.83
  -4   0   8    2.40    1.02
   0   4   8    2.91    0.93
   0   4   8    0.91    0.42
  -3  -4  -8   22.34    2.63
  -3  -4  -8   21.05    2.76
  -4   7  -8   23.17    3.34
  -4   7  -8   21.36    2.02
  -3  -4  -8   13.79    1.32
  -4   7  -8   18.59    1.34
   7  -3  -8   19.24    2.79
   7  -3  -8   15.58    0.94
   4  -7   8   17.91    2.07
  -7   3   8   18.50    2.94
   3   4   8   17.39    1.41
   4  -7   8   18.31    2.57
  -7   3   8   18.61    2.69
  -5  -3  -8    2.91    0.77
   8  -5  -8    3.26    1.43
  -3   8  -8    2.02    0.69
  -5  -3  -8    3.81    1.44
  -5  -3  -8    3.62    1.35
  -8   5   8    4.85    1.61
   3  -8   8    2.01    1.07
   3  -8   8    2.19    1.34
   5   3   8    2.95    0.74
  -5   0  -8   16.60    2.44
   0   5  -8   11.92    1.15
   5  -5  -8   14.12    0.82
  -5   0  -8   15.63    1.18
   0   5  -8   15.79    2.14
  -5   0  -8   18.09    1.97
   5  -5  -8   13.79    1.81
   0  -5   8   15.34    2.06
  -5   5   8   14.07    2.24
  -5   5   8   15.16    0.84
   0  -5   8   19.22    2.67
   5   0   8   18.83    1.70
  -5   3  -8   18.13    1.14
   3   2  -8   17.06    2.52
   3   2  -8   20.32    2.67
   2  -5  -8   19.63    1.21
  -5   3  -8   22.46    2.98
   2  -5  -8   17.70    2.24
  -5   3  -8   20.01    1.33
  -5   3  -8   18.17    1.22
   3   2  -8   17.48    1.25
  -2   5   8   17.64    2.28
  -3  -2   8   21.18    2.73
   5  -3   8   18.07    1.21
  -2   5   8   18.87    1.19
  -3  -2   8   18.21    2.39
  -1  -5  -8   28.49    2.63
  -1  -5  -8   29.56    2.21
   6  -1  -8   27.46    3.39
  -1  -5  -8   27.12    1.71
  -5   6  -8   27.72    1.96
  -5   6  -8   26.11    1.96
  -5   6  -8   24.29    3.38
   6  -1  -8   24.63    1.45
  -5   6  -8   23.55    1.55
  -6   1   8   30.12    2.84
   1   5   8   27.26    1.72
   5  -6   8   26.18    1.83
  -6   1   8   33.08    2.93
  -5   9  -8    2.54    0.73
  -4  -5  -8    3.91    1.48
  -4  -5  -8    4.14    1.47
  -5   9  -8    2.71    1.69
  -9   4   8    5.76    2.01
   5  -9   8    4.61    1.35
   5  -9   8    4.24    1.58
   4   5   8    3.69    0.94
  -4  10  -8    9.29    1.38
  -6  -4  -8   11.46    2.47
  -6  -4  -8   12.65    2.66
   6   4   8   14.15    1.72
   4 -10   8   12.04    2.27
 -10   6   8    6.36    2.26
   4 -10   8   11.82    2.69
   7  -6  -8   22.82    2.89
  -6  -1  -8   21.79    1.57
  -6  -1  -8   25.85    2.90
  -1   7  -8   19.22    1.56
  -6  -1  -8   22.10    3.33
   1  -7   8   25.63    2.91
   6   1   8   22.23    1.58
   1  -7   8   22.22    3.18
  -7   6   8   23.43    3.14
   4  -6  -8   29.50    1.54
  -6   2  -8   28.93    1.72
   4  -6  -8   32.18    2.74
  -6   2  -8   32.56    2.19
  -6   2  -8   33.76    3.08
   2   4  -8   29.50    1.85
  -2  -4   8   37.01    3.10
   6  -2   8   32.71    2.11
  -4   6   8   31.38    1.57
  -4   6   8   36.26    2.93
  -2  -4   8   29.86    2.72
  -6   5  -8   29.95    1.91
   5   1  -8   25.42    1.60
  -6   5  -8   29.48    3.78
   1  -6  -8   27.26    2.63
   5   1  -8   27.48    3.45
  -6   5  -8   26.27    1.57
  -6   5  -8   29.27    1.83
   1  -6  -8   28.52    1.98
   1  -6  -8   25.16    1.62
  -5  -1   8   28.18    2.89
  -5  -1   8   27.32    3.23
  -1   6   8   27.67    1.68
  -6   8  -8   27.52    1.83
  -6   8  -8   33.27    2.63
  -6   8  -8   29.71    2.43
   8  -2  -8   31.97    1.65
  -2  -6  -8   33.20    3.18
  -6   8  -8   24.58    3.85
  -2  -6  -8   32.77    2.81
  -8   2   8   28.05    3.62
   2   6   8   29.35    2.01
   6  -8   8   28.88    2.33
  -6  11  -8   10.13    1.37
  -5  -6  -8   13.01    2.80
  -5  -6  -8   12.24    2.76
   6 -11   8   14.89    3.01
   6 -11   8   12.50    2.50
 -11   5   8    9.30    2.65
   5   6   8   10.87    1.62
  -5  12  -8    5.52    1.21
  -7  -5  -8    4.65    2.35
  -7  -5  -8    5.86    2.20
   5 -12   8    6.22    2.07
   5 -12   8    4.89    2.09
 -12   7   8    5.55    2.46
   7   5   8    6.00    1.36
  -7  -2  -8   35.94    4.69
  -2   9  -8   19.25    1.82
  -7  -2  -8   24.15    1.85
  -7  -2  -8   25.37    3.38
   2  -9   8   31.21    4.21
   2  -9   8   32.35    3.61
   7   2   8   27.81    1.94
  -9   7   8   22.77    3.55
   1   6  -8   19.98    1.64
  -7   1  -8   19.04    1.44
   6  -7  -8   22.40    2.19
   6  -7  -8   19.00    2.65
  -7   1  -8   22.81    2.61
  -7   1  -8   21.11    3.25
  -6   7   8   21.64    1.14
  -1  -6   8   23.58    2.99
  -1  -6   8   24.89    3.66
  -6   7   8   20.86    2.94
   7  -1   8   22.23    2.14
   7  -1   8   22.60    1.50
   4   3  -8   15.54    1.34
  -7   4  -8   17.83    1.64
   3  -7  -8   19.50    1.60
  -7   4  -8   26.56    3.77
   3  -7  -8   20.43    2.81
  -7   4  -8   15.74    1.39
  -7   4  -8   15.65    1.18
  -4  -3   8   17.15    2.58
  -4  -3   8   20.12    3.02
  -3   7   8   18.07    1.24
   7  -4   8   15.91    1.77
  -3   7   8   18.05    2.62
   7   0  -8   10.54    1.14
   0  -7  -8   12.52    1.87
  -7   7  -8   11.22    1.71
   0  -7  -8   11.42    2.21
  -7   7  -8    9.22    2.47
  -7   7  -8   11.69    1.70
  -7   7  -8    9.88    1.14
  -7   0   8    8.97    2.20
   0   7   8   12.31    1.42
  -7   0   8   11.24    2.50
  -7  10  -8   20.24    1.60
  -7  10  -8   22.48    2.81
  -3  -7  -8   15.90    3.02
  -3  -7  -8   23.49    3.27
 -10   3   8   14.83    3.02
   3   7   8   24.09    1.99
   7 -10   8   21.10    2.65
  -6  -7  -8    5.48    2.45
  -7  13  -8    3.98    1.79
  -6  -7  -8    5.81    2.61
  -7  13  -8    8.57    1.36
   7 -13   8    5.46    2.01
   6   7   8    7.81    1.49
  -6  14  -8    2.55    1.06
  -8  -6  -8    1.35    1.98
   6 -14   8    1.11    1.98
   8   6   8    3.99    1.31
   6 -14   8    2.14    1.98
  -3  11  -8   14.69    1.87
  -8  -3  -8   23.50    4.02
  -8  -3  -8   19.62    3.34
 -11   8   8   16.22    3.24
   8   3   8   14.98    1.85
   3 -11   8   16.19    3.27
   3 -11   8   13.19    2.77
  -8   0  -8    3.19    1.29
   0   8  -8    1.13    0.74
  -8   0  -8    1.31    1.26
   0  -8   8    2.36    1.43
   0  -8   8    1.65    1.16
  -8   3  -8    2.12    1.07
  -8   3  -8    2.21    0.64
  -8   3  -8    3.90    1.56
   5  -8  -8    1.40    1.15
   3   5  -8    1.66    0.70
  -3  -5   8    2.64    1.23
  -3  -5   8    4.48    1.62
   8  -3   8    2.81    1.01
  -5   8   8    2.91    1.26
  -8   6  -8   32.87    2.46
   2  -8  -8   29.33    2.37
  -8   6  -8   36.26    4.44
   2  -8  -8   32.40    3.87
  -8   6  -8   30.37    1.79
  -8   6  -8   30.86    2.29
   6   2  -8   31.41    1.98
  -6  -2   8   31.62    4.03
  -2   8   8   32.13    2.00
  -6  -2   8   35.77    3.60
  -8   9  -8    0.78    1.56
  -8   9  -8    1.63    0.61
  -1  -8  -8    0.76    0.99
   9  -1  -8    1.53    0.61
  -1  -8  -8   -1.10    0.95
  -8   9  -8    1.11    0.91
   1   8   8    2.63    0.87
  -9   1   8    2.09    1.54
  -4  -8  -8   -0.84    1.26
  -4  -8  -8    1.38    1.48
  -8  12  -8   -0.59    1.22
  -8  12  -8    1.15    0.71
   8 -12   8    0.55    1.31
 -12   4   8    0.97    1.66
   4   8   8    1.24    0.80
  -9  -4  -8    4.18    2.13
  -9  -4  -8   -0.56    1.67
  -4  13  -8    1.69    0.99
   4 -13   8    0.71    1.73
   4 -13   8    3.11    2.18
   9   4   8    1.72    0.97
  -1  10  -8    7.65    1.42
  -9  -1  -8    7.22    2.25
  -9  -1  -8    7.23    2.52
   1 -10   8    6.59    2.37
 -10   9   8    3.28    1.94
   9   1   8    5.57    1.14
   1 -10   8    7.20    2.09
  -9   2  -8   30.78    3.44
   7  -9  -8   25.98    3.55
  -9   2  -8   25.21    1.77
   2   7  -8   22.54    1.92
  -9   2  -8   24.57    3.94
  -2  -7   8   24.25    3.77
  -2  -7   8   21.22    3.33
  -7   9   8   24.49    3.72
   9  -2   8   27.52    1.79
  -9   5  -8    2.41    1.06
   4  -9  -8    3.02    1.03
  -9   5  -8    2.47    0.84
  -9   5  -8    4.01    1.91
  -9   5  -8    2.92    0.73
   4  -9  -8    4.26    1.55
   5   4  -8    3.48    0.86
  -5  -4   8    1.48    1.34
  -4   9   8    5.13    1.62
  -5  -4   8    1.55    1.39
   9  -5   8    3.18    1.04
  -9   8  -8    1.11    0.52
  -9   8  -8    1.37    1.48
   1  -9  -8    3.35    1.19
   8   1  -8    0.14    0.57
  -9   8  -8    1.43    0.95
   1  -9  -8    1.62    1.29
  -8  -1   8    0.66    1.44
  -1   9   8    1.57    0.71
  -2  -9  -8    5.91    1.97
  -9  11  -8    7.57    1.13
  -2  -9  -8    6.94    2.37
  -9  11  -8    4.66    1.91
   2   9   8    9.64    1.60
 -11   2   8    4.79    2.41
  -5  -9  -8   -0.99    1.55
   5   9   8    0.82    0.89
 -10  -2  -8    1.93    1.69
  -2  12  -8    3.13    1.17
 -10  -2  -8    4.83    2.42
  10   2   8    2.40    0.97
   2 -12   8    2.42    1.94
   2 -12   8    2.53    1.74
 -10   1  -8    7.43    1.95
 -10   1  -8    7.40    1.26
   1   9  -8    5.15    1.21
 -10   1  -8    4.61    2.16
  -1  -9   8    7.51    2.71
  -9  10   8    4.47    2.13
  -1  -9   8    5.80    2.14
  10  -1   8    8.30    1.24
 -10   4  -8   10.85    1.27
 -10   4  -8   14.28    2.45
 -10   4  -8   12.10    3.11
   6 -10  -8   15.30    2.87
   4   6  -8    9.32    1.40
  -6  10   8   11.83    2.61
  -6  10   8   12.36    1.13
  -4  -6   8    9.71    2.47
  10  -4   8    9.94    1.21
  -4  -6   8   11.65    2.98
 -10   7  -8   17.88    1.38
   3 -10  -8   21.00    2.70
 -10   7  -8   15.48    2.37
   7   3  -8   18.19    1.68
 -10   7  -8   23.04    4.05
   3 -10  -8   18.84    3.14
  -7  -3   8   16.76    3.30
  -3  10   8   19.88    1.63
  10   0  -8    9.06    1.29
   0 -10  -8    8.83    2.35
   0 -10  -8   10.97    2.42
 -10  10  -8   10.02    1.44
   0  10   8    8.34    1.45
 -10   0   8   13.56    3.23
  -3 -10  -8    4.09    2.06
   3  10   8    2.42    1.11
 -11  -3  -8    0.84    2.37
  -3  14  -8    9.08    1.85
  11   3   8    6.17    1.48
 -11   0  -8    5.09    2.14
 -11   0  -8    9.71    3.22
   0  11  -8    4.48    1.26
   0 -11   8    7.58    2.85
  11   0   8    7.53    1.32
   0 -11   8    4.59    2.31
 -11  11   8    3.24    2.35
 -11   3  -8   16.80    3.83
   8 -11  -8   15.42    2.94
   3   8  -8   12.94    1.74
 -11   3  -8   16.88    2.95
 -11   3  -8   15.75    1.69
  -8  11   8   11.58    2.88
  -3  -8   8   12.18    3.20
  11  -3   8   15.50    1.43
  -3  -8   8   16.87    3.33
 -11   6  -8   12.46    1.37
 -11   6  -8    8.36    1.99
 -11   6  -8   10.46    2.91
   6   5  -8   10.44    1.57
   5 -11  -8   10.41    2.44
  -6  -5   8   10.76    2.79
  -5  11   8   14.97    1.57
  -5  11   8   15.43    3.06
   2 -11  -8   13.09    2.99
   2 -11  -8   10.10    2.21
   9   2  -8    7.33    1.26
  -2  11   8    9.44    1.48
  -9  -2   8    7.50    2.42
  -1 -11  -8    2.02    1.72
   1  11   8    2.84    1.08
 -12  -1  -8    0.33    2.50
 -12  -1  -8   -0.83    2.01
  -1  13  -8    0.46    0.93
  12   1   8    0.19    0.78
 -12   2  -8    0.86    2.04
 -12   2  -8    2.90    2.01
   2  10  -8    1.40    0.95
  12  -2   8    2.22    0.85
  -2 -10   8    3.82    2.28
 -12   5  -8    4.79    2.51
   5   7  -8    6.93    1.40
   7 -12  -8    5.57    2.13
  -7  12   8    2.81    2.00
  -5  -7   8    7.13    2.58
  12  -5   8    7.33    1.49
   4 -12  -8   -0.43    1.51
   4 -12  -8    1.73    1.28
   8   4  -8    2.11    0.90
  -4  12   8    1.72    0.73
  -8  -4   8   -1.13    1.52
   1 -12  -8    3.27    1.73
  -1  12   8    2.71    1.03
 -13   1  -8    0.18    2.35
   1  12  -8    1.71    1.15
  13  -1   8   -1.13    0.62
   4   9  -8    2.41    1.14
   7   6  -8    8.04    1.52
  10   3  -8    2.27    1.03
   3 -13  -8    1.84    1.55
  -3  13   8    1.12    0.93
   3  11  -8    5.80    1.58
   6   8  -8    2.00    1.10
   9   5  -8   -0.35    0.83
   5 -14  -8    1.20    1.68
  -5  14   8    0.15    0.99
   0   0  -9  202.09    8.07
   0   0  -9  226.22    7.88
   0   0  -9  191.47    8.18
   0   0   9  217.89    8.04
   0   0   9  205.46    8.14
  -1   2  -9   16.63    1.07
  -1  -1  -9   13.37    1.27
   2  -1  -9   15.60    1.72
  -1  -1  -9   16.48    1.24
  -1  -1  -9   16.08    1.04
   2  -1  -9   13.43    0.93
  -1   2  -9   15.05    1.03
   2  -1  -9   14.50    1.27
  -2   1   9   15.58    1.39
  -2   1   9   13.78    1.69
   1   1   9   13.98    1.20
   1  -2   9   17.04    1.54
   1  -2   9   15.39    1.04
   1  -2  -9   19.21    1.47
  -2   1  -9   14.16    1.36
   1   1  -9   15.40    1.51
  -2   1  -9   15.23    1.91
   1   1  -9   16.74    1.08
  -2   1  -9   13.63    1.03
   1  -2  -9   17.64    1.04
   1   1  -9   14.92    1.41
  -1  -1   9   16.35    1.46
  -1   2   9   16.19    1.47
  -1   2   9   16.90    1.41
  -1  -1   9   17.41    1.50
  -2   4  -9   38.58    2.89
  -2  -2  -9   37.84    2.44
   4  -2  -9   32.63    1.63
   4  -2  -9   30.82    2.59
   4  -2  -9   33.91    2.49
  -2  -2  -9   36.09    2.40
  -2   4  -9   34.49    1.88
  -2   4  -9   35.98    2.09
  -2  -2  -9   36.14    1.93
   2  -4   9   37.34    2.77
   2  -4   9   37.39    2.05
  -4   2   9   37.68    2.79
   2   2   9   38.08    2.40
   3  -3  -9   74.91    4.18
  -3   0  -9   79.74    4.30
  -3   0  -9   84.04    3.39
   3  -3  -9   82.59    3.16
  -3   0  -9   82.81    3.56
   0   3  -9   79.05    3.39
   3  -3  -9   71.65    3.48
   0   3  -9   72.49    4.32
   0   3  -9   72.39    3.84
   0  -3   9   76.30    3.88
  -3   3   9   79.61    4.12
   0  -3   9   73.94    4.25
   3   0   9   76.76    3.52
  -3   3   9   73.23    4.24
   0  -3  -9  339.06   13.55
   3   0  -9  358.13   13.93
   3   0  -9  352.96   12.67
   0  -3  -9  349.21   12.78
   3   0  -9  337.43   13.83
  -3   3  -9  339.15   12.76
  -3   3  -9  347.83   13.93
  -3   3  -9  351.96   14.35
  -3   0   9  345.02   13.91
   0   3   9  333.49   13.60
  -3   0   9  346.21   13.76
   6  -3  -9  148.27    7.29
  -3   6  -9  146.40    6.59
  -3  -3  -9  140.72    7.00
   6  -3  -9  148.50    5.54
  -3  -3  -9  150.30    6.11
  -3  -3  -9  140.93    7.01
  -3   6  -9  150.98    6.01
  -6   3   9  148.66    7.59
   3   3   9  147.62    7.58
   3   3   9  145.53    6.07
   3  -6   9  149.90    6.49
   3  -6   9  147.38    7.55
  -4  -1  -9   30.67    2.37
  -4  -1  -9   38.42    2.99
   5  -4  -9   39.23    2.64
  -5   4   9   35.39    2.95
  -4   2  -9   36.32    1.86
  -4   2  -9   35.61    2.84
   2   2  -9   30.95    2.66
   2  -4  -9   32.49    1.71
   2  -4  -9   35.72    2.54
   2   2  -9   33.68    2.60
   2   2  -9   35.69    1.87
  -2   4   9   34.67    2.52
  -2   4   9   34.42    2.56
  -2  -2   9   34.09    2.61
  -2  -2   9   37.82    2.74
  -4   5  -9  116.75    6.31
  -1  -4  -9   99.91    4.82
   5  -1  -9  100.28    5.63
  -4   5  -9   98.94    4.44
  -4   5  -9  111.36    4.41
  -1  -4  -9  104.31    4.45
   5  -1  -9   97.29    4.11
  -4   5  -9  107.63    4.46
  -1  -4  -9  100.63    5.36
   4  -5   9  109.96    4.40
   1   4   9  102.91    4.42
  -5   1   9   94.47    5.63
  -5   1   9   98.34    5.60
  -4  -4  -9  211.26    9.96
  -4  -4  -9  204.54    9.91
  -4   8  -9  215.06    8.34
  -4  -4  -9  221.36    8.52
   4  -8   9  194.42    9.06
   4   4   9  211.61    8.48
   4  -8   9  206.57   10.35
  -8   4   9  204.51   10.43
  -5  -2  -9   28.00    2.65
  -5  -2  -9   31.86    3.13
  -2   7  -9   35.27    2.08
   7  -5  -9   35.48    3.07
  -5  -2  -9   34.65    2.09
  -7   5   9   31.47    3.70
   2  -7   9   33.78    3.22
   5   2   9   31.28    2.03
   2  -7   9   26.79    2.51
  -5   1  -9   39.77    3.23
  -5   1  -9   28.88    2.20
  -5   1  -9   45.88    2.15
   1   4  -9   36.93    2.11
   4  -5  -9   43.37    2.37
  -5   4  -9  111.03    6.25
   1  -5  -9  103.87    4.38
   1  -5  -9  105.67    5.55
  -5   4  -9  103.59    4.37
   4   1  -9  105.02    5.89
   4   1  -9  104.60    4.37
  -1   5   9  107.22    4.40
  -4  -1   9  101.05    5.78
  -4  -1   9  101.03    5.76
  -5   7  -9   97.90    4.89
  -2  -5  -9  100.10    5.33
  -5   7  -9   98.02    4.73
  -5   7  -9  100.07    4.34
   7  -2  -9   95.94    3.93
  -2  -5  -9   98.62    4.43
  -2  -5  -9   96.40    5.66
  -5   7  -9   88.70    6.16
   2   5   9  100.53    4.45
  -7   2   9   96.62    6.03
  -7   2   9   94.11    5.79
   5  -7   9  103.37    4.77
  -5  10  -9    9.30    1.27
  -5  10  -9    9.82    2.86
  -5  -5  -9    4.63    1.82
  -5  -5  -9    5.11    1.78
   5 -10   9    7.32    2.01
 -10   5   9    9.66    2.57
   5 -10   9    4.52    1.57
   5   5   9    6.86    1.25
  -6  -3  -9   30.90    3.91
  -3   9  -9   33.92    2.23
  -6  -3  -9   37.02    2.34
  -6  -3  -9   35.46    4.06
  -9   6   9   31.96    4.15
   6   3   9   33.33    2.26
   3  -9   9   28.86    3.93
   3  -9   9   31.41    3.04
   0   6  -9  195.04    7.55
  -6   0  -9  187.34    7.38
   6  -6  -9  188.31    8.32
  -6   0  -9  178.27    8.18
  -6   0  -9  180.98    9.33
   6  -6  -9  184.04    6.80
   6   0   9  189.54    8.25
   0  -6   9  177.35    9.15
  -6   6   9  181.19    6.80
   6   0   9  183.26    7.37
   0  -6   9  185.70    8.69
  -6   6   9  187.25    9.18
   3   3  -9  153.34    5.99
   3  -6  -9  151.67    5.75
   3  -6  -9  145.58    7.21
  -6   3  -9  145.94    7.82
  -6   3  -9  139.49    5.80
  -6   3  -9  141.03    6.06
  -3   6   9  138.86    7.28
  -3  -3   9  150.55    7.70
  -3   6   9  143.70    5.73
   6  -3   9  143.67    6.00
  -3  -3   9  146.57    7.33
  -6   6  -9  103.62    4.76
  -6   6  -9  103.12    6.58
   0  -6  -9  101.75    5.89
   0  -6  -9  102.12    5.07
   6   0  -9  108.13    4.43
  -6   6  -9  110.19    4.52
  -6   6  -9  106.01    4.84
   0  -6  -9  118.85    4.70
   6   0  -9   99.51    6.28
   0   6   9  103.31    4.59
  -6   0   9   97.11    6.13
  -6   0   9   93.22    6.10
  -6   9  -9   44.55    3.32
  -3  -6  -9   51.21    4.25
  -6   9  -9   51.73    2.69
  -3  -6  -9   48.91    3.86
  -6   9  -9   49.35    4.85
   6  -9   9   43.69    3.25
   3   6   9   51.77    2.93
  -9   3   9   54.60    4.66
  -6  -6  -9   31.24    4.43
  -6  12  -9   25.88    2.07
  -6  -6  -9   22.56    4.09
   6 -12   9   22.76    3.18
   6 -12   9   21.07    3.70
   6   6   9   28.08    2.35
 -12   6   9   30.75    4.75
  -4  11  -9   12.00    1.63
  -7  -4  -9   14.18    3.01
  -7  -4  -9    9.02    2.46
   7   4   9    8.83    1.46
   4 -11   9   14.03    2.66
 -11   7   9    6.91    2.49
   4 -11   9   12.46    2.81
  -7  -1  -9    2.69    1.16
  -7  -1  -9    1.53    1.32
  -7  -1  -9    3.23    0.82
  -1   8  -9    2.96    0.82
  -8   7   9    1.38    1.25
   7   1   9    2.95    0.77
   1  -8   9    3.07    1.28
   1  -8   9    2.21    1.29
  -7   2  -9   34.89    1.98
   2   5  -9   38.12    2.18
   5  -7  -9   31.50    2.99
  -7   2  -9   35.69    3.48
  -7   2  -9   32.00    2.48
  -5   7   9   29.91    1.64
  -5   7   9   33.41    3.88
  -2  -5   9   34.54    3.12
   7  -2   9   30.10    2.35
  -7   5  -9   93.33    4.50
  -7   5  -9   96.82    4.17
   2  -7  -9   96.85    4.55
   2  -7  -9   94.17    5.60
  -7   5  -9   95.80    4.35
   5   2  -9  100.00    4.28
  -7   5  -9   97.64    6.32
  -2   7   9  100.71    4.25
  -5  -2   9   90.26    5.93
  -5  -2   9   93.19    5.92
   8  -1  -9    2.89    0.68
  -7   8  -9    2.54    1.49
  -1  -7  -9    3.64    1.48
  -7   8  -9    3.19    0.69
  -1  -7  -9    1.65    0.88
  -7   8  -9    2.18    0.92
  -7   8  -9    2.96    1.16
  -8   1   9    3.15    1.50
   1   7   9    2.97    0.78
  -7  11  -9    7.52    1.86
  -7  11  -9    7.79    1.22
  -4  -7  -9    9.97    2.32
  -4  -7  -9    6.98    2.38
   7 -11   9    7.54    1.84
   4   7   9    8.61    1.49
 -11   4   9   10.74    3.04
  -7  14  -9   14.44    1.84
  -7  -7  -9   12.31    3.28
   7   7   9   13.63    2.10
  -8  -5  -9   23.65    4.52
  -5  13  -9   29.16    2.35
  -8  -5  -9   18.58    3.67
   5 -13   9   17.51    3.14
   8   5   9   27.69    2.41
   5 -13   9   25.80    4.74
  -2  10  -9   64.49    3.49
  -8  -2  -9   59.13    3.32
  -8  -2  -9   59.13    4.70
  -8  -2  -9   57.55    5.30
 -10   8   9   55.13    5.11
   2 -10   9   64.84    5.41
   2 -10   9   60.13    4.67
   8   2   9   58.73    3.33
  -8   1  -9    3.93    0.80
   7  -8  -9    3.09    1.18
  -8   1  -9    3.28    1.19
   1   7  -9    3.45    0.89
  -8   1  -9    1.50    1.44
  -7   8   9    2.13    1.30
  -1  -7   9    1.48    1.24
   8  -1   9    2.95    0.74
  -1  -7   9    2.13    1.42
  -8   4  -9  208.26    9.04
   4   4  -9  219.73    8.57
  -8   4  -9  223.09    8.31
   4  -8  -9  219.79   10.29
  -8   4  -9  208.80   10.88
  -4  -4   9  214.10   10.76
  -4   8   9  200.63   10.27
   8  -4   9  206.69    8.87
  -4  -4   9  205.79   10.32
  -4   8   9  210.49    8.21
   1  -8  -9    1.49    1.21
   1  -8  -9    2.70    0.94
   7   1  -9    2.83    0.73
  -8   7  -9    5.08    1.74
  -8   7  -9    3.56    0.69
  -8   7  -9    3.12    0.94
  -7  -1   9    2.05    1.58
  -1   8   9    4.74    0.95
  -8  10  -9   18.49    2.58
  -8  10  -9   21.85    1.67
  -2  -8  -9   21.09    3.48
  -2  -8  -9   20.67    3.05
   8 -10   9   17.27    2.43
   2   8   9   20.17    1.94
 -10   2   9   20.62    3.66
  -5  -8  -9   11.70    3.25
  -5  -8  -9   13.43    3.18
  -8  13  -9   19.46    1.79
   5   8   9   16.25    2.15
  -9  -3  -9    6.05    2.50
  -3  12  -9    6.22    1.34
  -9  -3  -9    3.57    2.01
   9   3   9    4.76    1.18
 -12   9   9    6.92    3.54
   3 -12   9    4.54    2.00
   3 -12   9    5.46    2.45
  -9   0  -9   65.32    3.45
  -9   0  -9   63.09    4.72
  -9   0  -9   68.25    5.85
   0   9  -9   67.48    3.68
  -9   9   9   63.85    5.43
   0  -9   9   56.75    4.80
   9   0   9   67.58    3.46
   0  -9   9   69.21    5.67
  -9   3  -9   33.90    4.76
  -9   3  -9   38.77    2.13
   3   6  -9   33.47    2.29
  -9   3  -9   30.80    2.81
   6  -9  -9   34.08    4.00
  -3  -6   9   31.61    4.08
  -6   9   9   32.83    1.81
  -3  -6   9   20.68    3.29
  -6   9   9   39.44    4.61
   9  -3   9   35.00    2.10
   6   3  -9   48.75    2.79
   3  -9  -9   52.88    4.24
   3  -9  -9   48.21    3.21
  -9   6  -9   51.68    2.54
  -9   6  -9   46.29    3.21
  -9   6  -9   46.85    4.73
  -3   9   9   48.41    2.66
  -6  -3   9   46.24    4.34
   0  -9  -9   35.72    3.16
   9   0  -9   38.67    2.23
  -9   9  -9   26.98    4.28
  -9   9  -9   28.16    3.61
   0  -9  -9   29.59    4.04
  -9   9  -9   39.84    2.18
  -9   0   9   31.26    4.47
   0   9   9   37.05    2.52
  -3  -9  -9    8.23    2.39
  -3  -9  -9    8.47    2.76
  -9  12  -9    5.96    1.09
   3   9   9    7.29    1.44
 -10  -4  -9    3.45    2.63
  -4  14  -9   13.15    2.06
   4 -14   9    8.49    4.64
  10   4   9    9.82    1.84
 -10  -1  -9   26.65    4.62
 -10  -1  -9   24.52    3.84
  -1  11  -9   24.48    2.28
   1 -11   9   19.37    3.90
  10   1   9   23.90    2.05
 -11  10   9   18.97    3.87
   1 -11   9   20.78    3.61
   8 -10  -9   62.58    4.91
 -10   2  -9   57.85    5.53
 -10   2  -9   57.65    3.09
   2   8  -9   55.46    3.32
 -10   2  -9   58.54    4.40
  -8  10   9   65.44    5.27
  -2  -8   9   52.13    4.87
  -2  -8   9   50.77    5.10
  10  -2   9   58.33    3.10
 -10   5  -9    5.30    2.08
 -10   5  -9    6.82    1.65
 -10   5  -9    7.16    1.05
   5   5  -9    9.61    1.43
   5 -10  -9    5.51    1.95
  -5  10   9    8.52    1.10
  -5  -5   9    7.85    2.23
  -5  10   9    5.21    1.97
 -10   8  -9   14.88    3.27
   2 -10  -9   18.23    3.30
   8   2  -9   23.54    1.83
 -10   8  -9   22.71    1.57
   2 -10  -9   14.19    2.28
  -8  -2   9   25.82    4.06
  -2  10   9   21.76    1.88
  -1 -10  -9   31.82    4.12
  -1 -10  -9   36.96    4.86
   1  10   9   36.84    2.76
 -11   1   9   36.57    5.26
  -4 -10  -9    4.51    2.44
   4  10   9    6.23    1.55
 -11  -2  -9   15.03    3.53
 -11  -2  -9   19.64    4.61
  -2  13  -9   12.15    2.00
  11   2   9   13.37    1.93
 -11   1  -9   25.31    2.00
 -11   1  -9   17.30    3.21
 -11   1  -9   21.61    4.38
   1  10  -9   25.00    2.28
  11  -1   9   25.74    2.00
 -10  11   9   19.72    3.80
  -1 -10   9   24.00    3.97
 -11   4  -9    8.41    2.72
   4   7  -9    9.51    1.54
   7 -11  -9    9.68    2.47
 -11   4  -9   10.40    1.34
  -4  -7   9   13.90    2.94
  11  -4   9    9.89    1.29
  -7  11   9    7.16    2.37
   7   4  -9    8.82    1.44
 -11   7  -9    7.50    1.08
   4 -11  -9    7.82    1.75
 -11   7  -9    6.98    2.59
   4 -11  -9   10.93    2.81
  -7  -4   9    9.71    2.72
  -4  11   9    8.04    1.29
   1 -11  -9   35.84    3.57
  10   1  -9   38.32    2.46
   1 -11  -9   32.34    4.58
  -1  11   9   33.56    2.56
 -10  -1   9   36.67    5.21
  -2 -11  -9   11.95    3.05
   2  11   9   10.71    1.90
 -12   0  -9   34.72    5.56
   0  12  -9   38.51    3.05
  12   0   9   34.67    2.63
   3   9  -9    4.45    1.24
 -12   3  -9    2.35    2.02
 -12   3  -9    4.92    1.02
  12  -3   9    4.30    0.94
  -3  -9   9    2.72    2.06
   6   6  -9   27.74    2.31
 -12   6  -9   21.84    4.47
   6 -12  -9   23.79    3.83
  -6  12   9   29.36    4.51
  -6  -6   9   23.70    4.11
   9   3  -9    9.83    1.52
   3 -12  -9    7.03    1.95
  -3  12   9    7.91    1.41
  -9  -3   9    8.35    4.60
   0 -12  -9   35.59    4.57
   0  12   9   40.79    3.02
   2  11  -9   12.94    2.05
 -13   2  -9   19.13    4.64
  13  -2   9   15.42    1.91
   5   8  -9   26.95    2.47
   8   5  -9   17.80    2.12
  -5  13   9   19.24    1.86
  11   2  -9   12.20    2.17
   2 -13  -9   16.53    3.11
  -2  13   9   10.68    1.84
   4  10  -9    8.34    1.78
   7   7  -9   13.18    1.96
   4 -14  -9    5.13    2.05
  10   4  -9    5.45    1.44
  -4  14   9    4.48    1.27
   1  -1 -10   53.81    2.85
   0   1 -10   47.49    2.34
   1  -1 -10   49.71    2.31
   0   1 -10   53.76    2.63
  -1   0 -10   45.05    2.35
  -1   0 -10   53.32    2.93
   0   1 -10   54.67    3.01
   1  -1 -10   52.55    2.54
  -1   0 -10   49.63    2.71
   1   0  10   53.09    2.48
   1   0  10   52.54    2.43
   0  -1  10   50.47    2.64
  -1   1  10   54.74    2.92
   0  -1  10   55.10    2.93
  -1   1  10   49.76    2.69
  -1   3 -10   12.81    1.87
  -1   3 -10   11.10    1.26
  -2  -1 -10   10.23    0.93
  -2  -1 -10   13.59    1.42
   3  -2 -10   12.23    1.74
  -2  -1 -10   11.33    1.52
  -1   3 -10   10.94    1.00
   3  -2 -10    9.83    1.32
   3  -2 -10   11.33    0.84
   1  -3  10   11.37    1.75
  -3   2  10   11.12    1.73
   2   1  10   12.25    1.40
   1  -3  10   10.67    1.21
  -3   2  10   10.66    1.61
  -2   2 -10   20.84    2.03
   0  -2 -10   19.65    1.25
   2   0 -10   21.60    1.84
   0  -2 -10   20.47    1.61
   2   0 -10   21.91    1.27
  -2   2 -10   20.54    1.31
   2   0 -10   22.02    1.83
   0   2  10   20.43    1.67
  -2   0  10   21.78    1.90
   0   2  10   21.53    1.71
  -2   0  10   21.06    1.70
  -3  -2 -10   48.36    3.15
  -2   5 -10   44.61    2.34
   5  -3 -10   46.20    3.05
   5  -3 -10   37.61    1.93
  -3  -2 -10   49.64    3.01
  -2   5 -10   49.06    2.80
  -3  -2 -10   43.26    2.32
  -5   3  10   39.93    3.31
   2  -5  10   48.34    2.71
   3   2  10   45.17    2.35
   3   2  10   44.99    2.90
   2  -5  10   52.98    3.60
  -3   1 -10    9.18    0.88
   2  -3 -10   10.91    0.84
   1   2 -10   10.31    0.95
   2  -3 -10   13.93    1.69
  -3   1 -10   12.20    1.86
   1   2 -10   11.27    1.55
  -1  -2  10   10.32    1.57
  -2   3  10    9.17    1.39
  -2   3  10   12.08    1.68
  -1  -2  10   10.57    1.50
   4  -1 -10    5.78    1.33
  -3   4 -10    6.57    1.60
  -3   4 -10    9.01    1.74
  -1  -3 -10    6.27    0.99
  -1  -3 -10    5.33    1.15
   4  -1 -10    5.57    0.73
  -1  -3 -10    5.60    0.82
  -3   4 -10    5.34    0.83
  -4   1  10    6.40    1.39
  -4   1  10    7.99    1.67
   1   3  10    6.42    1.27
   7  -4 -10    2.13    1.33
  -4  -3 -10    3.20    1.24
   7  -4 -10    4.95    0.54
  -4  -3 -10    4.34    0.90
  -3   7 -10    5.51    0.96
  -4  -3 -10    4.25    1.30
  -3   7 -10    3.85    1.25
  -7   4  10    3.65    1.44
   4   3  10    5.70    0.97
   3  -7  10    2.86    1.28
   3  -7  10    3.74    1.07
  -4   0 -10   42.16    2.53
   0   4 -10   45.01    2.37
   0   4 -10   48.95    3.04
   0   4 -10   47.40    3.55
   4  -4 -10   51.28    2.64
  -4   0 -10   40.68    2.27
  -4   0 -10   42.92    3.28
   4  -4 -10   44.12    2.03
   0  -4  10   50.20    3.44
  -4   4  10   48.71    3.43
   4   0  10   45.06    2.59
   0  -4  10   50.15    3.03
   3   1 -10    7.70    1.52
   1  -4 -10    4.82    0.73
   3   1 -10    6.42    0.80
   1  -4 -10    6.07    1.29
  -4   3 -10    7.20    1.65
  -4   3 -10    5.38    1.26
  -4   3 -10    7.82    0.94
  -1   4  10    4.93    1.24
  -3  -1  10    8.07    1.67
  -1   4  10    6.01    0.80
  -1   4  10    3.66    1.06
  -3  -1  10    6.87    1.46
  -2  -4 -10   26.54    2.96
   6  -2 -10   27.13    3.23
  -4   6 -10   23.85    1.65
  -4   6 -10   24.72    1.88
  -4   6 -10   19.91    3.26
   6  -2 -10   25.24    1.39
  -2  -4 -10   27.15    2.20
  -2  -4 -10   22.31    1.64
   4  -6  10   28.42    2.80
  -6   2  10   26.55    2.69
   2   4  10   23.52    1.66
  -6   2  10   27.59    3.36
   4  -6  10   24.46    1.76
  -4   9 -10    5.42    1.04
  -5  -4 -10    4.94    1.09
  -5  -4 -10    3.78    1.60
  -5  -4 -10    3.50    1.48
  -9   5  10    1.86    1.50
   4  -9  10    5.95    1.55
   5   4  10    4.96    1.07
   4  -9  10    4.25    1.69
   6  -5 -10    4.45    1.32
  -5  -1 -10    3.47    1.09
  -1   6 -10    2.79    1.18
  -1   6 -10    3.86    0.90
  -5  -1 -10    2.69    0.68
   6  -5 -10    3.94    0.49
  -5  -1 -10    5.04    1.45
   1  -6  10    2.37    0.99
   5   1  10    4.87    1.20
   5   1  10    4.32    0.85
  -6   5  10    2.55    1.20
   1  -6  10    3.85    1.27
   3  -5 -10   42.26    2.10
  -5   2 -10   48.99    3.67
  -5   2 -10   44.98    2.21
   2   3 -10   47.04    3.56
   2   3 -10   46.58    3.58
   2   3 -10   43.55    2.35
   3  -5 -10   50.51    3.31
  -5   2 -10   42.80    2.26
  -3   5  10   48.39    3.40
  -2  -3  10   45.64    3.42
  -3   5  10   43.23    2.09
   5  -2  10   46.00    2.20
  -2  -3  10   48.67    3.28
   0  -5 -10    1.40    0.54
   5   0 -10    0.87    0.44
  -5   5 -10    0.76    0.44
  -5   5 -10    1.09    1.13
   5   0 -10   -0.49    0.73
   0  -5 -10    0.79    0.46
   0  -5 -10    2.13    0.97
   0   5  10    0.45    0.37
  -5   0  10    0.62    0.90
  -5   0  10   -0.27    0.59
   8  -3 -10   12.34    0.92
  -5   8 -10   13.96    1.55
  -5   8 -10   11.95    2.74
  -3  -5 -10   11.91    2.29
  -3  -5 -10   13.24    1.60
  -3  -5 -10   14.26    2.32
  -5   8 -10   13.53    1.93
   5  -8  10   10.78    2.30
   3   5  10   13.35    1.62
  -8   3  10   10.93    2.55
   5  -8  10   13.65    1.84
  -6  -5 -10    7.96    2.37
  -6  -5 -10    5.91    2.09
  -5  11 -10    9.14    1.42
   5 -11  10   10.27    2.12
   5 -11  10    9.36    2.73
   6   5  10    9.23    1.53
 -11   6  10   10.93    2.93
  -6  -2 -10    0.26    0.51
  -6  -2 -10    0.81    0.95
  -2   8 -10    0.16    0.58
  -6  -2 -10   -0.80    0.77
   2  -8  10    1.98    1.17
  -8   6  10   -0.34    0.99
   6   2  10    0.47    0.53
   2  -8  10    0.68    1.15
  -6   1 -10    4.01    1.56
  -6   1 -10    4.11    0.78
  -6   1 -10    3.91    1.00
   5  -6 -10    4.18    1.04
   5  -6 -10    4.15    0.59
   5  -6 -10    3.79    1.27
   1   5 -10    2.60    0.73
  -1  -5  10    0.87    0.91
   6  -1  10    1.61    0.74
  -5   6  10    3.25    0.55
  -1  -5  10    2.62    1.20
  -5   6  10    1.23    0.96
  -6   4 -10   24.21    1.57
   2  -6 -10   22.33    1.52
   4   2 -10   29.57    3.60
  -6   4 -10   27.01    3.54
   4   2 -10   25.18    1.65
  -6   4 -10   24.37    1.54
   2  -6 -10   28.06    2.61
  -2   6  10   27.39    3.09
  -2   6  10   24.17    1.55
  -4  -2  10   32.37    3.51
  -4  -2  10   28.37    3.41
  -1  -6 -10   13.59    1.36
  -1  -6 -10   16.38    2.56
  -6   7 -10   15.26    1.30
  -1  -6 -10   15.72    2.01
  -6   7 -10   17.08    1.61
   7  -1 -10   14.02    1.17
  -6   7 -10   16.03    3.01
  -6   7 -10   16.09    1.80
   6  -7  10   15.26    1.42
   1   6  10   15.49    1.41
  -7   1  10   17.34    2.85
  -4  -6 -10    1.75    1.25
  -6  10 -10    0.47    1.39
  -6  10 -10    1.31    0.71
  -6  10 -10    0.16    0.82
  -4  -6 -10    0.57    1.19
 -10   4  10    0.53    1.52
   4   6  10    2.36    0.89
   6 -10  10    1.64    1.08
  -7  -6 -10    0.40    1.71
  -7  -6 -10    0.12    1.69
  -6  13 -10    0.07    0.73
   7   6  10    2.16    0.99
  -7  -3 -10   18.59    3.14
  -7  -3 -10   14.26    1.79
  -7  -3 -10   14.70    2.96
  -3  10 -10   14.42    1.80
   7   3  10   15.11    1.88
   3 -10  10   11.65    2.64
   3 -10  10   11.05    2.31
 -10   7  10   15.20    3.15
  -7   0 -10    7.18    2.08
   0   7 -10    9.37    1.28
   7  -7 -10    8.56    1.75
  -7   0 -10    8.69    1.23
  -7   0 -10   10.24    1.83
   0  -7  10    9.05    2.06
   0  -7  10   14.71    2.70
   7   0  10    8.62    1.22
  -7   7  10   12.34    2.54
  -7   3 -10    4.14    0.93
  -7   3 -10    3.52    1.58
   4  -7 -10    2.91    1.23
   3   4 -10    3.01    0.78
  -7   3 -10    4.86    0.85
   4  -7 -10    4.36    0.72
  -4   7  10    3.55    0.68
  -3  -4  10    3.00    1.48
  -4   7  10    3.38    1.33
  -3  -4  10    4.14    1.47
   7  -3  10    3.36    0.86
   6   1 -10   12.24    1.22
   1  -7 -10   15.18    1.53
  -7   6 -10   14.35    1.27
  -7   6 -10   15.64    1.46
  -7   6 -10   18.19    3.38
   1  -7 -10   18.20    2.74
  -7   6 -10   16.37    1.50
  -6  -1  10   20.32    3.04
  -1   7  10   16.87    1.42
   9  -2 -10    0.42    0.60
  -2  -7 -10    4.35    1.71
  -7   9 -10    0.28    1.32
  -7   9 -10    0.22    0.49
  -2  -7 -10    0.31    0.87
  -7   9 -10    1.37    0.99
   7  -9  10    0.53    0.80
  -9   2  10   -0.07    1.36
   2   7  10    0.23    0.60
  -5  -7 -10    5.62    2.04
  -5  -7 -10    7.32    2.33
  -7  12 -10    6.11    1.17
 -12   5  10    2.99    2.39
   5   7  10    4.47    1.22
  -4  12 -10    2.30    0.97
  -8  -4 -10    2.13    1.75
  -8  -4 -10    2.27    1.98
 -12   8  10    4.30    3.14
   4 -12  10    3.81    1.92
   8   4  10    3.26    1.04
  -8  -1 -10    6.19    1.17
  -8  -1 -10    5.41    2.16
  -1   9 -10    7.69    1.32
  -8  -1 -10    7.25    1.95
   1  -9  10    4.53    1.90
   1  -9  10   10.52    2.40
   8   1  10    8.55    1.37
  -9   8  10    7.26    2.17
   2   6 -10    0.40    0.57
  -8   2 -10    0.56    0.86
  -8   2 -10    1.78    1.49
  -8   2 -10    0.51    0.54
   6  -8 -10    1.32    1.04
   8  -2  10    0.91    0.80
  -2  -6  10    0.73    1.15
  -2  -6  10    1.99    1.58
  -6   8  10    1.34    0.48
  -6   8  10    1.25    1.21
  -8   5 -10   10.40    2.48
   3  -8 -10   12.73    1.60
   5   3 -10   12.81    1.49
  -8   5 -10   12.02    1.62
  -8   5 -10   12.68    1.17
   3  -8 -10   12.71    2.34
  -3   8  10   11.10    1.16
  -5  -3  10   12.40    2.79
  -3   8  10   14.10    2.42
  -5  -3  10   15.60    2.82
   0  -8 -10   34.05    2.76
  -8   8 -10   31.34    2.51
  -8   8 -10   29.80    4.41
   0  -8 -10   32.46    3.95
  -8   8 -10   29.68    1.92
   8   0 -10   28.49    1.95
  -8   0  10   36.02    4.45
   0   8  10   27.56    2.11
  -3  -8 -10    2.24    1.49
  -8  11 -10    2.75    0.89
  -3  -8 -10    2.27    1.67
 -11   3  10    2.94    2.23
   3   8  10    2.32    1.02
  -8  14 -10    0.85    0.83
  -6  -8 -10    0.05    1.65
   6   8  10    1.83    1.13
  -9  -5 -10   -0.86    1.92
  -5  14 -10    1.01    0.98
   9   5  10    0.09    0.91
  -2  11 -10    1.90    0.94
  -9  -2 -10    2.58    1.75
  -9  -2 -10    0.88    1.68
   9   2  10    2.99    1.02
 -11   9  10    4.55    2.22
   2 -11  10    1.05    1.69
  -9   1 -10    4.27    1.52
  -9   1 -10    8.12    1.27
  -9   1 -10    5.37    2.02
   1   8 -10    8.53    1.45
   9  -1  10    7.69    1.28
  -1  -8  10   11.54    2.74
  -1  -8  10    7.50    2.17
  -8   9  10    5.42    1.93
   4   5 -10    6.57    1.21
  -9   4 -10    5.81    1.43
  -9   4 -10    3.42    1.97
  -9   4 -10    4.27    0.87
   5  -9 -10    4.82    1.64
  -5   9  10    3.41    1.56
  -4  -5  10    1.75    1.51
  -5   9  10    5.01    0.86
   7   2 -10    1.16    0.69
  -9   7 -10    0.74    0.53
   2  -9 -10    1.03    0.79
   2  -9 -10    1.19    1.27
  -9   7 -10   -0.96    1.36
  -7  -2  10   -0.49    1.30
  -2   9  10    0.11    0.54
  -1  -9 -10    1.16    1.13
  -1  -9 -10    5.05    1.97
  -9  10 -10    3.21    0.89
   1   9  10    6.04    1.36
 -10   1  10    4.99    2.41
  -9  13 -10   -0.24    0.67
  -4  -9 -10    0.48    1.61
   4   9  10    1.94    0.99
 -10  -3 -10    2.04    2.18
  -3  13 -10    1.78    1.13
 -10  -3 -10    1.18    2.22
  10   3  10    2.18    1.08
   3 -13  10    2.99    1.95
   0  10 -10    0.10    0.72
 -10   0 -10   -1.19    1.15
 -10   0 -10    1.98    1.83
 -10   0 -10    0.85    0.67
 -10  10  10   -1.54    1.36
  10   0  10    0.44    0.64
   0 -10  10    0.36    1.65
 -10   3 -10   14.19    3.21
 -10   3 -10   14.05    1.57
   3   7 -10   13.74    1.80
   7 -10 -10   14.41    2.72
 -10   3 -10   13.74    2.46
  10  -3  10   13.66    1.39
  -7  10  10   16.98    3.20
  -3  -7  10   11.33    2.61
   4 -10 -10   -0.04    1.21
 -10   6 -10    1.45    1.58
   6   4 -10   -0.26    0.63
 -10   6 -10    0.74    0.55
  -4  10  10    3.40    1.72
  -4  10  10    1.27    0.70
  -6  -4  10    1.28    1.62
   1 -10 -10    3.97    1.44
   1 -10 -10    3.68    1.85
 -10   9 -10    5.68    3.36
 -10   9 -10    4.12    0.91
   9   1 -10    4.16    0.97
  -9  -1  10    3.50    2.12
  -1  10  10    5.04    1.21
  -2 -10 -10    2.56    1.60
   2  10  10    4.86    1.37
 -11  -1 -10    2.39    2.14
  -1  12 -10    3.26    1.24
  11   1  10    1.78    0.86
   1 -12  10    5.54    2.43
 -11   2 -10    4.06    1.05
   2   9 -10    1.00    0.93
 -11   2 -10    1.17    1.81
  11  -2  10    4.26    1.06
  -2  -9  10    1.05    1.60
  -9  11  10    1.00    1.69
   5   6 -10    5.46    1.21
 -11   5 -10    7.43    2.59
   6 -11 -10    6.97    2.18
 -11   5 -10    7.69    1.15
  -5  -6  10    2.69    1.85
  -6  11  10    9.34    2.57
   8   3 -10    0.59    0.67
   3 -11 -10    2.68    1.31
   3 -11 -10    0.62    1.36
 -11   8 -10    1.12    0.63
 -11   8 -10    1.64    2.07
  -3  11  10    0.96    0.74
  -8  -3  10    2.81    2.04
   0 -11 -10    2.27    1.56
   0  11  10    1.20    0.88
 -12   1 -10    4.32    2.70
   1  11 -10    3.53    1.20
  12  -1  10    2.62    1.00
  -1 -11  10    3.28    2.60
 -12   4 -10    2.38    2.13
 -12   4 -10    3.97    1.01
   4   8 -10    2.23    1.06
  12  -4  10    5.06    1.10
  -4  -8  10    0.12    1.70
   7   5 -10    4.34    1.25
   5 -12 -10    4.38    2.12
 -12   7 -10    9.24    3.80
  -5  12  10    6.24    1.18
  -5  12  10    5.44    2.36
  -7  -5  10    3.58    2.08
   2 -12 -10    4.84    1.86
  10   2 -10    4.01    1.12
  -2  12  10    3.20    1.15
 -13   3 -10    1.76    0.95
 -13   3 -10    1.96    2.41
   3  10 -10    1.19    1.11
  13  -3  10    1.60    0.82
   6   7 -10    0.39    0.86
   4 -13 -10   -0.08    1.25
   9   4 -10    1.97    1.11
  -4  13  10    0.67    0.84
   5   9 -10    1.20    1.04
   8   6 -10    0.30    0.92
  -1   1 -11    7.01    0.83
  -1   1 -11    7.12    0.86
   0  -1 -11    8.36    0.83
   0  -1 -11    8.44    1.08
  -1   1 -11    8.16    1.44
  -1   1 -11    6.96    1.22
   1   0 -11    7.19    0.86
   0  -1 -11    7.52    0.99
   1   0 -11    9.17    1.30
   1   0 -11    8.80    1.26
  -1   0  11    8.03    1.27
   0   1  11    7.33    1.12
  -1   0  11    8.09    1.13
   1  -1  11    9.60    0.87
   1  -1  11    6.86    0.77
   0   1  11    7.80    1.07
   0   2 -11    2.02    0.56
  -2   0 -11    1.08    0.42
  -2   0 -11    2.23    0.81
  -2   0 -11    0.83    0.57
  -2   0 -11    1.23    0.41
   0   2 -11    0.61    0.49
   2  -2 -11    2.04    0.89
   2  -2 -11    1.45    0.41
   0   2 -11    0.68    0.63
  -2   2  11    0.87    0.66
   0  -2  11    1.32    0.61
   0  -2  11    1.08    0.70
   2   0  11    1.21    0.41
   2   0  11    1.52    0.49
  -2   2  11    1.83    0.76
  -2   3 -11   26.21    2.38
  -1  -2 -11   29.61    1.92
  -1  -2 -11   29.95    1.71
   3  -1 -11   31.12    1.60
   3  -1 -11   27.08    2.34
  -1  -2 -11   31.17    2.10
   3  -1 -11   28.00    2.22
  -2   3 -11   29.75    1.72
  -3   1  11   30.64    2.55
   1   2  11   29.00    2.12
   2  -3  11   27.69    2.35
  -3  -1 -11   10.18    1.03
  -3  -1 -11    8.88    1.32
   4  -3 -11   11.29    0.85
  -1   4 -11    9.69    1.37
   4  -3 -11    9.81    1.44
  -1   4 -11    8.99    1.90
  -3  -1 -11   10.93    1.74
  -1   4 -11   10.92    1.04
   1  -4  11   13.24    1.58
  -4   3  11    9.47    1.77
   3   1  11   10.27    1.39
   1  -4  11    8.34    1.70
   2   1 -11   26.69    2.36
   2   1 -11   31.21    2.41
   1  -3 -11   31.68    1.68
   2   1 -11   32.64    1.74
  -3   2 -11   26.65    2.54
  -3   2 -11   34.93    1.80
   1  -3 -11   30.00    2.23
  -3   2 -11   21.60    2.12
  -1   3  11   30.21    2.28
  -2  -1  11   31.68    2.44
  -2  -1  11   30.35    2.38
  -1   3  11   27.86    2.27
   5  -2 -11   22.66    1.27
  -3   5 -11   20.22    1.49
  -3   5 -11   22.26    3.08
  -2  -3 -11   23.49    2.54
  -2  -3 -11   22.34    1.50
  -2  -3 -11   18.45    1.77
  -3   5 -11   16.19    1.49
   5  -2 -11   22.52    2.70
   2   3  11   16.28    2.11
   3  -5  11   19.76    1.44
   2   3  11   21.27    1.48
  -5   2  11   25.11    3.02
   3  -5  11   18.77    2.50
  -2   6 -11   28.60    1.80
  -2   6 -11   27.92    2.32
   6  -4 -11   24.33    1.29
  -4  -2 -11   22.84    2.20
  -4  -2 -11   23.21    1.68
  -4  -2 -11   25.04    2.50
   6  -4 -11   26.25    2.48
  -6   4  11   23.40    3.17
   2  -6  11   26.15    2.15
   2  -6  11   29.98    3.59
   4   2  11   25.54    2.30
   4   2  11   23.04    1.64
  -4   1 -11   10.26    0.98
   3  -4 -11   10.42    1.70
   1   3 -11    9.66    1.98
   3  -4 -11   11.03    0.89
  -4   1 -11    9.37    0.88
  -4   1 -11    8.57    1.75
   1   3 -11   11.40    1.04
   1   3 -11   12.58    1.77
  -3   4  11   11.42    1.85
   4  -1  11   10.22    0.89
  -1  -3  11    9.29    1.80
  -1  -3  11   11.59    1.69
   0  -4 -11   33.61    1.83
   0  -4 -11   31.66    2.48
   4   0 -11   28.94    2.73
  -4   4 -11   29.76    1.81
  -4   4 -11   29.88    2.71
   4   0 -11   29.07    1.69
  -4   4 -11   32.58    3.08
   0   4  11   32.03    1.79
  -4   0  11   31.60    2.83
  -4   0  11   29.25    2.66
   7  -3 -11    4.46    0.62
  -3  -4 -11    4.25    0.89
  -3  -4 -11    3.05    1.13
  -4   7 -11    5.48    0.97
  -4   7 -11    1.58    1.28
   7  -3 -11    4.17    1.47
  -3  -4 -11    2.69    1.17
  -4   7 -11    3.64    1.09
   4  -7  11    3.54    1.37
  -7   3  11    5.86    1.79
   4  -7  11    3.83    0.98
   3   4  11    3.44    0.84
  -5  -3 -11   25.58    3.48
  -3   8 -11   25.43    1.86
  -5  -3 -11   30.89    3.52
  -5  -3 -11   27.49    1.97
   3  -8  11   29.04    3.99
  -8   5  11   26.23    3.70
   3  -8  11   28.16    2.55
   5   3  11   24.89    1.89
   5  -5 -11   20.01    1.18
  -5   0 -11   18.01    2.69
  -5   0 -11   23.93    1.86
  -5   0 -11   19.17    1.48
   0   5 -11   19.84    1.55
   5  -5 -11   22.83    1.86
   0   5 -11   23.18    2.68
   0  -5  11   22.27    2.54
  -5   5  11   21.96    2.94
   5   0  11   23.61    1.88
   0  -5  11   16.85    2.48
   2  -5 -11   21.55    1.36
   2  -5 -11   24.08    2.28
  -5   3 -11   18.74    2.84
   3   2 -11   16.41    2.58
   3   2 -11   21.42    1.48
  -5   3 -11   17.47    2.37
  -5   3 -11   23.31    1.50
  -2   5  11   18.58    1.29
  -3  -2  11   18.63    2.53
  -2   5  11   19.17    2.62
  -3  -2  11   20.56    2.62
  -5   6 -11    0.82    0.53
   6  -1 -11    0.57    1.07
  -5   6 -11    1.32    0.55
  -1  -5 -11    0.75    0.56
  -1  -5 -11    0.97    0.91
  -5   6 -11    2.06    1.26
  -5   6 -11    1.44    0.66
   6  -1 -11    1.27    0.51
  -1  -5 -11    0.47    0.57
   1   5  11    1.24    0.59
  -6   1  11    1.28    1.10
   5  -6  11    1.53    0.52
  -5   9 -11    1.82    0.72
  -4  -5 -11    1.65    0.77
  -4  -5 -11    2.41    1.36
  -4  -5 -11    3.04    1.35
  -5   9 -11    0.71    1.38
   5  -9  11    0.14    1.16
   5  -9  11    0.57    0.86
   4   5  11    2.43    0.81
  -9   4  11    1.85    1.68
  -6  -4 -11   18.79    3.11
  -6  -4 -11   22.47    1.93
  -6  -4 -11   19.72    3.30
  -4  10 -11   22.51    1.87
   4 -10  11   22.21    2.92
   4 -10  11   23.10    3.68
   6   4  11   19.21    1.82
 -10   6  11   21.22    3.63
  -6  -1 -11   35.25    2.28
  -1   7 -11   40.93    2.45
  -6  -1 -11   43.37    3.15
  -6  -1 -11   37.96    3.60
   7  -6 -11   44.31    3.23
   1  -7  11   38.14    3.63
  -7   6  11   37.47    3.60
   1  -7  11   43.55    3.32
   6   1  11   38.28    2.33
  -6   2 -11   27.35    3.68
  -6   2 -11   26.04    1.68
   4  -6 -11   26.72    1.53
   2   4 -11   27.73    1.84
   4  -6 -11   21.56    2.80
  -6   2 -11   26.17    1.76
  -4   6  11   26.28    1.51
  -2  -4  11   25.24    3.38
   6  -2  11   25.34    1.74
  -4   6  11   28.33    3.34
  -2  -4  11   28.71    2.71
   1  -6 -11    1.67    0.94
   5   1 -11    1.84    2.07
   5   1 -11    1.90    0.62
   1  -6 -11    1.78    0.63
  -6   5 -11    1.51    0.56
  -6   5 -11    1.09    1.17
  -5  -1  11    0.67    1.09
  -1   6  11    0.62    0.50
  -5  -1  11    0.85    0.96
  -6   8 -11    4.50    1.96
  -2  -6 -11    7.96    1.21
  -6   8 -11    7.48    1.14
  -2  -6 -11    8.58    2.10
  -2  -6 -11    9.85    1.81
   8  -2 -11    8.49    0.97
  -6   8 -11    7.78    1.40
  -8   2  11    8.96    2.28
   6  -8  11    5.31    1.16
   2   6  11    8.60    1.30
  -5  -6 -11    8.77    2.41
  -6  11 -11    9.97    1.49
  -5  -6 -11   12.01    2.75
   5   6  11    9.21    1.48
 -11   5  11    8.44    2.79
  -7  -5 -11    0.34    1.53
  -7  -5 -11   -0.26    1.51
  -5  12 -11    0.60    0.76
   7   5  11    0.42    0.69
  -7  -2 -11   13.81    1.66
  -2   9 -11   13.04    1.66
  -7  -2 -11    8.63    2.04
  -7  -2 -11    8.45    2.49
   2  -9  11    8.45    2.08
  -9   7  11   12.06    2.72
   7   2  11   11.66    1.50
   2  -9  11    8.29    2.35
  -7   1 -11   38.45    3.86
  -7   1 -11   39.14    2.79
  -7   1 -11   38.64    2.30
   1   6 -11   42.68    2.47
   6  -7 -11   38.20    1.83
   6  -7 -11   36.15    2.70
   7  -1  11   34.61    2.67
  -6   7  11   37.88    1.83
  -6   7  11   37.29    3.59
  -1  -6  11   41.67    3.46
  -1  -6  11   42.16    3.84
  -7   4 -11    3.83    0.78
   4   3 -11    4.50    0.93
   3  -7 -11    3.76    1.33
  -7   4 -11    1.88    0.58
  -7   4 -11    2.43    1.49
   3  -7 -11    4.33    0.79
  -7   4 -11    3.18    0.69
  -4  -3  11    4.57    1.58
  -3   7  11    4.06    0.75
  -4  -3  11    3.66    1.55
   7  -4  11    1.87    0.61
  -3   7  11    2.64    1.37
   7   0 -11   36.68    2.04
   0  -7 -11   30.07    3.67
   0  -7 -11   29.16    2.08
   0  -7 -11   31.93    2.40
  -7   7 -11   31.62    2.00
  -7   7 -11   30.18    4.33
  -7   7 -11   29.60    2.14
   0   7  11   31.92    2.11
  -7   0  11   37.06    4.33
  -3  -7 -11   16.52    2.62
  -7  10 -11   20.22    1.71
  -7  10 -11   18.01    3.63
  -3  -7 -11   16.60    3.04
   3   7  11   17.49    2.00
 -10   3  11   17.67    3.48
  -6  -7 -11    3.35    2.09
  -7  13 -11    6.35    1.27
  -6  -7 -11    2.69    2.05
   6   7  11    3.83    1.21
  -8  -6 -11    1.09    2.19
  -6  14 -11    2.23    1.10
   8   6  11    1.74    1.09
  -3  11 -11    2.31    0.98
  -8  -3 -11    0.95    1.59
  -8  -3 -11   -0.31    1.31
   3 -11  11    1.30    1.47
 -11   8  11   -0.83    1.43
   8   3  11    0.50    0.72
  -8   0 -11   32.83    4.54
  -8   0 -11   30.06    2.14
  -8   0 -11   31.15    3.43
   0   8 -11   27.33    2.17
   0  -8  11   28.35    4.12
   8   0  11   31.35    2.10
  -8   8  11   26.20    3.90
   0  -8  11   26.85    3.50
  -8   3 -11   26.55    1.82
  -8   3 -11   25.22    3.81
   5  -8 -11   28.68    3.65
  -8   3 -11   24.98    2.17
   3   5 -11   24.35    1.93
  -3  -5  11   21.35    3.94
  -3  -5  11   27.81    3.60
  -5   8  11   29.99    1.64
  -5   8  11   27.36    3.75
  -8   6 -11    7.96    2.44
   6   2 -11    6.89    1.14
   2  -8 -11    8.41    1.36
   2  -8 -11    6.24    1.78
  -8   6 -11    9.75    1.24
  -6  -2  11    5.42    1.99
  -2   8  11    7.75    1.17
  -1  -8 -11    6.21    1.86
  -8   9 -11    3.37    2.23
   9  -1 -11    3.76    0.82
  -8   9 -11    4.28    0.94
  -1  -8 -11    4.98    1.42
  -9   1  11    2.51    1.78
   1   8  11    4.23    1.12
  -4  -8 -11   15.18    3.39
  -8  12 -11   17.23    1.77
  -4  -8 -11   17.09    3.21
   4   8  11   19.22    2.33
  -9  -4 -11    4.64    2.44
  -9  -4 -11    2.91    2.07
  -4  13 -11    2.96    1.14
   9   4  11    1.04    0.91
  -9  -1 -11    2.51    0.91
  -9  -1 -11    1.80    1.54
  -9  -1 -11    5.88    2.38
  -1  10 -11    2.31    1.00
   1 -10  11    2.09    1.76
 -10   9  11   -0.68    1.47
   9   1  11    0.75    0.59
   7  -9 -11   11.45    2.53
  -9   2 -11   15.27    2.28
   2   7 -11   11.81    1.61
  -9   2 -11   13.07    1.55
  -9   2 -11    8.58    2.71
  -2  -7  11   15.39    2.96
   9  -2  11   13.31    1.35
  -7   9  11    8.37    2.38
  -9   5 -11    1.84    0.69
   4  -9 -11    0.74    1.18
  -9   5 -11    2.52    1.53
   5   4 -11    3.94    0.95
  -5  -4  11    0.37    1.32
  -4   9  11    2.65    0.75
  -4   9  11    2.51    1.54
  -9   8 -11    4.27    0.91
   1  -9 -11    5.89    1.90
  -9   8 -11    3.41    1.99
   8   1 -11    2.41    0.82
   1  -9 -11    3.21    1.11
  -1   9  11    4.67    1.05
  -8  -1  11    1.04    1.55
  -2  -9 -11    5.25    1.89
  -9  11 -11    5.51    1.12
  -2  -9 -11    5.47    2.24
   2   9  11    6.24    1.43
 -11   2  11    9.85    2.94
  -5  -9 -11    0.32    1.70
  -2  12 -11   10.25    1.84
 -10  -2 -11   10.09    2.96
  10   2  11   12.94    1.90
   2 -12  11    8.87    2.58
 -10   1 -11   -0.47    1.34
   1   9 -11    2.22    1.06
 -10   1 -11    3.21    1.03
  -1  -9  11    0.74    1.47
  -9  10  11    3.13    1.87
  10  -1  11    1.59    0.72
 -10   4 -11   23.23    4.16
   4   6 -11   23.96    2.07
 -10   4 -11   25.61    1.89
   6 -10 -11   21.87    3.44
  -4  -6  11   24.92    3.77
  -6  10  11   27.11    3.97
   7   3 -11   18.86    1.71
   3 -10 -11   20.88    3.44
   3 -10 -11   14.87    2.08
 -10   7 -11   15.72    1.45
 -10   7 -11   16.06    3.51
  -7  -3  11   22.03    3.76
  -3  10  11   17.64    1.63
   0 -10 -11    2.66    1.78
   0 -10 -11    5.40    1.73
 -10  10 -11    3.51    0.92
   0  10  11    3.29    1.09
 -10   0  11    1.74    2.03
  -3 -10 -11    4.35    2.00
   3  10  11    5.41    1.52
 -11   0 -11    0.65    1.74
 -11   0 -11   -0.72    0.67
   0  11 -11    0.59    0.89
  11   0  11   -0.12    0.63
   0 -11  11   -0.66    1.71
   8 -11 -11    1.27    1.52
   3   8 -11    0.81    0.89
 -11   3 -11    2.49    1.99
 -11   3 -11   -0.20    0.64
  -8  11  11    0.00    1.63
  11  -3  11    0.08    0.56
  -3  -8  11    2.47    1.87
   6   5 -11   11.60    1.67
   5 -11 -11    5.27    2.14
 -11   6 -11   13.65    1.51
 -11   6 -11    8.53    2.95
  -5  11  11    9.41    1.28
  -6  -5  11   12.14    2.83
  -5  11  11    5.02    2.20
 -11   9 -11    6.34    1.19
   2 -11 -11    5.35    2.18
   2 -11 -11    5.06    1.59
   9   2 -11    5.26    1.09
  -2  11  11    5.57    1.27
  -9  -2  11    4.15    2.26
  -1 -11 -11   -0.55    1.38
   1  11  11    0.39    0.91
   2  10 -11   11.23    1.85
 -12   2 -11   12.37    1.75
 -12   2 -11    6.44    2.99
  -2 -10  11   10.93    3.02
  12  -2  11   13.74    1.78
 -12   5 -11   -0.24    0.60
 -12   5 -11    2.49    2.21
   5   7 -11    1.01    0.89
  -5  -7  11   -1.53    1.51
  12  -5  11    0.33    0.58
   4 -12 -11   16.38    2.57
   8   4 -11   12.39    1.79
  -4  12  11   16.05    1.85
   1 -12 -11   -0.55    1.18
  -1  12  11   -0.28    0.90
 -13   4 -11    6.24    1.99
   4   9 -11    0.97    1.02
 -13   4 -11    5.19    3.06
  13  -4  11    5.04    1.35
   7   6 -11    2.38    1.11
   3 -13 -11    4.05    1.74
  10   3 -11    3.30    1.15
  -3  13  11    4.97    1.30
   6   8 -11    0.91    1.06
   0   0 -12  350.48   13.48
   0   0 -12  361.98   13.79
   2  -1 -12   17.78    1.63
  -1   2 -12   18.75    1.92
  -1  -1 -12   19.54    1.61
  -1  -1 -12   19.42    1.47
  -1   2 -12   18.44    1.29
   2  -1 -12   15.16    1.91
  -1  -1 -12   17.64    1.27
  -1  -1 -12   20.95    1.47
   2  -1 -12   19.41    1.23
  -1   2 -12   19.95    1.35
   1  -2  12   19.39    1.35
  -2   1  12   17.80    2.07
   1  -2  12   14.78    1.87
   1   1  12   19.20    1.51
  -2   1  12   20.43    1.73
   1   1  12   18.01    1.48
  -2   1 -12   19.31    1.32
   1   1 -12   17.12    1.78
   1   1 -12   17.90    1.68
  -2   1 -12   17.50    1.70
  -2   1 -12   18.90    1.94
   1  -2 -12   19.00    1.25
   1   1 -12   18.43    1.28
  -1   2  12   18.73    1.65
  -1  -1  12   16.62    1.91
  -1  -1  12   18.07    1.76
  -1   2  12   22.62    1.89
   4  -2 -12    7.11    0.81
  -2  -2 -12    5.23    1.16
  -2   4 -12    7.10    1.00
   4  -2 -12    6.02    1.27
  -2  -2 -12    7.72    1.03
  -2   4 -12    7.79    1.03
  -2   4 -12    6.72    1.60
  -2  -2 -12    7.04    1.28
  -4   2  12    5.24    1.39
   2  -4  12    5.00    0.86
   2   2  12    5.43    1.17
   2  -4  12    4.48    1.30
   0   3 -12   16.80    1.31
   0   3 -12   18.40    1.72
  -3   0 -12   16.81    1.30
   0   3 -12   19.54    2.64
  -3   0 -12   15.88    1.23
  -3   0 -12   16.95    2.22
   3  -3 -12   17.70    1.17
   0  -3  12   17.04    1.65
   0  -3  12   15.64    2.18
   3   0  12   19.31    1.35
  -3   3  12   19.40    2.49
   3   0 -12   40.01    2.98
  -3   3 -12   38.97    2.12
   0  -3 -12   38.65    2.64
   3   0 -12   38.51    2.02
  -3   3 -12   39.17    3.27
   0  -3 -12   36.44    2.05
   3   0 -12   39.02    2.89
  -3   0  12   39.30    2.99
   0   3  12   40.11    2.76
   0   3  12   39.31    2.73
  -3  -3 -12    3.55    1.11
   6  -3 -12    3.28    0.59
  -3   6 -12    4.20    0.86
   6  -3 -12    1.02    1.04
  -3  -3 -12    2.79    0.77
  -3   6 -12    3.20    0.96
  -3  -3 -12    2.28    1.02
   3  -6  12    1.66    1.12
   3  -6  12    4.43    0.95
  -6   3  12    4.15    1.57
   3   3  12    2.66    0.72
  -1   5 -12   21.70    1.59
  -4  -1 -12   20.48    2.65
   5  -4 -12   22.36    1.25
  -4  -1 -12   20.84    1.55
  -4  -1 -12   18.55    2.07
  -1   5 -12   15.40    1.99
   5  -4 -12   20.00    1.96
   1  -5  12   21.58    2.00
   4   1  12   20.56    1.83
   1  -5  12   14.10    2.34
  -5   4  12   22.60    2.93
  -4   2 -12    9.45    1.09
   2  -4 -12    6.71    0.85
   2  -4 -12    5.86    1.31
  -4   2 -12    8.30    1.64
   2   2 -12    5.66    1.36
   2   2 -12    6.79    0.99
  -4   2 -12    7.73    1.86
  -2  -2  12    4.25    1.23
  -2  -2  12    4.83    1.25
  -2   4  12    5.17    1.37
  -1  -4 -12   12.20    1.92
   5  -1 -12   16.74    2.45
  -1  -4 -12   17.15    1.39
  -4   5 -12   17.39    2.79
   5  -1 -12   18.17    1.26
  -1  -4 -12   18.35    1.58
  -4   5 -12   20.40    1.46
  -5   1  12   15.36    2.47
   1   4  12   16.68    1.35
  -4  -4 -12   81.85    5.19
  -4   8 -12   90.81    6.44
  -4   8 -12   91.37    4.07
  -4  -4 -12   84.29    5.21
  -4  -4 -12   74.42    4.00
   4  -8  12   80.44    5.59
   4  -8  12   85.53    4.49
  -8   4  12   78.26    5.77
   4   4  12   75.30    3.98
   7  -5 -12   12.26    2.15
  -2   7 -12    5.92    2.02
  -5  -2 -12   12.99    1.32
   7  -5 -12   13.96    0.89
  -5  -2 -12   10.85    2.23
  -5  -2 -12   10.07    1.87
  -2   7 -12   11.28    1.34
   2  -7  12    9.71    2.24
  -7   5  12   11.97    2.53
   5   2  12   10.18    1.37
   2  -7  12   14.39    2.01
   1   4 -12   18.78    2.54
  -5   1 -12   21.95    1.50
  -5   1 -12   19.57    2.69
   1   4 -12   20.97    2.90
  -5   1 -12   17.50    1.40
   1   4 -12   20.66    1.55
   4  -5 -12   19.88    1.26
  -1  -4  12   11.57    2.15
   5  -1  12   19.00    1.43
  -4   5  12   16.56    2.48
  -1  -4  12   15.48    2.17
  -5   4 -12   10.99    2.06
  -5   4 -12   19.27    1.41
   1  -5 -12   14.27    2.10
  -5   4 -12   17.37    2.84
   4   1 -12   18.01    1.34
   1  -5 -12   17.34    1.33
  -1   5  12   18.84    1.34
  -4  -1  12   16.43    2.56
  -4  -1  12   17.35    2.58
  -1   5  12   15.33    2.25
  -5   7 -12   18.75    3.26
  -2  -5 -12   18.75    1.67
  -2  -5 -12   23.45    2.18
  -2  -5 -12   18.00    2.65
  -5   7 -12   20.69    1.73
   7  -2 -12   20.38    1.35
  -5   7 -12   19.01    1.58
  -7   2  12   22.30    3.38
   2   5  12   24.88    1.79
   5  -7  12   19.33    1.60
  -5  10 -12    1.84    1.93
  -5  10 -12    0.98    0.70
  -5  -5 -12    1.24    0.75
  -5  -5 -12   -0.07    1.19
  -5  -5 -12    1.71    1.34
   5   5  12   -0.33    0.51
 -10   5  12    2.47    1.85
  -6  -3 -12    3.49    1.02
  -3   9 -12    5.56    1.09
  -6  -3 -12    3.54    1.65
  -6  -3 -12    2.42    1.42
  -9   6  12    4.87    1.97
   6   3  12    5.04    1.11
   3  -9  12    2.80    1.34
   6  -6 -12   26.37    2.30
  -6   0 -12   31.83    3.95
   6  -6 -12   24.27    1.36
  -6   0 -12   26.36    1.85
  -6   0 -12   27.65    2.27
   0   6 -12   27.26    1.93
   0  -6  12   24.22    2.97
  -6   6  12   25.96    1.38
   0  -6  12   20.69    3.00
   6   0  12   25.07    2.26
  -6   6  12   31.01    3.75
   3   3 -12    2.87    0.76
  -6   3 -12    1.17    1.01
   3  -6 -12    1.64    1.04
   3  -6 -12    3.58    0.69
  -6   3 -12    2.66    0.70
  -3  -3  12    3.31    1.50
  -3   6  12    2.26    1.06
  -3   6  12    3.78    0.70
  -3  -3  12    2.71    1.34
   6   0 -12    7.35    0.99
  -6   6 -12    9.07    2.22
   0  -6 -12    8.82    1.95
   0  -6 -12    8.39    1.24
   0  -6 -12   12.60    1.44
  -6   6 -12    8.65    1.14
   0   6  12    8.99    1.22
  -6   0  12    7.74    2.10
  -3  -6 -12   18.73    3.05
  -6   9 -12   18.88    1.64
  -3  -6 -12   20.18    1.76
  -6   9 -12   11.20    3.11
  -3  -6 -12   20.02    2.89
   3   6  12   18.51    1.73
  -9   3  12   13.97    3.10
  -6  -6 -12    2.78    1.82
  -6  -6 -12    2.66    1.87
  -6  12 -12    3.56    1.01
   6   6  12    3.02    1.08
  -7  -4 -12    0.86    1.56
  -7  -4 -12    2.07    0.99
  -4  11 -12    1.36    0.89
  -7  -4 -12    1.82    1.53
 -11   7  12    4.43    2.24
   7   4  12    1.67    0.89
  -1   8 -12    4.18    0.99
  -7  -1 -12    1.98    0.75
  -7  -1 -12    1.14    1.28
  -7  -1 -12    1.36    0.95
   1  -8  12    2.26    1.32
   7   1  12    2.78    0.80
  -8   7  12    4.56    1.89
  -7   2 -12   10.66    1.51
  -7   2 -12   14.27    1.31
   5  -7 -12   13.38    1.06
  -7   2 -12   11.47    2.50
   2   5 -12   12.30    1.48
   5  -7 -12    8.62    1.87
  -5   7  12   11.29    2.29
  -2  -5  12   12.51    2.33
  -5   7  12   10.33    0.99
  -2  -5  12   11.25    2.85
  -7   5 -12   18.44    1.52
   5   2 -12   19.65    1.60
   2  -7 -12   20.99    2.84
   2  -7 -12   18.65    1.49
  -7   5 -12   19.10    3.29
  -2   7  12   22.88    3.05
  -2   7  12   20.62    1.52
  -5  -2  12   18.26    2.97
  -1  -7 -12   13.91    1.65
  -1  -7 -12   11.67    2.35
  -1  -7 -12    9.28    1.71
   8  -1 -12   11.07    1.13
  -7   8 -12   12.39    3.08
  -7   8 -12    9.71    1.29
   1   7  12    9.32    1.44
  -8   1  12   13.18    2.86
  -4  -7 -12    1.28    1.35
  -4  -7 -12    1.43    1.57
  -7  11 -12    0.52    0.71
   4   7  12    0.54    0.77
 -11   4  12    0.84    1.75
  -8  -5 -12    4.22    2.34
  -5  13 -12    8.45    1.56
  -8  -5 -12   10.35    3.03
   8   5  12    9.38    1.71
  -8  -2 -12    7.36    2.45
  -8  -2 -12   12.01    2.48
  -8  -2 -12   13.65    1.79
  -2  10 -12   13.27    1.78
 -10   8  12   10.10    2.72
   8   2  12   12.68    1.74
   2 -10  12   12.39    2.60
  -8   1 -12    3.96    0.90
   1   7 -12    4.30    1.03
  -8   1 -12    2.56    1.67
   7  -8 -12    2.54    1.15
  -8   1 -12    1.51    1.08
  -1  -7  12    2.04    1.43
  -7   8  12    3.79    1.71
   8  -1  12    3.41    0.83
  -8   4 -12   78.66    6.11
   4   4 -12   91.66    4.21
   4  -8 -12   80.65    5.44
  -8   4 -12   84.26    3.94
  -4   8  12   85.52    5.74
  -4   8  12   81.64    3.81
  -4  -4  12   88.67    5.83
   7   1 -12   11.55    1.42
   1  -8 -12    8.78    2.16
   1  -8 -12   11.30    1.62
  -8   7 -12   13.24    1.34
  -8   7 -12   15.80    3.48
  -1   8  12   11.01    1.45
  -7  -1  12    9.12    2.54
  -8  10 -12    4.78    1.05
  -8  10 -12    4.70    2.43
  -2  -8 -12    1.83    1.24
  -2  -8 -12    2.93    1.65
   2   8  12    2.28    0.88
 -10   2  12    2.11    1.87
  -5  -8 -12    3.60    1.99
  -8  13 -12    1.72    0.97
   5   8  12    4.81    1.44
  -9  -3 -12    2.16    2.15
  -3  12 -12    5.25    1.31
   9   3  12    5.00    1.35
   0   9 -12   33.16    2.50
  -9   0 -12   27.51    4.64
  -9   0 -12   34.35    2.39
   9   0  12   31.65    2.29
   0  -9  12   32.79    4.19
  -9   9  12   30.86    4.47
   6  -9 -12    5.48    1.64
  -9   3 -12    8.68    2.63
  -9   3 -12    6.50    1.19
   3   6 -12    6.41    1.20
  -6   9  12    3.46    1.68
  -3  -6  12    4.56    1.92
  -9   6 -12   16.45    1.49
  -9   6 -12   22.26    4.17
   3  -9 -12   15.69    2.81
   6   3 -12   19.46    1.71
  -3   9  12   14.26    2.76
  -3   9  12   17.66    1.55
  -6  -3  12   11.92    2.83
   0  -9 -12   21.95    3.45
  -9   9 -12   19.98    3.99
   9   0 -12   23.94    1.85
  -9   9 -12   25.42    1.87
   0  -9 -12   18.62    2.56
  -9   0  12   25.48    4.18
   0   9  12   21.26    2.07
  -9  12 -12    3.57    1.03
  -3  -9 -12    2.40    1.65
  -3  -9 -12    1.94    2.12
   3   9  12    3.72    1.27
 -10  -1 -12    2.85    1.01
 -10  -1 -12    1.82    1.93
  -1  11 -12    3.23    1.15
  10   1  12    2.07    0.90
   1 -11  12    0.57    1.74
 -10   2 -12    7.31    2.57
   2   8 -12   13.27    1.86
 -10   2 -12   10.93    1.53
  10  -2  12   12.29    1.60
  -8  10  12   15.59    3.31
  -2  -8  12    7.30    2.29
   5 -10 -12    1.25    1.29
 -10   5 -12    0.34    1.47
   5   5 -12    1.24    0.82
 -10   5 -12    0.91    0.66
  -5  -5  12    2.64    1.66
  -5  10  12    1.95    0.75
  -5  10  12    1.59    1.46
 -10   8 -12    3.16    2.12
   8   2 -12    4.24    1.00
   2 -10 -12    4.01    1.24
 -10   8 -12    4.43    0.95
   2 -10 -12    5.68    2.08
  -2  10  12    3.38    1.03
  -8  -2  12    2.72    1.98
  -1 -10 -12    3.35    2.07
 -10  11 -12    2.62    0.88
  -1 -10 -12    1.68    1.31
   1  10  12    1.50    1.07
 -11   1 -12    0.88    0.91
   1  10 -12    1.86    0.96
 -11   1 -12    1.72    1.83
  11  -1  12    0.58    0.72
  -1 -10  12    0.54    1.84
 -11   4 -12    0.83    1.81
   4   7 -12    0.31    0.74
   7 -11 -12    1.08    1.51
 -11   4 -12   -0.06    0.62
  -7  11  12    1.31    1.84
  11  -4  12    0.95    0.62
  -4  -7  12    0.49    1.56
   4 -11 -12   -0.77    1.20
   7   4 -12    0.81    0.78
 -11   7 -12    1.87    1.81
 -11   7 -12    1.41    0.71
  -4  11  12    0.99    0.78
  -4  11  12   -0.09    1.41
  -7  -4  12    1.14    1.85
   1 -11 -12    2.21    1.39
  10   1 -12    1.71    0.97
  -1  11  12    3.11    1.14
 -12   0 -12    7.51    3.35
   0  12 -12   10.21    1.93
  12   0  12   11.29    1.80
   3   9 -12    3.63    1.14
 -12   3 -12    2.71    0.97
 -12   3 -12    2.34    2.35
  -3  -9  12    2.82    2.15
  12  -3  12    4.02    1.14
   6   6 -12    2.84    1.08
 -12   6 -12    2.05    0.89
 -12   6 -12    4.07    2.46
  -6  -6  12    2.68    2.04
   9   3 -12    4.62    1.21
   3 -12 -12    2.55    1.34
  -3  12  12    3.24    1.08
   0 -12 -12    4.13    1.86
   0  12  12    1.73    1.04
 -13   5 -12    4.87    2.93
   5   8 -12    9.23    1.71
   8   5 -12    3.68    1.18
   0   1 -13    3.27    0.66
  -1   0 -13    2.08    0.71
   0   1 -13    2.89    0.80
   1  -1 -13    3.60    0.92
   1  -1 -13    3.73    0.64
  -1   0 -13    3.42    0.69
   1  -1 -13    2.56    0.74
   0   1 -13    2.29    0.85
  -1   0 -13    1.87    0.80
   0  -1  13    3.70    0.84
   1   0  13    3.78    0.77
  -1   1  13    1.69    0.65
  -1   1  13    2.87    0.91
   1   0  13    2.30    0.61
   0  -1  13    2.90    0.68
   3  -2 -13    3.42    0.89
  -1   3 -13    0.21    0.68
  -2  -1 -13    3.49    0.73
   3  -2 -13    3.01    0.59
  -1   3 -13    2.87    0.77
  -2  -1 -13    3.30    1.01
  -1   3 -13    3.12    0.68
  -2  -1 -13    3.83    0.81
   2   1  13    3.18    0.78
   1  -3  13    3.12    0.73
  -3   2  13    4.17    1.32
   2   1  13    3.34    0.82
   1  -3  13    2.90    0.98
  -2   2 -13    9.06    1.66
  -2   2 -13    9.93    1.94
   0  -2 -13   10.89    1.01
   2   0 -13   11.34    1.69
   2   0 -13    9.83    0.97
   2   0 -13   10.25    1.64
   0  -2 -13   10.36    1.37
  -2   2 -13    9.11    1.08
  -2   0  13   12.92    1.93
   0   2  13   10.97    1.56
   0   2  13   11.52    1.58
  -3  -2 -13    2.53    1.01
  -3  -2 -13    3.02    0.92
  -3  -2 -13    4.86    0.88
   5  -3 -13    3.61    0.61
  -2   5 -13    3.10    0.90
   5  -3 -13    2.42    1.12
  -2   5 -13    3.75    0.78
   2  -5  13    3.09    0.83
  -5   3  13    4.35    1.37
   3   2  13    2.63    0.84
   2  -5  13    2.45    1.12
   1   2 -13    3.40    0.69
  -3   1 -13    2.83    0.68
   2  -3 -13    3.49    0.62
   1   2 -13    4.07    1.20
  -3   1 -13    3.11    1.15
  -3   1 -13    3.65    1.01
   1   2 -13    1.50    0.87
  -1  -2  13    3.02    1.00
  -1  -2  13    2.29    0.94
  -2   3  13    2.37    0.96
   4  -1 -13    2.16    0.56
  -3   4 -13    1.51    0.96
  -1  -3 -13    3.07    0.75
   4  -1 -13    2.51    1.06
  -1  -3 -13    3.27    1.03
  -3   4 -13    1.87    1.11
  -3   4 -13    2.22    0.62
  -1  -3 -13    1.95    0.69
  -4   1  13    3.98    1.31
   1   3  13    3.10    0.98
  -4  -3 -13    0.29    0.75
  -4  -3 -13    1.41    0.94
   7  -4 -13    0.14    0.36
  -3   7 -13    1.31    0.67
   7  -4 -13    0.40    0.98
  -4  -3 -13    0.02    0.48
   4   3  13    0.48    0.56
  -7   4  13    1.16    1.25
   3  -7  13    0.96    0.77
  -4   0 -13    0.40    0.75
   0   4 -13    0.77    0.79
   0   4 -13    1.27    0.59
   0   4 -13    0.94    1.05
  -4   0 -13    1.20    0.57
  -4   0 -13    1.73    0.61
   4  -4 -13    1.77    0.49
  -4   4  13    0.91    0.96
   0  -4  13    1.66    0.91
   0  -4  13    1.27    0.75
   4   0  13    0.46    0.51
  -4   3 -13    2.26    1.22
   1  -4 -13    1.84    0.88
   3   1 -13    1.01    1.01
  -4   3 -13    3.20    0.72
   3   1 -13    2.34    0.62
  -4   3 -13    0.27    0.69
   1  -4 -13    2.37    0.63
  -3  -1  13    3.00    1.19
  -1   4  13    1.55    0.82
  -3  -1  13    2.32    1.04
  -4   6 -13    3.15    0.82
  -2  -4 -13    2.80    0.79
  -2  -4 -13    3.86    1.29
  -4   6 -13    3.47    0.87
   6  -2 -13    6.34    1.71
  -2  -4 -13    4.90    1.20
  -4   6 -13    2.57    1.38
   6  -2 -13    3.77    0.70
   4  -6  13    2.84    0.69
   2   4  13    2.92    0.75
  -6   2  13    5.39    1.77
  -5  -4 -13    1.82    1.25
  -5  -4 -13    1.09    1.24
  -5  -4 -13   -0.19    0.60
  -4   9 -13    0.92    0.67
   5   4  13    0.85    0.70
  -9   5  13    2.15    1.74
  -5  -1 -13    2.35    0.76
  -5  -1 -13    3.47    1.08
  -5  -1 -13    2.75    1.18
   6  -5 -13    1.70    0.49
  -1   6 -13    0.25    0.92
   6  -5 -13    2.34    1.06
  -1   6 -13    3.02    0.85
  -6   5  13    2.39    1.36
   1  -6  13    2.09    1.10
   1  -6  13    0.61    0.93
   5   1  13    2.37    0.97
   3  -5 -13    4.06    1.17
   2   3 -13    3.90    0.83
  -5   2 -13    2.64    0.68
  -5   2 -13    3.10    1.41
   2   3 -13    2.35    1.40
   3  -5 -13    4.33    0.73
  -2  -3  13    2.65    1.11
  -2  -3  13    1.34    1.00
  -3   5  13    3.93    1.26
  -5   5 -13    5.60    0.93
  -5   5 -13    3.86    1.63
   0  -5 -13    6.44    1.54
   0  -5 -13    5.73    1.00
   5   0 -13    5.75    0.88
   0   5  13    4.59    0.88
  -5   0  13    5.29    1.72
  -5   8 -13    1.19    0.67
  -5   8 -13    0.68    1.31
  -3  -5 -13    0.52    0.60
  -3  -5 -13    0.00    0.76
  -3  -5 -13    2.02    1.25
  -8   3  13    0.13    1.32
   3   5  13    0.28    0.59
  -5  11 -13    1.25    0.80
  -6  -5 -13   -0.24    1.31
  -6  -5 -13    0.85    1.30
 -11   6  13   -0.15    1.73
   6   5  13    1.30    0.84
  -6  -2 -13    0.67    1.14
  -2   8 -13    1.12    0.70
  -6  -2 -13    0.17    0.64
  -6  -2 -13    1.29    1.11
   2  -8  13    0.68    1.12
  -8   6  13    1.18    1.40
   6   2  13    1.75    0.75
  -6   1 -13    2.51    0.78
  -6   1 -13    3.00    0.79
   5  -6 -13    1.34    0.48
  -6   1 -13    2.82    1.34
   1   5 -13    1.22    0.67
  -5   6  13    1.57    0.49
  -1  -5  13    1.82    1.11
  -5   6  13    2.99    1.33
   2  -6 -13    2.28    0.66
   2  -6 -13    2.07    1.09
  -6   4 -13    4.29    0.88
   4   2 -13    2.48    0.75
  -6   4 -13    3.46    1.52
  -4  -2  13    2.99    1.52
  -2   6  13    4.04    0.79
  -2   6  13    3.30    1.36
  -1  -6 -13    4.27    1.56
  -1  -6 -13    5.13    1.08
  -6   7 -13    1.63    0.73
  -1  -6 -13    3.78    1.07
   7  -1 -13    1.97    0.64
  -6   7 -13    3.01    1.59
   1   6  13    3.38    0.95
  -7   1  13    4.22    1.77
  -4  -6 -13    1.54    1.36
  -4  -6 -13    0.21    1.28
  -4  -6 -13    0.30    0.67
  -6  10 -13    2.62    2.01
  -6  10 -13    1.21    0.81
   4   6  13    0.49    0.72
 -10   4  13    1.67    1.81
  -7  -6 -13    0.31    1.72
  -7  -6 -13    1.81    1.91
  -6  13 -13    0.69    0.89
   7   6  13    1.41    0.95
  -3  10 -13    1.09    0.83
  -7  -3 -13    1.39    1.43
  -7  -3 -13    1.07    0.76
  -7  -3 -13    2.06    1.52
   7   3  13    1.20    0.82
 -10   7  13    1.29    1.72
   0   7 -13    2.00    0.84
  -7   0 -13    2.06    0.75
   7  -7 -13    0.82    0.91
  -7   0 -13    1.56    1.41
  -7   0 -13    2.63    1.07
   7   0  13    0.95    0.65
  -7   7  13    1.68    1.43
   0  -7  13    3.41    1.35
   3   4 -13    0.90    0.66
   4  -7 -13   -0.30    0.76
  -7   3 -13    1.55    1.49
   4  -7 -13    0.98    0.50
  -7   3 -13    0.14    0.46
  -4   7  13    0.12    1.17
  -4   7  13    0.68    0.52
  -3  -4  13    1.99    1.28
   6   1 -13    3.27    0.84
  -7   6 -13    3.98    0.91
   1  -7 -13    2.95    0.83
   1  -7 -13    0.36    1.05
  -7   6 -13    3.51    1.81
  -6  -1  13    4.82    1.96
  -1   7  13    2.84    0.83
  -2  -7 -13    1.68    1.11
  -7   9 -13    1.85    0.73
  -2  -7 -13    0.28    1.02
  -7   9 -13    2.78    1.96
  -2  -7 -13    1.16    0.77
  -9   2  13   -0.24    1.49
   2   7  13    0.27    0.70
  -7  12 -13    1.01    0.87
  -5  -7 -13    3.78    1.90
  -5  -7 -13    3.29    1.90
   5   7  13    3.74    1.17
  -4  12 -13    0.25    0.79
  -8  -4 -13   -0.45    1.53
   8   4  13    0.95    0.91
  -8  -1 -13    1.50    0.81
  -1   9 -13    0.73    0.77
  -8  -1 -13    0.40    1.42
   1  -9  13   -0.59    1.24
   8   1  13    1.70    0.76
  -9   8  13    0.19    1.51
   2   6 -13    0.28    0.65
  -8   2 -13    2.00    0.80
   6  -8 -13    1.28    0.55
  -8   2 -13    2.72    1.59
  -2  -6  13    1.13    1.30
  -6   8  13    0.17    1.14
  -6   8  13    1.20    0.54
   3  -8 -13    1.19    0.58
   3  -8 -13   -0.45    1.02
  -8   5 -13   -0.19    0.53
  -8   5 -13    0.43    1.25
   5   3 -13    0.51    0.62
  -3   8  13    0.50    1.16
  -5  -3  13   -0.02    1.17
  -3   8  13    0.65    0.57
   0  -8 -13    2.89    0.99
  -8   8 -13    2.16    0.76
   8   0 -13    2.93    0.79
  -8   8 -13    3.55    2.08
   0  -8 -13    1.36    1.30
   0   8  13    3.37    1.00
  -8   0  13    3.72    1.88
  -8  11 -13    0.41    0.69
  -3  -8 -13   -0.75    1.14
  -3  -8 -13    2.35    1.75
   3   8  13    0.05    0.78
  -2  11 -13    0.46    0.90
  -9  -2 -13    0.25    1.83
  -9  -2 -13    1.78    0.99
   9   2  13   -0.28    0.64
   1   8 -13    0.61    0.78
  -9   1 -13   -1.08    1.41
  -9   1 -13    1.33    0.74
   9  -1  13    1.21    0.75
  -8   9  13    1.02    1.52
  -1  -8  13    2.46    1.63
   5  -9 -13   -0.23    1.11
  -9   4 -13   -0.45    1.10
  -9   4 -13    0.54    0.64
   4   5 -13    1.14    0.71
  -4  -5  13    0.20    1.31
  -5   9  13    0.64    1.40
  -5   9  13    0.76    0.57
   7   2 -13    1.62    0.79
   2  -9 -13    1.60    0.76
  -9   7 -13   -1.34    1.38
   2  -9 -13   -0.29    1.23
  -9   7 -13    2.51    0.79
  -2   9  13    1.45    0.82
  -7  -2  13    0.16    1.71
  -1  -9 -13    1.00    1.06
  -9  10 -13    0.67    0.67
  -1  -9 -13    0.64    1.42
 -10   1  13   -0.55    1.74
   1   9  13    0.44    0.82
  -4  -9 -13   -0.39    1.49
  -9  13 -13    0.23    0.79
   4   9  13   -0.94    0.89
 -10  -3 -13    0.65    2.26
  10   3  13    2.49    1.15
   0  10 -13    2.67    1.15
 -10   0 -13    2.09    1.05
 -10   0 -13    0.41    1.80
  10   0  13    3.95    1.15
   0 -10  13    2.55    2.12
   3   7 -13    2.03    0.94
 -10   3 -13    2.85    0.85
 -10   3 -13    1.75    1.89
   7 -10 -13    0.88    1.49
  -7  10  13    0.91    1.55
  -3  -7  13    1.58    1.72
  10  -3  13    1.57    0.78
   6   4 -13    1.37    0.83
   4 -10 -13    0.41    1.31
 -10   6 -13    1.41    0.72
 -10   6 -13   -0.30    1.29
  -6  -4  13    1.05    1.50
  -4  10  13    0.60    0.72
  -4  10  13    0.82    1.46
   1 -10 -13    1.20    1.00
   1 -10 -13   -0.50    1.36
 -10   9 -13   -0.55    1.72
   9   1 -13   -0.47    0.63
 -10   9 -13    0.27    0.64
  -9  -1  13    1.94    2.05
  -1  10  13    1.49    0.85
 -10  12 -13    1.15    0.82
  -2 -10 -13    0.30    1.34
   2  10  13    0.05    0.96
  -1  12 -13   -0.92    0.90
 -11  -1 -13   -0.43    1.92
 -11  -1 -13    0.60    0.90
  11   1  13   -0.60    0.70
   2   9 -13    1.10    0.93
 -11   2 -13   -0.41    0.73
 -11   2 -13    0.43    1.70
  11  -2  13    0.89    0.69
  -2  -9  13    1.75    2.10
   6 -11 -13    2.20    1.72
 -11   5 -13    2.66    0.92
   5   6 -13    1.97    0.95
 -11   5 -13    1.40    1.92
  -6  11  13    2.14    1.87
  -5  -6  13    2.83    1.93
   8   3 -13    1.06    0.80
   3 -11 -13   -0.62    0.86
   3 -11 -13    0.10    1.40
 -11   8 -13    0.33    0.68
 -11   8 -13   -0.56    1.85
  -3  11  13    1.34    1.78
  -8  -3  13    0.17    1.74
  -3  11  13    0.06    0.74
   0 -11 -13    0.46    1.22
   0  11  13   -0.81    0.86
   1  11 -13    0.04    0.87
 -12   1 -13    0.09    0.90
 -12   1 -13    0.39    2.14
  12  -1  13    0.73    0.79
 -12   4 -13   -0.97    1.79
 -12   4 -13   -0.44    0.71
   4   8 -13    0.07    0.85
  -4  -8  13   -0.05    1.99
  12  -4  13   -0.26    0.62
 -12   7 -13    5.16    2.65
 -12   7 -13    1.67    0.87
   7   5 -13    3.43    1.20
  10   2 -13    0.72    0.86
   2 -12 -13    1.14    1.15
  -2  12  13    1.34    1.07
 -13   3 -13    4.04    2.75
 -13   3 -13    1.86    1.03
  13  -3  13    1.13    0.89
 -13   6 -13    1.49    2.50
   6   7 -13    2.15    1.10
   9   4 -13   -0.19    0.95
  -4  13  13   -0.47    0.74
   0  -1 -14   34.20    2.24
   1   0 -14   40.06    2.09
   1   0 -14   42.10    2.65
   1   0 -14   40.00    2.63
  -1   1 -14   38.32    2.13
  -1   1 -14   39.72    2.77
   0  -1 -14   31.98    2.33
   0  -1 -14   35.31    2.05
  -1   1 -14   39.81    3.00
   0   1  14   31.94    2.28
  -1   0  14   43.57    2.77
   1  -1  14   38.10    2.13
  -1   0  14   37.78    2.39
   0   1  14   37.50    2.46
   1  -1  14   38.76    2.01
   0   2 -14   27.34    2.11
  -2   0 -14   33.56    2.64
  -2   0 -14   34.12    1.94
   2  -2 -14   30.37    1.96
   2  -2 -14   25.70    2.32
   0   2 -14   27.43    2.55
  -2   0 -14   30.84    2.32
   2  -2 -14   33.97    1.84
   0   2 -14   33.16    1.93
   0  -2  14   27.96    2.15
  -2   2  14   30.84    2.54
  -2   2  14   26.84    2.23
   2   0  14   30.56    1.81
   2   0  14   31.82    1.86
   0  -2  14   28.87    2.49
  -1  -2 -14   99.11    4.83
  -1  -2 -14  104.42    4.59
  -2   3 -14  101.36    5.98
   3  -1 -14  106.99    5.26
  -1  -2 -14   95.23    4.71
   3  -1 -14  100.61    4.33
  -1  -2 -14   99.02    4.44
  -2   3 -14   97.94    5.61
  -2   3 -14  106.11    4.54
   1   2  14  104.35    5.04
   1   2  14  101.41    4.96
  -3   1  14  107.78    5.67
   4  -3 -14   13.97    1.12
  -1   4 -14   13.56    1.67
  -3  -1 -14   13.46    1.27
  -1   4 -14   12.78    1.47
  -1   4 -14   11.17    2.66
  -3  -1 -14   14.01    1.58
   4  -3 -14   13.89    1.73
  -3  -1 -14   12.11    1.94
   3   1  14   14.82    1.66
   1  -4  14   11.97    1.56
   1  -4  14   10.81    2.03
  -4   3  14   15.65    2.46
  -3   2 -14  100.64    4.51
   1  -3 -14  101.16    5.12
  -3   2 -14  105.02    5.53
  -3   2 -14  107.25    5.98
   2   1 -14  103.04    4.45
   2   1 -14  102.53    5.50
   2   1 -14  100.05    5.27
   1  -3 -14  101.77    4.39
  -1   3  14  103.18    5.82
  -1   3  14   99.83    5.30
  -2  -1  14  104.49    5.43
  -2  -3 -14   44.26    2.50
  -2  -3 -14   41.55    2.87
  -2  -3 -14   42.59    3.03
   5  -2 -14   44.03    2.22
  -3   5 -14   41.85    2.47
  -3   5 -14   38.22    3.83
   5  -2 -14   43.25    3.35
  -5   2  14   48.78    3.89
  -4  -2 -14   32.18    2.94
   6  -4 -14   29.97    1.68
  -2   6 -14   29.89    2.08
  -4  -2 -14   32.99    2.12
  -2   6 -14   32.56    3.73
   6  -4 -14   32.59    2.76
  -4  -2 -14   33.63    2.62
  -6   4  14   27.66    3.62
   2  -6  14   29.81    2.39
   4   2  14   33.67    2.65
   1   3 -14   14.07    1.31
  -4   1 -14   17.23    2.60
   1   3 -14   11.80    1.87
  -4   1 -14   15.75    2.25
  -4   1 -14   14.76    1.32
   3  -4 -14   12.84    1.12
  -1  -3  14   12.82    1.90
  -3   4  14   13.82    2.28
  -1  -3  14   12.18    2.09
   0  -4 -14  178.15    8.35
   0  -4 -14  189.64    7.45
  -4   4 -14  183.19    9.49
  -4   4 -14  178.44    7.41
   4   0 -14  185.88    7.30
   4   0 -14  172.25    8.75
   0   4  14  190.34    8.57
  -4   0  14  188.96    8.97
  -3  -4 -14   13.13    2.27
   7  -3 -14    9.98    0.95
  -3  -4 -14   10.21    1.45
  -4   7 -14    7.69    2.53
  -4   7 -14    9.20    1.33
  -3  -4 -14    7.05    1.63
  -7   3  14    6.50    2.02
   3   4  14    9.03    1.32
  -3   8 -14   26.74    2.05
  -5  -3 -14   29.79    2.17
  -5  -3 -14   27.77    3.61
  -5  -3 -14   29.53    3.39
   3  -8  14   29.09    3.51
   5   3  14   27.04    2.05
  -8   5  14   21.36    3.62
   0   5 -14   49.95    3.75
   5  -5 -14   38.78    2.08
   0   5 -14   41.56    2.50
  -5   0 -14   39.15    2.42
  -5   0 -14   46.06    3.71
  -5   0 -14   43.82    2.60
   0  -5  14   42.81    3.16
  -5   5  14   43.08    3.70
  -5   3 -14   40.52    3.82
   3   2 -14   42.62    2.45
   2  -5 -14   43.84    3.31
  -5   3 -14   45.83    2.52
   2  -5 -14   43.12    2.36
  -3  -2  14   49.95    3.73
  -2   5  14   41.32    3.46
  -5   6 -14   17.75    1.58
  -1  -5 -14   20.05    1.63
  -5   6 -14   16.45    3.17
  -1  -5 -14   16.90    1.67
   6  -1 -14   17.25    1.38
  -1  -5 -14   15.36    2.37
   1   5  14   19.14    1.57
  -6   1  14   14.09    2.71
  -5   9 -14   16.72    1.89
  -5   9 -14   16.45    3.51
  -4  -5 -14   19.56    2.87
  -4  -5 -14   18.43    3.02
  -4  -5 -14   17.39    1.76
   4   5  14   17.28    1.98
  -9   4  14   19.51    3.74
  -6  -4 -14    3.23    1.58
  -6  -4 -14    5.99    1.35
  -4  10 -14    4.32    1.09
  -6  -4 -14    2.12    1.49
 -10   6  14    4.90    2.12
   6   4  14    4.58    1.16
  -6  -1 -14   54.85    4.55
  -6  -1 -14   55.69    3.10
  -6  -1 -14   59.27    3.75
   7  -6 -14   56.91    3.75
  -1   7 -14   50.87    3.04
   1  -7  14   62.39    4.09
   6   1  14   58.59    3.15
  -7   6  14   51.73    4.57
   4  -6 -14   30.92    1.80
  -6   2 -14   33.18    2.09
   2   4 -14   29.87    2.08
  -6   2 -14   31.07    4.06
   4  -6 -14   31.37    2.99
  -2  -4  14   33.05    3.11
  -4   6  14   31.13    1.80
  -4   6  14   34.97    3.35
   1  -6 -14   17.96    2.66
  -6   5 -14   19.74    1.62
   5   1 -14   20.37    1.59
   1  -6 -14   20.51    1.63
  -6   5 -14   18.49    3.43
  -5  -1  14   18.91    3.16
  -1   6  14   20.87    2.91
  -1   6  14   18.52    1.53
  -6   8 -14   35.26    4.78
  -2  -6 -14   32.32    2.28
  -2  -6 -14   35.17    3.98
  -6   8 -14   31.87    2.22
  -2  -6 -14   30.77    2.68
   8  -2 -14   29.81    1.85
  -8   2  14   40.56    4.84
   2   6  14   30.15    2.21
  -6  11 -14   20.27    2.02
  -5  -6 -14   23.36    3.68
  -5  -6 -14   21.62    3.44
   5   6  14   19.97    2.06
  -5  12 -14   -0.05    0.80
  -7  -5 -14    0.07    1.66
   7   5  14    1.85    0.99
  -7  -2 -14   27.82    5.14
  -2   9 -14   25.83    2.12
  -7  -2 -14   30.84    4.33
  -7  -2 -14   29.82    2.27
  -9   7  14   20.89    3.89
   7   2  14   27.05    2.18
   2  -9  14   25.19    3.37
  -7   1 -14   65.27    5.11
   1   6 -14   58.34    3.26
   6  -7 -14   56.32    2.71
  -7   1 -14   59.45    3.22
  -1  -6  14   59.21    4.32
  -6   7  14   59.05    4.81
  -6   7  14   59.32    2.72
  -7   4 -14    9.41    2.47
   3  -7 -14   10.98    2.28
  -7   4 -14   11.57    1.42
   4   3 -14   10.01    1.40
   3  -7 -14    9.09    1.20
  -3   7  14    5.99    1.83
  -3   7  14   12.09    1.36
  -4  -3  14    6.13    1.89
  -7   7 -14    3.73    1.92
  -7   7 -14    2.38    0.75
   7   0 -14    4.08    0.89
   0  -7 -14    4.16    1.62
   0  -7 -14    5.08    1.06
  -7   0  14    2.88    1.70
   0   7  14    2.88    0.86
  -3  -7 -14   16.20    3.09
  -3  -7 -14   19.87    2.85
  -7  10 -14   21.28    1.90
  -7  10 -14   21.18    4.39
 -10   3  14   17.35    3.65
   3   7  14   20.76    2.00
  -6  -7 -14    0.89    1.88
  -7  13 -14    1.11    1.00
   6   7  14    4.83    1.30
  -8  -3 -14    0.21    0.79
  -8  -3 -14    0.94    1.51
  -3  11 -14   -0.07    0.70
   8   3  14    0.05    0.67
  -8   0 -14   88.58    6.57
   0   8 -14   87.77    4.51
  -8   0 -14   90.68    4.43
  -8   8  14   90.00    6.52
   0  -8  14   88.96    5.88
   8   0  14   86.77    4.37
   3   5 -14   28.48    2.13
   5  -8 -14   29.45    3.73
  -8   3 -14   27.66    4.30
   5  -8 -14   25.34    1.69
  -8   3 -14   25.17    1.96
  -3  -5  14   29.94    3.77
  -5   8  14   29.63    1.78
  -5   8  14   25.23    3.77
  -8   6 -14   34.58    4.96
   2  -8 -14   32.48    2.17
  -8   6 -14   33.14    2.22
   6   2 -14   31.39    2.21
   2  -8 -14   35.51    4.17
  -6  -2  14   32.94    4.49
  -2   8  14   36.61    4.39
  -2   8  14   30.81    2.11
  -1  -8 -14   16.66    3.05
  -8   9 -14   15.02    1.78
  -8   9 -14   15.75    3.78
  -1  -8 -14   16.16    2.30
  -9   1  14   14.54    3.44
   1   8  14   19.19    2.13
  -4  -8 -14   25.87    3.78
  -4  -8 -14   32.37    4.65
  -8  12 -14   28.81    2.34
   4   8  14   26.18    2.50
  -9  -4 -14   27.71    4.83
  -9  -1 -14    1.05    0.87
  -1  10 -14   -0.04    0.75
  -9  -1 -14    0.61    1.60
   1 -10  14   -0.29    1.99
   9   1  14    0.35    0.78
  -9   2 -14   28.33    4.51
   2   7 -14   25.34    2.17
  -9   2 -14   26.20    2.06
  -7   9  14   25.79    4.14
  -2  -7  14   20.79    3.36
  -9   5 -14   13.01    3.17
  -9   5 -14   17.15    1.59
   4  -9 -14   15.38    2.90
   5   4 -14   19.01    1.81
  -4   9  14   16.22    1.53
  -5  -4  14   13.29    2.84
  -4   9  14   11.32    2.83
   1  -9 -14   13.60    2.79
  -9   8 -14   16.90    1.65
   8   1 -14   15.15    1.74
  -9   8 -14   18.10    3.70
  -1   9  14   17.50    1.96
  -8  -1  14   12.07    3.12
  -2  -9 -14   14.18    2.56
  -9  11 -14   13.52    1.84
  -2  -9 -14   15.73    3.24
   2   9  14   16.67    2.19
 -10  -2 -14   17.92    2.33
 -10  -2 -14   17.09    4.05
  -2  12 -14   17.04    2.32
  10   2  14   18.10    2.28
   1   9 -14    1.80    0.94
 -10   1 -14    1.79    1.86
 -10   1 -14    0.45    0.87
  10  -1  14    0.15    0.66
  -1  -9  14    1.61    2.01
   4   6 -14    4.42    1.16
 -10   4 -14    4.45    1.09
   6 -10 -14    4.54    1.93
 -10   4 -14    3.02    2.02
  -4  -6  14    3.44    1.86
  -6  10  14    1.08    1.58
   3 -10 -14   25.68    3.95
 -10   7 -14   21.26    4.19
   7   3 -14   21.59    1.98
 -10   7 -14   23.27    1.86
  -7  -3  14   14.40    3.19
  -3  10  14   27.29    4.15
  -3  10  14   20.34    1.89
   0 -10 -14    0.17    1.57
 -10  10 -14   -0.11    0.71
   0 -10 -14    0.36    1.09
   0  10  14    0.88    0.94
 -11   0 -14    0.85    0.81
 -11   0 -14    1.66    2.25
   0  11 -14    1.62    1.02
  11   0  14    0.02    0.71
 -11   3 -14   -0.61    0.62
 -11   3 -14    1.61    1.85
   3   8 -14   -0.20    0.78
  11  -3  14   -0.21    0.59
  -3  -8  14   -1.58    1.79
 -11   6 -14   20.66    1.89
 -11   6 -14   22.78    4.56
   6   5 -14   22.21    2.15
   5 -11 -14   18.06    3.58
  -5  11  14   13.87    3.35
  -6  -5  14   20.84    3.92
   2 -11 -14   14.42    2.20
   9   2 -14   13.36    1.80
 -11   9 -14   13.53    1.72
  -2  11  14   18.38    2.16
  -1 -11 -14   -0.27    1.29
 -12   2 -14   21.46    2.47
 -12   2 -14   20.63    4.87
   2  10 -14   15.76    2.27
  12  -2  14   22.16    2.10
 -12   5 -14    1.49    0.85
   5   7 -14    0.13    0.91
 -12   5 -14   -0.32    2.04
  -5  -7  14    1.09    2.93
  12  -5  14    0.58    0.72
 -12   8 -14   26.72    2.32
 -12   8 -14   30.28    6.50
   8   4 -14   24.98    2.37
  -4  12  14   26.94    2.25
   1 -12 -14    0.51    1.41
 -13   4 -14   15.42    4.47
   7   6 -14    2.54    1.17
   0   0 -15   50.93    2.61
   0   0 -15   50.54    3.12
   0   0  15   50.16    2.98
   0   0  15   49.80    2.78
   2  -1 -15    0.71    0.50
  -1  -1 -15    0.40    0.55
  -1   2 -15    0.52    0.46
  -1  -1 -15    0.64    0.61
  -1   2 -15    0.39    0.82
   2  -1 -15    0.15    0.63
  -1  -1 -15    0.72    0.49
  -1   2 -15    1.15    0.56
   2  -1 -15    0.54    0.86
   1  -2  15   -0.13    0.50
  -2   1  15    1.28    0.84
   1   1  15    0.27    0.58
   1   1  15    0.64    0.61
  -2   1  15   -0.47    0.68
   1  -2  15    0.69    0.47
  -2   1 -15    0.08    0.64
   1   1 -15    1.07    0.55
   1   1 -15   -0.29    0.61
   1   1 -15   -0.17    0.81
  -2   1 -15    0.67    0.53
  -2   1 -15   -0.27    0.60
   1  -2 -15    0.35    0.42
  -1  -1  15    0.01    0.68
  -1   2  15   -0.18    0.60
  -1   2  15    0.52    0.63
  -2  -2 -15    3.30    0.75
  -2  -2 -15    3.62    1.01
   4  -2 -15    3.95    0.71
   4  -2 -15    2.70    1.06
  -2  -2 -15    2.36    0.89
  -2   4 -15    3.59    0.78
   2   2  15    1.85    0.81
  -4   2  15    1.62    1.13
   2  -4  15    2.89    0.69
   2   2  15    4.37    1.03
   0   3 -15    3.54    1.05
  -3   0 -15    3.25    0.62
   0   3 -15    5.03    0.89
   0   3 -15    1.27    1.39
  -3   0 -15    2.37    1.08
  -3   0 -15    2.00    0.93
  -3   0 -15    3.68    0.82
   3  -3 -15    4.08    0.73
   0  -3  15    1.44    0.88
  -3   3  15    2.00    1.14
   3   0  15    2.80    0.67
   3   0  15    2.36    0.67
  -3   3 -15    2.44    1.20
   0  -3 -15    2.52    0.72
  -3   3 -15    4.69    1.49
   3   0 -15    4.43    0.83
   3   0 -15    1.97    1.14
   0  -3 -15    4.07    1.06
  -3   3 -15    3.78    0.84
   0   3  15    4.37    1.26
  -3   0  15    3.51    1.47
  -3  -3 -15    5.47    1.35
  -3   6 -15   10.82    2.40
  -6   3  15    8.81    2.12
  -4  -1 -15    8.93    1.29
   5  -4 -15    9.61    0.95
  -1   5 -15    8.74    1.28
  -4  -1 -15    7.16    1.69
   5  -4 -15    9.21    1.53
  -1   5 -15    7.30    1.70
  -4  -1 -15    8.29    1.37
  -5   4  15    8.30    1.92
   1  -5  15   10.34    1.60
   2  -4 -15    3.20    0.72
  -4   2 -15    3.21    0.79
  -4   2 -15    2.06    1.12
   2   2 -15    4.10    0.89
  -4   2 -15    3.92    1.37
   2  -4 -15    3.74    1.10
  -2   4  15    3.57    1.23
  -2  -2  15    4.17    1.32
   5  -1 -15   11.83    1.13
  -1  -4 -15   11.77    1.44
  -1  -4 -15    8.33    1.69
  -4   5 -15   11.70    1.41
  -4   5 -15   10.77    2.38
  -5   1  15   13.58    2.53
   1   4  15   11.73    1.40
  -4   8 -15   30.87    2.22
  -4  -4 -15   32.15    3.08
  -4  -4 -15   30.27    3.48
  -4   8 -15   26.33    4.34
  -4  -4 -15   26.91    2.19
   4   4  15   30.52    2.23
  -8   4  15   23.74    3.79
  -2   7 -15    2.84    0.88
  -5  -2 -15    1.47    1.01
   7  -5 -15    1.80    1.39
  -5  -2 -15    2.53    0.83
  -5  -2 -15    2.46    1.26
  -7   5  15    2.73    1.57
   5   2  15    1.40    0.69
   2  -7  15    1.28    0.97
  -5   1 -15    8.11    2.01
   1   4 -15   10.69    1.34
   4  -5 -15    7.54    1.00
  -5   1 -15   10.54    1.30
  -1  -4  15    6.87    1.58
  -4   5  15   11.35    2.28
  -5   4 -15   10.48    1.34
  -5   4 -15    9.82    2.32
   1  -5 -15   10.17    1.26
   1  -5 -15    8.34    1.67
   4   1 -15   13.70    1.30
  -1   5  15   10.12    2.01
  -4  -1  15    9.02    2.14
  -1   5  15   12.48    1.37
   7  -2 -15    1.46    0.58
  -2  -5 -15    1.83    0.78
  -2  -5 -15    1.08    0.96
  -2  -5 -15    1.04    0.82
  -5   7 -15    0.71    1.42
  -5   7 -15    0.67    0.59
  -7   2  15    2.20    1.53
   2   5  15    0.78    0.67
  -5  -5 -15    2.35    1.40
  -5  -5 -15    0.11    0.72
  -5  10 -15    0.33    0.78
  -5  -5 -15    1.03    1.47
  -5  10 -15    1.45    1.99
   5   5  15    0.70    0.70
 -10   5  15   -0.78    1.57
  -6  -3 -15    1.30    0.75
  -3   9 -15    1.02    0.74
  -6  -3 -15    2.25    1.89
  -6  -3 -15   -0.94    1.02
  -9   6  15    0.03    1.62
   6   3  15   -0.16    0.61
   6  -6 -15    2.20    0.57
  -6   0 -15    0.67    1.11
   0   6 -15    1.42    0.70
  -6   0 -15    1.21    0.69
   0  -6  15    0.60    1.08
  -6   6  15    3.60    1.57
  -6   3 -15   12.18    2.53
  -3  -3  15    9.31    1.94
   0  -6 -15    2.22    1.19
  -6   6 -15    2.90    1.65
   6   0 -15    3.60    0.83
   0  -6 -15    2.25    0.85
  -6   6 -15    2.71    0.82
  -6   0  15    1.69    1.52
   0   6  15    2.80    0.86
  -3  -6 -15   -0.23    0.93
  -3  -6 -15    0.15    1.33
  -6   9 -15   -0.06    1.60
  -3  -6 -15    1.41    0.82
  -6   9 -15    1.74    0.82
  -9   3  15    0.16    1.81
   3   6  15    0.01    0.61
  -6  -6 -15    2.86    1.91
  -6  12 -15    1.91    1.04
   6   6  15    2.49    1.03
  -4  11 -15   -0.54    0.75
  -7  -4 -15    0.02    0.86
  -7  -4 -15    1.07    1.60
   7   4  15    0.12    0.69
  -7  -1 -15    0.99    1.26
  -1   8 -15    3.39    1.03
  -7  -1 -15    2.52    0.93
   7   1  15    3.33    0.95
   1  -8  15    1.57    1.29
  -8   7  15    3.94    1.93
   2   5 -15    2.39    0.85
   5  -7 -15    1.31    0.60
  -7   2 -15    1.31    0.65
  -7   2 -15    1.39    1.43
  -5   7  15    1.94    1.46
  -5   7  15    2.03    0.66
  -2  -5  15    1.57    1.33
  -7   5 -15    2.58    1.68
   2  -7 -15    1.43    0.64
   2  -7 -15    0.01    1.02
  -7   5 -15    1.48    0.70
   5   2 -15    0.54    0.67
  -2   7  15    0.10    1.05
  -5  -2  15    1.23    1.46
  -2   7  15    1.38    0.69
  -1  -7 -15    0.76    0.80
   8  -1 -15    1.79    0.71
  -1  -7 -15    1.34    0.73
  -1  -7 -15   -0.30    1.16
  -7   8 -15    1.36    0.78
  -7   8 -15    1.92    1.87
  -8   1  15    0.43    1.68
   1   7  15    1.21    0.77
  -4  -7 -15    0.42    1.30
  -7  11 -15    0.78    0.82
  -4  -7 -15    0.62    1.52
   4   7  15    1.20    0.87
  -2  10 -15    1.79    0.92
  -8  -2 -15    0.19    1.38
  -8  -2 -15    1.19    0.86
   8   2  15    1.21    0.77
 -10   8  15    0.73    2.17
  -8   1 -15    2.55    0.94
  -8   1 -15    1.46    1.50
   1   7 -15    2.42    0.91
  -1  -7  15    1.83    1.57
  -7   8  15    3.26    1.78
   4  -8 -15   28.39    1.87
  -8   4 -15   30.20    2.11
   4  -8 -15   30.78    3.70
   4   4 -15   24.91    2.08
  -8   4 -15   28.37    4.24
  -4   8  15   26.05    1.83
  -4   8  15   24.87    3.59
  -4  -4  15   18.24    3.03
   1  -8 -15    1.76    0.82
   7   1 -15    0.67    0.65
   1  -8 -15    0.24    1.22
  -8   7 -15    1.12    0.70
  -8   7 -15    0.10    1.40
  -7  -1  15    0.65    1.74
  -1   8  15    2.57    0.90
  -2  -8 -15    1.07    1.07
  -8  10 -15    0.22    1.89
  -2  -8 -15    0.98    1.38
  -8  10 -15    1.60    0.84
   2   8  15    0.48    0.81
 -10   2  15   -0.04    1.91
  -9  -3 -15    1.81    2.14
  -9  -3 -15    1.44    0.99
  -3  12 -15    1.92    1.06
   9   3  15    0.82    0.92
  -9   0 -15    5.20    2.19
  -9   0 -15    9.93    1.63
   0   9 -15    4.14    1.19
  -9   9  15    3.75    2.34
   9   0  15    6.05    1.24
   0  -9  15    6.19    2.34
  -9   3 -15   -0.05    1.31
  -9   3 -15    0.91    0.78
   3   6 -15    0.83    0.81
   6  -9 -15    0.38    1.38
  -3  -6  15   -0.41    1.46
  -6   9  15   -0.34    1.31
  -9   6 -15    1.42    0.73
   3  -9 -15    1.83    1.49
  -9   6 -15   -0.33    1.45
   6   3 -15    1.32    0.84
  -6  -3  15    0.47    1.63
  -3   9  15    1.19    0.75
  -3   9  15   -0.89    1.33
  -9   9 -15    9.46    1.46
   0  -9 -15   12.31    1.90
   9   0 -15   10.83    1.90
  -9   9 -15    8.22    3.07
   0  -9 -15   11.24    2.66
  -9   0  15    8.34    2.78
   0   9  15   13.66    1.88
  -3  -9 -15   -0.04    1.44
  -9  12 -15    1.58    1.03
   3   9  15    0.89    1.01
 -10  -1 -15   -0.92    0.77
  -1  11 -15    0.11    0.88
 -10  -1 -15    0.23    1.91
  10   1  15   -0.74    0.65
   2   8 -15    0.91    0.95
 -10   2 -15    0.55    0.75
 -10   2 -15    1.75    1.75
  -2  -8  15   -0.23    1.71
  -8  10  15    0.58    1.91
  10  -2  15    1.64    0.80
   5 -10 -15   -0.49    1.31
 -10   5 -15    1.02    0.77
 -10   5 -15    0.84    1.56
   5   5 -15    1.20    0.87
  -5  10  15   -0.08    1.51
  -5  10  15    0.46    0.67
  -5  -5  15    0.64    1.68
 -10   8 -15   -0.81    1.67
 -10   8 -15   -0.11    0.61
   2 -10 -15   -0.04    1.56
   8   2 -15    1.04    0.81
  -2  10  15    0.55    1.68
  -8  -2  15    0.09    1.94
  -2  10  15    0.01    0.72
  -1 -10 -15    0.74    1.31
 -10  11 -15    0.25    0.85
   1  10  15   -0.26    0.89
 -11   1 -15    0.40    1.93
   1  10 -15   -0.77    0.80
 -11   1 -15    1.64    0.95
  11  -1  15    2.03    0.97
 -11   4 -15   -0.50    1.64
   4   7 -15    1.05    0.89
 -11   4 -15   -0.04    0.75
  -4  -7  15    0.16    1.92
 -11   7 -15    2.73    2.35
   7   4 -15    0.76    0.90
 -11   7 -15    0.24    0.68
  -7  -4  15    1.64    2.07
  -4  11  15    0.90    0.83
   1 -11 -15    1.40    1.18
 -11  10 -15    0.63    0.82
  -1  11  15    0.55    0.93
   3   9 -15    1.54    1.06
 -12   3 -15    0.31    2.31
 -12   3 -15   -0.46    0.84
  12  -3  15    1.20    0.84
 -12   6 -15    1.92    2.35
   6   6 -15    3.13    1.25
 -12   6 -15    2.80    0.98
   9   3 -15    1.47    1.06
  -3  12  15    1.11    0.94
   0   1 -16   94.02    4.34
   1  -1 -16   86.85    4.01
   0   1 -16   86.70    4.01
  -1   0 -16   81.48    4.01
  -1   0 -16   92.21    4.68
  -1   0 -16   89.87    4.88
   0   1 -16   96.75    4.97
   1  -1 -16   91.59    4.42
  -1   1  16   87.46    4.66
   0  -1  16   88.78    4.37
   0  -1  16   90.78    4.17
   1   0  16   81.66    4.09
   1   0  16   84.31    4.09
  -1   1  16   84.00    4.43
  -2  -1 -16   24.63    1.86
  -2  -1 -16   29.20    2.52
   3  -2 -16   27.49    2.25
   3  -2 -16   29.74    1.83
  -1   3 -16   30.61    1.98
  -1   3 -16   30.35    1.99
  -2  -1 -16   30.31    2.28
  -2  -1 -16   27.41    1.90
   2   1  16   25.89    2.03
   2   1  16   30.44    2.13
  -3   2  16   30.15    2.82
   1  -3  16   32.01    2.07
  -2   2 -16   54.77    3.80
  -2   2 -16   58.03    4.14
   2   0 -16   57.32    3.67
   2   0 -16   53.58    2.82
   0  -2 -16   55.61    2.86
   2   0 -16   57.62    4.09
  -2   2 -16   55.31    2.92
   0   2  16   55.23    3.43
   0   2  16   54.21    3.40
  -2   0  16   55.70    3.73
   5  -3 -16   20.44    2.50
  -2   5 -16   26.19    1.92
  -3  -2 -16   21.40    2.67
  -3  -2 -16   24.61    1.86
   5  -3 -16   23.81    1.60
  -3  -2 -16   21.47    2.07
  -5   3  16   20.33    3.05
   1   2 -16   27.49    2.42
  -3   1 -16   28.32    2.89
  -3   1 -16   27.91    1.93
  -3   1 -16   23.60    2.42
   1   2 -16   30.03    1.98
   2  -3 -16   32.44    1.87
  -1  -2  16   29.19    2.52
  -2   3  16   29.27    3.17
  -1  -3 -16   24.50    1.82
  -1  -3 -16   27.05    2.30
  -3   4 -16   29.54    3.73
   4  -1 -16   25.02    2.97
   4  -1 -16   24.13    1.71
  -3   4 -16   27.42    1.93
  -4   1  16   32.86    3.73
   1   3  16   27.40    2.41
   7  -4 -16   14.21    1.44
  -4  -3 -16   24.15    3.13
  -3   7 -16   17.61    1.69
  -4  -3 -16   19.66    1.74
  -4  -3 -16   20.39    2.63
  -7   4  16   15.67    3.11
   4   3  16   19.81    1.71
  -4   0 -16  278.40   12.52
  -4   0 -16  287.70   11.28
   0   4 -16  339.79   14.29
  -4   0 -16  271.19   11.05
   0   4 -16  274.08   11.12
   4  -4 -16  280.10   10.77
  -4   4  16  276.65   12.68
   0  -4  16  285.48   11.77
   1  -4 -16   26.92    1.83
  -4   3 -16   26.41    3.52
  -4   3 -16   25.91    1.87
   3   1 -16   23.75    1.78
   1  -4 -16   26.63    2.41
  -1   4  16   32.21    3.40
  -3  -1  16   27.70    3.25
   6  -2 -16   10.14    1.20
  -2  -4 -16    9.37    1.39
  -2  -4 -16   12.68    2.05
  -4   6 -16    9.78    1.41
  -4   6 -16    4.80    2.04
  -2  -4 -16    8.16    1.47
  -6   2  16    9.20    2.32
   2   4  16    9.89    1.39
  -5  -4 -16   51.22    4.35
  -5  -4 -16   53.36    3.26
  -4   9 -16   48.98    6.19
  -5  -4 -16   65.21    7.19
  -4   9 -16   52.87    3.25
   5   4  16   51.30    3.22
  -9   5  16   56.34    5.33
  -5  -1 -16   15.42    2.65
   6  -5 -16   18.09    1.28
   6  -5 -16   13.83    1.96
  -1   6 -16   15.78    1.59
  -5  -1 -16   16.72    1.64
   1  -6  16   16.39    2.29
  -6   5  16   12.26    2.56
  -5   2 -16   25.81    3.56
   3  -5 -16   28.19    1.78
   2   3 -16   23.20    1.86
  -5   2 -16   21.43    1.75
  -3   5  16   32.61    3.72
  -2  -3  16   22.21    2.85
  -5   5 -16   29.74    2.12
  -5   5 -16   30.64    4.40
   5   0 -16   31.63    2.04
   0  -5 -16   28.77    2.03
   0  -5 -16   27.75    3.19
   0   5  16   31.53    3.59
  -5   0  16   37.33    4.22
   0   5  16   33.99    2.14
  -3  -5 -16    5.61    1.80
  -3  -5 -16    6.75    1.31
  -3  -5 -16    6.07    1.53
  -5   8 -16    5.77    1.20
  -5   8 -16    4.21    1.97
  -8   3  16    1.11    1.72
   3   5  16    5.87    1.27
  -5  11 -16   14.67    2.06
  -6  -5 -16   14.34    2.05
  -6  -5 -16   13.79    2.96
   6   5  16   16.19    2.16
  -6  -2 -16   18.39    1.79
  -6  -2 -16   17.74    3.25
  -2   8 -16   15.50    1.88
  -8   6  16   18.73    3.48
   6   2  16   18.87    1.78
  -6   1 -16   14.78    2.99
  -6   1 -16   15.79    1.57
   5  -6 -16   16.35    1.32
   1   5 -16   16.68    1.65
  -5   6  16   17.94    3.10
  -1  -5  16   15.70    2.46
  -6   4 -16    9.63    2.53
   2  -6 -16   10.86    1.33
   4   2 -16    8.36    1.25
  -6   4 -16    9.63    1.36
   2  -6 -16   11.08    2.20
  -2   6  16    9.00    1.24
  -2   6  16    7.79    2.10
  -4  -2  16    6.07    1.99
  -6   7 -16   15.02    3.48
   7  -1 -16   12.20    1.38
  -1  -6 -16   16.20    2.66
  -1  -6 -16   12.36    1.63
  -6   7 -16   11.19    1.56
  -7   1  16   12.14    2.86
   1   6  16   15.38    1.80
  -4  -6 -16    1.87    1.74
  -6  10 -16    0.51    1.97
  -6  10 -16    2.11    0.97
  -4  -6 -16    1.58    1.47
  -4  -6 -16    1.10    0.97
   4   6  16    1.11    0.84
 -10   4  16    2.15    2.19
  -3  10 -16    9.82    1.57
  -7  -3 -16   10.37    2.76
  -7  -3 -16    9.48    1.67
   7   3  16    9.55    1.63
 -10   7  16    3.09    2.98
  -7   0 -16   10.84    2.65
  -7   0 -16   12.70    1.68
   0   7 -16    7.40    1.36
  -7   7  16    9.49    2.57
   0  -7  16    7.59    2.04
  -7   3 -16   19.87    1.72
   4  -7 -16   19.52    1.53
   4  -7 -16   20.13    2.94
   3   4 -16   16.62    1.67
  -7   3 -16   21.15    3.72
  -3  -4  16   20.61    3.17
  -4   7  16   18.90    1.51
  -4   7  16   18.98    3.18
  -7   6 -16   14.79    1.80
   6   1 -16   12.89    1.54
   1  -7 -16    8.27    2.05
   1  -7 -16   14.83    1.70
  -7   6 -16   11.59    3.02
  -6  -1  16   13.60    2.90
  -1   7  16   11.26    1.53
  -1   7  16   10.29    2.45
  -7   9 -16    8.01    2.85
  -2  -7 -16    6.92    1.55
  -7   9 -16    7.62    1.44
  -2  -7 -16    7.31    2.17
  -2  -7 -16    9.15    1.54
   2   7  16    8.66    1.47
  -9   2  16    8.66    2.79
  -7  12 -16    1.79    1.03
  -5  -7 -16    0.21    1.66
   5   7  16    0.14    0.85
  -8  -4 -16   40.53    3.07
  -4  12 -16   38.60    3.01
  -8  -4 -16   45.75    5.82
   8   4  16   41.43    3.09
  -8  -1 -16   14.53    3.36
  -8  -1 -16   11.37    1.80
  -1   9 -16   14.31    1.85
  -9   8  16   12.82    3.23
   8   1  16   17.11    2.08
  -8   2 -16   21.48    1.89
  -8   2 -16   15.04    3.37
   2   6 -16   20.27    1.91
  -2  -6  16    9.70    2.35
  -6   8  16   17.53    3.50
  -8   5 -16    6.81    1.28
   5   3 -16    4.27    1.06
  -8   5 -16    7.23    2.55
   3  -8 -16    4.19    1.82
   3  -8 -16    5.41    1.08
  -3   8  16    3.83    1.97
  -5  -3  16    2.87    1.73
  -3   8  16    5.37    1.08
  -8   8 -16   68.81    6.56
   8   0 -16   71.85    3.69
   0  -8 -16   79.04    5.72
  -8   8 -16   74.59    3.95
   0  -8 -16   75.83    3.99
  -8   0  16   65.67    5.99
   0   8  16   76.64    3.96
  -3  -8 -16    0.03    1.12
  -8  11 -16    1.54    0.91
  -3  -8 -16   -0.05    1.60
   3   8  16   -0.14    0.89
  -9  -2 -16   12.16    1.94
  -2  11 -16   14.29    2.05
  -9  -2 -16    9.05    3.11
   9   2  16   12.12    1.95
   1   8 -16   13.59    1.84
  -9   1 -16   13.29    3.29
  -9   1 -16   18.62    2.15
   9  -1  16   18.35    2.14
  -1  -8  16   13.64    2.89
  -8   9  16    7.58    2.82
   5  -9 -16   48.98    4.54
   4   5 -16   55.07    3.31
   5  -9 -16   50.06    2.78
  -9   4 -16   50.47    3.10
  -9   4 -16   55.65    5.41
  -5   9  16   58.56    5.21
  -5   9  16   54.96    2.87
  -4  -5  16   54.79    5.00
   2  -9 -16    9.11    1.45
  -9   7 -16   10.36    1.56
   7   2 -16   10.81    1.51
   2  -9 -16    5.78    2.05
  -9   7 -16    7.90    3.06
  -2   9  16    8.25    1.42
  -7  -2  16   10.20    2.92
  -2   9  16    6.77    2.40
  -9  10 -16   -0.11    0.70
  -1  -9 -16    0.10    1.47
  -1  -9 -16    0.22    0.93
  -9  10 -16    0.20    2.25
   1   9  16   -0.53    0.78
 -10   0 -16   -0.29    0.77
   0  10 -16   -0.11    0.90
 -10   0 -16   -1.25    1.63
  10   0  16   -0.38    0.72
   3   7 -16    8.70    1.61
 -10   3 -16   10.59    3.15
 -10   3 -16    9.65    1.55
  -7  10  16    5.07    2.42
  -3  -7  16    6.20    2.34
   4 -10 -16    0.86    1.61
   6   4 -16    0.99    0.81
 -10   6 -16    2.39    2.24
 -10   6 -16    3.10    0.95
  -4  10  16    1.04    1.89
  -6  -4  16   -0.92    1.60
  -4  10  16    2.87    0.89
   9   1 -16    0.24    0.76
 -10   9 -16    0.12    0.71
   1 -10 -16   -0.26    1.55
 -10   9 -16   -0.27    1.90
  -1  10  16   -0.18    0.71
 -11   2 -16   14.22    1.96
 -11   2 -16   14.14    4.10
   2   9 -16   13.06    1.97
  -2  -9  16   11.27    3.95
  11  -2  16   11.83    1.83
 -11   5 -16   10.39    3.21
 -11   5 -16   17.17    2.11
   5   6 -16   16.49    2.14
  -5  -6  16   10.91    3.27
   8   3 -16    0.12    0.83
 -11   8 -16   -0.85    1.87
 -11   8 -16    0.10    0.70
  -3  11  16    0.51    0.85
 -12   4 -16   34.06    2.65
   4   8 -16   32.81    2.93
 -12   4 -16   38.38    6.32
  12  -4  16   40.18    2.72
 -12   7 -16    0.90    2.21
   7   5 -16    1.29    1.17
 -12   7 -16    0.10    0.82
   1   0 -17   13.19    1.30
   0  -1 -17   11.09    1.64
  -1   1 -17   13.32    1.33
  -1   1 -17   15.03    2.31
  -1   1 -17   11.63    1.99
   1   0 -17   11.30    1.77
   1   0 -17    9.64    1.70
   0  -1 -17   13.35    1.66
   0  -1 -17   12.58    1.29
   0   1  17   14.17    1.80
   1  -1  17   11.93    1.66
   1  -1  17   12.81    1.46
  -1   0  17   13.25    1.96
  -1   0  17   14.71    1.87
   0   1  17   15.10    1.91
  -2   0 -17    5.10    1.00
  -2   0 -17    3.94    1.28
  -2   0 -17    5.11    1.30
   0   2 -17    4.06    1.34
   0   2 -17    4.11    0.92
   2  -2 -17    3.58    0.80
  -2   2  17    4.31    1.42
   0  -2  17    4.80    1.21
   2   0  17    3.79    0.85
   0  -2  17    2.85    1.01
   3  -1 -17    6.05    0.94
  -1  -2 -17    4.53    1.00
  -1  -2 -17    5.21    0.95
  -2   3 -17    4.39    1.51
  -1  -2 -17    5.20    1.12
  -2   3 -17    4.53    0.90
   3  -1 -17    3.36    1.16
   1   2  17    5.42    1.26
  -3   1  17    1.86    1.20
   1   2  17    3.85    1.17
   4  -3 -17    9.01    1.54
  -3  -1 -17    8.55    1.75
  -1   4 -17    8.00    1.26
  -3  -1 -17    7.92    1.22
  -3  -1 -17    9.56    1.28
   4  -3 -17   11.09    1.28
  -3  -1 -17    8.65    1.55
   1  -4  17    9.39    1.65
   3   1  17    9.49    1.48
  -4   3  17    7.87    1.88
  -3   2 -17    5.05    1.62
   2   1 -17    4.93    0.93
  -3   2 -17    5.89    1.02
   1  -3 -17    4.63    0.87
  -2  -1  17    3.00    1.21
  -1   3  17    4.57    1.34
  -3   5 -17    3.88    1.81
   5  -2 -17    3.30    0.76
  -2  -3 -17    3.49    0.90
  -2  -3 -17    2.53    1.03
  -3   5 -17    3.44    0.90
  -2  -3 -17    3.24    1.06
   2   3  17    0.71    0.89
  -5   2  17    5.50    1.82
   6  -4 -17    2.37    1.18
  -2   6 -17    2.75    0.94
  -4  -2 -17    4.05    1.49
   6  -4 -17    2.40    0.69
  -4  -2 -17    2.43    0.82
  -6   4  17    2.98    1.56
  -4   1 -17    9.26    2.18
   3  -4 -17    7.10    1.06
   1   3 -17    8.40    1.25
  -4   1 -17    9.98    1.34
  -1  -3  17   11.56    1.92
  -3   4  17    4.30    1.60
   4   0 -17   37.23    2.35
  -4   4 -17   40.35    2.54
   0  -4 -17   46.98    3.28
   0  -4 -17   44.74    2.58
  -4   4 -17   40.97    4.06
   0   4  17   41.57    3.36
  -4   0  17   39.95    3.69
  -3  -4 -17    3.70    1.43
  -3  -4 -17    5.96    1.15
  -4   7 -17    7.37    2.49
  -3  -4 -17    5.91    1.43
  -4   7 -17    6.44    1.25
   7  -3 -17    3.34    0.78
   3   4  17    6.14    1.21
  -7   3  17    2.34    1.77
  -5  -3 -17   12.47    1.77
  -3   8 -17   11.12    1.69
  -5  -3 -17   12.87    2.60
   5   3  17   13.13    1.76
  -8   5  17   12.20    2.88
   0   5 -17    8.32    1.33
   5  -5 -17    6.47    1.00
  -5   0 -17    7.79    1.28
  -5   0 -17    5.31    1.68
   0  -5  17    5.90    1.64
  -5   5  17    6.59    1.97
  -5   3 -17    2.47    0.82
  -5   3 -17    2.79    1.42
   2  -5 -17    2.02    1.08
   2  -5 -17    3.32    0.85
   3   2 -17    4.10    0.96
  -3  -2  17    2.70    1.43
  -2   5  17    4.24    1.62
  -1  -5 -17    2.52    0.87
  -5   6 -17    3.80    2.05
  -1  -5 -17    2.33    1.23
   6  -1 -17    2.39    0.72
  -5   6 -17    2.79    0.91
   1   5  17    2.94    1.41
   1   5  17    3.34    0.89
  -6   1  17    2.40    1.57
  -5   9 -17    9.95    2.90
  -4  -5 -17   10.99    1.79
  -4  -5 -17   15.00    4.15
  -4  -5 -17   13.23    2.37
  -5   9 -17    9.74    1.59
  -9   4  17    7.72    2.61
   4   5  17   13.74    1.86
  -4  10 -17    0.46    1.93
  -4  10 -17    0.83    1.01
  -6  -4 -17   -0.54    1.35
  -6  -4 -17    0.43    0.80
   6   4  17    0.07    0.73
  -6  -1 -17    4.38    1.89
   7  -6 -17    3.58    1.21
  -1   7 -17    4.24    1.05
  -6  -1 -17    4.98    1.12
  -7   6  17    4.84    2.11
   2   4 -17    2.66    0.86
  -6   2 -17    3.08    0.90
  -6   2 -17    2.49    1.59
   4  -6 -17    1.75    0.66
  -2  -4  17    3.32    1.50
  -4   6  17    3.00    1.64
   5   1 -17    2.62    0.82
  -6   5 -17    2.45    1.69
   1  -6 -17    3.74    0.91
  -6   5 -17    2.73    0.89
   1  -6 -17    2.67    1.36
  -1   6  17    3.18    0.88
  -5  -1  17    2.20    1.64
  -1   6  17    4.78    1.64
  -2  -6 -17   -0.14    0.84
  -2  -6 -17    1.48    0.79
  -6   8 -17    0.97    0.77
  -6   8 -17    1.30    1.87
  -2  -6 -17    0.97    1.27
   2   6  17    0.79    0.71
  -8   2  17    1.87    1.74
  -5  -6 -17    0.36    0.83
  -5  -6 -17    0.48    1.52
  -6  11 -17    0.24    0.88
   5   6  17    1.25    0.91
  -7  -5 -17    3.13    1.22
  -7  -5 -17    1.22    1.85
  -5  12 -17    3.05    1.31
   7   5  17    5.19    1.34
  -7  -2 -17   -0.43    0.70
  -7  -2 -17    0.06    1.45
  -2   9 -17    1.13    0.81
   7   2  17    1.02    0.75
  -9   7  17   -1.39    1.47
  -7   1 -17    5.42    1.15
   1   6 -17    3.05    0.99
  -7   1 -17    4.86    1.84
  -1  -6  17    4.45    1.59
  -6   7  17    3.21    1.99
   3  -7 -17    5.05    0.97
   3  -7 -17    5.06    1.72
  -7   4 -17    4.89    1.11
   4   3 -17    4.20    1.00
  -7   4 -17    4.70    1.98
  -3   7  17    4.43    0.95
  -4  -3  17    7.50    2.04
  -3   7  17    5.07    1.84
  -7   7 -17    6.55    1.30
   0  -7 -17    5.11    1.85
   0  -7 -17    7.03    1.29
   7   0 -17    4.51    1.02
  -7   7 -17    2.31    2.40
  -7   0  17    3.97    2.11
   0   7  17    6.17    1.26
   0   7  17    7.05    2.09
  -3  -7 -17    2.54    1.80
  -3  -7 -17    3.59    1.49
  -7  10 -17    8.20    3.49
  -3  -7 -17    3.58    1.20
  -7  10 -17    4.14    1.12
   3   7  17    3.49    1.25
  -3  11 -17    1.72    1.08
  -8  -3 -17    0.48    1.64
  -8  -3 -17    0.73    0.89
   8   3  17    1.46    1.03
  -8   0 -17   13.16    1.83
   0   8 -17   11.62    1.73
  -8   0 -17    9.70    2.85
  -8   8  17    7.91    2.87
   8   0  17   14.61    1.84
   5  -8 -17   13.77    1.39
  -8   3 -17   16.82    1.92
   3   5 -17   11.83    1.67
  -8   3 -17    7.48    2.49
  -5   8  17   13.68    1.49
  -5   8  17   14.71    3.14
  -3  -5  17   11.25    2.70
  -8   6 -17    2.61    2.01
   6   2 -17    0.91    0.70
   2  -8 -17    0.91    1.41
  -8   6 -17    1.85    0.83
   2  -8 -17    1.25    0.73
  -2   8  17    3.02    1.62
  -6  -2  17    0.82    1.74
  -2   8  17    1.60    0.83
  -8   9 -17    1.78    2.41
  -8   9 -17    4.60    1.14
  -1  -8 -17    3.97    1.21
  -1  -8 -17    3.86    1.92
  -9   1  17    3.45    2.49
   1   8  17    2.51    1.01
  -9  -1 -17    1.74    2.19
  -1  10 -17    2.79    1.15
  -9  -1 -17    1.88    1.08
   9   1  17    1.86    0.99
  -9   2 -17    0.31    0.82
   2   7 -17   -0.50    0.63
  -9   2 -17    0.83    1.61
  -7   9  17    1.66    1.71
  -2  -7  17    1.53    1.65
   4  -9 -17   10.24    2.57
   4  -9 -17   10.23    1.40
   5   4 -17   10.61    1.55
  -9   5 -17    7.45    1.37
  -9   5 -17   12.93    3.55
  -4   9  17    9.02    2.54
  -4   9  17   11.93    1.51
  -5  -4  17    9.60    2.62
   1  -9 -17    4.68    2.00
   8   1 -17    3.49    1.00
   1  -9 -17    4.23    1.14
  -9   8 -17    4.15    2.12
  -9   8 -17    5.06    1.33
  -8  -1  17    0.99    2.07
  -1   9  17    4.06    1.16
  -1   9  17    4.31    2.06
  -2  -9 -17    0.72    1.24
  -9  11 -17    1.75    0.96
   2   9  17    2.78    1.28
 -10   1 -17    4.00    2.28
 -10   1 -17    0.95    1.01
   1   9 -17    1.49    0.94
  10  -1  17    2.99    1.03
 -10   4 -17   -0.44    1.61
   4   6 -17   -1.04    0.71
   6 -10 -17   -0.50    1.71
 -10   4 -17   -0.07    0.74
  -4  -6  17   -0.50    1.66
  -6  10  17    0.81    1.96
 -10   7 -17    4.72    1.14
   3 -10 -17    3.03    1.82
 -10   7 -17    4.77    2.53
   7   3 -17    3.73    1.06
  -3  10  17    4.15    1.13
  -7  -3  17    8.19    2.80
  -3  10  17    6.61    2.49
 -10  10 -17    2.08    0.94
   0  10  17    0.27    0.95
   3   8 -17    0.49    0.85
 -11   3 -17    1.61    1.00
 -11   3 -17    0.02    2.07
  11  -3  17    2.08    0.96
  -3  -8  17    0.43    2.58
 -11   6 -17    0.41    1.87
   6   5 -17    2.44    1.04
 -11   6 -17    0.98    0.88
  -6  -5  17   -0.81    2.13
   9   2 -17    0.93    0.91
 -11   9 -17    0.93    2.27
 -11   9 -17    1.10    0.92
  -2  11  17    1.58    1.05
 -12   5 -17    3.74    2.84
 -12   5 -17    2.93    1.22
   5   7 -17    3.08    1.23
   0   0 -18  255.30   11.15
   0   0 -18  266.16   10.14
   0   0 -18  239.63   10.74
   0   0  18  259.95   10.57
  -1   2 -18   10.48    2.19
   2  -1 -18   13.76    1.33
  -1   2 -18   13.71    1.35
  -1  -1 -18    9.19    1.57
  -1  -1 -18   11.23    1.39
   2  -1 -18    6.96    1.48
  -1  -1 -18   10.99    1.57
   1   1  18    8.93    1.44
  -2   1  18    9.25    1.80
  -2   1 -18    8.97    1.98
  -2   1 -18   16.04    1.48
   1  -2 -18   12.03    1.44
   1   1 -18   10.45    1.32
  -1  -1  18    9.35    1.71
  -1   2  18    7.83    1.61
  -2   4 -18   12.72    2.65
   4  -2 -18   12.76    2.12
  -2  -2 -18   13.34    1.73
   4  -2 -18   15.25    1.37
  -2  -2 -18   14.03    1.80
  -2   4 -18   11.03    1.46
  -2  -2 -18   15.00    1.51
  -2  -2 -18   13.44    1.93
  -4   2  18   15.78    2.61
   2   2  18   16.37    2.09
  -3   0 -18   93.73    5.42
   3  -3 -18   82.77    3.95
  -3   0 -18   84.43    4.15
   0   3 -18   82.58    4.15
   0  -3  18   90.06    4.83
  -3   3  18   83.31    5.32
  -3   3 -18   51.57    4.40
  -3   3 -18   51.98    2.98
   3   0 -18   54.61    2.90
   0  -3 -18   55.54    2.96
   0   3  18   54.38    3.72
  -3   0  18   42.08    3.73
  -3  -3 -18    1.09    0.68
  -3  -3 -18    1.21    1.01
  -3   6 -18    2.79    0.92
   6  -3 -18    0.94    0.60
  -3   6 -18   -1.02    1.23
  -6   3  18    1.12    1.45
  -4  -1 -18   10.82    1.51
  -4  -1 -18    9.86    2.11
  -1   5 -18   10.37    1.51
   5  -4 -18   12.32    1.33
  -5   4  18   10.90    2.48
  -4   2 -18   12.64    2.50
  -4   2 -18   14.09    1.72
   2   2 -18   17.26    1.81
   2  -4 -18   14.67    1.42
  -2  -2  18   12.78    2.31
  -2   4  18   10.09    2.11
   5  -1 -18   19.50    1.64
  -4   5 -18   18.37    1.72
  -1  -4 -18   20.95    1.80
  -1  -4 -18   19.53    2.54
  -4   5 -18   23.44    3.79
   1   4  18   23.11    2.93
  -5   1  18   19.10    3.12
  -4   8 -18   73.71    6.63
  -4  -4 -18   73.75    4.89
  -4   8 -18   80.16    4.17
  -4  -4 -18   77.90    4.18
  -8   4  18   78.67    6.31
   4   4  18   72.62    4.08
  -5  -2 -18    1.69    1.32
  -5  -2 -18    3.20    0.95
  -2   7 -18    2.33    0.86
   5   2  18    2.65    0.89
  -7   5  18    1.43    1.65
   1   4 -18   11.52    1.54
  -5   1 -18    8.00    2.04
  -5   1 -18   12.72    1.62
   4  -5 -18   10.10    1.31
  -1  -4  18    7.99    1.82
  -4   5  18    9.96    2.31
   1  -5 -18   21.25    1.77
  -5   4 -18   18.77    3.42
   4   1 -18   21.00    1.75
   1  -5 -18   21.62    2.87
  -5   4 -18   18.52    1.76
  -4  -1  18   22.04    3.27
  -1   5  18   25.63    3.34
  -2  -5 -18    4.81    1.23
  -2  -5 -18    5.96    1.20
  -5   7 -18    6.36    1.26
   7  -2 -18    4.96    0.96
  -2  -5 -18    4.51    1.58
  -5   7 -18    0.98    1.67
   2   5  18    8.05    1.37
  -7   2  18    4.36    1.92
  -5  -5 -18    1.08    1.43
  -5  10 -18    0.04    1.83
  -5  10 -18    0.77    0.85
  -5  -5 -18    0.46    0.85
   5   5  18   -0.20    0.72
  -6  -3 -18   -0.52    1.14
  -3   9 -18   -0.42    0.70
  -6  -3 -18   -0.43    0.73
  -9   6  18    1.80    1.90
   6   3  18    0.01    0.66
  -6   0 -18   -0.19    1.15
   0   6 -18    0.88    0.72
  -6   0 -18   -0.14    0.59
  -6   6  18    0.15    1.52
  -6   3 -18    0.11    0.56
  -6   3 -18    0.36    1.39
   3  -6 -18    1.08    0.62
   3   3 -18    1.56    0.83
  -3   6  18    0.96    0.68
  -3   6  18    0.47    1.31
  -3  -3  18    0.52    1.17
   0  -6 -18    1.12    1.26
  -6   6 -18    1.11    0.83
  -6   6 -18    1.02    1.70
   6   0 -18    1.13    0.68
   0  -6 -18    0.76    0.72
  -6   0  18    0.61    1.66
   0   6  18   -0.38    1.15
   0   6  18    0.50    0.70
  -6   9 -18    2.25    0.97
  -3  -6 -18    0.35    0.81
  -3  -6 -18   -0.16    1.02
  -6   9 -18    0.96    2.00
  -9   3  18    0.83    1.86
   3   6  18   -0.47    0.68
  -7  -4 -18    0.21    1.71
  -4  11 -18    1.36    1.08
  -7  -4 -18    3.33    1.29
   7   4  18    2.55    1.07
  -1   8 -18    2.85    1.02
  -7  -1 -18    0.53    1.58
  -7  -1 -18    4.55    1.26
   7   1  18    3.10    1.02
  -8   7  18    3.23    2.34
   2   5 -18    2.43    0.86
  -7   2 -18    2.39    1.46
   5  -7 -18    2.72    0.76
  -7   2 -18    4.43    1.11
  -2  -5  18    2.99    1.46
  -5   7  18    1.32    0.65
  -5   7  18    1.74    1.51
  -7   5 -18    6.32    1.26
   2  -7 -18    4.64    1.85
   2  -7 -18    7.25    1.24
  -7   5 -18    2.89    1.76
   5   2 -18    3.71    0.95
  -2   7  18    5.75    1.14
  -2   7  18    5.24    2.03
  -5  -2  18    5.46    2.13
  -1  -7 -18    2.82    1.62
  -1  -7 -18    3.50    1.15
  -7   8 -18    1.98    0.97
  -7   8 -18    2.40    1.86
   1   7  18    1.95    1.00
  -8   1  18    2.26    2.23
  -7  11 -18    1.64    1.04
  -4  -7 -18    0.68    1.44
  -4  -7 -18    1.21    1.07
   4   7  18    1.50    1.14
  -8  -2 -18    1.71    1.04
  -2  10 -18    1.57    1.04
  -8  -2 -18    3.34    2.06
   8   2  18    0.95    0.94
  -8   1 -18    1.17    1.56
  -8   1 -18    2.38    1.03
   1   7 -18    3.74    1.11
  -7   8  18    0.62    1.80
   4   4 -18   76.83    4.13
   4  -8 -18   79.41    3.84
   4  -8 -18   76.86    5.60
  -8   4 -18   75.03    6.43
  -8   4 -18   73.42    4.04
  -4   8  18   75.99    5.97
  -4  -4  18   79.75    5.87
  -4   8  18   76.67    3.80
   7   1 -18    2.03    0.88
  -8   7 -18    1.10    0.86
   1  -8 -18    1.46    1.46
  -8   7 -18    1.48    1.79
   1  -8 -18    3.35    1.07
  -1   8  18    2.64    1.76
  -7  -1  18    1.34    1.98
  -1   8  18    2.42    1.00
  -2  -8 -18    0.91    0.86
  -2  -8 -18    0.37    1.04
  -8  10 -18    2.19    2.39
  -2  -8 -18   -1.73    1.34
  -8  10 -18    0.66    0.91
   2   8  18    0.33    0.88
   0   9 -18   18.29    2.26
  -9   0 -18   21.07    2.14
  -9   0 -18   24.95    4.46
   9   0  18   21.57    2.10
   3   6 -18   -0.41    0.69
  -9   3 -18   -0.67    1.37
  -9   3 -18    1.45    0.84
  -3  -6  18    0.09    1.63
  -6   9  18    2.70    2.09
   6   3 -18   -0.51    0.70
  -9   6 -18   -0.67    0.60
   3  -9 -18    1.26    1.61
  -9   6 -18    0.03    1.67
   3  -9 -18   -1.37    0.60
  -6  -3  18    2.24    1.95
  -3   9  18    0.18    0.69
  -3   9  18    0.90    1.81
   0  -9 -18   15.48    3.34
  -9   9 -18   22.11    2.12
  -9   9 -18   17.16    4.40
   0   9  18   13.75    3.12
   0   9  18   20.92    2.47
 -10   2 -18    0.28    0.84
   2   8 -18    0.27    0.79
 -10   2 -18    1.11    1.86
  10  -2  18    1.70    0.92
 -10   5 -18    0.24    0.81
   5   5 -18    0.17    0.84
 -10   5 -18   -0.11    1.79
  -5  -5  18   -0.73    1.87
 -10   8 -18   -0.91    1.95
   8   2 -18    0.68    0.85
 -10   8 -18    0.46    0.84
  -2  10  18    0.87    0.93
   4   7 -18    2.42    1.08
 -11   4 -18    2.34    1.14
 -11   4 -18   -1.25    1.74
  -4  -7  18    1.94    2.45
 -11   7 -18    2.49    2.74
 -11   7 -18    1.33    0.93
   7   4 -18    0.26    0.88
  -4  11  18    1.39    1.31
  -1   0 -19    1.21    1.04
  -1   0 -19    0.96    0.99
   1  -1 -19    1.60    0.92
   0   1 -19    1.92    0.75
  -1   0 -19    1.49    0.75
   1  -1 -19    1.24    0.98
   1  -1 -19    2.34    0.80
  -1   1  19    2.79    1.22
   3  -2 -19    8.83    1.58
  -2  -1 -19   11.40    1.49
  -2  -1 -19   10.62    1.70
  -1   3 -19   12.23    1.57
   3  -2 -19   12.36    1.51
  -2  -1 -19   10.88    1.92
  -3   2  19   12.92    2.35
  -2   2 -19   30.30    3.78
   2   0 -19   28.55    2.00
   0  -2 -19   29.52    2.06
  -2   2 -19   27.11    2.04
   0   2  19   30.86    2.66
  -2   0  19   30.12    3.25
   5  -3 -19    2.74    0.82
  -2   5 -19    2.71    0.93
  -3  -2 -19    1.59    0.79
  -3  -2 -19    3.41    1.22
  -5   3  19    1.34    1.46
  -3   1 -19   10.07    1.43
   1   2 -19   10.91    1.45
  -3   1 -19   12.17    2.27
   2  -3 -19   12.17    1.49
  -1  -2  19   12.39    2.08
  -2   3  19   11.75    2.20
  -1  -3 -19    4.49    1.08
   4  -1 -19    5.32    1.02
  -3   4 -19    4.40    1.92
  -1  -3 -19    3.94    1.20
  -3   4 -19    5.06    1.05
   1   3  19    5.94    1.57
  -4   1  19   11.80    2.53
  -3   7 -19    8.71    2.91
  -3   7 -19    6.03    1.28
  -4  -3 -19    8.42    1.99
  -4  -3 -19    4.57    1.13
  -7   4  19    6.87    2.49
   4   3  19    5.83    1.28
  -4   0 -19    3.24    1.38
  -4   0 -19    2.37    0.87
   4  -4 -19    3.83    0.89
   0   4 -19    4.12    1.05
  -4   4  19    3.58    1.57
  -4   3 -19    5.77    1.19
   3   1 -19    4.78    1.06
  -4   3 -19    5.41    1.98
   1  -4 -19    5.70    1.16
  -1   4  19    6.16    1.80
  -3  -1  19    6.33    1.86
  -2  -4 -19    6.02    1.17
  -2  -4 -19    6.89    1.27
  -4   6 -19    2.63    1.85
  -4   6 -19    5.14    1.17
   6  -2 -19    6.15    1.07
   2   4  19    7.22    1.40
  -6   2  19    5.94    2.17
  -4   9 -19    1.95    1.03
  -4   9 -19   -0.85    1.83
  -5  -4 -19    1.41    0.98
  -5  -4 -19    0.71    1.34
   5   4  19    2.40    1.02
  -9   5  19    2.44    2.12
  -5  -1 -19    9.68    2.35
  -5  -1 -19   10.47    1.61
   6  -5 -19   11.93    1.32
  -1   6 -19   11.32    1.64
  -6   5  19   14.95    3.09
   3  -5 -19    2.51    0.79
  -5   2 -19    1.76    1.42
   2   3 -19    3.25    0.93
  -5   2 -19    2.35    0.85
  -3   5  19    2.04    1.43
  -2  -3  19    2.38    1.41
  -5   5 -19    0.26    0.70
   5   0 -19    2.51    0.81
  -5   5 -19    1.25    1.50
   0  -5 -19    0.67    0.71
   0  -5 -19    2.44    1.20
   0   5  19    1.61    0.88
   0   5  19   -0.30    1.10
  -5   0  19   -0.95    1.42
  -3  -5 -19    3.45    1.27
  -5   8 -19    3.29    2.30
  -3  -5 -19    3.08    1.10
  -5   8 -19    2.21    0.98
  -8   3  19    1.72    2.17
   3   5  19    2.78    1.09
  -6  -5 -19    2.28    1.91
  -5  11 -19    2.34    1.19
  -6  -5 -19    5.07    1.44
   6   5  19    3.31    1.26
  -2   8 -19    4.51    1.22
  -6  -2 -19    9.29    2.53
  -6  -2 -19    7.88    1.45
  -8   6  19    3.25    2.00
   6   2  19    8.36    1.50
   5  -6 -19   11.27    1.38
  -6   1 -19   12.42    2.74
  -6   1 -19   10.24    1.58
   1   5 -19   10.62    1.60
  -5   6  19   15.29    3.10
  -6   4 -19    7.73    1.38
   4   2 -19    3.98    1.10
   2  -6 -19    7.72    1.23
  -6   4 -19    6.02    2.03
   2  -6 -19    3.79    1.61
  -2   6  19    7.86    1.31
  -2   6  19    6.63    2.03
  -4  -2  19    4.99    1.92
  -1  -6 -19    8.59    2.19
  -6   7 -19    5.72    1.25
  -6   7 -19    6.27    2.90
  -1  -6 -19    7.08    1.44
   7  -1 -19    7.37    1.21
   1   6  19   11.25    2.43
   1   6  19    8.53    1.49
  -7   1  19    8.73    2.67
  -6  10 -19    5.19    1.38
  -4  -6 -19    2.06    1.04
  -6  10 -19    2.04    2.57
  -4  -6 -19    4.65    1.77
   4   6  19    5.37    1.40
  -7  -3 -19   14.58    3.27
  -7  -3 -19    9.07    1.78
  -3  10 -19    8.96    1.76
   7   3  19   12.19    1.99
   0   7 -19    0.81    0.82
  -7   0 -19    1.96    0.99
  -7   0 -19    1.49    1.48
  -7   7  19    1.47    1.78
  -7   3 -19    8.43    2.68
   3   4 -19    6.36    1.32
  -7   3 -19    5.14    1.23
   4  -7 -19    8.20    1.21
  -4   7  19    6.15    1.07
  -4   7  19    4.17    1.84
  -3  -4  19    5.11    1.98
   6   1 -19    6.46    1.25
   1  -7 -19    6.88    1.36
  -7   6 -19    7.22    2.53
   1  -7 -19    5.61    1.90
  -7   6 -19    8.57    1.48
  -1   7  19    8.08    2.28
  -1   7  19    7.50    1.42
  -6  -1  19    4.17    2.14
  -7   9 -19    7.53    3.30
  -7   9 -19    7.22    1.48
  -2  -7 -19    7.57    1.55
   2   7  19   10.65    1.83
  -8  -1 -19    1.68    2.04
  -1   9 -19   -0.23    0.79
  -8  -1 -19    0.85    0.93
   8   1  19    0.88    0.84
  -8   2 -19    8.59    1.60
  -8   2 -19    7.79    2.56
   2   6 -19    7.12    1.46
  -6   8  19   11.03    2.99
  -8   5 -19    4.09    1.20
   3  -8 -19    2.04    1.62
   3  -8 -19    3.89    1.05
   5   3 -19    3.83    1.01
  -8   5 -19    4.61    2.37
  -3   8  19    4.29    2.20
  -3   8  19    2.85    0.96
  -5  -3  19    3.24    2.01
  -8   8 -19    3.51    1.13
   0  -8 -19    6.33    1.36
   8   0 -19    3.21    1.04
  -8   8 -19    4.33    2.81
   0  -8 -19    3.94    2.11
   0   8  19    4.92    1.27
  -8   0  19    2.65    2.26
   0   8  19    3.66    1.83
   1   8 -19    0.47    0.87
  -9   1 -19    0.88    1.90
  -9   1 -19    0.17    0.85
   9  -1  19    0.49    0.83
  -9   4 -19    1.27    0.95
  -9   4 -19    3.16    2.21
   4   5 -19    2.03    1.02
  -5   9  19    1.39    1.80
  -4  -5  19    1.74    1.85
  -9   7 -19    1.42    2.32
  -9   7 -19    7.00    1.49
   2  -9 -19    7.85    1.50
   2  -9 -19   10.39    2.67
   7   2 -19    9.41    1.52
  -2   9  19    6.08    2.43
  -7  -2  19    7.98    3.03
  -2   9  19    9.04    1.52
  -9  10 -19   -1.68    2.16
  -9  10 -19    1.30    1.04
   1   9  19    1.16    1.06
 -10   3 -19   11.18    3.68
   3   7 -19    9.02    1.72
 -10   3 -19    9.34    1.76
   6   4 -19    0.38    0.78
 -10   6 -19    4.06    1.24
 -10   6 -19    1.93    2.56
  -4  10  19    3.60    1.12
  -6  -4  19    3.71    2.57
 -10   9 -19   -1.61    2.27
 -10   9 -19    3.10    1.11
  -1  10  19    2.76    1.21
   5   6 -19    4.06    1.28
 -11   5 -19    2.80    1.13
 -11   5 -19    2.27    2.43
   0  -1 -20    1.40    0.96
   1   0 -20    1.57    0.72
  -1   1 -20    0.28    0.88
   0  -1 -20    0.33    0.59
   0  -1 -20    0.86    0.93
  -1   1 -20    1.81    0.76
   2  -2 -20    1.46    0.76
  -2   0 -20    0.94    0.64
  -2   0 -20    2.44    1.16
   2  -2 -20    2.06    0.91
   0   2 -20    2.46    0.80
  -2   2  20    1.39    1.29
  -2   3 -20    3.58    0.91
  -1  -2 -20    1.31    0.82
  -1  -2 -20    0.78    0.82
  -1  -2 -20    1.89    0.75
   3  -1 -20    2.10    0.77
  -2   3 -20    3.84    1.78
  -3   1  20    0.64    1.25
   4  -3 -20    2.47    0.81
  -1   4 -20    2.47    0.91
  -3  -1 -20    1.12    1.14
  -3  -1 -20    1.08    0.69
  -4   3  20    0.06    1.36
   2   1 -20    1.23    0.72
  -3   2 -20    1.55    1.38
   1  -3 -20    2.87    0.85
  -3   2 -20    1.54    0.73
  -2  -1  20    1.45    1.36
  -1   3  20    1.38    1.13
  -3   5 -20    6.21    2.10
  -2  -3 -20    2.95    1.04
  -3   5 -20    6.35    1.26
   5  -2 -20    5.29    1.04
  -2  -3 -20    5.28    1.16
  -2  -3 -20    5.32    1.19
  -5   2  20    7.23    2.31
   6  -4 -20   -0.64    0.55
  -2   6 -20    1.01    0.74
  -4  -2 -20    0.49    1.08
  -4  -2 -20    0.71    0.74
  -6   4  20    1.73    1.61
   1   3 -20    1.46    0.83
  -4   1 -20    3.00    1.51
  -4   1 -20    1.22    0.77
   3  -4 -20    0.85    0.58
  -3   4  20    1.70    1.53
  -4   4 -20    6.62    2.18
  -4   4 -20   11.65    1.63
   4   0 -20   10.08    1.39
   0  -4 -20   10.94    1.49
  -4   0  20   10.43    2.49
   0   4  20    6.54    1.99
  -3  -4 -20    8.37    1.47
  -4   7 -20    6.04    1.37
  -4   7 -20    8.06    2.80
  -3  -4 -20    5.02    1.43
  -7   3  20    7.38    2.50
   3   4  20    8.93    1.55
  -3   8 -20    0.03    0.81
  -5  -3 -20   -0.08    1.21
  -3   8 -20    0.37    1.87
  -5  -3 -20   -0.19    0.71
   5   3  20    0.27    0.73
  -8   5  20   -2.05    1.52
   0   5 -20    0.54    0.77
  -5   0 -20    1.23    0.79
   5  -5 -20    1.26    0.71
  -5   0 -20    1.65    1.37
  -5   5  20   -0.67    1.42
  -5   3 -20    4.48    1.81
   2  -5 -20    5.71    1.13
   3   2 -20    5.30    1.13
  -5   3 -20    4.31    1.10
  -2   5  20    4.30    1.80
  -3  -2  20    3.86    1.78
  -5   6 -20    0.63    0.78
   6  -1 -20    1.58    0.76
  -1  -5 -20    0.13    0.67
  -5   6 -20    0.15    1.48
  -6   1  20    1.61    1.70
   1   5  20    0.25    0.76
  -5   9 -20    1.71    2.08
  -4  -5 -20    1.11    1.25
  -4  -5 -20    0.77    0.96
  -5   9 -20    0.92    0.89
   4   5  20    0.74    0.91
  -4  10 -20    0.51    2.47
  -6  -4 -20   -0.84    1.45
  -4  10 -20    0.28    0.90
  -6  -4 -20    0.51    0.91
   6   4  20    0.21    0.76
  -6  -1 -20   -0.90    1.19
  -1   7 -20    0.00    0.67
  -6  -1 -20    0.79    0.80
  -7   6  20    2.03    1.85
   2   4 -20   -0.23    0.66
   4  -6 -20    0.47    0.66
  -6   2 -20    0.21    1.41
  -6   2 -20    0.02    0.68
  -4   6  20   -1.29    1.44
  -6   5 -20    0.95    0.88
   1  -6 -20    1.90    0.80
   1  -6 -20   -0.10    1.16
  -6   5 -20    0.40    1.67
   5   1 -20    3.25    0.95
  -1   6  20    0.87    1.42
  -5  -1  20   -0.32    1.46
  -1   6  20    0.78    0.78
  -2  -6 -20   -0.42    0.80
  -6   8 -20    0.84    1.98
  -6   8 -20    0.40    0.77
   2   6  20   -0.13    0.90
  -8   2  20    0.21    1.92
  -7  -2 -20    3.16    1.99
  -7  -2 -20    0.22    0.82
  -2   9 -20    1.19    0.99
   7   2  20    1.11    0.83
   1   6 -20    1.32    0.92
  -7   1 -20    1.32    0.84
  -7   1 -20    1.44    1.51
  -6   7  20    0.01    1.76
  -7   4 -20    8.53    1.49
   3  -7 -20    9.48    1.42
   4   3 -20    7.16    1.37
  -7   4 -20    3.96    1.93
  -3   7  20    9.97    1.48
  -4  -3  20    9.87    2.53
  -3   7  20    7.00    2.40
  -7   7 -20    0.10    1.54
   0  -7 -20    1.77    1.68
   0  -7 -20    1.24    0.85
   7   0 -20    0.95    0.84
  -7   7 -20    2.75    1.07
   0   7  20    2.30    1.10
  -7   0  20    1.79    2.08
   0   7  20    1.17    1.69
  -7  10 -20    0.14    2.39
  -7  10 -20   -0.19    0.83
  -3  -7 -20    0.16    1.10
  -3  -7 -20    1.42    1.01
   3   7  20    1.18    1.07
  -8   0 -20    0.38    0.85
   0   8 -20    0.11    0.79
  -8   0 -20   -0.96    1.54
   8   0  20   -0.28    0.69
  -8   3 -20    0.13    0.77
   3   5 -20    0.90    0.84
  -8   3 -20    1.66    1.69
  -5   8  20    1.20    1.78
   6   2 -20    0.39    0.82
   2  -8 -20    0.42    0.79
  -8   6 -20    0.00    0.74
  -8   6 -20   -0.02    1.72
   2  -8 -20    0.32    1.34
  -2   8  20    1.00    0.87
  -2   8  20   -0.20    1.69
  -6  -2  20   -1.25    1.68
  -8   9 -20   -0.21    2.03
  -1  -8 -20    0.62    0.88
  -8   9 -20   -0.12    0.82
   1   8  20   -1.31    0.82
  -9   2 -20    1.89    1.11
  -9   2 -20    0.25    1.71
   2   7 -20    0.40    0.82
   4  -9 -20    0.68    0.82
   4  -9 -20    0.25    1.45
  -9   5 -20   -1.89    1.63
  -9   5 -20    0.89    0.89
   5   4 -20    2.25    1.04
  -4   9  20   -1.34    1.77
  -5  -4  20    1.46    2.13
  -4   9  20    0.13    0.73
  -9   8 -20   -0.94    1.78
   8   1 -20   -0.23    0.83
  -9   8 -20    0.52    0.88
   1  -9 -20   -0.24    1.56
   1  -9 -20    0.17    0.88
  -1   9  20    0.18    0.91
  -1   9  20    2.43    2.06
 -10   4 -20    0.52    2.04
   4   6 -20    0.48    0.83
 -10   4 -20    0.18    0.88
 -10   7 -20    0.87    2.08
 -10   7 -20    0.84    0.99
   7   3 -20    0.74    0.81
  -3  10  20   -0.37    0.81
   0   0 -21   75.12    3.86
   0   0 -21   70.06    4.66
  -1   2 -21   12.00    1.61
   2  -1 -21    9.82    1.44
  -1   2 -21   10.94    2.29
  -1  -1 -21   10.49    1.48
  -1  -1 -21   10.18    1.82
   1  -2 -21   11.46    1.50
   1   1 -21    9.10    1.39
  -2   1 -21   11.52    1.58
  -2   1 -21    9.77    2.21
  -2  -2 -21   17.43    1.95
  -2   4 -21   13.44    1.69
  -2  -2 -21   14.33    2.13
  -2   4 -21   11.79    2.76
   4  -2 -21   14.55    1.70
  -4   2  21   15.21    2.85
   3  -3 -21    9.01    1.37
   0   3 -21    8.35    1.40
  -3   0 -21    9.67    1.50
  -3   0 -21    9.86    2.06
  -3   3  21    7.00    2.00
  -3   3 -21    3.72    1.75
  -3   3 -21    0.63    0.70
   3   0 -21    2.66    0.88
   0  -3 -21    2.28    0.84
  -3   0  21    1.67    1.78
  -3  -3 -21   21.89    2.79
   6  -3 -21   24.36    1.90
  -3   6 -21   26.98    2.23
  -3  -3 -21   22.31    2.11
  -3   6 -21   19.62    3.66
  -6   3  21   22.40    3.79
  -1   5 -21    8.78    1.52
  -4  -1 -21    5.04    1.71
  -4  -1 -21    6.90    1.39
   5  -4 -21    7.94    1.21
  -5   4  21    8.96    2.42
  -4   2 -21   15.72    2.84
   2  -4 -21   14.14    1.71
  -4   2 -21   16.11    1.89
   2   2 -21   15.16    1.85
  -2   4  21   18.31    2.85
  -4   5 -21   16.48    2.01
  -4   5 -21   17.53    3.37
   5  -1 -21   13.94    1.65
  -1  -4 -21   13.90    1.86
  -5   1  21   11.49    2.71
  -4  -4 -21   41.20    3.62
  -4   8 -21   43.70    3.05
  -4  -4 -21   41.80    3.06
  -4   8 -21   37.80    5.52
  -8   4  21   35.14    5.10
   4   4  21   48.21    3.20
  -5  -2 -21    4.35    1.25
  -5  -2 -21    8.21    2.25
  -2   7 -21    8.23    1.45
  -7   5  21    2.40    2.06
  -5   1 -21    6.62    1.27
  -5   1 -21    9.60    2.34
   1   4 -21    9.26    1.48
   4  -5 -21    7.06    1.18
  -4   5  21    8.05    2.34
  -5   4 -21   13.44    1.81
  -5   4 -21   10.48    2.93
   1  -5 -21   14.10    1.75
   4   1 -21   15.09    1.80
  -4  -1  21   13.38    2.82
  -5   7 -21   14.03    3.44
  -2  -5 -21   17.71    2.15
  -5   7 -21   10.48    1.67
   2   5  21   19.04    2.21
  -7   2  21    9.74    2.89
  -3   9 -21    1.78    2.46
  -6  -3 -21    0.87    0.94
  -6  -3 -21   -0.09    1.57
  -3   9 -21    3.45    1.18
   6   3  21    1.05    0.86
  -6   0 -21    9.64    2.47
  -6   0 -21    8.17    1.52
   0   6 -21    7.46    1.51
  -6   6  21    5.18    2.36
   3   3 -21   23.96    2.13
   3  -6 -21   24.96    2.00
  -6   3 -21   23.19    2.13
  -6   3 -21   17.47    3.38
  -3   6  21   19.88    3.39
   0  -6 -21    3.03    1.09
  -6   6 -21    2.55    1.09
   6   0 -21    2.97    0.96
  -6   6 -21    0.42    1.91
   0   6  21    2.53    1.01
  -6   0  21    1.29    2.09
  -6   9 -21    2.63    1.08
  -3  -6 -21    2.62    1.20
  -6   9 -21    0.63    2.06
   3   6  21    0.60    0.99
  -1   8 -21   -0.35    0.73
  -7  -1 -21    1.49    1.79
  -7  -1 -21    0.41    0.87
   7   1  21    0.09    0.70
  -7   2 -21    3.94    1.94
  -7   2 -21    5.05    1.28
   5  -7 -21    4.21    1.19
   2   5 -21    6.00    1.30
  -5   7  21    3.33    2.27
  -5   7  21    4.33    1.30
   2  -7 -21   17.28    2.00
  -7   5 -21   15.09    3.66
   5   2 -21   14.97    1.91
  -7   5 -21   14.42    1.95
   2  -7 -21   13.84    2.65
  -2   7  21   11.46    2.98
  -5  -2  21   13.25    3.21
  -2   7  21   17.42    2.01
  -7   8 -21   -0.19    2.00
  -1  -7 -21   -0.19    0.79
  -7   8 -21    0.01    0.91
   1   7  21    0.71    0.93
  -8   1  21   -2.13    1.92
  -8   1 -21   -0.46    1.53
  -8   1 -21    0.38    0.87
   1   7 -21    1.20    1.05
   4  -8 -21   43.76    2.86
   4   4 -21   51.51    3.27
  -8   4 -21   42.96    3.00
  -8   4 -21   40.52    5.49
  -4   8  21   37.50    5.02
  -4   8  21   41.91    2.75
  -8   7 -21    1.19    1.79
  -8   7 -21    0.05    0.86
   7   1 -21    0.28    0.82
   1  -8 -21    0.50    1.80
   1  -8 -21   -0.49    0.74
  -7  -1  21    2.40    2.32
  -1   8  21    0.69    0.93
  -9   3 -21    3.24    1.21
   3   6 -21    1.21    0.95
  -9   3 -21    1.78    2.00
   3  -9 -21    2.95    1.01
  -9   6 -21    2.22    1.03
   6   3 -21    1.58    1.04
   3  -9 -21    2.96    2.04
  -9   6 -21    1.75    2.18
  -6  -3  21    1.92    2.87
  -3   9  21    2.44    0.99
  -3   9  21   -0.46    2.09
   1  -1 -22    2.27    0.93
   1  -1 -22    2.43    1.15
   0   1 -22    2.12    0.85
  -1   0 -22    3.44    1.51
  -1   0 -22    2.95    0.94
   0   1 -22    1.02    1.23
   3  -2 -22   -0.27    0.60
  -1   3 -22    0.10    0.67
  -2  -1 -22    0.25    0.64
  -2  -1 -22    0.04    1.01
  -1   3 -22   -0.10    1.26
  -2   2 -22    0.40    1.15
  -2   2 -22    1.77    0.86
   0  -2 -22    0.59    0.70
   2   0 -22    0.55    0.70
  -2   5 -22    0.69    1.68
  -3  -2 -22    0.56    0.72
  -3  -2 -22    1.50    1.12
  -2   5 -22    1.85    0.85
   5  -3 -22    0.40    0.68
  -5   3  22    2.10    1.82
  -3   1 -22   -0.27    0.98
   1   2 -22    0.66    0.72
   2  -3 -22    0.25    0.70
  -3   1 -22    0.24    0.65
   4  -1 -22    0.57    0.75
  -3   4 -22    1.05    0.88
  -3   4 -22    0.71    1.57
  -1  -3 -22    2.03    0.91
  -3   7 -22    0.78    1.74
  -4  -3 -22    0.75    0.86
  -3   7 -22   -0.77    0.72
  -4  -3 -22    0.44    1.13
   4   3  22    0.51    0.94
  -7   4  22    2.16    2.00
  -4   0 -22    5.03    1.86
   0   4 -22    5.77    1.33
   4  -4 -22    5.78    1.12
  -4   0 -22    7.32    1.41
  -4   4  22    7.05    2.21
   3   1 -22    1.52    0.85
  -4   3 -22    1.67    0.81
  -4   3 -22    0.40    1.57
   1  -4 -22    1.01    0.83
  -4   6 -22    0.48    1.65
  -4   6 -22    0.53    0.80
  -2  -4 -22   -0.39    0.69
   6  -2 -22    0.43    0.77
  -6   2  22    0.34    1.81
   2   4  22    0.33    0.87
  -5  -4 -22    3.02    1.22
  -4   9 -22    3.41    2.40
  -4   9 -22    3.40    1.23
  -5  -4 -22    3.23    1.85
   5   4  22    4.10    1.43
  -5  -1 -22    1.50    1.44
  -5  -1 -22    1.29    0.94
  -1   6 -22    1.17    0.94
  -6   5  22    0.31    1.69
  -5   2 -22    0.85    0.71
   3  -5 -22    1.55    0.75
   2   3 -22    1.66    0.95
  -5   2 -22   -0.91    1.24
  -3   5  22    1.89    1.70
  -5   5 -22    4.32    2.35
   5   0 -22    5.58    1.25
   0  -5 -22    6.91    1.37
  -5   5 -22    7.20    1.46
  -5   0  22    6.71    3.14
  -3  -5 -22    0.96    0.93
  -5   8 -22   -0.45    1.81
  -5   8 -22    1.54    1.05
  -8   3  22   -0.43    2.12
   3   5  22    1.99    1.14
  -2   8 -22    0.33    0.83
  -6  -2 -22   -0.06    1.58
  -6  -2 -22   -0.19    0.73
   6   2  22    0.67    0.79
   5  -6 -22    0.56    0.71
  -6   1 -22    0.63    0.79
   1   5 -22    1.11    0.94
  -6   1 -22    0.83    1.67
  -5   6  22   -1.71    1.45
  -6   4 -22    0.21    0.72
  -6   4 -22    1.51    1.73
   2  -6 -22    0.09    0.70
   4   2 -22   -0.31    0.64
  -2   6  22   -1.11    0.76
  -6   7 -22    0.89    1.97
  -1  -6 -22    0.20    0.79
   7  -1 -22    1.62    0.94
  -6   7 -22    0.36    0.86
   1   6  22   -0.59    0.83
  -7   1  22   -1.61    2.00
  -7   0 -22    2.96    1.70
  -7   0 -22   -0.59    0.83
   0   7 -22   -0.47    0.82
   4  -7 -22    0.55    0.79
   3   4 -22   -0.58    0.85
  -7   3 -22    0.64    0.86
  -7   3 -22    0.48    1.78
  -4   7  22    1.27    0.83
  -4   7  22   -0.63    1.71
   1  -7 -22    0.37    0.83
  -7   6 -22    1.07    0.98
  -7   6 -22    0.99    1.98
   6   1 -22    0.24    0.76
  -6  -1  22   -2.49    2.91
  -1   7  22    1.35    0.96
  -8   2 -22    1.05    0.99
   2   6 -22   -0.74    0.72
  -8   2 -22    1.32    1.67
   3  -8 -22    1.14    0.97
   5   3 -22    2.03    1.11
  -8   5 -22    3.04    2.33
  -8   5 -22    0.18    0.80
  -3   8  22    0.92    2.13
  -3   8  22    1.96    1.01
  -8   8 -22    1.57    2.37
   0  -8 -22    0.98    1.01
   0   8  22    0.39    1.05
   4   5 -22    3.04    1.29
  -9   4 -22    1.66    2.10
  -9   4 -22    2.79    1.18
   0  -1 -23   14.54    1.86
   1   0 -23   16.18    1.95
   1   0 -23   11.70    2.26
  -1   1 -23    8.07    2.01
   0  -1 -23   13.07    2.20
  -1   1 -23   13.91    1.85
   0   2 -23    9.21    2.33
   0   2 -23    7.35    1.43
  -2   0 -23    8.14    2.00
   2  -2 -23    6.76    1.32
  -2   0 -23    8.24    1.47
  -2   3 -23   10.36    2.58
  -1  -2 -23   10.73    1.67
  -2   3 -23   10.38    1.69
   3  -1 -23   11.19    1.64
  -1   4 -23    3.55    1.84
   4  -3 -23    8.90    1.42
  -1   4 -23    4.70    1.20
  -3  -1 -23    6.73    1.39
  -3  -1 -23    3.49    1.48
  -3   2 -23   12.37    1.75
  -3   2 -23    8.46    2.39
   1  -3 -23    9.73    1.52
   2   1 -23   10.54    1.63
  -3   5 -23    8.62    2.88
  -3   5 -23   10.56    1.73
  -2  -3 -23   13.37    1.88
   5  -2 -23   10.32    1.52
  -2   6 -23    6.66    1.46
  -2   6 -23    6.78    2.55
  -4  -2 -23    5.17    1.72
  -4  -2 -23    7.57    1.57
  -6   4  23    5.35    2.46
   1   3 -23    6.11    1.34
  -4   1 -23    6.95    2.05
   3  -4 -23    6.31    1.24
  -4   1 -23    6.03    1.37
  -4   4 -23   78.08    6.34
   0  -4 -23   76.18    4.22
   4   0 -23   78.43    4.07
  -4   4 -23   73.55    4.23
  -4   7 -23    1.10    0.95
  -3  -4 -23    0.52    0.85
  -4   7 -23   -0.27    1.69
   3   4  23    1.21    1.03
  -7   3  23    1.14    2.19
  -5  -3 -23    7.49    1.57
  -5  -3 -23    2.94    1.86
  -3   8 -23    4.00    1.33
  -3   8 -23    0.85    2.42
   5   3  23    3.90    1.37
   0   5 -23   36.49    2.80
  -5   0 -23   34.92    4.41
   5  -5 -23   37.12    2.47
  -5   0 -23   34.18    2.75
  -5   5  23   35.37    4.67
  -5   3 -23   13.31    1.92
   2  -5 -23   13.67    1.85
  -5   3 -23    7.07    2.36
   3   2 -23   11.29    1.77
  -1  -5 -23    1.51    0.98
   6  -1 -23    0.47    0.79
  -5   6 -23    1.06    1.01
  -5   6 -23   -1.04    1.72
   1   5  23    0.04    0.90
  -1   7 -23   16.74    2.20
  -6  -1 -23   16.28    3.25
  -6  -1 -23   19.23    2.49
  -7   6  23   12.50    4.48
   4  -6 -23   10.64    1.65
  -6   2 -23   10.22    1.78
   2   4 -23    7.61    1.56
  -6   2 -23    5.26    2.09
   5   1 -23    1.79    1.01
  -6   5 -23    0.37    1.78
  -6   5 -23    0.04    0.82
   1  -6 -23    1.61    0.93
  -1   6  23    1.88    1.06
  -6   8 -23    4.30    1.41
  -6   8 -23    2.35    2.55
  -2  -6 -23    3.72    1.39
   2   6  23    5.67    1.55
  -7   1 -23   18.24    2.40
  -7   1 -23   10.73    2.94
   1   6 -23   14.77    2.02
  -6   7  23   11.71    3.36
   4   3 -23    0.23    0.83
  -7   4 -23    2.12    1.99
  -7   4 -23    0.19    0.82
   3  -7 -23    1.59    0.91
  -3   7  23    0.45    0.84
  -7   7 -23    4.68    1.39
  -7   7 -23    1.05    2.23
   0  -7 -23    2.95    1.24
   7   0 -23    2.21    1.00
   0   7  23    2.99    1.29
   3   5 -23    2.78    1.18
  -8   3 -23    5.53    1.40
  -8   3 -23    5.39    2.56
  -8   6 -23    2.95    1.23
   2  -8 -23    2.76    1.09
   6   2 -23    4.70    1.31
  -8   6 -23    2.74    2.44
  -2   8  23    4.78    1.35
   0   0 -24    7.53    1.40
   0   0 -24    3.63    1.51
   2  -1 -24    0.56    0.75
  -1   2 -24   -0.05    1.19
  -1  -1 -24    0.89    1.11
   2  -1 -24    1.35    1.15
  -1   2 -24    0.47    0.80
  -1  -1 -24    0.04    0.76
  -2   1 -24   -1.28    1.14
  -2   1 -24    0.24    0.75
   1  -2 -24   -0.16    0.65
   1   1 -24   -0.55    0.69
   1   1 -24   -0.42    1.22
  -2  -2 -24    0.72    0.82
   4  -2 -24    2.28    0.94
  -2   4 -24    0.46    0.90
  -2   4 -24    0.23    1.61
  -2  -2 -24    0.01    1.08
  -3   0 -24    0.34    1.33
   0   3 -24    0.32    0.76
  -3   0 -24   -0.32    0.65
   0   3 -24    0.27    1.44
   3  -3 -24    0.38    0.85
  -3   3 -24    1.84    0.98
   3   0 -24    1.06    0.87
   0  -3 -24    1.65    0.94
  -3   3 -24    1.86    1.71
  -3  -3 -24    1.00    0.93
  -3  -3 -24    1.49    1.24
  -3   6 -24    1.20    1.83
  -3   6 -24    0.68    0.82
   5  -4 -24    1.18    0.85
  -1   5 -24    0.62    0.84
  -1   5 -24    0.85    1.71
  -4  -1 -24    0.52    1.40
  -4  -1 -24    0.84    0.97
   2   2 -24    0.20    0.77
  -4   2 -24   -0.52    1.37
  -4   2 -24    0.14    0.76
   2  -4 -24    0.69    0.81
  -4   5 -24    0.60    0.89
  -1  -4 -24    0.81    0.95
   5  -1 -24    0.10    0.79
  -4   5 -24    0.24    1.88
  -5  -2 -24   -0.82    1.43
  -2   7 -24    0.55    0.92
  -2   7 -24   -0.07    1.88
  -5  -2 -24    0.47    0.90
  -5   1 -24    0.94    0.85
   4  -5 -24    1.26    0.86
   1   4 -24    1.16    0.97
  -5   1 -24    0.62    1.55
  -5   4 -24    0.70    0.94
   1  -5 -24    1.27    0.99
  -5   4 -24    0.93    1.70
   4   1 -24    0.43    0.82
  -2  -5 -24   -0.25    0.84
  -5   7 -24    0.10    0.88
  -5   7 -24   -0.55    2.06
   2   5  24    0.14    1.04
   0   6 -24    1.28    1.05
  -6   0 -24   -0.79    1.42
  -6   0 -24    1.14    0.92
  -6   3 -24   -0.19    1.61
   3  -6 -24    1.22    0.94
   3   3 -24    0.18    0.89
  -6   3 -24    0.58    0.91
  -6   6 -24   -0.01    1.93
  -6   6 -24   -0.12    0.90
   6   0 -24    0.35    0.87
   0  -6 -24    0.82    0.98
   0   6  24   -0.67    0.91
  -7   2 -24    0.69    0.97
   2   5 -24   -0.63    0.81
  -7   2 -24    0.58    1.92
   5   2 -24    1.10    0.92
  -7   5 -24   -0.15    1.99
   2  -7 -24    0.18    0.92
  -7   5 -24    0.19    0.93
  -2   7  24   -0.30    0.89
   0   1 -25    3.54    1.74
   0   1 -25    1.36    0.95
   1  -1 -25    3.33    1.41
   1  -1 -25    2.37    1.05
  -1   0 -25    1.29    1.36
  -1   0 -25    1.70    0.95
   3  -2 -25    5.06    1.34
  -2  -1 -25    7.08    1.79
  -1   3 -25   10.01    2.74
  -1   3 -25    5.96    1.42
  -2  -1 -25    5.58    1.34
   2   0 -25    5.13    1.74
   2   0 -25    4.04    1.18
  -2   2 -25    6.15    2.16
  -2   2 -25    3.87    1.18
   0  -2 -25    6.12    1.32
  -3  -2 -25    0.99    1.52
  -2   5 -25    1.81    1.05
   5  -3 -25    2.32    1.03
  -2   5 -25    2.03    1.92
  -3  -2 -25    3.42    1.18
   2  -3 -25    7.84    1.38
  -3   1 -25    7.33    2.28
  -3   1 -25    6.89    1.46
   1   2 -25    6.06    1.36
   4  -1 -25    0.77    0.99
  -3   4 -25    0.44    1.80
  -1  -3 -25    0.01    0.75
  -3   4 -25    0.62    0.77
  -4   0 -25   19.90    2.35
   4  -4 -25   20.62    1.97
  -4   0 -25   16.44    3.04
   0   4 -25   20.11    2.39
   3   1 -25    0.53    0.89
  -4   3 -25   -0.15    0.77
  -4   3 -25    1.00    1.84
   1  -4 -25    0.57    0.85
  -4   6 -25    6.52    1.63
   6  -2 -25    7.55    2.02
  -2  -4 -25    5.09    1.40
  -4   6 -25    5.94    2.76
  -5   2 -25    1.20    1.00
  -5   2 -25    2.09    1.89
   2   3 -25    2.14    1.07
   3  -5 -25    2.80    1.02
   0  -5 -25   10.36    1.83
   5   0 -25   10.50    1.69
  -5   5 -25   12.05    3.44
  -5   5 -25   12.56    2.07
  -6   4 -25    4.39    1.29
   4   2 -25    5.13    1.36
   2  -6 -25    4.52    1.31
  -6   4 -25    5.80    2.72
  -2   6  25    6.40    1.58
   1   0 -26    2.83    1.06
   0  -1 -26    2.13    1.04
   0  -1 -26    2.00    1.35
   1   0 -26    4.16    1.72
  -1   1 -26    4.29    1.26
  -1   1 -26    0.71    1.48
   0   2 -26    0.79    1.58
   2  -2 -26    0.22    0.83
  -2   0 -26   -0.78    0.63
   0   2 -26   -1.23    0.65
  -2   0 -26   -0.56    1.21
  -2   3 -26    0.17    1.59
   3  -1 -26    0.54    0.86
   3  -1 -26   -0.16    1.30
  -1  -2 -26    0.22    0.82
  -2   3 -26    1.60    1.03
  -3  -1 -26    1.93    1.08
  -1   4 -26    3.66    2.02
  -1   4 -26    1.67    0.99
  -3  -1 -26    2.23    1.53
   4  -3 -26    1.25    0.96
   2   1 -26    0.87    0.93
  -3   2 -26   -0.32    1.48
   1  -3 -26    0.55    0.89
  -3   2 -26   -0.42    0.79
  -4   1 -26   -1.07    1.56
   1   3 -26    1.74    1.02
  -4   1 -26    0.78    0.84
   3  -4 -26    0.19    0.83
   0  -4 -26    5.82    1.42
  -4   4 -26    3.36    2.37
  -4   4 -26    4.28    1.34
   4   0 -26    4.19    1.27
   0   0 -27    0.34    0.88
   0   0 -27    1.04    1.64
   2  -1 -27    0.21    0.98
  -1   2 -27   -0.07    0.92
   2  -1 -27    0.21    1.32
  -1  -1 -27    1.09    1.51
  -1  -1 -27    0.31    0.82
  -1   2 -27    0.46    1.80
  -2   1 -27    0.90    1.58
  -2   1 -27    1.64    1.03
   1  -2 -27    0.78    0.90
   1   1 -27    0.64    1.56
   1   1 -27    2.09    1.09
   0   0   0    0.00    0.00
;
_shelx_hkl_checksum   32044
