# Supplementary material for: Stepwise dehydration of Cd-exchanged levyne: thermal stability and structural modifications
Source: Phys Chem Miner. 2021 May 12;48(6):23. doi: 10.1007/s00269-021-01146-6 (PMC8550444; doi:10.1007/s00269-021-01146-6)
Supplement: Supplementary file 7 — Supplementary file7 (CIF 290 KB) [file 269_2021_1146_MOESM7_ESM.cif]

 
data_shelx
 
_audit_creation_method            SHELXL-2014
_chemical_name_systematic
;
 ?
;
_chemical_name_common             'Cd-exchange levyne'
_chemical_melting_point           ?
_chemical_formula_moiety          ?
_chemical_formula_sum
 'Ca1.24 Cd2.10 O36 Si18' 
_chemical_formula_weight          1367.49

loop_
 _atom_type_symbol
 _atom_type_description
 _atom_type_scat_dispersion_real
 _atom_type_scat_dispersion_imag
 _atom_type_scat_source
 'O'  'O'   0.0106   0.0060
 'International Tables Vol C Tables 4.2.6.8 and 6.1.1.4'
 'Si'  'Si'   0.0817   0.0704
 'International Tables Vol C Tables 4.2.6.8 and 6.1.1.4'
 'Cd'  'Cd'  -0.8075   1.2024
 'International Tables Vol C Tables 4.2.6.8 and 6.1.1.4'
 'Ca'  'Ca'   0.2262   0.3064
 'International Tables Vol C Tables 4.2.6.8 and 6.1.1.4'
 
_space_group_crystal_system       trigonal
_space_group_IT_number            148
_space_group_name_H-M_alt         'R -3 :H'
_space_group_name_Hall            '-R 3'
 
_shelx_space_group_comment
;
The symmetry employed for this shelxl refinement is uniquely defined
by the following loop, which should always be used as a source of
symmetry information in preference to the above space-group names.
They are only intended as comments.
;
 
loop_
 _space_group_symop_operation_xyz
 'x, y, z'
 '-y, x-y, z'
 '-x+y, -x, z'
 'x+2/3, y+1/3, z+1/3'
 '-y+2/3, x-y+1/3, z+1/3'
 '-x+y+2/3, -x+1/3, z+1/3'
 'x+1/3, y+2/3, z+2/3'
 '-y+1/3, x-y+2/3, z+2/3'
 '-x+y+1/3, -x+2/3, z+2/3'
 '-x, -y, -z'
 'y, -x+y, -z'
 'x-y, x, -z'
 '-x+2/3, -y+1/3, -z+1/3'
 'y+2/3, -x+y+1/3, -z+1/3'
 'x-y+2/3, x+1/3, -z+1/3'
 '-x+1/3, -y+2/3, -z+2/3'
 'y+1/3, -x+y+2/3, -z+2/3'
 'x-y+1/3, x+2/3, -z+2/3'
 
_cell_length_a                    12.6260(11)
_cell_length_b                    12.6260(11)
_cell_length_c                    23.513(2)
_cell_angle_alpha                 90
_cell_angle_beta                  90
_cell_angle_gamma                 120
_cell_volume                      3246.1(6)
_cell_formula_units_Z             3
_cell_measurement_temperature     548(2)
_cell_measurement_reflns_used     669 
_cell_measurement_theta_min       2.5 
_cell_measurement_theta_max       23 
 
_exptl_crystal_description        'fragment' 
_exptl_crystal_colour             'white' 
_exptl_crystal_density_meas       ? 
_exptl_crystal_density_method     ?              
_exptl_crystal_density_diffrn     2.099          
_exptl_crystal_F_000              1997
_exptl_transmission_factor_min    ?                                             
_exptl_transmission_factor_max    ?                                             
_exptl_crystal_size_max           0.13 
_exptl_crystal_size_mid           0.12 
_exptl_crystal_size_min           0.10 
_exptl_absorpt_coefficient_mu     1.777
_shelx_estimated_absorpt_T_min    ? 
_shelx_estimated_absorpt_T_max    ? 
_exptl_absorpt_correction_type    'multi-scan' 
_exptl_absorpt_correction_T_min   0.6125 
_exptl_absorpt_correction_T_max   0.7450 
_exptl_absorpt_process_details    ? 
 
_exptl_special_details
;
 ?
;
 
_diffrn_ambient_temperature       548(2)
_diffrn_radiation_wavelength      0.71073
_diffrn_radiation_type            MoK\a
_diffrn_source                    ?                       
_diffrn_measurement_device_type   'fine-focus sealed tube' 
_diffrn_measurement_method        'Bruker ApexII' 
_diffrn_detector_area_resol_mean  ? 
_diffrn_reflns_number             8412
_diffrn_reflns_av_unetI/netI      0.0614
_diffrn_reflns_av_R_equivalents   0.0884
_diffrn_reflns_limit_h_min        -14
_diffrn_reflns_limit_h_max        14
_diffrn_reflns_limit_k_min        -14
_diffrn_reflns_limit_k_max        14
_diffrn_reflns_limit_l_min        -26
_diffrn_reflns_limit_l_max        24
_diffrn_reflns_theta_min          2.544
_diffrn_reflns_theta_max          23.982
_diffrn_reflns_theta_full         25.242
_diffrn_measured_fraction_theta_max   0.999
_diffrn_measured_fraction_theta_full  0.872
_diffrn_reflns_Laue_measured_fraction_max    0.999
_diffrn_reflns_Laue_measured_fraction_full   0.872
_diffrn_reflns_point_group_measured_fraction_max   0.999
_diffrn_reflns_point_group_measured_fraction_full  0.872
_reflns_number_total              1135
_reflns_number_gt                 610
_reflns_threshold_expression      'I > 2\s(I)'
_reflns_Friedel_coverage          0.000
_reflns_Friedel_fraction_max      .
_reflns_Friedel_fraction_full     .
 
_reflns_special_details
;
 Reflections were merged by SHELXL according to the crystal
 class for the calculation of statistics and refinement.
 
 _reflns_Friedel_fraction is defined as the number of unique
 Friedel pairs measured divided by the number that would be
 possible theoretically, ignoring centric projections and
 systematic absences.
;
 
_computing_data_collection        ?
_computing_cell_refinement        ?
_computing_data_reduction         'Bruker Apex3'
_computing_structure_solution     ?
_computing_structure_refinement   'SHELXL-2014 (Sheldrick, 2014)'
_computing_molecular_graphics     ?
_computing_publication_material   ?
 
_refine_special_details
;
 ?
;
_refine_ls_structure_factor_coef  Fsqd
_refine_ls_matrix_type            full
_refine_ls_weighting_scheme       calc
_refine_ls_weighting_details
'w=1/[\s^2^(Fo^2^)+(0.2000P)^2^] where P=(Fo^2^+2Fc^2^)/3'
_atom_sites_solution_primary      direct
_atom_sites_solution_secondary    difmap
_atom_sites_solution_hydrogens    .
_refine_ls_hydrogen_treatment     undef
_refine_ls_extinction_method      none
_refine_ls_extinction_coef        .
_refine_ls_number_reflns          1135
_refine_ls_number_parameters      90
_refine_ls_number_restraints      0
_refine_ls_R_factor_all           0.2108
_refine_ls_R_factor_gt            0.1568
_refine_ls_wR_factor_ref          0.4367
_refine_ls_wR_factor_gt           0.3945
_refine_ls_goodness_of_fit_ref    1.476
_refine_ls_restrained_S_all       1.476
_refine_ls_shift/su_max           0.000
_refine_ls_shift/su_mean          0.000
 
loop_
 _atom_site_label
 _atom_site_type_symbol
 _atom_site_fract_x
 _atom_site_fract_y
 _atom_site_fract_z
 _atom_site_U_iso_or_equiv
 _atom_site_adp_type
 _atom_site_occupancy
 _atom_site_site_symmetry_order  
 _atom_site_calc_flag
 _atom_site_refinement_flags_posn
 _atom_site_refinement_flags_adp
 _atom_site_refinement_flags_occupancy
 _atom_site_disorder_assembly
 _atom_site_disorder_group
T1 Si 0.6696(6) 0.0843(6) 0.8902(3) 0.0718(16) Uiso 0.465(4) 1 d . . P . .
T1B Si 0.5862(6) 0.9184(6) 0.8887(2) 0.0718(16) Uiso 0.535(4) 1 d . . P . .
T2 Si 0.7489(3) 1.0000(3) 0.00005(11) 0.0579(14) Uiso 1 1 d . . . . .
T11 Si 0.5851(6) 0.9160(6) 0.1097(3) 0.0718(16) Uiso 0.465(4) 1 d . . P . .
T11B Si 0.6675(6) 0.0814(6) 0.1113(2) 0.0718(16) Uiso 0.535(4) 1 d . . P . .
O4 O 0.6662(8) 0.0095(10) 0.8335(3) 0.112(4) Uiso 1 1 d . . . . .
O1 O 0.6793(9) 0.9955(10) 0.9425(3) 0.130(4) Uiso 1 1 d . . . . .
O3 O 0.5390(17) 0.0800(18) 0.8923(8) 0.102(6) Uiso 0.465(4) 1 d . . P . .
O2 O 0.7707(17) 0.5413(17) 0.8875(8) 0.126(7) Uiso 0.535(4) 1 d . . P . .
O11 O 0.6835(10) 0.0045(10) 0.0577(4) 0.131(4) Uiso 1 1 d . . . . .
O5 O 0.5515(9) 0.1034(9) 0.3320(5) 0.128(4) Uiso 1 1 d . . . . .
OB1 O 0.7807(18) 0.2180(18) 0.1223(8) 0.109(7) Uiso 0.465(4) 1 d . . P . .
OB2 O 0.4514(17) 0.9027(18) 0.8958(8) 0.125(6) Uiso 0.535(4) 1 d . . P . .
C1 Cd 0.6667 0.3333 0.911(2) 0.070(6) Uiso 0.15(2) 3 d S . . . .
C1A Cd 0.6667 0.3333 0.929(3) 0.046(12) Uiso 0.07(3) 3 d S . . . .
C2 Cd 0.8805(15) 0.1207(14) 0.1159(7) 0.108(8) Uiso 0.073(4) 1 d . . . . .
C3 Ca 1.0000 1.0000 0.1988(5) 0.048(5) Uiso 0.324(17) 3 d S . . . .
C3A Ca 1.0000 1.0000 0.2362(9) 0.082(8) Uiso 0.30(2) 3 d S . . . .
C4 Cd 1.0000 1.0000 0.0889(18) 0.110 Uiso 0.049(4) 3 d S U . . .
C5 Cd 1.0000 1.0000 0.0000 0.091(8) Uiso 0.175(15) 6 d S . . . .
C5A Cd 1.0000 1.0000 0.0318(4) 0.054(4) Uiso 0.184(8) 3 d S . . . .
C6 Cd 0.6667 0.3333 0.8056(16) 0.112(17) Uiso 0.065(8) 3 d S . . . .
C7 Cd 0.869(2) 0.736(3) 0.8846(11) 0.064(11) Uiso 0.029(3) 1 d . . . . .
C8 Cd 0.5326(17) 0.0655(17) 0.0023(8) 0.080(7) Uiso 0.047(3) 1 d . . . . .
 
_geom_special_details
;
 All esds (except the esd in the dihedral angle between two l.s. planes)
 are estimated using the full covariance matrix.  The cell esds are taken
 into account individually in the estimation of esds in distances, angles
 and torsion angles; correlations between esds in cell parameters are only
 used when they are defined by crystal symmetry.  An approximate (isotropic)
 treatment of cell esds is used for estimating esds involving l.s. planes.
;
 
loop_
 _geom_bond_atom_site_label_1
 _geom_bond_atom_site_label_2
 _geom_bond_distance
 _geom_bond_site_symmetry_2
 _geom_bond_publ_flag
T1 O4 1.623(11) . ?
T1 O3 1.624(19) . ?
T1 O2 1.627(19) 3_665 ?
T1 O1 1.710(11) 1_545 ?
T1 T1B 1.815(10) 1_545 ?
T1 C7 2.26(3) 3_665 ?
T1 T11 2.677(10) 9 ?
T1 C8 3.10(2) 1_556 ?
T1B OB2 1.621(19) . ?
T1B OB1 1.63(2) 12_556 ?
T1B O1 1.670(10) . ?
T1B O4 1.692(10) 1_565 ?
T1B T1 1.815(10) 1_565 ?
T1B C2 2.469(18) 12_556 ?
T1B C2 2.962(17) 9_665 ?
T1B C7 2.99(3) 16_666 ?
T1B C8 3.03(2) 10_666 ?
T1B C3A 3.203(7) 7_445 ?
T1B C3 3.232(7) 7_445 ?
T2 O1 1.598(9) 1_554 ?
T2 O5 1.600(10) 14_565 ?
T2 O11 1.602(9) 1_565 ?
T2 O5 1.605(10) 9_664 ?
T2 C7 3.14(3) 3_674 ?
T2 C7 3.15(3) 11_566 ?
T2 C2 3.152(16) 12 ?
T2 C2 3.157(16) 1_565 ?
T11 O3 1.592(19) 10_666 ?
T11 O4 1.629(11) 5_554 ?
T11 O2 1.633(18) 11_566 ?
T11 O11 1.704(11) 1_565 ?
T11 T11B 1.808(9) 1_565 ?
T11 C7 2.28(3) 11_566 ?
T11 T1 2.677(10) 5_554 ?
T11 C8 3.09(2) 10_665 ?
T11B OB1 1.62(2) . ?
T11B OB2 1.619(19) 10_666 ?
T11B O11 1.663(10) . ?
T11B O4 1.703(10) 5_544 ?
T11B T11 1.808(9) 1_545 ?
T11B C2 2.480(18) . ?
T11B C2 2.956(17) 13_655 ?
T11B C7 2.97(3) 4_444 ?
T11B C8 3.03(2) . ?
T11B C3A 3.204(7) 13_665 ?
T11B C3 3.233(7) 13_665 ?
O4 T11 1.629(11) 9 ?
O4 T1B 1.692(10) 1_545 ?
O4 T11B 1.703(10) 9_655 ?
O4 C7 2.52(3) 3_665 ?
O4 C7 2.53(3) 16_656 ?
O1 T2 1.598(9) 1_556 ?
O1 T1 1.710(11) 1_565 ?
O1 C7 2.52(3) 3_675 ?
O1 C2 2.550(19) 12_556 ?
O3 T11 1.592(19) 10_666 ?
O3 C8 2.59(3) 1_556 ?
O2 T1 1.627(18) 2_655 ?
O2 T11 1.633(18) 12_656 ?
O2 C7 2.13(3) . ?
O2 C1 2.34(2) . ?
O2 C6 2.36(2) 16_656 ?
O2 C1A 2.48(3) . ?
O11 T2 1.603(9) 1_545 ?
O11 T11 1.704(11) 1_545 ?
O11 C7 2.54(3) 11_556 ?
O11 C2 2.561(19) . ?
O5 T2 1.600(10) 15_545 ?
O5 T2 1.605(10) 5_655 ?
O5 C5 2.514(10) 4_445 ?
O5 C5A 2.614(10) 13_665 ?
O5 C5A 2.632(10) 4_445 ?
OB1 T1B 1.63(2) 11_556 ?
OB1 C2 2.16(3) . ?
OB1 C2 2.24(2) 13_655 ?
OB1 C3 2.52(2) 13_665 ?
OB1 C3A 2.58(2) 13_665 ?
OB2 T11B 1.619(19) 10_666 ?
OB2 C8 2.42(3) 10_666 ?
OB2 C3A 2.59(2) 7_445 ?
OB2 C3 2.68(2) 7_445 ?
C1 C6 1.17(5) 16_656 ?
C1 O2 2.34(2) 3_665 ?
C1 O2 2.34(2) 2_655 ?
C1 C6 2.47(7) . ?
C1A C6 1.60(6) 16_656 ?
C1A O2 2.48(3) 3_665 ?
C1A O2 2.48(3) 2_655 ?
C1A C6 2.90(9) . ?
C1A C8 3.40(4) 2_656 ?
C1A C8 3.40(4) 1_556 ?
C1A C8 3.40(4) 3_666 ?
C1A C3A 3.95(7) 13_666 ?
C2 OB1 2.24(2) 13_655 ?
C2 T1B 2.469(18) 11_556 ?
C2 O1 2.550(19) 11_556 ?
C2 C4 2.702(19) 1_545 ?
C2 C7 2.75(3) 10_766 ?
C2 C7 2.78(3) 11_556 ?
C2 T11B 2.956(17) 13_655 ?
C2 T1B 2.962(17) 5_654 ?
C2 C2 3.14(3) 13_655 ?
C3 C3A 0.878(18) . ?
C3 OB1 2.52(2) 15 ?
C3 OB1 2.52(2) 14_565 ?
C3 OB1 2.52(2) 13_665 ?
C3 C4 2.58(4) . ?
C3 OB2 2.68(2) 6_564 ?
C3 OB2 2.68(2) 4_554 ?
C3 OB2 2.68(2) 5_664 ?
C3 T1B 3.232(7) 6_564 ?
C3 T1B 3.232(7) 4_554 ?
C3 T1B 3.232(7) 5_664 ?
C3 T11B 3.233(7) 15 ?
C3A OB1 2.58(2) 14_565 ?
C3A OB1 2.58(2) 15 ?
C3A OB1 2.58(2) 13_665 ?
C3A OB2 2.59(2) 6_564 ?
C3A OB2 2.59(2) 5_664 ?
C3A OB2 2.59(2) 4_554 ?
C3A T1B 3.203(7) 6_564 ?
C3A T1B 3.203(7) 4_554 ?
C3A T1B 3.203(7) 5_664 ?
C3A T11B 3.204(7) 15 ?
C3A T11B 3.204(7) 14_565 ?
C4 C5A 1.34(4) . ?
C4 C5 2.09(4) . ?
C4 C2 2.702(19) 3_775 ?
C4 C2 2.702(19) 2_655 ?
C4 C2 2.702(19) 1_565 ?
C4 C5A 2.84(4) 10_775 ?
C4 C7 2.95(3) 10_776 ?
C4 C7 2.95(3) 11_566 ?
C4 C7 2.95(3) 12_656 ?
C5 C5A 0.747(9) . ?
C5 C5A 0.747(9) 10_775 ?
C5 C4 2.09(4) 10_775 ?
C5 O5 2.514(10) 15 ?
C5 O5 2.514(10) 9_664 ?
C5 O5 2.514(10) 13_665 ?
C5 O5 2.514(10) 7_554 ?
C5 O5 2.514(10) 14_565 ?
C5 O5 2.514(10) 8_654 ?
C5A C5A 1.494(19) 10_775 ?
C5A O5 2.614(10) 15 ?
C5A O5 2.614(10) 14_565 ?
C5A O5 2.614(10) 13_665 ?
C5A O5 2.631(10) 9_664 ?
C5A O5 2.632(10) 7_554 ?
C5A O5 2.632(10) 8_654 ?
C5A C4 2.84(4) 10_775 ?
C5A C2 3.288(18) 3_775 ?
C5A C2 3.288(18) 1_565 ?
C6 C1 1.17(5) 16_656 ?
C6 C6 1.30(8) 16_656 ?
C6 C1A 1.60(6) 16_656 ?
C6 O2 2.36(2) 18_546 ?
C6 O2 2.36(2) 16_656 ?
C6 O2 2.36(2) 17_556 ?
C7 T1 2.26(3) 2_655 ?
C7 T11 2.28(3) 12_656 ?
C7 O4 2.52(3) 2_655 ?
C7 O1 2.52(3) 2_765 ?
C7 O4 2.53(3) 16_656 ?
C7 O11 2.54(3) 12_556 ?
C7 C2 2.75(3) 10_766 ?
C7 C2 2.78(3) 12_556 ?
C7 C4 2.95(3) 10_776 ?
C7 T11B 2.97(3) 7 ?
C7 T1B 2.99(3) 16_666 ?
C8 C8 1.44(4) 10_655 ?
C8 OB2 2.42(3) 10_666 ?
C8 O3 2.59(3) 1_554 ?
C8 T1B 3.03(2) 10_666 ?
C8 T11 3.09(2) 10_665 ?
C8 T1 3.10(2) 1_554 ?
C8 C1A 3.40(4) 1_554 ?
C8 C3A 3.68(2) 13_665 ?
 
loop_
 _geom_angle_atom_site_label_1
 _geom_angle_atom_site_label_2
 _geom_angle_atom_site_label_3
 _geom_angle
 _geom_angle_site_symmetry_1
 _geom_angle_site_symmetry_3
 _geom_angle_publ_flag
O4 T1 O3 106.0(9) . . ?
O4 T1 O2 113.6(9) . 3_665 ?
O3 T1 O2 104.5(9) . 3_665 ?
O4 T1 O1 101.4(6) . 1_545 ?
O3 T1 O1 111.2(8) . 1_545 ?
O2 T1 O1 119.6(9) 3_665 1_545 ?
O4 T1 T1B 58.7(5) . 1_545 ?
O3 T1 T1B 88.2(8) . 1_545 ?
O2 T1 T1B 166.9(8) 3_665 1_545 ?
O1 T1 T1B 56.4(4) 1_545 1_545 ?
O4 T1 C7 78.9(8) . 3_665 ?
O3 T1 C7 168.5(11) . 3_665 ?
O2 T1 C7 64.1(10) 3_665 3_665 ?
O1 T1 C7 77.3(8) 1_545 3_665 ?
T1B T1 C7 103.1(8) 1_545 3_665 ?
O4 T1 T11 34.7(4) . 9 ?
O3 T1 T11 90.7(7) . 9 ?
O2 T1 T11 88.6(8) 3_665 9 ?
O1 T1 T11 136.0(5) 1_545 9 ?
T1B T1 T11 88.2(3) 1_545 9 ?
C7 T1 T11 87.8(7) 3_665 9 ?
O4 T1 C8 143.5(6) . 1_556 ?
O3 T1 C8 56.8(8) . 1_556 ?
O2 T1 C8 102.3(8) 3_665 1_556 ?
O1 T1 C8 63.8(5) 1_545 1_556 ?
T1B T1 C8 87.1(5) 1_545 1_556 ?
C7 T1 C8 124.8(8) 3_665 1_556 ?
T11 T1 C8 147.2(5) 9 1_556 ?
OB2 T1B OB1 105.5(11) . 12_556 ?
OB2 T1B O1 112.6(9) . . ?
OB1 T1B O1 116.2(9) 12_556 . ?
OB2 T1B O4 113.3(9) . 1_565 ?
OB1 T1B O4 109.3(9) 12_556 1_565 ?
O1 T1B O4 100.2(6) . 1_565 ?
OB2 T1B T1 96.1(8) . 1_565 ?
OB1 T1B T1 157.6(8) 12_556 1_565 ?
O1 T1B T1 58.6(5) . 1_565 ?
O4 T1B T1 55.0(4) 1_565 1_565 ?
OB2 T1B C2 163.9(9) . 12_556 ?
OB1 T1B C2 59.5(8) 12_556 12_556 ?
O1 T1B C2 73.2(6) . 12_556 ?
O4 T1B C2 79.2(6) 1_565 12_556 ?
T1 T1B C2 99.5(5) 1_565 12_556 ?
OB2 T1B C2 105.1(8) . 9_665 ?
OB1 T1B C2 48.4(7) 12_556 9_665 ?
O1 T1B C2 142.3(6) . 9_665 ?
O4 T1B C2 65.3(5) 1_565 9_665 ?
T1 T1B C2 120.3(5) 1_565 9_665 ?
C2 T1B C2 70.0(6) 12_556 9_665 ?
OB2 T1B C7 63.6(9) . 16_666 ?
OB1 T1B C7 95.6(9) 12_556 16_666 ?
O1 T1B C7 146.9(7) . 16_666 ?
O4 T1B C7 58.0(6) 1_565 16_666 ?
T1 T1B C7 88.5(6) 1_565 16_666 ?
C2 T1B C7 120.3(7) 12_556 16_666 ?
C2 T1B C7 55.8(6) 9_665 16_666 ?
OB2 T1B C8 52.8(8) . 10_666 ?
OB1 T1B C8 111.9(8) 12_556 10_666 ?
O1 T1B C8 63.1(5) . 10_666 ?
O4 T1B C8 138.7(6) 1_565 10_666 ?
T1 T1B C8 85.8(5) 1_565 10_666 ?
C2 T1B C8 124.6(6) 12_556 10_666 ?
C2 T1B C8 149.6(5) 9_665 10_666 ?
C7 T1B C8 114.9(7) 16_666 10_666 ?
OB2 T1B C3A 53.4(7) . 7_445 ?
OB1 T1B C3A 53.1(7) 12_556 7_445 ?
O1 T1B C3A 124.2(6) . 7_445 ?
O4 T1B C3A 135.6(6) 1_565 7_445 ?
T1 T1B C3A 149.2(4) 1_565 7_445 ?
C2 T1B C3A 110.7(4) 12_556 7_445 ?
C2 T1B C3A 77.4(5) 9_665 7_445 ?
C7 T1B C3A 81.6(7) 16_666 7_445 ?
C8 T1B C3A 72.4(5) 10_666 7_445 ?
OB2 T1B C3 55.7(7) . 7_445 ?
OB1 T1B C3 50.3(7) 12_556 7_445 ?
O1 T1B C3 139.7(5) . 7_445 ?
O4 T1B C3 120.0(5) 1_565 7_445 ?
T1 T1B C3 148.9(4) 1_565 7_445 ?
C2 T1B C3 109.8(4) 12_556 7_445 ?
C2 T1B C3 63.6(4) 9_665 7_445 ?
C7 T1B C3 68.1(6) 16_666 7_445 ?
C8 T1B C3 86.0(4) 10_666 7_445 ?
C3A T1B C3 15.7(3) 7_445 7_445 ?
O1 T2 O5 108.7(6) 1_554 14_565 ?
O1 T2 O11 115.7(6) 1_554 1_565 ?
O5 T2 O11 109.8(5) 14_565 1_565 ?
O1 T2 O5 109.7(5) 1_554 9_664 ?
O5 T2 O5 103.4(7) 14_565 9_664 ?
O11 T2 O5 108.8(6) 1_565 9_664 ?
O1 T2 C7 52.8(6) 1_554 3_674 ?
O5 T2 C7 104.0(6) 14_565 3_674 ?
O11 T2 C7 146.1(6) 1_565 3_674 ?
O5 T2 C7 59.6(6) 9_664 3_674 ?
O1 T2 C7 146.0(6) 1_554 11_566 ?
O5 T2 C7 59.3(6) 14_565 11_566 ?
O11 T2 C7 53.2(6) 1_565 11_566 ?
O5 T2 C7 104.2(6) 9_664 11_566 ?
C7 T2 C7 155.3(9) 3_674 11_566 ?
O1 T2 C2 53.5(5) 1_554 12 ?
O5 T2 C2 61.0(5) 14_565 12 ?
O11 T2 C2 153.5(5) 1_565 12 ?
O5 T2 C2 97.6(5) 9_664 12 ?
C7 T2 C2 51.8(5) 3_674 12 ?
C7 T2 C2 119.5(6) 11_566 12 ?
O1 T2 C2 153.5(5) 1_554 1_565 ?
O5 T2 C2 97.8(5) 14_565 1_565 ?
O11 T2 C2 53.8(5) 1_565 1_565 ?
O5 T2 C2 60.8(5) 9_664 1_565 ?
C7 T2 C2 119.7(6) 3_674 1_565 ?
C7 T2 C2 52.3(5) 11_566 1_565 ?
C2 T2 C2 147.0(6) 12 1_565 ?
O3 T11 O4 106.5(9) 10_666 5_554 ?
O3 T11 O2 104.6(9) 10_666 11_566 ?
O4 T11 O2 112.9(9) 5_554 11_566 ?
O3 T11 O11 111.3(8) 10_666 1_565 ?
O4 T11 O11 101.6(6) 5_554 1_565 ?
O2 T11 O11 119.5(9) 11_566 1_565 ?
O3 T11 T11B 88.4(8) 10_666 1_565 ?
O4 T11 T11B 59.1(5) 5_554 1_565 ?
O2 T11 T11B 166.7(8) 11_566 1_565 ?
O11 T11 T11B 56.4(4) 1_565 1_565 ?
O3 T11 C7 167.8(11) 10_666 11_566 ?
O4 T11 C7 78.7(8) 5_554 11_566 ?
O2 T11 C7 63.4(10) 11_566 11_566 ?
O11 T11 C7 77.6(8) 1_565 11_566 ?
T11B T11 C7 103.6(8) 1_565 11_566 ?
O3 T11 T1 90.6(7) 10_666 5_554 ?
O4 T11 T1 34.5(4) 5_554 5_554 ?
O2 T11 T1 88.5(8) 11_566 5_554 ?
O11 T11 T1 136.1(5) 1_565 5_554 ?
T11B T11 T1 88.2(3) 1_565 5_554 ?
C7 T11 T1 87.8(7) 11_566 5_554 ?
O3 T11 C8 56.9(8) 10_666 10_665 ?
O4 T11 C8 144.2(6) 5_554 10_665 ?
O2 T11 C8 102.4(8) 11_566 10_665 ?
O11 T11 C8 63.8(5) 1_565 10_665 ?
T11B T11 C8 87.2(5) 1_565 10_665 ?
C7 T11 C8 124.6(8) 11_566 10_665 ?
T1 T11 C8 147.3(5) 5_554 10_665 ?
OB1 T11B OB2 105.3(11) . 10_666 ?
OB1 T11B O11 116.3(9) . . ?
OB2 T11B O11 112.6(9) 10_666 . ?
OB1 T11B O4 109.0(9) . 5_544 ?
OB2 T11B O4 113.6(9) 10_666 5_544 ?
O11 T11B O4 100.2(6) . 5_544 ?
OB1 T11B T11 157.7(8) . 1_545 ?
OB2 T11B T11 96.1(8) 10_666 1_545 ?
O11 T11B T11 58.6(5) . 1_545 ?
O4 T11B T11 55.2(4) 5_544 1_545 ?
OB1 T11B C2 59.3(8) . . ?
OB2 T11B C2 163.5(9) 10_666 . ?
O11 T11B C2 73.4(6) . . ?
O4 T11B C2 79.1(5) 5_544 . ?
T11 T11B C2 99.9(5) 1_545 . ?
OB1 T11B C2 48.5(8) . 13_655 ?
OB2 T11B C2 105.0(8) 10_666 13_655 ?
O11 T11B C2 142.4(6) . 13_655 ?
O4 T11B C2 65.0(5) 5_544 13_655 ?
T11 T11B C2 120.2(5) 1_545 13_655 ?
C2 T11B C2 69.9(6) . 13_655 ?
OB1 T11B C7 95.3(9) . 4_444 ?
OB2 T11B C7 64.0(9) 10_666 4_444 ?
O11 T11B C7 147.0(8) . 4_444 ?
O4 T11B C7 57.8(6) 5_544 4_444 ?
T11 T11B C7 88.5(6) 1_545 4_444 ?
C2 T11B C7 119.8(7) . 4_444 ?
C2 T11B C7 55.2(6) 13_655 4_444 ?
OB1 T11B C8 111.9(8) . . ?
OB2 T11B C8 52.8(8) 10_666 . ?
O11 T11B C8 63.1(5) . . ?
O4 T11B C8 138.9(6) 5_544 . ?
T11 T11B C8 85.8(5) 1_545 . ?
C2 T11B C8 124.6(6) . . ?
C2 T11B C8 149.6(5) 13_655 . ?
C7 T11B C8 115.4(7) 4_444 . ?
OB1 T11B C3A 53.0(7) . 13_665 ?
OB2 T11B C3A 53.3(7) 10_666 13_665 ?
O11 T11B C3A 124.2(6) . 13_665 ?
O4 T11B C3A 135.6(5) 5_544 13_665 ?
T11 T11B C3A 149.1(4) 1_545 13_665 ?
C2 T11B C3A 110.3(4) . 13_665 ?
C2 T11B C3A 77.5(5) 13_655 13_665 ?
C7 T11B C3A 81.8(6) 4_444 13_665 ?
C8 T11B C3A 72.3(5) . 13_665 ?
OB1 T11B C3 50.2(7) . 13_665 ?
OB2 T11B C3 55.7(7) 10_666 13_665 ?
O11 T11B C3 139.7(5) . 13_665 ?
O4 T11B C3 120.0(5) 5_544 13_665 ?
T11 T11B C3 148.9(4) 1_545 13_665 ?
C2 T11B C3 109.4(4) . 13_665 ?
C2 T11B C3 63.6(4) 13_655 13_665 ?
C7 T11B C3 68.3(6) 4_444 13_665 ?
C8 T11B C3 85.9(4) . 13_665 ?
C3A T11B C3 15.7(3) 13_665 13_665 ?
T1 O4 T11 110.8(8) . 9 ?
T1 O4 T1B 66.4(4) . 1_545 ?
T11 O4 T1B 147.2(7) 9 1_545 ?
T1 O4 T11B 146.4(7) . 9_655 ?
T11 O4 T11B 65.7(4) 9 9_655 ?
T1B O4 T11B 135.5(8) 1_545 9_655 ?
T1 O4 C7 61.8(7) . 3_665 ?
T11 O4 C7 110.2(8) 9 3_665 ?
T1B O4 C7 97.2(7) 1_545 3_665 ?
T11B O4 C7 87.3(7) 9_655 3_665 ?
T1 O4 C7 110.5(8) . 16_656 ?
T11 O4 C7 62.2(7) 9 16_656 ?
T1B O4 C7 87.5(7) 1_545 16_656 ?
T11B O4 C7 97.4(7) 9_655 16_656 ?
C7 O4 C7 167.6(12) 3_665 16_656 ?
T2 O1 T1B 151.3(8) 1_556 . ?
T2 O1 T1 143.5(8) 1_556 1_565 ?
T1B O1 T1 65.0(4) . 1_565 ?
T2 O1 C7 96.9(8) 1_556 3_675 ?
T1B O1 C7 97.8(8) . 3_675 ?
T1 O1 C7 61.2(7) 1_565 3_675 ?
T2 O1 C2 96.2(6) 1_556 12_556 ?
T1B O1 C2 68.0(5) . 12_556 ?
T1 O1 C2 99.6(5) 1_565 12_556 ?
C7 O1 C2 65.7(8) 3_675 12_556 ?
T11 O3 T1 175.2(14) 10_666 . ?
T11 O3 C8 92.1(9) 10_666 1_556 ?
T1 O3 C8 91.6(9) . 1_556 ?
T1 O2 T11 145.5(14) 2_655 12_656 ?
T1 O2 C7 72.6(11) 2_655 . ?
T11 O2 C7 73.4(11) 12_656 . ?
T1 O2 C1 106.1(9) 2_655 . ?
T11 O2 C1 106.0(10) 12_656 . ?
C7 O2 C1 168.3(18) . . ?
T1 O2 C6 107.2(9) 2_655 16_656 ?
T11 O2 C6 107.0(9) 12_656 16_656 ?
C7 O2 C6 162.9(16) . 16_656 ?
C1 O2 C6 28.8(11) . 16_656 ?
T1 O2 C1A 104.8(9) 2_655 . ?
T11 O2 C1A 104.6(10) 12_656 . ?
C7 O2 C1A 158.5(19) . . ?
C1 O2 C1A 9.8(6) . . ?
C6 O2 C1A 38.6(13) 16_656 . ?
T2 O11 T11B 151.2(8) 1_545 . ?
T2 O11 T11 143.5(8) 1_545 1_545 ?
T11B O11 T11 65.0(5) . 1_545 ?
T2 O11 C7 96.4(8) 1_545 11_556 ?
T11B O11 C7 98.2(7) . 11_556 ?
T11 O11 C7 61.4(7) 1_545 11_556 ?
T2 O11 C2 95.9(6) 1_545 . ?
T11B O11 C2 68.1(5) . . ?
T11 O11 C2 99.9(5) 1_545 . ?
C7 O11 C2 66.1(7) 11_556 . ?
T2 O5 T2 163.2(7) 15_545 5_655 ?
T2 O5 C5 98.4(5) 15_545 4_445 ?
T2 O5 C5 98.2(4) 5_655 4_445 ?
T2 O5 C5A 98.4(5) 15_545 13_665 ?
T2 O5 C5A 98.2(5) 5_655 13_665 ?
C5 O5 C5A 16.6(2) 4_445 13_665 ?
T2 O5 C5A 97.7(4) 15_545 4_445 ?
T2 O5 C5A 97.5(4) 5_655 4_445 ?
C5 O5 C5A 16.5(2) 4_445 4_445 ?
C5A O5 C5A 33.1(4) 13_665 4_445 ?
T11B OB1 T1B 154.1(14) . 11_556 ?
T11B OB1 C2 80.7(10) . . ?
T1B OB1 C2 79.9(10) 11_556 . ?
T11B OB1 C2 98.8(10) . 13_655 ?
T1B OB1 C2 98.6(10) 11_556 13_655 ?
C2 OB1 C2 91.0(10) . 13_655 ?
T11B OB1 C3 100.3(9) . 13_665 ?
T1B OB1 C3 99.8(9) 11_556 13_665 ?
C2 OB1 C3 177.5(12) . 13_665 ?
C2 OB1 C3 86.5(9) 13_655 13_665 ?
T11B OB1 C3A 96.9(9) . 13_665 ?
T1B OB1 C3A 96.5(9) 11_556 13_665 ?
C2 OB1 C3A 162.7(12) . 13_665 ?
C2 OB1 C3A 106.3(10) 13_655 13_665 ?
C3 OB1 C3A 19.8(4) 13_665 13_665 ?
T11B OB2 T1B 163.0(15) 10_666 . ?
T11B OB2 C8 95.0(9) 10_666 10_666 ?
T1B OB2 C8 94.9(9) . 10_666 ?
T11B OB2 C3A 96.5(9) 10_666 7_445 ?
T1B OB2 C3A 96.4(9) . 7_445 ?
C8 OB2 C3A 94.5(9) 10_666 7_445 ?
T11B OB2 C3 94.4(8) 10_666 7_445 ?
T1B OB2 C3 94.3(8) . 7_445 ?
C8 OB2 C3 113.6(9) 10_666 7_445 ?
C3A OB2 C3 19.1(4) 7_445 7_445 ?
C6 C1 O2 76.5(12) 16_656 3_665 ?
C6 C1 O2 76.5(12) 16_656 2_655 ?
O2 C1 O2 114.7(9) 3_665 2_655 ?
C6 C1 O2 76.5(13) 16_656 . ?
O2 C1 O2 114.7(9) 3_665 . ?
O2 C1 O2 114.7(9) 2_655 . ?
C6 C1 C6 0.006(1) 16_656 . ?
O2 C1 C6 76.5(12) 3_665 . ?
O2 C1 C6 76.5(12) 2_655 . ?
O2 C1 C6 76.5(12) . . ?
C6 C1A O2 66.7(14) 16_656 3_665 ?
C6 C1A O2 66.7(14) 16_656 2_655 ?
O2 C1A O2 105.4(16) 3_665 2_655 ?
C6 C1A O2 66.7(15) 16_656 . ?
O2 C1A O2 105.4(16) 3_665 . ?
O2 C1A O2 105.4(16) 2_655 . ?
C6 C1A C6 0.004(2) 16_656 . ?
O2 C1A C6 66.7(14) 3_665 . ?
O2 C1A C6 66.7(14) 2_655 . ?
O2 C1A C6 66.7(14) . . ?
C6 C1A C8 120.4(10) 16_656 2_656 ?
O2 C1A C8 78.7(6) 3_665 2_656 ?
O2 C1A C8 173(2) 2_655 2_656 ?
O2 C1A C8 78.7(6) . 2_656 ?
C6 C1A C8 120.4(10) . 2_656 ?
C6 C1A C8 120.4(10) 16_656 1_556 ?
O2 C1A C8 78.7(6) 3_665 1_556 ?
O2 C1A C8 78.7(6) 2_655 1_556 ?
O2 C1A C8 173(2) . 1_556 ?
C6 C1A C8 120.4(10) . 1_556 ?
C8 C1A C8 96.6(13) 2_656 1_556 ?
C6 C1A C8 120.4(10) 16_656 3_666 ?
O2 C1A C8 173(2) 3_665 3_666 ?
O2 C1A C8 78.7(6) 2_655 3_666 ?
O2 C1A C8 78.7(6) . 3_666 ?
C6 C1A C8 120.4(10) . 3_666 ?
C8 C1A C8 96.6(13) 2_656 3_666 ?
C8 C1A C8 96.6(13) 1_556 3_666 ?
C6 C1A C3A 180.0 16_656 13_666 ?
O2 C1A C3A 113.3(14) 3_665 13_666 ?
O2 C1A C3A 113.3(14) 2_655 13_666 ?
O2 C1A C3A 113.3(14) . 13_666 ?
C6 C1A C3A 180.0 . 13_666 ?
C8 C1A C3A 59.6(10) 2_656 13_666 ?
C8 C1A C3A 59.6(10) 1_556 13_666 ?
C8 C1A C3A 59.6(10) 3_666 13_666 ?
OB1 C2 OB1 89.0(10) . 13_655 ?
OB1 C2 T1B 40.6(6) . 11_556 ?
OB1 C2 T1B 94.8(8) 13_655 11_556 ?
OB1 C2 T11B 40.1(6) . . ?
OB1 C2 T11B 94.8(8) 13_655 . ?
T1B C2 T11B 79.6(6) 11_556 . ?
OB1 C2 O1 72.5(8) . 11_556 ?
OB1 C2 O1 123.7(8) 13_655 11_556 ?
T1B C2 O1 38.8(3) 11_556 11_556 ?
T11B C2 O1 101.9(7) . 11_556 ?
OB1 C2 O11 71.8(8) . . ?
OB1 C2 O11 123.5(8) 13_655 . ?
T1B C2 O11 101.7(7) 11_556 . ?
T11B C2 O11 38.5(3) . . ?
O1 C2 O11 100.7(7) 11_556 . ?
OB1 C2 C4 170.5(13) . 1_545 ?
OB1 C2 C4 100.6(12) 13_655 1_545 ?
T1B C2 C4 137.6(7) 11_556 1_545 ?
T11B C2 C4 137.1(7) . 1_545 ?
O1 C2 C4 102.2(8) 11_556 1_545 ?
O11 C2 C4 102.0(8) . 1_545 ?
OB1 C2 C7 115.6(11) . 10_766 ?
OB1 C2 C7 88.9(9) 13_655 10_766 ?
T1B C2 C7 75.6(8) 11_556 10_766 ?
T11B C2 C7 155.1(10) . 10_766 ?
O1 C2 C7 56.6(7) 11_556 10_766 ?
O11 C2 C7 147.5(9) . 10_766 ?
C4 C2 C7 65.6(7) 1_545 10_766 ?
OB1 C2 C7 115.0(11) . 11_556 ?
OB1 C2 C7 89.0(9) 13_655 11_556 ?
T1B C2 C7 155.0(9) 11_556 11_556 ?
T11B C2 C7 75.5(8) . 11_556 ?
O1 C2 C7 147.2(9) 11_556 11_556 ?
O11 C2 C7 56.6(7) . 11_556 ?
C4 C2 C7 65.1(7) 1_545 11_556 ?
C7 C2 C7 129.3(11) 10_766 11_556 ?
OB1 C2 T11B 84.1(8) . 13_655 ?
OB1 C2 T11B 32.8(5) 13_655 13_655 ?
T1B C2 T11B 70.1(4) 11_556 13_655 ?
T11B C2 T11B 110.1(6) . 13_655 ?
O1 C2 T11B 91.6(5) 11_556 13_655 ?
O11 C2 T11B 147.9(7) . 13_655 ?
C4 C2 T11B 104.2(9) 1_545 13_655 ?
C7 C2 T11B 62.6(7) 10_766 13_655 ?
C7 C2 T11B 120.4(8) 11_556 13_655 ?
OB1 C2 T1B 83.7(8) . 5_654 ?
OB1 C2 T1B 33.0(5) 13_655 5_654 ?
T1B C2 T1B 110.0(6) 11_556 5_654 ?
T11B C2 T1B 69.9(4) . 5_654 ?
O1 C2 T1B 148.2(7) 11_556 5_654 ?
O11 C2 T1B 91.1(5) . 5_654 ?
C4 C2 T1B 104.0(9) 1_545 5_654 ?
C7 C2 T1B 120.6(8) 10_766 5_654 ?
C7 C2 T1B 62.5(7) 11_556 5_654 ?
T11B C2 T1B 64.7(4) 13_655 5_654 ?
OB1 C2 C2 45.5(7) . 13_655 ?
OB1 C2 C2 43.5(7) 13_655 13_655 ?
T1B C2 C2 62.4(6) 11_556 13_655 ?
T11B C2 C2 62.2(6) . 13_655 ?
O1 C2 C2 100.9(8) 11_556 13_655 ?
O11 C2 C2 100.3(8) . 13_655 ?
C4 C2 C2 144.0(13) 1_545 13_655 ?
C7 C2 C2 106.5(10) 10_766 13_655 ?
C7 C2 C2 106.1(10) 11_556 13_655 ?
T11B C2 C2 47.9(4) 13_655 13_655 ?
T1B C2 C2 47.6(4) 5_654 13_655 ?
C3A C3 OB1 83.5(5) . 15 ?
C3A C3 OB1 83.5(5) . 14_565 ?
OB1 C3 OB1 118.7(2) 15 14_565 ?
C3A C3 OB1 83.5(5) . 13_665 ?
OB1 C3 OB1 118.7(2) 15 13_665 ?
OB1 C3 OB1 118.7(2) 14_565 13_665 ?
C3A C3 C4 180.000(13) . . ?
OB1 C3 C4 96.5(5) 15 . ?
OB1 C3 C4 96.5(5) 14_565 . ?
OB1 C3 C4 96.5(5) 13_665 . ?
C3A C3 OB2 74.6(5) . 6_564 ?
OB1 C3 OB2 59.2(5) 15 6_564 ?
OB1 C3 OB2 59.6(5) 14_565 6_564 ?
OB1 C3 OB2 158.1(7) 13_665 6_564 ?
C4 C3 OB2 105.4(5) . 6_564 ?
C3A C3 OB2 74.6(5) . 4_554 ?
OB1 C3 OB2 59.6(5) 15 4_554 ?
OB1 C3 OB2 158.1(7) 14_565 4_554 ?
OB1 C3 OB2 59.2(5) 13_665 4_554 ?
C4 C3 OB2 105.4(5) . 4_554 ?
OB2 C3 OB2 113.2(4) 6_564 4_554 ?
C3A C3 OB2 74.6(5) . 5_664 ?
OB1 C3 OB2 158.1(7) 15 5_664 ?
OB1 C3 OB2 59.2(5) 14_565 5_664 ?
OB1 C3 OB2 59.6(5) 13_665 5_664 ?
C4 C3 OB2 105.4(5) . 5_664 ?
OB2 C3 OB2 113.2(4) 6_564 5_664 ?
OB2 C3 OB2 113.2(4) 4_554 5_664 ?
C3A C3 T1B 80.3(2) . 6_564 ?
OB1 C3 T1B 88.9(5) 15 6_564 ?
OB1 C3 T1B 29.8(4) 14_565 6_564 ?
OB1 C3 T1B 146.0(5) 13_665 6_564 ?
C4 C3 T1B 99.7(2) . 6_564 ?
OB2 C3 T1B 30.0(4) 6_564 6_564 ?
OB2 C3 T1B 141.3(5) 4_554 6_564 ?
OB2 C3 T1B 87.2(4) 5_664 6_564 ?
C3A C3 T1B 80.3(2) . 4_554 ?
OB1 C3 T1B 29.8(4) 15 4_554 ?
OB1 C3 T1B 146.0(5) 14_565 4_554 ?
OB1 C3 T1B 88.9(5) 13_665 4_554 ?
C4 C3 T1B 99.7(2) . 4_554 ?
OB2 C3 T1B 87.2(4) 6_564 4_554 ?
OB2 C3 T1B 30.0(4) 4_554 4_554 ?
OB2 C3 T1B 141.3(5) 5_664 4_554 ?
T1B C3 T1B 117.22(13) 6_564 4_554 ?
C3A C3 T1B 80.3(2) . 5_664 ?
OB1 C3 T1B 146.0(5) 15 5_664 ?
OB1 C3 T1B 88.9(5) 14_565 5_664 ?
OB1 C3 T1B 29.8(5) 13_665 5_664 ?
C4 C3 T1B 99.7(2) . 5_664 ?
OB2 C3 T1B 141.3(5) 6_564 5_664 ?
OB2 C3 T1B 87.2(4) 4_554 5_664 ?
OB2 C3 T1B 30.0(4) 5_664 5_664 ?
T1B C3 T1B 117.22(13) 6_564 5_664 ?
T1B C3 T1B 117.22(13) 4_554 5_664 ?
C3A C3 T11B 80.3(2) . 15 ?
OB1 C3 T11B 29.5(4) 15 15 ?
OB1 C3 T11B 89.3(5) 14_565 15 ?
OB1 C3 T11B 145.7(5) 13_665 15 ?
C4 C3 T11B 99.7(2) . 15 ?
OB2 C3 T11B 30.0(4) 6_564 15 ?
OB2 C3 T11B 87.3(4) 4_554 15 ?
OB2 C3 T11B 141.2(5) 5_664 15 ?
T1B C3 T11B 59.44(15) 6_564 15 ?
T1B C3 T11B 58.67(15) 4_554 15 ?
T1B C3 T11B 160.6(4) 5_664 15 ?
C3 C3A OB1 76.7(6) . 14_565 ?
C3 C3A OB1 76.7(6) . 15 ?
OB1 C3A OB1 114.9(5) 14_565 15 ?
C3 C3A OB1 76.7(6) . 13_665 ?
OB1 C3A OB1 114.9(5) 14_565 13_665 ?
OB1 C3A OB1 114.9(5) 15 13_665 ?
C3 C3A OB2 86.3(7) . 6_564 ?
OB1 C3A OB2 60.2(5) 14_565 6_564 ?
OB1 C3A OB2 59.8(5) 15 6_564 ?
OB1 C3A OB2 163.0(11) 13_665 6_564 ?
C3 C3A OB2 86.3(7) . 5_664 ?
OB1 C3A OB2 59.8(5) 14_565 5_664 ?
OB1 C3A OB2 163.0(11) 15 5_664 ?
OB1 C3A OB2 60.2(5) 13_665 5_664 ?
OB2 C3A OB2 119.59(15) 6_564 5_664 ?
C3 C3A OB2 86.3(7) . 4_554 ?
OB1 C3A OB2 163.0(11) 14_565 4_554 ?
OB1 C3A OB2 60.2(5) 15 4_554 ?
OB1 C3A OB2 59.8(5) 13_665 4_554 ?
OB2 C3A OB2 119.59(15) 6_564 4_554 ?
OB2 C3A OB2 119.58(15) 5_664 4_554 ?
C3 C3A T1B 84.0(4) . 6_564 ?
OB1 C3A T1B 30.4(4) 14_565 6_564 ?
OB1 C3A T1B 88.7(5) 15 6_564 ?
OB1 C3A T1B 144.5(6) 13_665 6_564 ?
OB2 C3A T1B 30.2(4) 6_564 6_564 ?
OB2 C3A T1B 89.4(4) 5_664 6_564 ?
OB2 C3A T1B 148.7(5) 4_554 6_564 ?
C3 C3A T1B 84.0(4) . 4_554 ?
OB1 C3A T1B 144.5(6) 14_565 4_554 ?
OB1 C3A T1B 30.4(4) 15 4_554 ?
OB1 C3A T1B 88.7(5) 13_665 4_554 ?
OB2 C3A T1B 89.4(4) 6_564 4_554 ?
OB2 C3A T1B 148.7(5) 5_664 4_554 ?
OB2 C3A T1B 30.2(4) 4_554 4_554 ?
T1B C3A T1B 118.93(14) 6_564 4_554 ?
C3 C3A T1B 84.0(4) . 5_664 ?
OB1 C3A T1B 88.7(5) 14_565 5_664 ?
OB1 C3A T1B 144.5(6) 15 5_664 ?
OB1 C3A T1B 30.4(4) 13_665 5_664 ?
OB2 C3A T1B 148.7(5) 6_564 5_664 ?
OB2 C3A T1B 30.2(4) 5_664 5_664 ?
OB2 C3A T1B 89.4(4) 4_554 5_664 ?
T1B C3A T1B 118.93(14) 6_564 5_664 ?
T1B C3A T1B 118.93(14) 4_554 5_664 ?
C3 C3A T11B 84.0(4) . 15 ?
OB1 C3A T11B 89.0(5) 14_565 15 ?
OB1 C3A T11B 30.1(4) 15 15 ?
OB1 C3A T11B 144.2(6) 13_665 15 ?
OB2 C3A T11B 30.1(4) 6_564 15 ?
OB2 C3A T11B 148.7(5) 5_664 15 ?
OB2 C3A T11B 89.4(4) 4_554 15 ?
T1B C3A T11B 60.04(15) 6_564 15 ?
T1B C3A T11B 59.25(15) 4_554 15 ?
T1B C3A T11B 168.0(8) 5_664 15 ?
C3 C3A T11B 84.0(4) . 14_565 ?
OB1 C3A T11B 30.1(4) 14_565 14_565 ?
OB1 C3A T11B 144.2(6) 15 14_565 ?
OB1 C3A T11B 89.0(5) 13_665 14_565 ?
OB2 C3A T11B 89.4(4) 6_564 14_565 ?
OB2 C3A T11B 30.1(4) 5_664 14_565 ?
OB2 C3A T11B 148.7(5) 4_554 14_565 ?
T1B C3A T11B 59.25(15) 6_564 14_565 ?
T1B C3A T11B 168.0(8) 4_554 14_565 ?
T1B C3A T11B 60.03(15) 5_664 14_565 ?
T11B C3A T11B 118.94(14) 15 14_565 ?
C5A C4 C5 0.000(1) . . ?
C5A C4 C3 180.0 . . ?
C5 C4 C3 180.0 . . ?
C5A C4 C2 103.6(9) . 3_775 ?
C5 C4 C2 103.6(9) . 3_775 ?
C3 C4 C2 76.4(9) . 3_775 ?
C5A C4 C2 103.6(9) . 2_655 ?
C5 C4 C2 103.6(9) . 2_655 ?
C3 C4 C2 76.4(9) . 2_655 ?
C2 C4 C2 114.7(7) 3_775 2_655 ?
C5A C4 C2 103.6(9) . 1_565 ?
C5 C4 C2 103.6(9) . 1_565 ?
C3 C4 C2 76.4(9) . 1_565 ?
C2 C4 C2 114.7(7) 3_775 1_565 ?
C2 C4 C2 114.7(7) 2_655 1_565 ?
C5A C4 C5A 0.0 . 10_775 ?
C5 C4 C5A 0.0 . 10_775 ?
C3 C4 C5A 180.0 . 10_775 ?
C2 C4 C5A 103.6(9) 3_775 10_775 ?
C2 C4 C5A 103.6(9) 2_655 10_775 ?
C2 C4 C5A 103.6(9) 1_565 10_775 ?
C5A C4 C7 102.2(10) . 10_776 ?
C5 C4 C7 102.2(10) . 10_776 ?
C3 C4 C7 77.8(10) . 10_776 ?
C2 C4 C7 58.8(6) 3_775 10_776 ?
C2 C4 C7 154.3(18) 2_655 10_776 ?
C2 C4 C7 58.0(6) 1_565 10_776 ?
C5A C4 C7 102.2(10) 10_775 10_776 ?
C5A C4 C7 102.2(10) . 11_566 ?
C5 C4 C7 102.2(10) . 11_566 ?
C3 C4 C7 77.8(10) . 11_566 ?
C2 C4 C7 154.3(18) 3_775 11_566 ?
C2 C4 C7 58.0(6) 2_655 11_566 ?
C2 C4 C7 58.8(6) 1_565 11_566 ?
C5A C4 C7 102.2(10) 10_775 11_566 ?
C7 C4 C7 115.7(7) 10_776 11_566 ?
C5A C4 C7 102.2(10) . 12_656 ?
C5 C4 C7 102.2(10) . 12_656 ?
C3 C4 C7 77.8(10) . 12_656 ?
C2 C4 C7 58.0(6) 3_775 12_656 ?
C2 C4 C7 58.8(6) 2_655 12_656 ?
C2 C4 C7 154.3(18) 1_565 12_656 ?
C5A C4 C7 102.2(10) 10_775 12_656 ?
C7 C4 C7 115.7(7) 10_776 12_656 ?
C7 C4 C7 115.7(7) 11_566 12_656 ?
C5A C4 C3A 180.0 . . ?
C5 C4 C3A 180.0 . . ?
C3 C4 C3A 0.000(1) . . ?
C2 C4 C3A 76.4(9) 3_775 . ?
C2 C4 C3A 76.4(9) 2_655 . ?
C2 C4 C3A 76.4(9) 1_565 . ?
C5A C4 C3A 180.0 10_775 . ?
C7 C4 C3A 77.8(10) 10_776 . ?
C7 C4 C3A 77.8(10) 11_566 . ?
C7 C4 C3A 77.8(10) 12_656 . ?
C5A C5 C5A 180.0 . 10_775 ?
C5A C5 C4 180.0 . 10_775 ?
C5A C5 C4 0.000(5) 10_775 10_775 ?
C5A C5 C4 0.000(4) . . ?
C5A C5 C4 180.0 10_775 . ?
C4 C5 C4 180.0 10_775 . ?
C5A C5 O5 89.3(3) . 15 ?
C5A C5 O5 90.7(3) 10_775 15 ?
C4 C5 O5 90.7(3) 10_775 15 ?
C4 C5 O5 89.3(3) . 15 ?
C5A C5 O5 90.7(3) . 9_664 ?
C5A C5 O5 89.3(3) 10_775 9_664 ?
C4 C5 O5 89.3(3) 10_775 9_664 ?
C4 C5 O5 90.7(3) . 9_664 ?
O5 C5 O5 180.0 15 9_664 ?
C5A C5 O5 89.3(3) . 13_665 ?
C5A C5 O5 90.7(3) 10_775 13_665 ?
C4 C5 O5 90.7(3) 10_775 13_665 ?
C4 C5 O5 89.3(3) . 13_665 ?
O5 C5 O5 119.987(12) 15 13_665 ?
O5 C5 O5 60.013(11) 9_664 13_665 ?
C5A C5 O5 90.7(3) . 7_554 ?
C5A C5 O5 89.3(3) 10_775 7_554 ?
C4 C5 O5 89.3(3) 10_775 7_554 ?
C4 C5 O5 90.7(3) . 7_554 ?
O5 C5 O5 60.013(12) 15 7_554 ?
O5 C5 O5 119.986(12) 9_664 7_554 ?
O5 C5 O5 180.0 13_665 7_554 ?
C5A C5 O5 89.3(3) . 14_565 ?
C5A C5 O5 90.7(3) 10_775 14_565 ?
C4 C5 O5 90.7(3) 10_775 14_565 ?
C4 C5 O5 89.3(3) . 14_565 ?
O5 C5 O5 119.986(11) 15 14_565 ?
O5 C5 O5 60.013(12) 9_664 14_565 ?
O5 C5 O5 119.983(11) 13_665 14_565 ?
O5 C5 O5 60.017(12) 7_554 14_565 ?
C5A C5 O5 90.7(3) . 8_654 ?
C5A C5 O5 89.3(3) 10_775 8_654 ?
C4 C5 O5 89.3(3) 10_775 8_654 ?
C4 C5 O5 90.7(3) . 8_654 ?
O5 C5 O5 60.014(11) 15 8_654 ?
O5 C5 O5 119.986(12) 9_664 8_654 ?
O5 C5 O5 60.017(11) 13_665 8_654 ?
O5 C5 O5 119.983(12) 7_554 8_654 ?
O5 C5 O5 180.0(3) 14_565 8_654 ?
C5 C5A C4 180.000(11) . . ?
C5 C5A C5A 0.000(1) . 10_775 ?
C4 C5A C5A 180.0 . 10_775 ?
C5 C5A O5 74.1(3) . 15 ?
C4 C5A O5 105.9(3) . 15 ?
C5A C5A O5 74.1(3) 10_775 15 ?
C5 C5A O5 74.1(3) . 14_565 ?
C4 C5A O5 105.9(3) . 14_565 ?
C5A C5A O5 74.1(3) 10_775 14_565 ?
O5 C5A O5 112.8(3) 15 14_565 ?
C5 C5A O5 74.1(3) . 13_665 ?
C4 C5A O5 105.9(3) . 13_665 ?
C5A C5A O5 74.1(3) 10_775 13_665 ?
O5 C5A O5 112.8(3) 15 13_665 ?
O5 C5A O5 112.8(3) 14_565 13_665 ?
C5 C5A O5 72.8(3) . 9_664 ?
C4 C5A O5 107.2(3) . 9_664 ?
C5A C5A O5 72.8(3) 10_775 9_664 ?
O5 C5A O5 146.9(4) 15 9_664 ?
O5 C5A O5 57.29(7) 14_565 9_664 ?
O5 C5A O5 57.29(7) 13_665 9_664 ?
C5 C5A O5 72.8(3) . 7_554 ?
C4 C5A O5 107.2(3) . 7_554 ?
C5A C5A O5 72.8(3) 10_775 7_554 ?
O5 C5A O5 57.29(7) 15 7_554 ?
O5 C5A O5 57.29(7) 14_565 7_554 ?
O5 C5A O5 146.9(4) 13_665 7_554 ?
O5 C5A O5 111.7(3) 9_664 7_554 ?
C5 C5A O5 72.8(3) . 8_654 ?
C4 C5A O5 107.2(3) . 8_654 ?
C5A C5A O5 72.8(3) 10_775 8_654 ?
O5 C5A O5 57.29(7) 15 8_654 ?
O5 C5A O5 146.9(4) 14_565 8_654 ?
O5 C5A O5 57.29(7) 13_665 8_654 ?
O5 C5A O5 111.7(3) 9_664 8_654 ?
O5 C5A O5 111.7(3) 7_554 8_654 ?
C5 C5A C4 0.000(5) . 10_775 ?
C4 C5A C4 180.0 . 10_775 ?
C5A C5A C4 0.000(2) 10_775 10_775 ?
O5 C5A C4 74.1(3) 15 10_775 ?
O5 C5A C4 74.1(3) 14_565 10_775 ?
O5 C5A C4 74.1(3) 13_665 10_775 ?
O5 C5A C4 72.8(3) 9_664 10_775 ?
O5 C5A C4 72.8(3) 7_554 10_775 ?
O5 C5A C4 72.8(3) 8_654 10_775 ?
C5 C5A C2 127.0(3) . 3_775 ?
C4 C5A C2 53.0(3) . 3_775 ?
C5A C5A C2 127.0(3) 10_775 3_775 ?
O5 C5A C2 77.3(3) 15 3_775 ?
O5 C5A C2 158.9(5) 14_565 3_775 ?
O5 C5A C2 77.4(3) 13_665 3_775 ?
O5 C5A C2 124.1(3) 9_664 3_775 ?
O5 C5A C2 123.9(3) 7_554 3_775 ?
O5 C5A C2 54.2(4) 8_654 3_775 ?
C4 C5A C2 127.0(3) 10_775 3_775 ?
C5 C5A C2 127.0(3) . 1_565 ?
C4 C5A C2 53.0(3) . 1_565 ?
C5A C5A C2 127.0(3) 10_775 1_565 ?
O5 C5A C2 158.9(5) 15 1_565 ?
O5 C5A C2 77.4(3) 14_565 1_565 ?
O5 C5A C2 77.3(3) 13_665 1_565 ?
O5 C5A C2 54.2(4) 9_664 1_565 ?
O5 C5A C2 124.1(3) 7_554 1_565 ?
O5 C5A C2 123.9(3) 8_654 1_565 ?
C4 C5A C2 127.0(3) 10_775 1_565 ?
C2 C5A C2 87.5(4) 3_775 1_565 ?
C1 C6 C6 179.989(4) 16_656 16_656 ?
C1 C6 C1A 0.002(5) 16_656 16_656 ?
C6 C6 C1A 180.0 16_656 16_656 ?
C1 C6 O2 74.7(10) 16_656 18_546 ?
C6 C6 O2 105.3(10) 16_656 18_546 ?
C1A C6 O2 74.7(10) 16_656 18_546 ?
C1 C6 O2 74.7(10) 16_656 16_656 ?
C6 C6 O2 105.3(10) 16_656 16_656 ?
C1A C6 O2 74.7(10) 16_656 16_656 ?
O2 C6 O2 113.3(8) 18_546 16_656 ?
C1 C6 O2 74.7(10) 16_656 17_556 ?
C6 C6 O2 105.3(10) 16_656 17_556 ?
C1A C6 O2 74.7(10) 16_656 17_556 ?
O2 C6 O2 113.3(8) 18_546 17_556 ?
O2 C6 O2 113.3(8) 16_656 17_556 ?
C1 C6 C1 180.0 16_656 . ?
C6 C6 C1 0.005(2) 16_656 . ?
C1A C6 C1 180.0 16_656 . ?
O2 C6 C1 105.3(10) 18_546 . ?
O2 C6 C1 105.3(10) 16_656 . ?
O2 C6 C1 105.3(10) 17_556 . ?
C1 C6 C1A 180.0 16_656 . ?
C6 C6 C1A 0.005(2) 16_656 . ?
C1A C6 C1A 180.0 16_656 . ?
O2 C6 C1A 105.3(10) 18_546 . ?
O2 C6 C1A 105.3(10) 16_656 . ?
O2 C6 C1A 105.3(10) 17_556 . ?
C1 C6 C1A 0.000(9) . . ?
O2 C7 T1 43.4(8) . 2_655 ?
O2 C7 T11 43.2(8) . 12_656 ?
T1 C7 T11 86.4(10) 2_655 12_656 ?
O2 C7 O4 71.1(10) . 2_655 ?
T1 C7 O4 39.3(5) 2_655 2_655 ?
T11 C7 O4 109.6(11) 12_656 2_655 ?
O2 C7 O1 76.2(11) . 2_765 ?
T1 C7 O1 41.5(5) 2_655 2_765 ?
T11 C7 O1 111.2(11) 12_656 2_765 ?
O4 C7 O1 61.7(7) 2_655 2_765 ?
O2 C7 O4 70.7(10) . 16_656 ?
T1 C7 O4 109.3(11) 2_655 16_656 ?
T11 C7 O4 39.1(5) 12_656 16_656 ?
O4 C7 O4 108.0(10) 2_655 16_656 ?
O1 C7 O4 146.8(12) 2_765 16_656 ?
O2 C7 O11 75.6(10) . 12_556 ?
T1 C7 O11 111.0(11) 2_655 12_556 ?
T11 C7 O11 40.9(5) 12_656 12_556 ?
O4 C7 O11 146.6(12) 2_655 12_556 ?
O1 C7 O11 108.6(10) 2_765 12_556 ?
O4 C7 O11 61.2(7) 16_656 12_556 ?
O2 C7 C2 125.1(14) . 10_766 ?
T1 C7 C2 81.8(9) 2_655 10_766 ?
T11 C7 C2 168.0(13) 12_656 10_766 ?
O4 C7 C2 62.0(8) 2_655 10_766 ?
O1 C7 C2 57.7(7) 2_765 10_766 ?
O4 C7 C2 149.1(12) 16_656 10_766 ?
O11 C7 C2 143.2(12) 12_556 10_766 ?
O2 C7 C2 124.2(14) . 12_556 ?
T1 C7 C2 167.2(13) 2_655 12_556 ?
T11 C7 C2 81.0(9) 12_656 12_556 ?
O4 C7 C2 149.2(12) 2_655 12_556 ?
O1 C7 C2 142.9(12) 2_765 12_556 ?
O4 C7 C2 61.6(8) 16_656 12_556 ?
O11 C7 C2 57.3(7) 12_556 12_556 ?
C2 C7 C2 110.7(11) 10_766 12_556 ?
O2 C7 C4 166.0(17) . 10_776 ?
T1 C7 C4 134.8(12) 2_655 10_776 ?
T11 C7 C4 133.7(12) 12_656 10_776 ?
O4 C7 C4 116.2(11) 2_655 10_776 ?
O1 C7 C4 96.4(10) 2_765 10_776 ?
O4 C7 C4 115.5(11) 16_656 10_776 ?
O11 C7 C4 96.0(10) 12_556 10_776 ?
C2 C7 C4 56.5(6) 10_766 10_776 ?
C2 C7 C4 56.1(6) 12_556 10_776 ?
O2 C7 T11B 94.2(11) . 7 ?
T1 C7 T11B 73.6(8) 2_655 7 ?
T11 C7 T11B 116.7(10) 12_656 7 ?
O4 C7 T11B 34.9(4) 2_655 7 ?
O1 C7 T11B 91.9(9) 2_765 7 ?
O4 C7 T11B 92.6(8) 16_656 7 ?
O11 C7 T11B 153.7(11) 12_556 7 ?
C2 C7 T11B 62.1(7) 10_766 7 ?
C2 C7 T11B 114.3(10) 12_556 7 ?
C4 C7 T11B 97.9(11) 10_776 7 ?
O2 C7 T1B 93.9(11) . 16_666 ?
T1 C7 T1B 116.8(11) 2_655 16_666 ?
T11 C7 T1B 73.1(7) 12_656 16_666 ?
O4 C7 T1B 93.0(8) 2_655 16_666 ?
O1 C7 T1B 154.5(11) 2_765 16_666 ?
O4 C7 T1B 34.5(4) 16_656 16_666 ?
O11 C7 T1B 91.0(8) 12_556 16_666 ?
C2 C7 T1B 114.6(10) 10_766 16_666 ?
C2 C7 T1B 61.7(7) 12_556 16_666 ?
C4 C7 T1B 97.5(11) 10_776 16_666 ?
T11B C7 T1B 65.1(6) 7 16_666 ?
C8 C8 OB2 102.5(17) 10_655 10_666 ?
C8 C8 O3 89.2(16) 10_655 1_554 ?
OB2 C8 O3 168.3(10) 10_666 1_554 ?
C8 C8 T1B 97.0(16) 10_655 10_666 ?
OB2 C8 T1B 32.2(5) 10_666 10_666 ?
O3 C8 T1B 147.1(8) 1_554 10_666 ?
C8 C8 T11B 96.8(16) 10_655 . ?
OB2 C8 T11B 32.2(5) 10_666 . ?
O3 C8 T11B 147.5(8) 1_554 . ?
T1B C8 T11B 63.9(4) 10_666 . ?
C8 C8 T11 90.2(15) 10_655 10_665 ?
OB2 C8 T11 146.6(9) 10_666 10_665 ?
O3 C8 T11 31.0(5) 1_554 10_665 ?
T1B C8 T11 116.3(6) 10_666 10_665 ?
T11B C8 T11 173.0(7) . 10_665 ?
C8 C8 T1 90.1(16) 10_655 1_554 ?
OB2 C8 T1 146.4(8) 10_666 1_554 ?
O3 C8 T1 31.6(5) 1_554 1_554 ?
T1B C8 T1 172.8(7) 10_666 1_554 ?
T11B C8 T1 116.2(6) . 1_554 ?
T11 C8 T1 62.6(4) 10_665 1_554 ?
C8 C8 C1A 145(2) 10_655 1_554 ?
OB2 C8 C1A 112.2(12) 10_666 1_554 ?
O3 C8 C1A 56.1(11) 1_554 1_554 ?
T1B C8 C1A 112.3(10) 10_666 1_554 ?
T11B C8 C1A 112.3(10) . 1_554 ?
T11 C8 C1A 60.8(8) 10_665 1_554 ?
T1 C8 C1A 60.8(8) 1_554 1_554 ?
C8 C8 C3A 147.0(18) 10_655 13_665 ?
OB2 C8 C3A 44.5(6) 10_666 13_665 ?
O3 C8 C3A 123.8(7) 1_554 13_665 ?
T1B C8 C3A 56.0(4) 10_666 13_665 ?
T11B C8 C3A 56.0(4) . 13_665 ?
T11 C8 C3A 117.7(6) 10_665 13_665 ?
T1 C8 C3A 117.6(6) 1_554 13_665 ?
C1A C8 C3A 67.7(10) 1_554 13_665 ?
 
_refine_diff_density_max    0.976
_refine_diff_density_min   -1.302
_refine_diff_density_rms    0.216

_shelxl_version_number 2014-1

_shelx_res_file
;
TITL LevdCdN3_275 in R-3
CELL 0.71073  12.62600  12.62600  23.51280  90.0000  90.0000 120.0000
ZERR    3.00   0.00110   0.00110   0.00200   0.0000   0.0000   0.0000
LATT  3
SYMM -Y, X-Y, Z
SYMM -X+Y, -X, Z
SFAC O SI CD Ca
UNIT 108.00 54.00 6.30  3.73
TEMP 275.000
BOND
FMAP 2
acta
LIST 4
L.S. 10
EADP T1 T1B
EADP T11 T11B
PLAN 20
WGHT    0.200000
FVAR       0.07249   0.46503   0.46135
MOLE 1
T1    2    0.669599    0.084349    0.890206    21.00000    0.07175
T1B   2    0.586182    0.918382    0.888672   -21.00000    0.07175
T2    2    0.748862    0.999969    0.000045    11.00000    0.05791
T11   2    0.585075    0.916039    0.109728    21.00000    0.07183
T11B  2    0.667548    0.081366    0.111299   -21.00000    0.07183
O4    1    0.666205    0.009459    0.833500    11.00000    0.11189
O1    1    0.679343    0.995468    0.942504    11.00000    0.13038
O3    1    0.538953    0.080034    0.892334    21.00000    0.10171
O2    1    0.770699    0.541339    0.887473   -21.00000    0.12606
O11   1    0.683494    0.004543    0.057674    11.00000    0.13145
O5    1    0.551529    0.103407    0.332039    11.00000    0.12815
OB1   1    0.780715    0.217963    0.122333    21.00000    0.10910
OB2   1    0.451353    0.902749    0.895755   -21.00000    0.12524
REM    EXtraframework
C1    3    0.666667    0.333333    0.910688     0.04897    0.07046
C1A   3    0.666667    0.333333    0.929172     0.02414    0.04573
C2    3    0.880467    0.120650    0.115872     0.07261    0.10800
C3    4    1.000000    1.000000    0.198844     0.10787    0.04782
C3A   4    1.000000    1.000000    0.236198     0.09931    0.08219
C4    3    1.000000    1.000000    0.088931     0.01643   10.11000
C5    3    1.000000    1.000000    0.000000     0.02922    0.09101
C5A   3    1.000000    1.000000    0.031765     0.06123    0.05380
C6    3    0.666667    0.333333    0.805642     0.02156    0.11214
C7    3    0.869128    0.736109    0.884589     0.02854    0.06439
C8    3    0.532631    0.065545    0.002281     0.04733    0.07993

HKLF 4

REM  LevdCdN3_275 in R-3
REM R1 =  0.1568 for     610 Fo > 4sig(Fo)  and  0.2108 for all    1135 data
REM     90 parameters refined using      0 restraints

END

WGHT      0.2000      0.0000

REM Highest difference peak  0.976,  deepest hole -1.302,  1-sigma level  0.216
Q1    1   0.6667  0.3333  0.8333  10.16667  0.05    0.98
Q2    1   1.0000  1.0000  0.0597  10.33333  0.05    0.90
Q3    1   1.0274  1.0508  0.1093  11.00000  0.05    0.72
Q4    1   1.0000  1.0000  0.2822  10.33333  0.05    0.65
Q5    1   0.5000  0.0000  0.0000  10.50000  0.05    0.63
Q6    1   1.0000  1.0000  0.1659  10.33333  0.05    0.60
Q7    1   0.8286  0.6607  0.8902  11.00000  0.05    0.57
Q8    1   0.6221  0.3517  1.0021  11.00000  0.05    0.56
Q9    1   0.8296  0.1731  0.1183  11.00000  0.05    0.54
Q10   1   0.5870  0.1784  0.3364  11.00000  0.05    0.54
Q11   1   0.7277 -0.0025  0.0752  11.00000  0.05    0.51
Q12   1   0.5112  0.0349  0.3184  11.00000  0.05    0.47
Q13   1   0.7489  0.2513  0.1178  11.00000  0.05    0.47
Q14   1   0.9221  0.0903  0.1106  11.00000  0.05    0.47
Q15   1   0.7732  0.7583  0.8906  11.00000  0.05    0.40
Q16   1   0.7324  1.0038  0.9247  11.00000  0.05    0.40
Q17   1   0.9170  0.8150  0.8819  11.00000  0.05    0.39
Q18   1   0.6876  0.0833  0.0450  11.00000  0.05    0.39
Q19   1   0.7603  1.0070  0.8946  11.00000  0.05    0.38
Q20   1   0.6037  0.9225  0.9548  11.00000  0.05    0.37
;
_shelx_res_checksum   82218

_shelx_hkl_file
;
  -2   1   0  189.00   12.06
   1  -2   0  186.47   12.10
   1  -2   0  177.87   12.04
   1   1   0  186.54   12.25
   1   1   0  183.43   11.59
  -2   1   0  196.46   12.00
   2  -1   0  186.49   12.00
   2  -1   0  194.30   12.04
  -1  -1   0  185.26   12.21
  -1  -1   0  184.74   11.95
  -1   2   0  182.17   12.13
   2  -1   0  195.84   11.66
  -3   3   0  970.29   59.07
   0  -3   0  987.20   58.39
   3   0   0  918.76   59.24
   3   0   0  925.55   58.87
   0  -3   0  938.41   58.97
   3   0   0  962.76   58.26
   3   0   0  935.93   58.81
  -3   3   0  935.85   59.12
   0   3   0  972.52   59.38
  -3   0   0  951.51   58.82
  -3   0   0  920.45   58.84
   3  -3   0  960.70   58.46
   3  -3   0  912.23   59.05
   0   3   0  976.01   59.05
  -3   0   0  922.51   59.26
   2   2   0    5.07    0.55
   2  -4   0    5.56    0.81
   2  -4   0    3.96    1.06
  -4   2   0    5.53    1.22
  -4   2   0    5.80    1.15
   2   2   0    4.69    1.28
   2   2   0    6.61    1.16
  -2   4   0    6.90    1.31
  -2  -2   0    5.07    1.27
  -2  -2   0    5.92    1.15
  -2  -2   0    6.27    0.54
   4  -2   0    5.60    1.20
   4  -2   0    6.00    0.74
  -2   4   0    4.98    1.24
  -5   1   0  102.42    7.69
  -5   1   0  109.01    8.22
   1   4   0  107.51    7.91
   4  -5   0  109.54    7.21
   4  -5   0  120.00    8.21
   1   4   0  101.06    8.35
   5  -1   0  109.55    8.25
   5  -1   0  107.05    6.93
  -4   5   0  103.33    7.96
  -1  -4   0  113.56    7.96
  -1  -4   0  113.11    7.00
   5  -1   0  106.37    7.70
  -4   5   0  109.82    8.16
   5  -1   0  110.44    7.75
   4   1   0  104.02    7.74
  -5   4   0  105.24    8.14
   1  -5   0  131.46    8.32
  -5   4   0  108.55    8.23
   4   1   0  107.72    7.01
   4   1   0  109.28    8.55
   4   1   0  110.68    7.97
   1  -5   0  117.16    7.33
  -1   5   0  113.81    8.45
  -4  -1   0   94.86    7.74
   5  -4   0  115.59    7.35
   5  -4   0  120.12    8.20
  -1   5   0  121.37    8.30
  -4  -1   0  113.57    8.53
   3  -6   0  538.39   33.27
  -6   3   0  523.64   34.00
   3   3   0  514.33   32.87
   3   3   0  508.92   34.00
  -6   3   0  537.22   34.31
   3   3   0  554.42   34.91
  -3  -3   0  528.34   32.89
   6  -3   0  528.76   34.04
  -3  -3   0  529.21   33.96
   6  -3   0  538.73   34.41
  -3   6   0  548.52   34.68
   6  -3   0  533.71   33.09
  -3   6   0  544.87   34.31
  -6   6   0    7.95    1.96
   6   0   0    9.44    2.25
   6   0   0    8.61    1.82
  -6   6   0   12.74    2.47
   6   0   0   10.41    0.90
   0  -6   0   12.80    1.34
  -6   0   0    7.01    2.10
   0   6   0   14.70    2.82
   0   6   0   13.96    2.55
   6  -6   0    9.62    1.37
   2   5   0   21.16    3.45
   2   5   0   21.01    3.11
  -7   2   0   22.48    2.93
   5  -7   0   24.47    2.12
   7  -2   0   20.85    2.85
  -5   7   0   27.96    3.56
  -5   7   0   27.30    3.76
   7  -2   0   24.69    3.54
  -2  -5   0   20.93    1.70
   7  -2   0   19.52    1.69
   5   2   0   24.41    1.68
  -7   5   0   30.01    3.64
  -7   5   0   25.50    3.42
   5   2   0   18.28    3.36
   5   2   0   24.42    3.13
   2  -7   0   25.17    2.13
   7  -5   0   22.67    2.06
  -2   7   0   22.45    3.28
  -2   7   0   20.70    3.46
   1   7   0  121.95    9.41
   7  -8   0  124.31    8.26
   1   7   0  121.64   10.31
  -8   1   0  117.74    8.97
   8  -1   0  121.78    9.96
  -7   8   0  116.38    9.79
  -1  -7   0  122.62    7.87
   8  -1   0  110.87    8.99
  -7   8   0  120.00    9.52
   8  -1   0  113.42    7.63
  -8   4   0  519.52   35.32
   4   4   0  549.52   36.19
   4   4   0  544.87   35.13
   4   4   0  535.71   33.49
   4  -8   0  544.28   34.04
  -8   4   0  524.02   35.00
   8  -4   0  542.92   35.58
  -4   8   0  574.16   35.97
  -4  -4   0  528.89   33.51
   8  -4   0  560.09   33.79
  -4   8   0  532.83   35.45
   1  -8   0  133.41    8.22
   7   1   0  119.91   10.18
   7   1   0  114.71    7.67
   7   1   0  121.48    9.34
  -8   7   0  115.73    9.51
  -8   7   0  131.70   10.01
  -1   8   0  115.07    9.42
  -1   8   0  120.54   10.07
   8  -7   0  121.24    8.32
  -9   3   0    0.51    1.25
   6  -9   0    1.49    0.79
   3   6   0    0.22    1.25
   3   6   0    3.44    2.30
  -3  -6   0    1.73    0.54
  -6   9   0   -0.85    1.12
   9  -3   0    2.65    0.66
   9  -3   0    0.72    1.23
  -6   9   0    0.41    1.24
   6   3   0    1.75    1.79
  -9   6   0    0.20    1.18
  -9   6   0    0.85    1.41
   3  -9   0    1.72    0.76
   6   3   0    1.71    1.40
   9  -6   0    2.69    0.84
  -3   9   0    0.35    1.44
  -3   9   0    0.94    1.31
  -9   9   0  112.06    9.80
   0  -9   0  125.98    8.08
  -9   9   0  119.55   10.28
   9   0   0  121.43    9.59
   9  -9   0  112.57    8.36
   0   9   0  123.83   10.64
   0   9   0  111.39    9.72
 -10   2   0    2.32    1.78
   2   8   0    1.47    1.75
   2   8   0   -0.70    2.07
   8 -10   0    2.77    1.05
  -8  10   0    5.26    2.29
  -8  10   0    6.58    2.40
  -2  -8   0    2.20    0.72
  10  -2   0    0.05    1.26
   5   5   0    2.02    1.54
   5 -10   0    2.35    0.91
 -10   5   0    3.80    1.64
   5   5   0    4.82    2.32
 -10   5   0    1.17    1.57
  -5  10   0    4.20    2.05
  10  -5   0    2.96    0.85
  -5  10   0    4.54    2.19
 -10   8   0    1.11    1.62
 -10   8   0    4.48    2.09
   8   2   0    2.18    1.69
   2 -10   0    3.56    1.02
  10  -8   0    2.17    0.98
  -2  10   0    2.37    1.85
  -2  10   0    4.41    2.54
   1  10   0    2.44    2.11
  10 -11   0   -0.06    0.79
  11  -1   0    0.73    1.66
  -1 -10   0    0.12    0.60
 -10  11   0    1.00    2.19
 -10  11   0    0.00    1.96
 -11   4   0   48.09    5.38
   7 -11   0   31.01    3.62
   4   7   0   31.07    4.93
  -7  11   0   36.26    5.24
  11  -4   0   29.57    4.52
  11  -4   0   40.08    2.94
  -7  11   0   35.36    5.63
   4 -11   0   34.91    3.26
 -11   7   0   39.18    5.49
 -11   7   0   40.60    5.33
   7   4   0   37.38    5.13
  -4  11   0   57.94    6.52
  -4  11   0   48.32    6.87
  11  -7   0   33.65    3.10
 -11  10   0   -2.16    1.68
 -11  10   0   -0.78    1.63
   1 -11   0    0.74    0.72
  10   1   0    0.62    1.84
  -1  11   0    0.53    2.33
  11 -10   0    0.06    0.78
  -1  11   0    3.63    2.13
   9 -12   0   23.75    2.97
   3   9   0   31.59    5.11
 -12   3   0   34.66    4.79
  12  -3   0   25.66    4.30
  -9  12   0   23.98    4.78
  -9  12   0   21.66    4.42
   6 -12   0    2.34    1.06
 -12   6   0    1.25    1.64
 -12   6   0    3.67    2.08
   6   6   0    1.57    1.62
  12  -6   0    2.56    1.78
  -6  12   0    2.62    2.28
  12  -6   0    3.37    0.96
  -6  12   0    2.58    2.32
   9   3   0   31.01    4.87
 -12   9   0   24.75    4.91
   3 -12   0   30.21    2.79
 -12   9   0   21.36    4.25
  12  -9   0   24.82    2.93
  -3  12   0   32.39    5.76
  -3  12   0   31.86    5.14
   0 -12   0   50.27    4.20
 -12  12   0   48.11    7.22
  12   0   0   58.79    7.12
  12 -12   0   55.23    4.78
  11 -13   0   -0.24    0.98
 -11  13   0    0.53    2.29
  13  -2   0    2.19    2.30
 -13   5   0   12.66    3.21
   8 -13   0    8.53    1.84
   5   8   0   16.48    3.93
  -8  13   0   12.31    3.62
  13  -5   0    6.46    2.52
 -13   8   0   13.40    3.35
 -13   8   0    8.46    3.09
   5 -13   0    9.94    1.88
   8   5   0   12.82    3.45
  -5  13   0   18.66    6.03
  13  -8   0   11.44    1.80
  -5  13   0    6.58    3.31
  11   2   0    0.84    2.04
   2 -13   0   -0.39    0.81
 -13  11   0    2.84    2.46
  13 -11   0    0.81    1.03
  10 -14   0   -1.34    0.78
 -10  14   0    0.93    2.76
   7 -14   0    2.88    1.27
   7   7   0    3.08    2.55
  -7  14   0    1.60    2.34
   4 -14   0    0.49    0.96
 -14  10   0   -0.53    2.58
  14 -10   0   -1.12    0.78
   3  -2  -1    7.88    0.84
  -1   3  -1    7.20    1.17
  -2  -1  -1    6.02    1.21
   3  -2  -1    7.90    1.17
  -2  -1  -1    6.60    1.09
  -1   3  -1    7.32    1.30
   2   1   1    8.13    1.41
   1  -3   1    8.19    1.32
  -3   2   1    8.24    1.18
   1  -3   1    6.18    0.77
   2   1   1    8.66    1.24
  -3   2   1    6.75    1.26
   0  -2  -1    2.32    0.62
   0  -2  -1    2.51    0.34
   2   0  -1    2.54    0.32
  -2   2  -1    2.29    0.63
   2   0  -1    3.44    0.81
   0  -2  -1    1.91    0.67
  -2   2  -1    2.86    0.66
   2   0  -1    2.94    0.55
   2   0  -1    2.03    0.45
  -2   0   1    1.95    0.48
   2  -2   1    2.42    0.39
  -2   0   1    2.28    0.51
   0   2   1    1.79    0.51
   2  -2   1    2.19    0.60
   0   2   1    1.91    0.70
  -2   0   1    3.06    0.77
  -2   5  -1    1.46    0.87
  -2   5  -1    1.83    0.83
  -3  -2  -1    2.28    0.88
   5  -3  -1    1.57    0.80
  -3  -2  -1    2.34    1.14
   5  -3  -1    2.71    0.60
   3   2   1    2.20    0.84
   2  -5   1    3.40    0.69
   3   2   1    4.25    1.46
  -5   3   1    2.67    0.96
  -5   3   1    3.38    0.99
   2  -5   1    2.73    1.07
   1   2  -1    6.27    1.02
   1   2  -1    6.20    0.60
  -3   1  -1    7.06    1.15
   1   2  -1    6.28    1.37
   2  -3  -1    7.86    1.23
   2  -3  -1    6.87    0.81
  -3   1  -1    5.77    1.03
  -2   3   1    7.77    1.26
   3  -1   1    6.94    1.10
   3  -1   1    6.89    1.17
  -1  -2   1    7.61    0.64
  -1  -2   1    7.07    1.08
  -2   3   1    6.79    1.22
  -1  -2   1    6.33    1.39
   3  -1   1    6.55    0.67
   4  -1  -1   13.10    0.98
   4  -1  -1   10.99    1.85
  -1  -3  -1   10.84    1.60
   4  -1  -1   12.47    1.57
   4  -1  -1    8.85    1.37
  -1  -3  -1    8.31    1.62
  -3   4  -1   10.16    1.65
  -1  -3  -1    9.03    0.92
  -3   4  -1   12.18    1.74
   1   3   1    8.68    1.68
   1   3   1   12.40    1.69
   3  -4   1   10.57    1.25
   3  -4   1   13.06    1.82
  -4   1   1   12.26    1.58
  -3   7  -1   14.20    2.48
  -3   7  -1   12.25    2.30
  -4  -3  -1   11.78    0.91
   7  -4  -1   10.87    1.33
   4   3   1    6.79    1.68
   4   3   1   10.66    2.53
  -7   4   1   11.92    2.10
   3  -7   1   10.70    1.46
  -7   4   1    9.63    2.10
   0   4  -1   67.58    5.55
  -4   0  -1   72.70    5.06
   0   4  -1   69.92    5.19
  -4   0  -1   63.24    5.34
  -4   0  -1   62.06    4.87
   4  -4  -1   65.00    5.13
   0   4  -1   65.12    4.31
   4  -4  -1   65.22    4.44
   0  -4   1   61.72    4.33
  -4   4   1   58.17    5.19
   4   0   1   69.22    4.97
   4   0   1   65.87    5.31
   0  -4   1   62.06    4.99
   4   0   1   63.04    4.11
   4   0   1   67.00    4.99
  -4   4   1   68.03    5.19
   3   1  -1   11.24    1.41
  -4   3  -1   10.79    1.64
   1  -4  -1    9.01    1.11
   3   1  -1   13.48    2.02
   1  -4  -1   13.14    1.86
   3   1  -1   12.96    0.88
   3   1  -1   10.09    1.43
  -4   3  -1   12.94    1.82
  -3  -1   1    9.49    1.76
  -1   4   1    7.93    1.49
   4  -3   1    8.60    1.13
   4  -3   1    8.22    1.48
  -3  -1   1   11.68    1.49
  -1   4   1   11.60    1.91
   6  -2  -1    7.16    1.82
   6  -2  -1    6.58    0.81
  -2  -4  -1    4.44    0.67
   6  -2  -1    7.84    1.63
  -4   6  -1    4.39    1.35
  -4   6  -1    6.38    1.53
  -2  -4  -1    7.33    1.62
   2   4   1    6.82    1.79
   2   4   1    4.10    1.26
  -6   2   1    7.21    1.50
  -6   2   1    5.95    1.49
   4  -6   1    5.59    1.02
  -4   9  -1    0.69    1.42
  -4   9  -1    0.54    1.11
   9  -5  -1    3.23    0.88
  -5  -4  -1    2.18    0.42
   9  -5  -1    2.81    2.22
   5   4   1    3.60    1.83
  -9   5   1    3.63    1.72
   4  -9   1    1.32    0.75
  -9   5   1    2.45    1.46
   5   4   1    2.76    1.57
  -1   6  -1    0.01    0.81
  -5  -1  -1    1.47    1.14
  -1   6  -1    1.27    0.92
   6  -5  -1    1.43    0.58
  -5  -1  -1    1.76    1.02
   5   1   1    0.99    1.14
  -6   5   1    2.04    1.10
  -6   5   1    2.45    1.18
   5   1   1    0.83    0.90
   1  -6   1    0.67    0.46
   5   1   1    1.62    0.93
   3  -5  -1    2.98    1.04
  -5   2  -1    1.24    0.76
   2   3  -1    3.39    0.47
   2   3  -1    3.89    1.35
  -5   2  -1    2.76    0.93
   2   3  -1    2.96    0.99
   3  -5  -1    2.71    0.65
  -3   5   1    1.37    0.93
   5  -2   1    2.71    0.53
   5  -2   1    1.18    0.76
   5  -2   1    1.66    0.84
  -3   5   1    2.05    0.82
  -2  -3   1    3.68    0.52
  -2  -3   1    4.64    1.12
   0  -5  -1    5.50    1.49
  -5   5  -1    5.34    1.43
   5   0  -1    5.32    0.63
   0  -5  -1    5.70    0.82
   5   0  -1    6.39    1.30
   5   0  -1    4.22    1.13
  -5   5  -1    6.94    1.60
   5   0  -1    7.27    1.78
   0   5   1    5.38    1.42
   5  -5   1    7.02    1.03
  -5   0   1    5.87    1.28
   0   5   1   10.06    1.99
   5  -5   1    5.27    1.34
  -5   0   1    4.94    1.56
   8  -3  -1    2.69    1.52
   8  -3  -1    2.11    1.23
  -3  -5  -1    3.35    0.62
  -5   8  -1    3.93    1.64
   8  -3  -1    3.98    0.78
  -5   8  -1    2.36    1.46
   3   5   1    5.49    2.07
   5  -8   1    3.84    0.99
  -8   3   1    3.96    1.50
   3   5   1    5.18    1.68
  11  -6  -1   -0.41    0.58
  -5  11  -1   -0.49    1.51
  -5  11  -1   -1.34    1.13
   5 -11   1   -0.05    0.67
 -11   6   1    0.87    1.54
 -11   6   1   -0.73    1.53
   6   5   1   -0.77    1.44
  -2   8  -1    2.31    1.56
  -2   8  -1    2.34    1.55
   8  -6  -1    3.74    0.95
  -8   6   1    4.27    1.62
   6   2   1    6.56    1.75
   2  -8   1    2.81    0.75
   6   2   1    1.20    1.61
  -8   6   1    3.28    1.62
   5  -6  -1    3.10    0.77
  -6   1  -1    0.76    0.95
   1   5  -1   -0.03    1.10
  -6   1  -1    2.66    1.04
   1   5  -1    0.84    0.90
  -5   6   1    1.04    1.09
   6  -1   1    0.34    0.94
   6  -1   1    1.05    0.78
   6  -1   1    1.92    0.40
   6  -1   1   -0.06    0.83
  -5   6   1    1.80    1.20
  -1  -5   1    0.93    1.11
  -1  -5   1    1.04    0.44
   4   2  -1    7.62    0.66
   4   2  -1    2.41    0.93
   4   2  -1    6.94    1.94
  -6   4  -1    9.11    1.90
  -6   4  -1    7.12    1.63
   2  -6  -1    5.47    0.93
   4   2  -1    6.57    1.39
  -4  -2   1    6.83    1.42
  -2   6   1    6.01    1.50
  -2   6   1    4.11    1.48
   6  -4   1    6.31    0.98
  -6   7  -1    1.02    1.09
  -1  -6  -1    1.33    0.52
   7  -1  -1    1.20    1.28
  -6   7  -1    2.22    1.31
   7  -1  -1    1.48    0.44
   7  -1  -1    2.38    1.03
   6  -7   1    0.18    0.53
   1   6   1    4.11    1.58
   1   6   1    0.38    1.32
  -7   1   1    0.19    0.85
  10  -4  -1    0.87    1.26
  -6  10  -1   -0.95    1.23
  -6  10  -1   -1.27    1.29
  10  -4  -1    1.04    0.62
   6 -10   1   -0.59    0.58
 -10   4   1    1.12    1.38
   4   6   1    0.76    1.28
   4   6   1   -1.53    1.73
  -6  13  -1   -3.29    1.79
  13  -7  -1   -0.94    0.61
  -6  13  -1   -0.56    2.23
 -13   7   1    0.76    2.03
   6 -13   1    0.90    0.96
   7   6   1    0.86    1.83
 -13   7   1   -2.26    2.16
  -3  10  -1    0.97    1.52
  -3  10  -1    0.68    1.52
  10  -7  -1    0.27    0.68
   7   3   1    0.14    1.25
 -10   7   1   -0.06    1.50
 -10   7   1    0.23    1.42
   3 -10   1    0.76    0.68
   7  -7  -1    8.46    1.43
   0   7  -1    5.72    1.81
  -7   0  -1   10.83    2.57
   0   7  -1   10.34    2.63
   7   0   1    9.22    2.49
   7   0   1   10.26    0.89
  -7   7   1   10.91    2.36
   0  -7   1   10.62    1.33
   7   0   1   12.83    2.34
  -7   7   1    7.21    2.04
  -7   3  -1   13.61    2.28
  -7   3  -1   13.38    2.24
   3   4  -1   13.49    1.07
   3   4  -1   14.82    2.29
   4  -7  -1    9.04    1.42
   3   4  -1    9.58    2.36
  -3  -4   1   11.94    1.07
   7  -3   1    9.55    1.19
  -4   7   1   12.24    2.51
  -3  -4   1   13.44    2.63
   7  -3   1    7.81    1.85
  -4   7   1    7.91    1.96
   6   1  -1   -0.72    1.24
   1  -7  -1    1.26    0.59
   6   1  -1    0.86    0.34
  -7   6  -1    2.55    1.27
   6   1  -1    0.40    0.89
  -7   6  -1    0.46    1.04
  -1   7   1    1.34    1.27
   7  -6   1    1.46    0.68
  -1   7   1    0.83    1.04
   9  -2  -1    0.62    0.50
  -7   9  -1    0.98    1.62
  -7   9  -1    2.38    1.47
  -2  -7  -1    0.80    0.53
   9  -2  -1    0.39    1.04
  -9   2   1    1.21    1.34
   2   7   1   -2.91    1.68
   7  -9   1    0.42    0.74
   2   7   1   -0.21    1.34
  -7  12  -1    0.26    1.92
  12  -5  -1    3.41    0.96
  12  -5  -1    2.70    1.94
  -7  12  -1    2.44    2.42
 -12   5   1   -0.01    1.81
   5   7   1    3.15    2.07
   7 -12   1    3.48    1.16
  -4  12  -1    5.09    2.43
  12  -8  -1    5.27    1.31
  -4  12  -1    1.53    2.70
 -12   8   1    4.20    2.18
   4 -12   1    4.27    1.15
 -12   8   1    3.74    2.37
   8   4   1    2.26    2.04
  -1   9  -1    7.17    2.60
   9  -8  -1    4.67    1.16
  -1   9  -1    1.66    1.81
   8   1   1    3.44    1.81
   1  -9   1    3.10    0.93
  -9   8   1    1.33    1.66
  -9   8   1    4.89    1.93
   2   6  -1    4.77    1.76
   6  -8  -1    4.03    1.04
  -8   2  -1    3.06    1.42
   2   6  -1    0.99    1.63
  -6   8   1    6.17    1.87
   8  -2   1    2.65    0.60
   8  -2   1    2.07    1.24
  -2  -6   1    2.89    0.63
   8  -2   1    6.59    1.98
  -6   8   1    2.46    1.58
  -8   5  -1    3.62    1.46
   5   3  -1    4.54    2.29
   3  -8  -1    3.06    0.91
   5   3  -1    4.59    1.48
   5   3  -1    3.88    0.54
  -8   5  -1    1.78    1.31
   8  -5   1    4.04    0.88
  -3   8   1    2.47    1.53
  -3   8   1    1.76    1.40
   8   0  -1   23.64    3.94
  -8   8  -1   20.86    3.51
   8   0  -1   20.86    1.68
   0  -8  -1   22.79    2.07
   8   0  -1   24.45    3.39
  -8   8  -1   22.36    3.65
   0   8   1   15.27    3.50
   8  -8   1   19.54    2.36
   0   8   1   21.14    3.44
  11  -3  -1    0.49    1.40
  -8  11  -1    3.45    2.06
  -8  11  -1   -0.68    1.70
 -11   3   1   -0.44    1.43
   8 -11   1   -0.01    0.69
   3   8   1   -0.37    1.54
  -8  14  -1    0.56    2.58
   8 -14   1   -0.33    0.91
   6   8   1   -1.01    2.05
 -14   6   1   -0.77    2.31
  -5  14  -1    0.77    2.63
  14  -9  -1    1.24    0.95
   9   5   1    1.54    2.40
   5 -14   1   -0.06    0.95
 -14   9   1   -0.82    2.27
  -2  11  -1   -0.45    1.79
  -2  11  -1    0.63    2.06
  11  -9  -1    1.02    0.90
   9   2   1   -0.89    1.29
 -11   9   1    0.02    1.90
   2 -11   1   -0.94    0.53
 -11   9   1   -1.06    1.69
   8  -9  -1    1.28    0.89
   1   8  -1    2.18    1.90
   1   8  -1   -0.84    1.92
   9  -1   1    5.08    1.95
  -1  -8   1    2.77    0.79
  -8   9   1    4.66    2.13
  -8   9   1    4.80    2.13
   4   5  -1    1.84    0.51
   4   5  -1    0.97    1.67
   4   5  -1    2.62    1.37
   5  -9  -1    1.89    0.94
  -9   4  -1    1.85    1.37
  -9   4  -1    4.26    1.58
  -4  -5   1    1.66    0.53
  -5   9   1    2.48    1.68
   9  -4   1    3.07    0.78
  -5   9   1    1.02    1.41
   7   2  -1   -1.45    1.52
  -9   7  -1    0.66    1.18
   7   2  -1    0.85    1.16
   2  -9  -1    1.82    0.74
  -9   7  -1   -0.27    1.35
   9  -7   1    0.81    0.72
  -2   9   1    0.41    1.44
  -2   9   1    1.72    1.59
  -9  10  -1    0.40    1.59
  10  -1  -1   -0.41    1.18
  -1  -9  -1   -0.08    0.55
  -9  10  -1    0.15    1.40
   1   9   1    0.49    1.84
   1   9   1   -0.08    1.50
   9 -10   1   -0.37    0.66
  13  -4  -1    0.10    1.73
  -9  13  -1    0.40    2.29
   9 -13   1    1.06    0.91
 -13   4   1   -3.17    1.65
   4   9   1    1.33    2.19
  13 -10  -1    0.51    0.91
  -3  13  -1   -1.20    2.29
  10   3   1    2.29    2.39
   3 -13   1    0.01    0.67
 -13  10   1   -1.61    2.15
   0  10  -1    1.35    1.95
   0  10  -1    0.01    1.51
  10 -10  -1    0.02    0.74
 -10  10   1    0.25    1.63
 -10  10   1    0.36    2.14
   0 -10   1   -0.07    0.59
  10   0   1   -1.79    1.41
   3   7  -1    2.61    1.83
   7 -10  -1    0.66    0.80
 -10   3  -1   -0.29    1.25
   3   7  -1    0.06    1.82
  -3  -7   1    1.20    0.54
  10  -3   1    1.63    0.62
  -7  10   1   -0.83    1.40
  10  -3   1   -0.10    1.11
  -7  10   1    0.75    1.57
 -10   6  -1   -0.17    1.34
   4 -10  -1    0.17    0.68
   6   4  -1    2.39    1.60
   6   4  -1   -1.42    1.73
 -10   6  -1   -0.87    1.20
  10  -6   1    0.76    0.67
  -4  10   1   -0.16    1.34
  -4  10   1    0.67    1.64
 -10   9  -1    0.22    1.55
   1 -10  -1   -0.40    0.54
 -10   9  -1   -0.20    1.63
   9   1  -1   -0.47    1.22
  10  -9   1   -0.18    0.76
  -1  10   1    0.96    1.67
  -1  10   1    1.58    2.18
 -10  12  -1    1.91    2.18
 -10  12  -1   -0.48    2.07
  12  -2  -1   -0.89    1.49
  10 -12   1   -0.80    0.75
   2  10   1   -0.80    2.02
  -1  12  -1    0.81    2.89
  -1  12  -1    1.70    2.27
  12 -11  -1    0.82    1.01
  11   1   1   -1.54    1.90
 -12  11   1    1.53    2.08
   1 -12   1   -0.26    0.66
   9 -11  -1    0.05    0.80
   2   9  -1   -1.05    1.79
 -11   2  -1    0.96    1.52
   2   9  -1    0.62    2.55
  -2  -9   1   -0.53    0.57
  -9  11   1   -0.27    2.03
  11  -2   1    0.20    1.51
  -9  11   1   -0.42    1.75
   6 -11  -1   -0.57    0.64
   5   6  -1    0.36    1.45
 -11   5  -1   -0.77    1.37
  -6  11   1    0.40    1.69
  11  -5   1    0.26    1.39
  -6  11   1    0.36    1.70
  11  -5   1    0.38    0.58
 -11   8  -1    0.42    1.48
   3 -11  -1    0.14    0.65
   8   3  -1   -0.60    1.54
 -11   8  -1    0.64    1.71
  11  -8   1   -0.17    0.66
  -3  11   1   -0.02    2.14
  -3  11   1    3.08    2.12
   0 -11  -1    1.56    0.85
  11   0  -1    1.52    1.92
 -11  11  -1   -1.28    1.59
 -11  11  -1    0.40    1.99
  11 -11   1    1.31    0.97
   0  11   1   -0.60    1.84
   1  11  -1   -1.48    1.95
  11 -12  -1    0.32    1.05
  -1 -11   1    1.67    0.89
 -11  12   1    0.73    2.32
  12  -1   1    2.36    2.34
   4   8  -1    6.55    2.55
   8 -12  -1    1.98    1.06
 -12   4  -1    1.95    1.88
  12  -4   1    3.85    2.00
  -8  12   1    4.02    2.46
  -8  12   1    4.90    2.73
   5 -12  -1    1.53    0.96
 -12   7  -1    3.28    2.14
   7   5  -1    5.09    2.19
 -12   7  -1    2.08    2.01
  -5  12   1    1.92    2.14
  12  -7   1    3.12    1.04
  -5  12   1   -0.34    2.32
  10   2  -1    1.86    1.82
 -12  10  -1   -1.04    2.33
   2 -12  -1    0.01    0.71
 -12  10  -1    0.27    1.66
  12 -10   1    0.30    0.95
  -2  12   1   -1.74    2.27
  -2  12   1   -1.05    2.05
 -13   3  -1    3.33    2.44
  10 -13  -1   -0.26    0.92
   3  10  -1    0.54    2.53
  13  -3   1    0.78    2.04
 -10  13   1    1.86    2.79
   6   7  -1   -0.13    2.06
   7 -13  -1    0.36    0.82
 -13   6  -1    0.42    2.02
  -7  13   1    0.53    2.45
  13  -6   1    0.47    1.90
   9   4  -1    1.84    2.69
   4 -13  -1    1.58    0.97
 -13   9  -1    0.35    1.78
  -4  13   1    1.96    2.63
  13  -9   1   -0.04    0.90
   9 -14  -1   -0.53    0.88
   5   9  -1   -1.84    2.30
  -9  14   1   -1.38    2.44
 -14   8  -1   -1.17    1.59
   6 -14  -1   -0.15    0.84
   8   6  -1    1.01    2.15
  -6  14   1    0.42    2.51
  14  -8   1    0.10    0.88
   1   0  -2  155.69    9.45
   1   0  -2  134.69    9.10
   1   0  -2  151.22    9.11
   0  -1  -2  140.68    9.39
   0  -1  -2  145.52    9.42
   1   0  -2  147.01    9.50
  -1   0   2  145.35    9.10
   1  -1   2  154.05    9.36
   0   1   2  145.22    9.42
   1  -1   2  149.46    9.16
   1  -1   2  144.14    9.12
  -1   0   2  146.01    9.49
   2  -2  -2    2.02    0.60
   0   2  -2    3.01    0.40
  -2   0  -2    2.68    0.59
  -2   0  -2   -0.11    0.25
   0   2  -2    2.88    0.57
   0   2  -2    2.78    0.78
   2  -2  -2    0.85    0.29
  -2   0  -2    1.89    0.57
   2  -2  -2    1.45    0.57
   2   0   2    1.24    0.51
   2   0   2    1.18    0.47
   2   0   2    1.86    0.53
   0  -2   2    1.89    0.54
  -2   2   2    0.94    0.45
  -2   2   2    0.50    0.48
   0  -2   2    2.62    0.37
  -2   3  -2   20.18    2.25
  -1  -2  -2   20.48    1.36
   3  -1  -2   19.64    1.45
   3  -1  -2   15.53    1.80
  -1  -2  -2   15.92    2.18
  -1  -2  -2   19.92    2.12
  -2   3  -2   20.04    2.18
   3  -1  -2   18.31    2.28
   1   2   2   21.77    2.42
  -3   1   2   19.25    2.22
   2  -3   2   23.73    2.02
  -3   1   2   16.32    1.81
   1   2   2   20.69    2.22
   2  -3   2   20.09    1.52
  -3  -1  -2   63.73    4.62
  -3  -1  -2   63.24    4.35
   4  -3  -2   52.67    4.18
  -1   4  -2   46.72    4.40
   4  -3  -2   51.74    3.65
  -1   4  -2   47.28    3.59
  -1   4  -2   50.71    4.19
   3   1   2   58.32    4.33
   1  -4   2   54.11    4.28
  -4   3   2   52.17    4.22
  -4   3   2   59.52    4.55
   3   1   2   57.88    4.59
   1  -4   2   50.48    3.65
   3   1   2   57.46    4.18
  -3   2  -2   19.02    2.12
   2   1  -2   20.27    1.39
   1  -3  -2   17.50    2.12
   1  -3  -2   17.96    2.24
  -3   2  -2   18.92    1.81
   2   1  -2   22.12    1.71
   1  -3  -2   19.41    1.50
   2   1  -2   21.88    2.41
  -2  -1   2   22.05    2.97
   3  -2   2   18.57    1.46
  -1   3   2   14.12    1.95
  -1   3   2   17.41    2.26
   3  -2   2   20.43    2.18
  -2  -1   2   22.37    1.71
  -2  -3  -2    0.02    0.21
   5  -2  -2    0.29    0.85
   5  -2  -2    0.87    0.38
   5  -2  -2    0.84    0.68
  -3   5  -2    0.14    0.74
  -3   5  -2    0.03    0.52
  -2  -3  -2    0.62    0.67
  -2  -3  -2    0.07    0.82
  -5   2   2    0.76    0.82
   2   3   2   -0.02    0.58
  -5   2   2    1.97    0.82
   2   3   2    0.05    0.87
   3  -5   2    0.51    0.40
   3  -5   2    1.23    0.97
  -2   6  -2    5.02    1.45
  -4  -2  -2    2.71    1.29
   6  -4  -2    3.95    1.36
  -4  -2  -2    3.42    1.16
  -2   6  -2    6.13    1.71
   6  -4  -2    4.70    0.85
   2  -6   2    5.92    1.73
   2  -6   2    6.91    0.99
  -6   4   2    4.05    1.41
   4   2   2    5.00    1.61
   4   2   2    5.08    1.39
  -6   4   2    6.28    1.60
   4   2   2    8.79    1.67
   3  -4  -2   53.86    4.24
   1   3  -2   49.80    3.93
   3  -4  -2   53.24    3.59
   1   3  -2   50.81    4.49
  -4   1  -2   50.80    4.09
   1   3  -2   52.52    3.42
  -1  -3   2   56.63    4.05
   4  -1   2   49.45    4.15
   4  -1   2   50.31    4.03
  -3   4   2   50.90    4.17
  -1  -3   2   51.46    3.43
   4  -1   2   45.35    3.32
  -3   4   2   60.68    4.49
   4  -1   2   51.13    4.07
   4   0  -2  172.10   11.23
  -4   4  -2  157.04   11.66
   4   0  -2  175.35   12.07
   0  -4  -2  174.47   11.68
   0  -4  -2  176.62   10.77
  -4   4  -2  165.62   11.57
   4   0  -2  164.64   10.67
   4   0  -2  166.47   11.25
   0   4   2  170.07   11.64
   0   4   2  184.40   12.03
   4  -4   2  169.69   11.64
  -4   0   2  174.63   11.25
   4  -4   2  162.67   10.88
   7  -3  -2   28.31    2.15
  -3  -4  -2   23.39    1.89
  -4   7  -2   26.82    3.80
   7  -3  -2   26.95    3.85
  -4   7  -2   26.03    3.48
   3   4   2   31.63    4.29
   4  -7   2   28.25    2.40
   3   4   2   35.35    4.05
  -7   3   2   34.21    3.49
  -7   3   2   26.90    3.55
  -3   8  -2   21.25    3.83
  -3   8  -2   29.01    3.83
   8  -5  -2   20.12    1.88
   3  -8   2   18.78    2.14
  -8   5   2   22.07    3.52
  -8   5   2   20.78    3.18
   5   3   2   17.33    3.47
   5   3   2   12.66    2.68
   5  -5  -2    1.84    0.65
   0   5  -2    2.14    0.99
  -5   0  -2    0.99    0.91
   0   5  -2    1.22    1.05
   0   5  -2    1.56    0.48
   5  -5  -2    2.16    1.16
  -5   0  -2    0.54    0.81
  -5   0  -2    1.60    0.85
  -5   5   2    2.51    1.09
   5   0   2    0.44    0.82
   5   0   2    1.01    0.78
   0  -5   2    1.01    0.80
  -5   5   2    1.06    0.86
   5   0   2    0.85    1.05
   0  -5   2    1.11    0.47
  -5   3  -2    1.26    0.74
   2  -5  -2    0.44    0.40
   2  -5  -2    1.66    0.93
   3   2  -2    0.57    0.26
  -5   3  -2    0.86    0.66
   3   2  -2   -1.07    0.72
   3   2  -2    1.10    0.67
  -2   5   2    0.06    0.62
  -2   5   2    1.40    0.94
   5  -3   2    0.87    0.79
  -3  -2   2    0.33    0.55
   5  -3   2    1.00    0.42
   6  -1  -2   -0.33    0.64
   6  -1  -2    1.24    0.84
   6  -1  -2   -1.04    0.74
  -5   6  -2    0.46    0.78
   6  -1  -2    0.13    0.33
  -5   6  -2   -0.54    0.82
  -1  -5  -2    0.26    0.32
  -6   1   2    2.42    0.95
   1   5   2    0.62    0.87
   1   5   2   -0.02    0.95
   5  -6   2    1.62    0.58
   9  -4  -2    4.99    1.99
  -5   9  -2    6.62    2.25
  -4  -5  -2    8.08    0.89
   9  -4  -2   11.60    1.39
  -5   9  -2    3.38    1.95
  -9   4   2    5.35    1.86
   5  -9   2    7.81    1.42
   4   5   2   18.38    3.82
   4   5   2    9.45    2.41
  -9   4   2    7.23    2.17
  10  -6  -2    0.12    0.63
  -4  10  -2    0.73    1.34
  -4  10  -2    0.28    1.47
 -10   6   2    1.94    1.53
   4 -10   2   -0.28    0.52
   6   4   2   -0.29    1.15
 -10   6   2   -0.28    1.24
  -1   7  -2    0.14    1.13
  -1   7  -2    1.67    1.10
   7  -6  -2    1.44    0.67
  -6  -1  -2   -0.06    1.26
  -7   6   2    1.25    1.24
   6   1   2   -0.20    1.08
   6   1   2    0.55    1.03
   1  -7   2    0.98    0.52
  -7   6   2    1.47    1.23
   2   4  -2    4.42    1.27
   2   4  -2    5.35    0.72
   2   4  -2    7.52    2.14
   4  -6  -2    3.70    0.85
  -6   2  -2    6.49    1.47
   6  -2   2    5.30    0.72
  -4   6   2    2.97    1.23
   6  -2   2    3.78    1.39
  -2  -4   2    4.78    1.26
  -4   6   2    2.25    1.11
  -2  -4   2    5.92    0.75
   6  -2   2    4.65    1.35
  -6   5  -2   -0.44    0.66
   1  -6  -2    0.04    0.35
  -6   5  -2    0.18    0.82
   5   1  -2    0.12    0.25
   5   1  -2    1.01    0.84
   5   1  -2   -0.72    0.80
   5   1  -2   -0.25    0.71
   6  -5   2    0.33    0.44
  -5  -1   2    0.36    0.76
  -1   6   2   -0.49    0.74
  -1   6   2   -0.56    0.69
   8  -2  -2    5.06    2.02
  -6   8  -2    4.25    1.73
   8  -2  -2    2.29    1.14
   8  -2  -2    4.98    0.80
  -6   8  -2    4.35    1.52
  -2  -6  -2    4.56    0.77
   2   6   2    4.29    1.72
   6  -8   2    4.85    1.07
  -8   2   2    6.86    1.66
   2   6   2    2.80    2.08
  -6  11  -2   -0.25    1.49
  -6  11  -2    1.07    1.74
  11  -5  -2    2.49    1.55
  11  -5  -2   -0.06    0.55
 -11   5   2   -0.41    1.28
   6 -11   2    0.76    0.73
   5   6   2   -0.47    1.36
 -11   5   2   -1.62    1.41
  12  -7  -2    1.92    0.93
  -5  12  -2    4.44    2.63
  -5  12  -2    4.08    2.24
   7   5   2    4.67    2.52
 -12   7   2    4.92    2.51
 -12   7   2    4.61    2.10
   5 -12   2    3.99    1.24
   9  -7  -2   -1.01    0.50
  -2   9  -2    0.25    1.46
  -2   9  -2    0.01    1.20
  -9   7   2   -1.66    1.12
   2  -9   2    0.70    0.65
  -9   7   2    2.47    1.67
   7   2   2    0.20    1.03
   1   6  -2    0.20    0.99
   1   6  -2   -0.81    0.79
  -7   1  -2   -0.29    1.09
  -7   1  -2   -0.05    0.97
   1   6  -2    0.59    0.42
   6  -7  -2    0.32    0.53
   7  -1   2    0.56    0.31
  -1  -6   2    0.06    0.36
  -6   7   2    0.00    1.04
   7  -1   2   -0.05    0.80
  -6   7   2   -0.29    0.82
   7  -1   2   -0.33    1.02
  -7   4  -2   27.36    3.41
  -7   4  -2   25.53    3.30
   4   3  -2   24.82    1.91
   3  -7  -2   23.77    2.25
   4   3  -2   28.81    3.42
   4   3  -2   24.91    4.03
  -3   7   2   24.54    3.91
  -4  -3   2   27.54    3.19
   7  -4   2   28.93    2.18
  -3   7   2   25.32    3.54
   7  -4   2   27.76    3.61
   0  -7  -2   22.86    1.97
  -7   7  -2   27.71    3.75
   7   0  -2   21.44    3.03
   7   0  -2   21.19    1.76
  -7   7  -2   29.08    3.88
   7   0  -2   23.03    3.81
   0   7   2   24.30    3.63
   0   7   2   17.76    3.53
   7  -7   2   26.15    2.23
  -3  -7  -2    0.24    0.46
  10  -3  -2    0.42    1.05
  -7  10  -2   -0.23    1.27
  10  -3  -2    0.36    0.56
  -7  10  -2    2.51    1.66
 -10   3   2    2.76    1.54
   3   7   2    1.02    1.89
   7 -10   2    0.35    0.73
   3   7   2    1.22    1.47
  13  -6  -2   -1.37    0.64
  -7  13  -2    1.19    2.34
  13  -6  -2    0.30    1.63
  -7  13  -2   -2.42    2.55
 -13   6   2    2.59    2.09
   7 -13   2    0.78    0.86
   6   7   2    0.54    1.83
  -6  14  -2    0.99    2.66
  14  -8  -2   -1.37    0.76
   8   6   2    0.37    2.71
 -14   8   2    2.11    2.54
   6 -14   2    0.32    0.91
  -3  11  -2    1.26    2.20
  -3  11  -2    1.83    1.80
  11  -8  -2    2.05    0.94
 -11   8   2    0.90    1.90
   8   3   2    0.88    1.65
   3 -11   2    0.99    0.70
 -11   8   2   -0.85    1.62
   8  -8  -2   30.33    2.85
   0   8  -2   28.13    4.10
   0   8  -2   40.08    5.42
  -8   8   2   36.74    5.07
  -8   8   2   30.81    4.25
   0  -8   2   31.59    2.64
   8   0   2   24.53    3.93
   5  -8  -2   17.73    2.11
  -8   3  -2   17.99    2.96
   3   5  -2   15.96    2.75
   3   5  -2   19.84    3.68
   3   5  -2   17.98    1.50
  -3  -5   2   17.85    1.54
  -5   8   2   17.12    3.08
   8  -3   2   19.51    1.59
  -5   8   2   13.00    2.65
   8  -3   2   22.48    3.44
   8  -3   2   14.86    2.70
   6   2  -2    5.43    1.58
  -8   6  -2    4.62    1.47
  -8   6  -2    3.65    1.79
   6   2  -2    1.84    1.79
   6   2  -2    5.57    0.71
   2  -8  -2    6.24    1.08
   8  -6   2    5.97    1.10
  -2   8   2    3.66    1.66
  -2   8   2    4.29    2.03
  -8   9  -2    4.72    2.32
  -1  -8  -2    7.13    1.07
   9  -1  -2   11.86    2.45
  -8   9  -2    5.18    2.15
   9  -1  -2    5.39    0.86
   1   8   2    8.93    2.83
   8  -9   2    4.52    1.23
   1   8   2    4.20    1.92
  -8  12  -2    9.27    2.87
  12  -4  -2    7.93    2.44
  -8  12  -2    7.73    3.05
   8 -12   2    9.62    1.79
   4   8   2   10.18    2.95
 -12   4   2   12.71    3.04
  -4  13  -2    1.05    2.05
  13  -9  -2    3.68    1.20
  -4  13  -2    5.77    3.19
   4 -13   2    3.69    1.23
 -13   9   2    0.31    1.85
 -13   9   2   -1.86    2.18
   9   4   2    4.10    2.61
  10  -9  -2   -0.53    0.66
  -1  10  -2   -1.99    1.52
  -1  10  -2   -0.63    1.35
   9   1   2   -0.14    1.25
   1 -10   2    0.43    0.61
 -10   9   2    1.65    1.83
 -10   9   2    0.60    1.75
  -9   2  -2   -0.68    1.08
   7  -9  -2   -0.26    0.66
   2   7  -2    0.90    1.77
   2   7  -2   -0.68    1.16
   9  -2   2    0.37    0.41
  -7   9   2   -2.39    1.23
   9  -2   2    1.16    1.30
  -2  -7   2    0.46    0.44
  -7   9   2   -0.94    1.19
   5   4  -2    6.31    1.97
   4  -9  -2   12.88    1.70
  -9   5  -2    9.06    2.15
   5   4  -2    9.62    1.01
  -9   5  -2    6.68    1.96
   5   4  -2   11.16    2.96
  -5  -4   2    8.07    1.01
  -4   9   2    7.22    2.37
  -4   9   2    9.84    2.36
   9  -5   2    8.42    1.29
   8   1  -2    7.40    2.00
  -9   8  -2    2.45    1.98
  -9   8  -2    5.69    2.04
   1  -9  -2    6.86    1.22
   9  -8   2    6.57    1.37
  -1   9   2    9.97    2.65
  -1   9   2    5.51    2.38
  11  -2  -2    1.16    1.54
  -9  11  -2   -1.42    1.73
  -9  11  -2    1.17    1.95
 -11   2   2   -0.34    1.61
   9 -11   2   -0.44    0.69
   2   9   2   -0.94    1.48
  14  -5  -2    2.64    2.10
  -9  14  -2    2.34    2.79
   9 -14   2    1.03    1.12
 -14   5   2    0.12    2.24
  12 -10  -2    0.46    0.86
  -2  12  -2   -2.00    2.14
  -2  12  -2    0.43    1.80
 -12  10   2    1.03    2.15
 -12  10   2    2.70    2.36
  10   2   2    0.87    2.08
   2 -12   2    0.37    0.73
   1   9  -2    0.60    1.80
   9 -10  -2    0.58    0.76
   1   9  -2    2.16    2.18
  -9  10   2    1.06    1.93
  -9  10   2    1.12    1.55
  -1  -9   2    0.55    0.60
  10  -1   2   -0.82    1.26
   4   6  -2    1.73    1.84
   4   6  -2   -0.53    1.12
 -10   4  -2    0.12    1.36
   6 -10  -2    0.96    0.83
   4   6  -2   -0.08    0.40
  -4  -6   2   -0.23    0.45
  10  -4   2   -0.74    1.09
  10  -4   2   -0.27    0.48
  -6  10   2   -0.46    1.44
  -6  10   2   -0.12    1.30
 -10   7  -2    1.77    1.66
 -10   7  -2   -0.08    1.44
   3 -10  -2    0.92    0.76
   7   3  -2    3.30    1.62
  -3  10   2    2.49    2.04
  -3  10   2    0.34    1.64
  10  -7   2    0.05    0.68
  10   0  -2   -0.37    1.42
 -10  10  -2   -1.42    1.53
 -10  10  -2   -1.26    1.33
   0 -10  -2    0.05    0.55
   0  10   2   -1.21    1.56
  10 -10   2   -0.02    0.78
   0  10   2    0.40    2.32
 -10  13  -2    2.02    3.01
  13  -3  -2    3.66    2.15
 -13   3   2    0.88    2.23
  10 -13   2   -0.38    0.82
   3  10   2   -1.14    2.64
   0  11  -2    3.71    2.24
  11 -11  -2    1.65    1.09
   0  11  -2    0.96    2.32
   0 -11   2    3.11    1.00
 -11  11   2    2.17    2.33
 -11  11   2    2.98    2.75
  11   0   2    2.57    2.24
   3   8  -2    0.26    1.79
 -11   3  -2   -1.12    1.50
   3   8  -2    1.18    2.12
   8 -11  -2    0.15    0.86
  11  -3   2    1.95    1.61
  -3  -8   2    0.70    0.62
  -8  11   2    1.69    1.87
  -8  11   2    0.22    2.14
 -11   6  -2   -1.29    1.07
   6   5  -2    0.52    1.48
   5 -11  -2   -0.47    0.64
 -11   6  -2   -0.71    1.46
  -5  11   2    2.30    2.01
  11  -6   2    0.34    0.60
  -5  11   2    0.49    1.58
 -11   9  -2    2.50    2.16
   2 -11  -2    1.11    0.78
   9   2  -2    0.49    1.49
 -11   9  -2    0.78    1.80
  11  -9   2    0.51    0.80
  -2  11   2   -0.53    1.76
  -2  11   2    0.90    2.18
  12  -1  -2    1.00    2.49
 -11  12  -2    3.81    2.66
  11 -12   2    1.15    1.08
   1  11   2    2.28    2.61
   2  10  -2   -1.53    1.90
  10 -12  -2    0.30    0.93
  12  -2   2    0.20    1.81
 -10  12   2   -2.00    1.66
 -10  12   2    3.03    2.31
   7 -12  -2    3.99    1.31
 -12   5  -2    1.42    1.90
   5   7  -2    2.83    2.06
  -7  12   2    2.73    2.40
  12  -5   2    3.07    2.06
  -7  12   2   -1.05    1.73
   4 -12  -2    9.22    1.72
   8   4  -2   10.79    3.03
 -12   8  -2    6.77    2.50
 -12   8  -2   10.47    3.22
  -4  12   2    8.03    3.15
  -4  12   2   19.94    4.02
  12  -8   2   10.41    1.69
   1 -12  -2    1.32    0.99
  11   1  -2    1.34    1.97
 -12  11  -2    1.19    1.87
  12 -11   2    2.90    1.27
   4   9  -2   -1.90    2.10
   9 -13  -2    1.89    1.13
 -13   4  -2    1.21    2.05
  13  -4   2   -0.83    1.80
  -9  13   2   -1.06    2.32
   6 -13  -2    0.30    0.89
 -13   7  -2    0.14    2.17
   7   6  -2    1.21    2.12
  13  -7   2    2.40    2.10
  13  -7   2   -0.17    0.78
  -6  13   2   -2.00    1.96
   3 -13  -2    0.18    0.89
 -13  10  -2   -0.09    1.77
  10   3  -2    1.56    2.14
  13 -10   2   -0.31    0.85
   6   8  -2   -2.30    2.36
   8 -14  -2   -0.67    0.88
  -8  14   2    0.01    2.42
   5 -14  -2   -0.18    0.80
 -14   9  -2    1.19    2.29
  14  -9   2   -0.54    0.77
   0   0  -3   -0.03    0.06
   0   0  -3    0.00    0.11
  -1   2  -3    1.09    0.50
   2  -1  -3    2.80    0.67
  -1   2  -3    1.25    0.32
   2  -1  -3    1.10    0.31
   2  -1  -3   -0.08    0.38
  -1   2  -3    2.31    0.56
  -2   1   3    0.50    0.41
   1   1   3    1.37    0.67
  -2   1   3    2.58    0.62
   1  -2   3    1.20    0.32
   1  -2   3    1.21    0.53
   1  -2  -3    1.88    0.62
   1   1  -3    1.85    0.66
  -2   1  -3    0.85    0.46
   1  -2  -3    1.54    0.34
   1  -2  -3    1.07    0.60
   1   1  -3    2.91    0.38
  -2   1  -3    0.35    0.21
   1   1  -3    1.32    0.36
  -1   2   3   -0.08    0.42
   2  -1   3    0.03    0.35
  -1  -1   3    1.83    0.37
   2  -1   3    0.09    0.22
   2  -1   3    0.98    0.48
  -2  -2  -3    0.60    0.69
  -2   4  -3    1.35    0.42
  -2   4  -3    1.55    0.74
  -2  -2  -3    1.01    0.68
   4  -2  -3    1.68    0.67
  -2   4  -3    1.91    0.77
   4  -2  -3    1.08    0.41
  -4   2   3    1.38    0.79
   2  -4   3    1.32    0.45
   2  -4   3    3.13    0.92
   2   2   3    2.67    0.93
  -4   2   3    0.90    0.68
   2   2   3    1.22    0.68
  -3   0  -3   20.58    2.09
   0   3  -3   14.30    2.13
   0   3  -3   13.89    1.25
   0   3  -3   16.63    1.84
  -3   0  -3   15.25    1.96
   3  -3  -3   17.10    2.05
  -3   0  -3   17.17    2.01
   3  -3  -3   15.81    1.38
   0  -3   3   14.87    1.29
  -3   3   3   19.20    2.34
   3   0   3   16.47    1.99
  -3   3   3   14.57    1.86
   0  -3   3   17.56    1.93
   3   0   3   19.62    2.09
   3   0   3   19.09    2.13
   3   0  -3    6.11    0.91
  -3   3  -3    4.33    0.93
   0  -3  -3    7.29    0.79
   0  -3  -3    9.84    1.47
   3   0  -3    7.42    1.51
   3   0  -3    5.25    0.67
   0  -3  -3    5.88    1.39
   3   0  -3    5.68    0.86
  -3   3  -3    4.73    1.08
   0   3   3    9.02    1.34
   3  -3   3    4.35    1.08
   3  -3   3    4.92    0.73
   0   3   3    6.46    1.26
  -3   0   3    6.36    0.91
  -3   6  -3    1.99    1.02
   6  -3  -3    1.61    0.56
  -3   6  -3    0.34    0.79
   6  -3  -3    1.61    0.92
  -3  -3  -3    0.41    0.90
   3   3   3    1.08    1.01
  -6   3   3    0.68    0.79
  -6   3   3    0.46    0.75
   3  -6   3    0.77    0.52
   3   3   3    2.64    1.08
   3  -6   3    1.47    1.13
  -1   5  -3    3.97    1.30
  -1   5  -3    6.96    1.70
   5  -4  -3    5.47    1.30
  -4  -1  -3    4.57    1.25
   5  -4  -3    4.85    0.84
  -1   5  -3    6.70    0.91
  -4  -1  -3    3.96    1.32
   4   1   3    3.48    1.38
   4   1   3    2.59    0.94
   1  -5   3    7.45    1.57
   4   1   3    5.48    1.22
  -5   4   3    6.74    1.73
  -5   4   3    6.28    1.44
   1  -5   3    7.11    0.94
  -4   2  -3    1.32    0.60
   2   2  -3    1.21    0.58
   2   2  -3    0.63    0.72
  -4   2  -3    1.29    0.69
   2  -4  -3    2.11    0.55
   2   2  -3    1.77    0.37
   2  -4  -3    1.93    0.93
  -2   4   3    1.63    0.96
   4  -2   3    1.55    0.71
   4  -2   3    1.16    0.75
  -2   4   3    1.11    0.65
  -2  -2   3    1.73    0.59
   4  -2   3    0.65    0.39
  -1  -4  -3    0.50    0.68
   5  -1  -3    1.69    0.69
  -1  -4  -3    0.64    0.89
  -4   5  -3    0.57    0.70
  -4   5  -3    0.31    0.83
   5  -1  -3    0.06    0.60
   5  -1  -3    0.69    0.97
  -1  -4  -3   -0.28    0.30
   5  -1  -3    0.77    0.39
   1   4   3    0.04    0.81
  -5   1   3    0.97    0.66
   1   4   3   -0.07    0.57
   4  -5   3   -0.17    0.75
   4  -5   3    0.28    0.41
  -4   8  -3   -1.49    0.81
   8  -4  -3    0.48    1.27
  -4   8  -3    0.34    1.06
   8  -4  -3    0.91    0.55
  -8   4   3    1.33    0.98
   4  -8   3    1.42    0.70
   4   4   3    2.76    1.41
   4   4   3   -0.54    1.27
  -8   4   3    1.96    1.32
   7  -5  -3    1.09    0.59
  -2   7  -3    0.85    0.94
  -5  -2  -3   -1.29    1.08
  -2   7  -3   -0.59    0.92
  -7   5   3    0.70    1.10
   5   2   3    0.93    0.99
   5   2   3    0.27    1.27
  -7   5   3    1.19    1.20
   2  -7   3    0.41    0.46
   1   4  -3    3.90    1.08
   1   4  -3    4.75    0.70
   1   4  -3    6.48    1.83
   4  -5  -3    5.04    0.89
  -5   1  -3    5.47    1.34
  -5   1  -3    3.46    1.17
   4  -5  -3    1.13    1.01
  -1  -4   3    5.36    1.20
   5  -1   3    3.15    1.08
   5  -1   3    5.21    0.60
  -4   5   3    4.73    1.32
  -1  -4   3    5.40    0.76
   5  -1   3    5.38    1.46
   5  -1   3    6.46    1.34
  -4   5   3    3.64    1.35
   4   1  -3    1.16    0.35
  -5   4  -3    0.98    0.65
  -5   4  -3   -0.09    0.68
   1  -5  -3    1.36    0.47
   1  -5  -3    1.61    0.96
   4   1  -3    0.45    0.61
   4   1  -3   -0.28    0.49
   4   1  -3   -0.27    0.80
  -1   5   3    0.79    0.77
   5  -4   3   -0.01    0.78
   5  -4   3   -0.07    0.37
  -4  -1   3    0.62    0.60
  -1   5   3    0.96    1.02
   7  -2  -3    2.01    0.97
   7  -2  -3    1.51    1.04
   7  -2  -3    0.88    0.47
  -5   7  -3    1.72    1.09
  -2  -5  -3    0.36    0.35
  -5   7  -3    1.49    1.09
   7  -2  -3    1.62    1.28
   5  -7   3    1.18    0.65
   2   5   3    0.84    1.35
   2   5   3    1.35    1.04
  -7   2   3    2.25    1.04
  -5  10  -3   -0.88    1.27
  10  -5  -3    0.03    0.58
  -5  10  -3    0.03    1.55
   5 -10   3    0.22    0.57
   5   5   3   -0.05    1.32
 -10   5   3    0.81    1.44
 -10   5   3    0.94    1.21
  -3   9  -3    0.85    1.43
   9  -6  -3    1.46    0.83
  -3   9  -3    1.66    1.44
   6   3   3    2.49    1.34
   3  -9   3    1.87    0.82
  -9   6   3    0.70    1.37
  -9   6   3    3.02    1.80
   0   6  -3    1.20    0.50
   0   6  -3    0.35    0.82
   0   6  -3    1.95    1.52
   6  -6  -3    0.25    0.56
  -6   0  -3    0.47    1.06
   6   0   3    0.25    0.96
   0  -6   3    0.61    0.49
  -6   6   3    0.05    0.86
   6   0   3    1.06    0.81
  -6   6   3    1.00    0.98
   3   3  -3    1.71    0.80
   3   3  -3    1.24    1.10
  -6   3  -3    1.89    0.98
   3  -6  -3    0.90    0.54
   3   3  -3    1.51    0.42
  -6   3  -3    2.01    0.92
  -3  -3   3    1.06    0.79
  -3   6   3    0.80    1.04
   6  -3   3    0.44    0.41
   6  -3   3    1.11    0.99
  -3   6   3    1.22    0.89
   6   0  -3    3.80    0.63
  -6   6  -3    3.91    1.47
   6   0  -3    5.21    1.30
   6   0  -3    4.02    1.19
   0  -6  -3    4.04    0.77
  -6   6  -3    3.06    1.35
   6   0  -3    3.62    1.74
   6  -6   3    2.68    0.77
   0   6   3    4.71    1.57
   0   6   3    5.05    1.67
  -6   9  -3   -0.14    1.16
  -6   9  -3    0.92    1.43
   9  -3  -3    0.92    0.55
  -3  -6  -3    0.41    0.41
   9  -3  -3   -0.55    1.37
   9  -3  -3    2.02    1.24
   3   6   3   -0.68    1.03
   3   6   3    0.82    1.93
  -9   3   3    1.13    1.04
   6  -9   3    0.26    0.58
  12  -6  -3   -0.26    0.66
  -6  12  -3   -0.67    1.76
  -6  12  -3   -1.55    1.76
   6   6   3   -1.02    1.93
 -12   6   3   -0.07    1.88
 -12   6   3   -1.07    1.72
   6 -12   3   -1.21    0.47
  -4  11  -3    0.91    1.56
  -4  11  -3   -1.16    1.58
  11  -7  -3   -0.03    0.74
 -11   7   3    0.05    1.52
 -11   7   3   -0.17    1.49
   7   4   3    4.00    1.70
   4 -11   3    0.03    0.74
  -1   8  -3    0.02    1.23
  -1   8  -3   -0.42    1.02
   8  -7  -3   -0.29    0.62
  -8   7   3    0.57    1.32
   7   1   3   -1.19    1.15
   7   1   3   -0.23    1.79
   1  -8   3    0.73    0.52
  -8   7   3    0.18    1.36
   2   5  -3   -1.36    0.67
   2   5  -3    0.79    0.45
   2   5  -3    0.13    1.15
   5  -7  -3    1.19    0.65
  -7   2  -3    1.02    0.91
  -2  -5   3    0.68    0.44
  -2  -5   3   -0.36    0.86
   7  -2   3    0.51    0.35
   7  -2   3    2.25    1.23
  -5   7   3    0.39    1.16
   7  -2   3    0.86    0.98
  -5   7   3   -0.77    0.98
  -7   5  -3    0.76    1.11
   5   2  -3    1.01    0.79
   5   2  -3    1.16    1.24
   5   2  -3    1.08    0.39
   5   2  -3    2.00    0.91
   2  -7  -3    2.04    0.66
  -7   5  -3    1.94    1.17
  -2   7   3    0.73    0.98
   7  -5   3    0.58    0.55
  -2   7   3    1.44    1.40
  -5  -2   3    0.95    0.85
  -1  -7  -3    0.39    0.49
   8  -1  -3    2.19    1.76
   8  -1  -3   -0.70    0.73
  -7   8  -3    1.89    1.46
   8  -1  -3    1.22    0.49
  -7   8  -3    1.94    1.47
  -8   1   3   -0.24    1.00
   1   7   3   -1.32    1.25
   7  -8   3    0.76    0.64
   1   7   3    2.34    1.54
  -7  11  -3    0.08    1.56
  -7  11  -3    0.02    1.41
  11  -4  -3    0.89    1.44
  11  -4  -3    0.25    0.53
 -11   4   3    0.39    1.53
   7 -11   3   -0.07    0.66
   4   7   3    0.56    1.47
  14  -7  -3   -0.82    0.77
  14  -7  -3   -0.73    1.83
  -7  14  -3   -0.85    2.23
   7 -14   3    0.05    0.89
 -14   7   3   -1.52    2.13
  -5  13  -3    1.89    2.37
  -5  13  -3    1.45    2.37
  13  -8  -3    0.29    0.90
 -13   8   3    0.53    2.00
   5 -13   3   -0.53    0.66
 -13   8   3   -1.26    2.29
   8   5   3   -1.45    2.15
  -2  10  -3    0.09    1.45
  10  -8  -3    0.94    0.82
  -2  10  -3   -0.36    1.35
   2 -10   3   -0.11    0.60
 -10   8   3    0.10    1.63
 -10   8   3    0.53    1.63
   8   2   3    0.27    1.48
   1   7  -3   -0.77    0.89
   7  -8  -3    0.21    0.65
  -8   1  -3   -0.49    1.02
   1   7  -3   -0.51    1.39
   8  -1   3    1.00    1.16
  -7   8   3    1.35    1.32
  -1  -7   3    0.33    0.46
  -7   8   3    0.05    1.33
   4   4  -3    1.05    1.39
   4   4  -3    0.81    0.42
  -8   4  -3    1.09    0.96
   4  -8  -3    0.41    0.66
   4   4  -3    0.93    1.07
  -8   4  -3    1.00    1.13
  -4   8   3    0.40    1.04
  -4   8   3    2.63    1.72
   8  -4   3    0.96    1.18
   8  -4   3    0.59    0.55
  -4  -4   3    1.44    0.47
   7   1  -3   -1.22    1.42
   7   1  -3    2.63    1.28
  -8   7  -3    1.36    1.42
   1  -8  -3    0.48    0.57
  -8   7  -3    0.39    1.08
   7   1  -3    0.67    0.41
  -1   8   3   -0.43    0.99
   8  -7   3    0.46    0.64
  -1   8   3    2.18    1.99
  -8  10  -3   -1.80    1.16
  10  -2  -3   -0.02    0.48
  -8  10  -3    0.91    1.49
  10  -2  -3   -1.47    1.22
  -2  -8  -3    0.38    0.52
   2   8   3    0.61    1.52
   8 -10   3   -0.58    0.66
 -10   2   3   -0.50    1.26
  13  -5  -3    0.71    1.60
  -8  13  -3    0.35    1.99
 -13   5   3    1.37    1.90
   8 -13   3    0.49    0.82
   5   8   3   -2.22    1.73
  -3  12  -3   -1.81    1.48
  12  -9  -3    1.76    1.00
  -3  12  -3    0.00    2.20
 -12   9   3   -2.20    1.70
   9   3   3   -0.09    2.10
   3 -12   3    0.06    0.79
 -12   9   3   -0.50    1.87
   9  -9  -3   -1.37    0.63
   0   9  -3   -0.21    1.19
   0   9  -3    0.92    1.76
   0  -9   3    0.39    0.56
  -9   9   3    1.20    1.69
   9   0   3    1.89    1.69
  -9   9   3   -0.99    1.50
   3   6  -3   -1.26    0.95
   3   6  -3    0.74    0.48
   3   6  -3    0.17    1.55
  -9   3  -3    1.03    1.26
   6  -9  -3    2.45    0.93
   9  -3   3    2.10    0.60
  -6   9   3    0.88    1.57
  -6   9   3    1.63    1.41
  -3  -6   3    0.56    0.49
   9  -3   3    2.38    1.36
  -9   6  -3    0.94    1.36
   6   3  -3   -0.40    1.46
   3  -9  -3    0.70    0.64
   6   3  -3   -0.41    1.01
  -9   6  -3   -0.73    0.97
   6   3  -3    0.45    0.40
  -3   9   3   -0.07    1.31
   9  -6   3    0.13    0.58
  -3   9   3   -0.75    1.44
   9   0  -3    0.60    1.38
  -9   9  -3    1.27    1.71
  -9   9  -3   -0.28    1.57
   0  -9  -3    1.31    0.66
   0   9   3   -0.21    1.85
   9  -9   3    0.73    0.81
   0   9   3    0.07    1.44
  -9  12  -3   -1.48    1.93
  12  -3  -3   -2.21    1.54
  -9  12  -3    0.98    2.17
   3   9   3    0.61    1.96
 -12   3   3    1.40    1.76
   9 -12   3    1.00    1.03
  11 -10  -3   -0.13    0.84
  -1  11  -3   -0.84    2.18
  -1  11  -3   -1.73    1.72
 -11  10   3   -0.13    2.04
   1 -11   3    0.04    0.71
  10   1   3   -1.38    1.62
 -11  10   3   -0.86    1.69
 -10   2  -3    0.02    1.43
   2   8  -3    0.83    1.63
   2   8  -3    1.66    2.22
   8 -10  -3    0.81    0.84
  10  -2   3    0.60    1.18
  -8  10   3   -0.29    1.74
  -2  -8   3   -0.34    0.46
  -8  10   3    0.59    1.59
 -10   5  -3   -0.51    1.34
 -10   5  -3    0.07    1.14
   5 -10  -3   -0.48    0.59
   5   5  -3   -0.41    1.71
   5   5  -3    0.17    0.39
   5   5  -3    1.24    1.28
  -5  10   3   -0.84    1.49
  -5  -5   3   -0.04    0.38
  10  -5   3    0.24    0.52
  -5  10   3    1.19    1.43
   8   2  -3    0.22    1.23
 -10   8  -3    0.94    1.62
 -10   8  -3    0.54    1.45
   2 -10  -3   -0.60    0.53
  -2  10   3   -0.85    1.89
  10  -8   3    0.23    0.71
  -2  10   3   -0.82    1.36
 -10  11  -3   -0.48    1.42
  11  -1  -3   -1.49    1.40
 -10  11  -3    1.99    2.03
  -1 -10  -3    0.53    0.63
   1  10   3   -0.30    1.77
  10 -11   3    0.46    0.91
  -2  13  -3    0.23    2.95
  13 -11  -3   -0.83    0.82
 -13  11   3    0.33    2.27
   2 -13   3    0.13    0.78
  10 -11  -3   -0.54    0.65
   1  10  -3   -0.07    1.52
   1  10  -3    1.62    2.23
  -1 -10   3   -0.53    0.52
 -10  11   3    2.61    1.89
 -10  11   3   -1.85    1.71
  11  -1   3    1.69    1.87
   4   7  -3    3.09    2.35
   7 -11  -3    0.38    0.88
 -11   4  -3    2.23    1.83
   4   7  -3    1.15    1.63
  -4  -7   3    0.13    0.53
  11  -4   3    1.43    1.58
  -7  11   3   -0.01    1.65
  -7  11   3   -0.49    1.99
 -11   7  -3   -2.11    1.24
   7   4  -3   -1.39    1.24
   4 -11  -3   -1.09    0.60
 -11   7  -3    2.62    1.77
  11  -7   3    0.52    0.69
  -4  11   3    0.60    1.87
  -4  11   3   -0.59    1.47
   1 -11  -3    1.19    0.76
  10   1  -3    0.69    1.54
 -11  10  -3    1.62    2.12
 -11  10  -3   -0.44    1.69
  11 -10   3   -0.18    0.76
  -1  11   3    0.66    1.62
 -11  13  -3    0.72    2.05
  13  -2  -3    2.42    2.64
  11 -13   3   -0.80    0.86
  12 -12  -3   -0.39    0.98
   0  12  -3   -2.63    2.09
   0 -12   3    1.26    0.91
 -12  12   3   -0.44    2.88
 -12   3  -3    1.89    2.02
   9 -12  -3   -1.10    0.71
   3   9  -3   -1.08    1.67
  -9  12   3    1.17    2.39
  12  -3   3   -0.63    1.80
  -9  12   3    0.20    1.68
   6 -12  -3   -0.88    0.78
 -12   6  -3    1.03    1.74
   6   6  -3    1.64    1.61
  -6  12   3    2.23    2.04
  12  -6   3    0.13    1.74
  12  -6   3   -0.54    0.60
  -6  12   3    1.50    2.02
 -12   9  -3   -0.67    1.61
   3 -12  -3    1.19    0.90
   9   3  -3    1.13    1.89
 -12   9  -3    7.83    2.80
  -3  12   3    1.01    1.99
  12  -9   3    1.02    0.87
 -12  12  -3   -0.15    2.23
  12 -12   3   -0.41    0.93
   2  11  -3   -1.38    2.12
  11 -13  -3   -0.30    0.99
 -11  13   3   -0.59    2.55
   5   8  -3    1.49    2.05
   8 -13  -3   -1.02    0.82
 -13   5  -3   -1.27    2.03
  -8  13   3    0.46    2.55
  13  -5   3   -2.22    1.65
   5 -13  -3   -0.96    0.71
   8   5  -3    2.16    2.22
 -13   8  -3   -0.48    1.64
 -13   8  -3    0.37    3.11
  13  -8   3    1.34    0.93
  -5  13   3    3.41    2.98
 -13  11  -3    0.66    2.19
   2 -13  -3    0.11    0.83
  13 -11   3   -0.50    0.89
   7 -14  -3   -0.88    0.84
  -7  14   3   -0.47    2.44
   0   1  -4  229.94   14.19
   1  -1  -4  223.16   14.57
   0   1  -4  227.60   14.45
  -1   0  -4  222.27   14.21
   0   1  -4  233.96   14.16
   1  -1  -4  232.44   14.16
   1  -1  -4  230.02   14.32
  -1   0  -4  236.66   14.07
  -1   0  -4  225.07   14.44
   0  -1   4  218.28   14.18
   1   0   4  243.44   14.49
   1   0   4  219.75   14.17
   1   0   4  221.57   14.41
  -1   1   4  217.10   14.32
  -1   1   4  221.75   14.54
  -2  -1  -4   68.49    5.11
  -1   3  -4   69.76    4.95
  -2  -1  -4   72.38    5.14
   3  -2  -4   65.01    5.24
   3  -2  -4   65.75    4.85
  -1   3  -4   69.52    5.11
   3  -2  -4   69.26    4.54
  -1   3  -4   70.09    4.52
   2   1   4   63.59    5.08
   2   1   4   69.45    5.12
   1  -3   4   71.63    4.54
  -3   2   4   63.49    5.15
  -3   2   4   64.16    4.82
   1  -3   4   67.11    4.91
   2   0  -4   18.81    1.41
   0  -2  -4   17.23    2.01
  -2   2  -4   20.96    1.44
  -2   2  -4   19.11    1.58
   2   0  -4   16.37    1.39
   2   0  -4   20.40    2.23
   0  -2  -4   19.38    1.39
   0  -2  -4   15.44    1.97
  -2   2  -4   22.74    1.93
   2   0  -4   20.15    2.33
   2   0  -4   20.63    1.46
  -2   0   4   18.20    1.40
   0   2   4   20.66    2.01
   2  -2   4   22.31    1.89
   0   2   4   15.37    1.98
   2  -2   4   20.18    1.46
   5  -3  -4    3.03    0.94
   5  -3  -4    4.47    0.74
  -2   5  -4    5.67    1.42
  -3  -2  -4    4.64    1.24
  -2   5  -4    5.80    1.34
  -2   5  -4    4.70    0.77
  -3  -2  -4    3.96    1.33
  -5   3   4    2.65    0.90
  -5   3   4    4.33    1.35
   3   2   4    2.59    1.19
   3   2   4    7.43    1.49
   2  -5   4    4.78    0.83
   2  -5   4    5.70    1.35
   2  -3  -4   68.17    5.23
   1   2  -4   64.32    4.65
   2  -3  -4   77.24    5.15
  -3   1  -4   67.59    4.33
   1   2  -4   69.17    4.44
   2  -3  -4   69.44    4.53
   1   2  -4   63.52    5.24
  -3   1  -4   64.39    5.02
  -3   1  -4   66.88    4.78
   3  -1   4   66.13    4.98
   3  -1   4   63.36    5.01
   3  -1   4   68.16    4.35
   3  -1   4   63.90    4.71
  -1  -2   4   65.16    4.62
  -2   3   4   74.50    5.37
  -2   3   4   76.03    5.06
  -1  -3  -4   91.91    5.92
   4  -1  -4   97.56    6.04
  -1  -3  -4   92.27    7.03
   4  -1  -4   92.23    6.34
  -1  -3  -4   96.63    6.83
  -3   4  -4   93.46    6.10
  -3   4  -4   87.77    6.74
  -3   4  -4   90.80    6.68
   4  -1  -4  100.02    7.25
  -4   1   4   95.68    6.97
  -4   1   4   88.35    6.29
   1   3   4   89.79    6.84
   1   3   4   89.07    7.06
   3  -4   4   90.12    6.13
   3  -4   4   92.09    6.79
  -4  -3  -4   78.35    6.82
   7  -4  -4   76.07    5.17
  -3   7  -4   71.75    6.52
  -3   7  -4   79.64    6.27
  -7   4   4   76.89    6.57
  -7   4   4   79.18    6.08
   4   3   4   74.97    6.72
   4   3   4   67.39    6.17
   3  -7   4   69.65    5.23
   4  -4  -4  261.98   16.92
   0   4  -4  273.99   16.83
  -4   0  -4  274.91   17.66
   0   4  -4  266.51   18.04
  -4   0  -4  269.24   17.67
  -4   0  -4  262.68   17.66
   0   4  -4  270.84   17.40
   4  -4  -4  281.29   17.69
   4   0   4  272.89   17.67
   4   0   4  256.41   17.54
   4   0   4  271.49   17.70
   0  -4   4  260.32   16.84
  -4   4   4  259.78   17.58
  -4   4   4  263.64   17.98
   0  -4   4  272.53   17.40
   1  -4  -4   86.82    6.64
   1  -4  -4   86.90    5.71
   3   1  -4   91.40    6.93
   3   1  -4   87.93    5.61
   1  -4  -4   87.41    6.50
  -4   3  -4   85.77    6.50
   3   1  -4   86.10    5.83
  -4   3  -4   85.17    6.13
   3   1  -4   84.53    5.90
   4  -3   4   89.59    6.46
  -1   4   4   85.34    6.71
  -3  -1   4   82.40    5.85
   4  -3   4   85.51    5.69
  -1   4   4   91.49    6.60
  -4   6  -4    1.08    0.93
  -2  -4  -4   -0.06    0.27
   6  -2  -4    0.84    0.45
  -4   6  -4    0.99    0.90
   6  -2  -4    1.54    1.23
  -2  -4  -4   -0.28    1.05
   6  -2  -4    0.63    0.84
  -6   2   4   -0.23    0.59
   2   4   4    1.01    1.30
   4  -6   4   -0.13    0.38
  -6   2   4   -0.72    0.71
   2   4   4    0.72    0.85
  -4   9  -4   18.20    3.46
  -4   9  -4   17.72    3.37
   9  -5  -4   20.26    2.13
   4  -9   4   15.90    2.10
  -9   5   4   18.40    3.35
  -9   5   4   19.91    3.00
   5   4   4   22.82    3.65
   6  -5  -4    8.79    1.24
  -1   6  -4    6.32    1.61
  -1   6  -4    8.89    1.19
  -1   6  -4    8.50    2.29
   5   1   4    8.22    1.91
  -6   5   4    7.84    1.99
  -6   5   4    8.51    1.84
   1  -6   4    8.71    1.25
   1  -6   4    7.81    1.80
   5   1   4    8.38    2.03
   2   3  -4    6.36    1.72
   2   3  -4    4.66    0.69
   2   3  -4    3.59    1.02
   3  -5  -4    4.79    0.85
  -5   2  -4    2.27    1.00
   3  -5  -4    5.59    1.51
   5  -2   4    2.74    1.01
  -2  -3   4    5.84    1.09
   5  -2   4    3.53    1.25
  -3   5   4    4.20    1.31
  -3   5   4    3.91    1.20
   5  -2   4    4.94    1.22
   5  -2   4    6.00    0.70
  -5   5  -4   17.06    2.45
   0  -5  -4   17.87    1.56
   5   0  -4   16.98    2.07
   5   0  -4   22.09    3.29
   5   0  -4   16.86    2.11
   5   0  -4   18.10    1.47
  -5   5  -4   17.57    2.60
  -5   0   4   18.14    2.09
   5  -5   4   16.03    1.81
   0   5   4   23.99    3.04
   0   5   4   16.74    2.75
   8  -3  -4   24.33    3.98
  -5   8  -4   21.33    3.58
  -3  -5  -4   28.34    2.00
  -5   8  -4   20.84    3.57
   8  -3  -4   28.72    2.27
   3   5   4   31.20    4.09
  -8   3   4   30.78    3.53
  -8   3   4   27.22    3.87
   5  -8   4   25.11    2.47
   3   5   4   24.35    4.00
  -5  11  -4    3.72    2.25
  -5  11  -4    4.37    2.16
  11  -6  -4    5.82    1.19
   5 -11   4    3.31    1.08
   6   5   4   -0.22    1.69
 -11   6   4    3.88    2.15
 -11   6   4    3.24    1.85
  -2   8  -4    2.81    1.57
  -2   8  -4   10.13    2.29
  -6  -2  -4    2.95    2.67
   8  -6  -4   10.41    1.47
  -8   6   4    8.74    2.36
  -8   6   4    5.48    1.72
   6   2   4    9.22    2.25
   2  -8   4    7.67    1.25
   6   2   4    4.19    2.01
   1   5  -4    7.33    2.00
   5  -6  -4    7.57    1.19
   1   5  -4    7.42    1.57
  -6   1  -4    4.79    1.59
   1   5  -4   10.24    1.13
  -6   1  -4    7.48    1.79
  -1  -5   4   10.19    1.14
  -5   6   4    6.38    1.65
   6  -1   4    7.80    1.80
   6  -1   4    7.32    1.75
  -5   6   4    9.51    2.22
   6  -1   4    6.73    0.68
  -1  -5   4    8.65    1.78
  -6   4  -4    0.81    0.82
   4   2  -4    0.07    0.29
   2  -6  -4    0.43    0.45
   4   2  -4    0.26    0.59
  -6   4  -4   -0.56    0.52
   4   2  -4    0.65    1.36
   4   2  -4    0.14    0.59
  -4  -2   4    0.15    0.68
  -2   6   4   -1.35    0.68
  -2   6   4   -0.30    0.99
   6  -4   4    0.63    0.47
  -6   7  -4    6.25    1.92
   7  -1  -4    6.64    0.94
   7  -1  -4    9.04    1.77
   7  -1  -4    6.96    1.58
   7  -1  -4    6.97    2.16
  -6   7  -4    7.02    1.92
  -1  -6  -4    7.71    1.00
   6  -7   4    6.51    1.19
   1   6   4    4.86    1.93
   1   6   4    6.04    1.86
  -7   1   4    7.51    1.59
  10  -4  -4    0.83    0.63
  -6  10  -4    4.60    2.01
  10  -4  -4    0.42    1.01
  -6  10  -4    2.32    1.97
   6 -10   4    0.94    0.82
   4   6   4   -0.62    1.11
 -10   4   4    0.15    1.16
  13  -7  -4    0.15    0.84
  -6  13  -4   -0.30    2.11
  -6  13  -4   -2.90    1.90
   6 -13   4    1.86    1.07
 -13   7   4    1.67    2.02
   7   6   4   -3.10    1.90
 -13   7   4   -1.43    1.76
  -3  10  -4    2.64    1.76
  -3  10  -4    1.22    1.81
  10  -7  -4    3.90    1.08
 -10   7   4    1.62    1.67
   3 -10   4    2.12    0.94
 -10   7   4    2.37    1.57
   7   3   4    4.91    1.98
   0   7  -4   33.09    4.81
   0   7  -4   37.04    2.84
   0   7  -4   33.87    4.21
   7  -7  -4   38.51    3.13
  -7   7   4   35.39    4.43
   0  -7   4   33.77    2.87
   7   0   4   40.26    4.88
  -7   7   4   39.74    4.96
   7   0   4   35.62    4.51
   3   4  -4   65.72    5.57
   4  -7  -4   71.70    5.05
  -7   3  -4   66.86    5.91
   3   4  -4   75.95    6.81
   3   4  -4   72.33    4.74
  -3  -4   4   65.57    5.45
   7  -3   4   67.76    5.91
   7  -3   4   67.93    4.74
  -4   7   4   74.25    6.15
  -4   7   4   73.94    6.47
   7  -3   4   68.50    5.95
  -7   6  -4    6.00    1.86
   6   1  -4    6.33    1.50
   6   1  -4    8.33    0.94
   6   1  -4    7.82    2.28
   6   1  -4    6.30    1.50
   1  -7  -4    7.62    1.14
  -7   6  -4    7.80    1.90
  -1   7   4    5.67    1.94
   7  -6   4    5.66    1.07
  -1   7   4    8.69    2.44
   9  -2  -4    3.28    1.28
  -7   9  -4    2.95    1.87
   9  -2  -4    4.71    2.36
  -2  -7  -4    2.46    0.70
   9  -2  -4    5.70    0.96
  -7   9  -4    8.63    2.50
   2   7   4   -0.16    1.13
  -9   2   4    1.39    1.28
   7  -9   4    4.61    1.16
   2   7   4    1.25    2.00
  12  -5  -4   13.82    2.98
  -7  12  -4    9.98    3.17
  12  -5  -4   19.37    2.00
  -7  12  -4    9.38    3.00
 -12   5   4   15.48    3.04
   5   7   4    7.58    2.94
   7 -12   4    9.80    1.88
  -4  12  -4   48.38    6.18
  12  -8  -4   46.98    3.82
  -4  12  -4   44.08    6.67
   8   4   4   40.28    5.98
 -12   8   4   43.43    5.68
 -12   8   4   43.39    6.40
   4 -12   4   39.95    3.83
  -1   9  -4   23.99    3.90
  -1   9  -4   14.18    3.35
   9  -8  -4   21.89    2.45
  -9   8   4   19.83    3.38
   1  -9   4   16.94    2.17
   8   1   4   22.44    3.80
  -9   8   4   19.40    3.88
   6  -8  -4    8.56    1.36
  -8   2  -4    6.83    1.95
   2   6  -4    5.23    1.85
   2   6  -4    7.13    2.61
   2   6  -4    8.36    1.13
  -6   8   4    7.37    2.23
  -2  -6   4    8.41    1.20
   8  -2   4    8.60    0.95
   8  -2   4    4.48    1.69
  -6   8   4    7.93    2.40
   5   3  -4   33.55    3.70
  -8   5  -4   26.01    3.52
   5   3  -4   31.95    3.32
   5   3  -4   20.45    4.01
   3  -8  -4   24.50    2.40
   5   3  -4   27.82    2.08
  -8   5  -4   29.25    3.97
  -3   8   4   28.68    4.21
  -3   8   4   31.14    4.23
  -5  -3   4   24.67    3.14
   8  -5   4   25.86    2.28
   8  -5   4   26.89    3.74
   8   0  -4  114.47    9.70
  -8   8  -4  106.44    8.73
   8   0  -4  107.11    6.97
   0  -8  -4  108.38    7.16
  -8   8  -4  100.60    8.88
   8   0  -4  101.18    8.15
   0   8   4   89.06    8.65
   0   8   4  110.69    9.56
   8  -8   4  104.03    7.41
  11  -3  -4   14.29    2.60
  11  -3  -4   10.81    1.39
  -8  11  -4    4.86    2.49
  -8  11  -4    8.40    2.89
   3   8   4    4.66    2.47
 -11   3   4   11.55    2.43
   8 -11   4    7.01    1.58
  -8  14  -4    1.23    2.18
  14  -6  -4    1.80    2.13
   8 -14   4    0.51    0.94
 -14   6   4    0.56    2.26
  -5  14  -4   -0.95    2.26
  14  -9  -4    0.44    0.98
   5 -14   4   -0.48    0.78
 -14   9   4   -1.62    2.35
  -2  11  -4    1.71    2.12
  11  -9  -4    1.70    0.94
  -2  11  -4    4.91    2.26
   2 -11   4    0.48    0.68
 -11   9   4    1.50    2.27
   9   2   4    1.13    1.74
 -11   9   4   -0.44    1.70
   8  -9  -4   17.11    2.30
   1   8  -4   20.78    4.37
   1   8  -4   16.59    3.13
  -8   9   4   14.83    3.12
  -8   9   4   36.00    5.29
   9  -1   4   23.72    3.57
  -1  -8   4   16.31    1.92
   4   5  -4   16.89    2.89
   4   5  -4   15.74    1.54
  -9   4  -4   22.80    3.40
   5  -9  -4   17.36    2.14
   4   5  -4   18.79    3.79
  -5   9   4   17.56    3.68
   9  -4   4   19.14    3.21
   9  -4   4   17.26    1.80
  -4  -5   4   18.48    1.60
  -5   9   4   17.14    3.17
   7   2  -4    5.97    2.55
   7   2  -4    5.03    0.80
   7   2  -4    5.49    1.77
  -9   7  -4    1.59    1.64
  -9   7  -4    0.73    1.17
   2  -9  -4    2.58    0.91
  -2   9   4    5.11    2.09
  -2   9   4    0.21    1.69
   9  -7   4    3.89    1.02
  10  -1  -4    0.14    1.21
  -9  10  -4    0.19    1.57
  -1  -9  -4    0.59    0.60
  -9  10  -4    2.76    1.71
   9 -10   4   -0.04    0.68
   1   9   4    1.04    1.71
  -9  13  -4    6.05    2.98
  13  -4  -4    4.14    2.19
   4   9   4    2.89    3.99
   9 -13   4    1.03    1.05
 -13   4   4    2.81    2.14
  -3  13  -4    5.05    3.45
  -3  13  -4    1.85    2.71
  13 -10  -4   -0.11    0.90
   3 -13   4    1.11    0.90
  10   3   4   -1.39    3.28
 -13  10   4    2.38    2.59
   0  10  -4   -0.54    1.69
   0  10  -4   -0.33    1.61
  10 -10  -4    0.20    0.74
 -10  10   4    0.77    1.92
   0 -10   4    0.69    0.72
 -10  10   4   -1.71    1.62
  10   0   4   -0.21    1.77
   7 -10  -4    1.11    0.95
 -10   3  -4    5.69    2.02
   3   7  -4    3.23    0.81
   3   7  -4    4.03    2.17
   3   7  -4    3.25    1.68
  -7  10   4    3.19    2.05
  10  -3   4    4.36    1.84
  -3  -7   4    2.00    0.69
  -7  10   4    0.40    1.62
   6   4  -4   -0.60    1.79
 -10   6  -4    2.32    1.37
   6   4  -4   -0.92    1.13
 -10   6  -4   -0.72    1.17
   6   4  -4    0.89    0.50
   4 -10  -4    0.05    0.75
  -4  10   4    0.89    1.44
  10  -6   4    0.49    0.64
  -4  10   4   -3.11    1.30
 -10   9  -4   -0.23    1.65
   1 -10  -4    0.20    0.68
 -10   9  -4    0.08    1.60
   9   1  -4    0.22    1.54
  -1  10   4   -0.42    1.75
  -1  10   4    2.92    2.58
  10  -9   4    0.14    0.70
  12  -2  -4    0.82    1.61
 -10  12  -4    2.43    2.20
   2  10   4   -1.41    2.20
  10 -12   4    1.61    1.17
  12 -11  -4    5.41    1.51
  -1  12  -4    4.36    3.29
  -1  12  -4    3.75    2.28
  11   1   4    1.38    1.98
 -12  11   4    6.03    2.82
   1 -12   4    5.14    1.31
   2   9  -4    3.85    2.68
   2   9  -4    1.44    1.89
   9 -11  -4    0.73    0.97
  -2  -9   4    1.34    0.75
  -9  11   4    0.44    2.04
  -9  11   4    0.45    1.66
  11  -2   4    1.76    1.68
   5   6  -4    4.00    2.33
   6 -11  -4    3.41    1.19
   5   6  -4    2.56    1.57
   5   6  -4    3.23    1.09
 -11   5  -4    2.42    1.98
  11  -5   4    5.93    2.26
  -6  11   4    0.79    2.09
  11  -5   4    3.13    0.87
  -6  11   4    3.30    1.81
  -5  -6   4    1.32    0.72
 -11   8  -4    4.49    2.22
 -11   8  -4    4.92    2.09
   3 -11  -4    9.62    1.60
   8   3  -4    9.26    2.36
  -3  11   4    9.32    2.95
  -3  11   4   10.81    3.19
  11  -8   4    8.31    1.52
  11   0  -4   16.79    3.33
 -11  11  -4   13.96    4.03
 -11  11  -4   11.56    3.39
   0 -11  -4   12.26    1.76
   0  11   4   14.90    3.91
  11 -11   4   10.51    1.95
   1  11  -4    8.17    3.46
  11 -12  -4    3.69    1.25
   1  11  -4    4.62    2.50
  -1 -11   4    4.16    1.21
  12  -1   4    6.19    2.69
 -11  12   4    7.35    3.92
   8 -12  -4   32.43    3.72
   4   8  -4   39.58    5.60
 -12   4  -4   34.37    5.24
  -8  12   4   30.77    5.92
  -8  12   4   40.98    5.89
  12  -4   4   43.75    5.74
 -12   7  -4   13.40    3.44
 -12   7  -4    8.81    2.73
   5 -12  -4   14.39    2.19
   7   5  -4   18.31    3.37
  -5  12   4    9.96    3.08
  -5  12   4   15.55    4.35
  12  -7   4   15.39    1.96
 -12  10  -4    0.76    1.52
   2 -12  -4    0.45    0.83
  -2  12   4   -0.96    2.23
  12 -10   4    0.52    0.97
  10 -13  -4    0.54    1.07
   3  10  -4    1.02    2.53
 -10  13   4    3.55    2.88
 -13   6  -4   -0.06    1.94
   7 -13  -4    1.00    0.94
   6   7  -4   -0.84    2.11
  13  -6   4   -1.45    1.70
  -7  13   4    2.19    2.51
 -13   9  -4    1.62    1.98
   4 -13  -4    2.17    1.07
  13  -9   4    1.95    1.10
   9 -14  -4    1.80    1.17
  -9  14   4   -0.44    3.17
   6 -14  -4    1.98    1.10
   0  -1  -5  336.21   20.91
  -1   1  -5  325.66   20.54
   0  -1  -5  333.75   20.53
  -1   1  -5  340.68   20.83
   1   0  -5  327.74   20.59
   0  -1  -5  326.20   20.93
  -1   0   5  337.04   20.95
   0   1   5  312.84   20.86
   1  -1   5  334.78   20.84
   0   1   5  331.09   20.91
   1  -1   5  336.02   20.82
   2  -2  -5    7.58    1.31
   2  -2  -5    6.25    0.81
   0   2  -5    6.33    0.92
   0   2  -5    6.82    1.24
  -2   0  -5    6.46    0.58
  -2   0  -5    6.36    0.94
   2  -2  -5    7.40    1.12
   0   2  -5    5.98    0.74
  -2   0  -5    8.09    1.28
   2   0   5    8.49    1.05
   2   0   5    9.18    1.32
   2   0   5    7.25    1.20
   0  -2   5    8.11    1.03
  -2   2   5    7.58    1.34
  -2   2   5    6.64    1.06
   3  -1  -5   16.37    1.40
  -2   3  -5   16.14    1.65
  -2   3  -5   16.53    1.39
  -1  -2  -5   18.54    1.28
   3  -1  -5   16.26    1.66
  -1  -2  -5   19.58    2.25
   3  -1  -5   17.34    2.20
  -2   3  -5   19.92    2.16
  -3   1   5   16.82    2.22
   1   2   5   19.16    2.25
   2  -3   5   16.67    1.42
  -3   1   5   15.89    1.50
   2  -3   5   21.19    2.20
   1   2   5   15.42    2.03
  -1   4  -5   78.01    6.11
  -3  -1  -5   72.78    5.98
  -3  -1  -5   83.40    6.09
  -1   4  -5   83.30    5.79
  -1   4  -5   78.25    5.25
   4  -3  -5   78.06    5.34
   4  -3  -5   81.80    5.82
  -4   3   5   85.77    5.84
   1  -4   5   81.91    5.30
   3   1   5   68.50    5.80
   3   1   5   78.78    6.05
  -4   3   5   74.11    6.18
   1  -4   5   78.25    5.74
   3   1   5   83.79    6.10
   1  -3  -5   17.68    1.41
   2   1  -5   16.64    1.33
   2   1  -5   18.25    1.36
   2   1  -5   22.70    2.67
   1  -3  -5   21.35    2.53
   1  -3  -5   16.10    2.12
  -3   2  -5   15.14    1.44
  -3   2  -5   22.22    2.23
  -3   2  -5   15.15    1.29
  -1   3   5   15.61    2.03
  -1   3   5   18.60    2.37
   3  -2   5   19.84    2.26
   3  -2   5   15.96    1.32
  -3   5  -5    9.35    1.17
   5  -2  -5   11.27    1.18
  -2  -3  -5    7.60    1.69
  -3   5  -5   10.30    1.88
   5  -2  -5    9.49    1.48
  -3   5  -5    8.83    1.77
  -2  -3  -5    9.24    0.79
  -2  -3  -5   12.94    2.31
   2   3   5    7.39    1.65
   2   3   5   14.04    2.46
  -5   2   5    8.13    1.84
   3  -5   5    8.92    1.72
  -5   2   5    9.32    1.45
   3  -5   5    8.50    1.18
   6  -4  -5    3.57    1.21
  -2   6  -5    2.62    0.66
  -4  -2  -5   -0.21    0.84
  -2   6  -5    3.43    1.25
  -2   6  -5    0.51    0.93
   6  -4  -5    2.70    0.68
  -6   4   5    1.81    1.17
   2  -6   5    1.12    0.97
   4   2   5    2.05    1.28
  -6   4   5    1.48    0.87
   4   2   5    0.54    0.87
   2  -6   5    4.34    0.87
   1   3  -5   72.41    5.63
  -4   1  -5   82.87    5.91
  -4   1  -5   78.49    6.12
   3  -4  -5   85.30    6.26
   1   3  -5   79.98    5.36
   1   3  -5   75.62    6.45
   3  -4  -5   86.79    5.50
   4  -1   5   82.68    5.21
   4  -1   5   85.16    6.18
   4  -1   5   84.38    6.14
  -3   4   5   91.89    6.64
  -1  -3   5   78.57    5.66
  -3   4   5   73.58    6.04
   0  -4  -5  246.52   16.79
   4   0  -5  236.89   15.68
   4   0  -5  238.41   15.67
  -4   4  -5  236.64   16.03
   0  -4  -5  256.95   16.57
   0  -4  -5  261.05   15.43
  -4   4  -5  247.25   15.50
  -4   4  -5  237.59   16.42
   4   0  -5  247.21   16.93
   4   0  -5  247.37   15.44
   0   4   5  232.10   16.41
   0   4   5  241.59   16.70
   4  -4   5  250.43   16.37
  -4   0   5  240.20   15.63
   4  -4   5  252.22   15.55
  -3  -4  -5   79.14    7.08
   7  -3  -5   76.21    6.00
  -4   7  -5   66.62    6.23
  -3  -4  -5   75.97    4.92
  -4   7  -5   70.96    6.42
   7  -3  -5   80.24    7.01
   7  -3  -5   79.52    5.30
   4  -7   5   80.03    5.47
   3   4   5   63.92    6.37
  -7   3   5   89.80    6.08
  -7   3   5   74.76    6.68
   3   4   5   70.26    6.81
  -5  -3  -5   52.39    6.06
   8  -5  -5   48.62    3.87
  -3   8  -5   59.56    5.52
  -3   8  -5   55.01    5.76
  -8   5   5   51.56    5.92
   5   3   5   48.31    5.48
   3  -8   5   52.16    3.98
  -8   5   5   62.98    5.03
   5   3   5   42.21    5.70
   0   5  -5   80.75    6.59
  -5   0  -5   78.39    6.17
   0   5  -5   75.18    5.81
   0   5  -5   75.80    5.10
   5  -5  -5   67.44    5.22
   5  -5  -5   74.27    6.02
   5   0   5   77.01    6.12
  -5   5   5   76.48    6.45
   0  -5   5   77.03    5.14
   0  -5   5   88.00    5.93
   5   0   5   65.93    6.03
  -5   5   5   73.33    5.98
   3   2  -5    5.63    1.75
   2  -5  -5   13.22    2.17
   3   2  -5    9.06    1.03
  -5   3  -5    7.15    1.33
  -5   3  -5    8.02    1.65
   2  -5  -5    8.36    1.17
   3   2  -5    9.14    1.41
  -2   5   5    5.83    1.70
  -2   5   5    9.07    1.82
   5  -3   5   12.85    2.14
  -3  -2   5   10.98    1.43
   5  -3   5   11.22    1.02
   6  -1  -5    1.78    0.57
  -5   6  -5    0.60    0.81
  -1  -5  -5    2.38    0.56
   6  -1  -5    2.01    0.88
   6  -1  -5    2.40    1.37
   6  -1  -5    0.89    0.71
  -5   6  -5    2.25    1.27
   5  -6   5    1.81    0.65
   1   5   5    1.70    1.13
   1   5   5    1.16    1.27
  -6   1   5    2.33    0.86
   9  -4  -5   28.47    4.69
  -5   9  -5   27.24    4.45
  -5   9  -5   39.30    4.81
   9  -4  -5   33.85    2.82
   5  -9   5   36.95    3.11
  -9   4   5   39.69    4.24
   4   5   5   33.26    4.63
  -9   4   5   31.86    4.56
  -4  10  -5    2.16    1.92
  10  -6  -5    1.02    0.80
  -4  10  -5   -0.23    1.53
 -10   6   5    3.94    2.19
   6   4   5    1.21    1.55
 -10   6   5    0.38    1.51
   4 -10   5   -0.77    0.52
  -6  -1  -5    0.46    1.13
  -1   7  -5    2.78    1.24
  -1   7  -5    5.18    0.94
   7  -6  -5    4.12    0.97
  -1   7  -5    2.98    1.73
   6   1   5    5.44    1.95
   1  -7   5    5.18    1.03
   6   1   5    3.50    1.53
  -7   6   5    1.93    1.48
  -7   6   5    5.86    1.76
   4  -6  -5    3.41    0.82
   2   4  -5    0.80    0.81
   2   4  -5    4.00    1.76
   2   4  -5    2.89    0.65
  -6   2  -5    1.87    1.07
   6  -2   5    2.59    0.50
   6  -2   5    2.04    1.04
  -2  -4   5    3.32    1.04
  -4   6   5    2.64    1.44
  -4   6   5    2.12    0.88
   5   1  -5    1.38    0.48
   5   1  -5    0.40    0.70
  -6   5  -5    2.34    1.24
   5   1  -5    0.69    1.26
  -6   5  -5    1.35    0.90
   1  -6  -5    1.84    0.58
   5   1  -5    0.89    0.73
  -1   6   5    1.95    1.35
  -1   6   5    1.71    0.93
   6  -5   5    1.10    0.59
   8  -2  -5    1.14    0.96
  -6   8  -5    3.52    1.50
  -6   8  -5    0.72    1.22
   8  -2  -5    0.13    1.43
  -2  -6  -5    0.66    0.45
   8  -2  -5    0.38    0.53
   2   6   5    0.66    1.13
   6  -8   5   -0.26    0.50
   2   6   5   -0.05    1.63
  -8   2   5    0.00    0.90
  -6  11  -5    0.65    1.60
  11  -5  -5    0.58    0.70
  -6  11  -5   -1.07    1.46
 -11   5   5    2.12    1.82
   5   6   5   -1.16    1.53
   6 -11   5    0.61    0.79
 -11   5   5    1.49    1.59
  -5  12  -5   18.43    4.22
  12  -7  -5   17.57    2.24
  -5  12  -5   20.14    4.26
 -12   7   5    9.33    3.36
   7   5   5   16.48    4.32
 -12   7   5   19.23    3.59
   5 -12   5   16.42    2.35
  -2   9  -5    1.37    1.36
   9  -7  -5    1.58    0.87
  -2   9  -5    1.23    1.39
  -9   7   5    2.29    1.67
   7   2   5    1.05    1.53
  -9   7   5    1.63    1.77
   2  -9   5   -0.04    0.59
  -7   1  -5    5.25    1.80
   1   6  -5    5.55    0.91
  -7   1  -5    3.75    1.56
   1   6  -5    2.72    1.25
   1   6  -5    2.81    1.59
   6  -7  -5    3.97    0.92
  -6   7   5    1.88    1.46
  -1  -6   5    5.09    0.93
  -6   7   5    3.11    1.56
   7  -1   5    4.02    1.47
   7  -1   5    3.88    1.65
   4   3  -5   75.26    7.03
   4   3  -5   73.55    5.80
  -7   4  -5   71.44    6.03
  -7   4  -5   79.60    6.43
   3  -7  -5   77.33    5.37
   4   3  -5   77.65    5.08
   7  -4   5   74.31    5.17
  -3   7   5   78.60    6.94
  -3   7   5   77.84    6.50
  -4  -3   5   70.64    5.65
   7   0  -5   40.12    2.82
  -7   7  -5   35.72    4.36
   7   0  -5   40.55    4.08
   7   0  -5   31.92    3.79
   7   0  -5   38.05    5.44
   0  -7  -5   36.77    2.88
  -7   7  -5   39.63    4.91
   0   7   5   29.72    4.65
   0   7   5   39.07    4.92
   7  -7   5   36.51    3.08
  10  -3  -5    3.70    1.45
  10  -3  -5    3.78    0.93
  -7  10  -5    5.90    2.46
  -7  10  -5    0.64    1.26
   3   7   5    5.72    1.92
   7 -10   5    3.62    1.05
 -10   3   5    3.41    1.61
  13  -6  -5    0.06    1.82
  -7  13  -5    0.55    2.99
  13  -6  -5    1.54    0.88
  -7  13  -5    1.28    2.20
 -13   6   5   -0.73    1.89
   6   7   5    1.83    2.17
   7 -13   5    0.17    0.83
  14  -8  -5    1.35    0.97
  -6  14  -5   -2.26    2.28
   6 -14   5   -0.33    0.83
 -14   8   5    1.59    2.42
 -14   8   5   -2.43    1.93
  -3  11  -5   23.60    4.08
  11  -8  -5   18.73    2.38
  -3  11  -5   26.21    5.03
   3 -11   5   24.02    2.64
 -11   8   5   11.03    3.45
   8   3   5   12.86    3.28
 -11   8   5   16.45    3.40
   0   8  -5  170.49   11.12
   0   8  -5  165.35   13.57
   0   8  -5  168.61   12.42
   8  -8  -5  168.56   11.42
  -8   8   5  170.83   12.70
   0  -8   5  173.12   11.20
  -8   8   5  182.64   13.59
   8   0   5  148.46   12.51
   3   5  -5   59.31    6.71
   5  -8  -5   51.28    4.28
   3   5  -5   60.09    4.96
   3   5  -5   57.23    3.93
  -8   3  -5   56.84    5.89
  -5   8   5   53.87    5.92
  -5   8   5   49.12    6.10
  -3  -5   5   56.89    3.96
   8  -3   5   48.25    5.58
   8  -3   5   55.81    3.88
   6   2  -5    1.75    1.07
   6   2  -5    0.79    0.49
  -8   6  -5   -0.49    0.99
   2  -8  -5    0.53    0.63
   6   2  -5    0.14    1.63
   6   2  -5    0.83    0.95
  -8   6  -5    1.36    1.36
  -2   8   5   -0.70    1.33
  -6  -2   5    0.79    0.92
  -2   8   5   -0.27    1.11
   8  -6   5    0.13    0.55
  -8   9  -5   31.92    4.70
   9  -1  -5   35.06    2.66
  -1  -8  -5   31.83    2.67
   9  -1  -5   39.22    5.82
   9  -1  -5   29.69    3.86
  -8   9  -5   27.84    4.52
   1   8   5   34.36    4.88
   8  -9   5   35.02    3.09
  -8  12  -5   58.10    6.98
  12  -4  -5   50.17    3.69
  12  -4  -5   41.45    5.29
  -8  12  -5   41.06    5.97
 -12   4   5   38.65    5.08
   4   8   5   52.30    6.86
   8 -12   5   38.45    3.94
  -4  13  -5   -0.08    2.49
  -4  13  -5    3.10    2.83
  13  -9  -5    4.04    1.33
 -13   9   5    4.70    2.63
   9   4   5    6.45    3.73
 -13   9   5    0.68    2.29
   4 -13   5    5.92    1.51
  -1  10  -5    4.42    2.04
  10  -9  -5    0.55    0.79
  -1  10  -5    0.55    1.63
 -10   9   5   -0.80    1.53
 -10   9   5   -0.15    2.05
   1 -10   5    0.37    0.63
   9   1   5    2.18    1.64
  -9   2  -5    1.94    1.51
   7  -9  -5    0.69    0.80
   2   7  -5    1.28    1.29
   2   7  -5    0.40    1.67
   2   7  -5    2.22    0.69
  -7   9   5    1.25    1.54
  -2  -7   5    0.76    0.59
   9  -2   5    1.79    1.41
  -7   9   5   -0.73    1.56
  -9   5  -5   36.47    4.74
   5   4  -5   35.41    2.67
   5   4  -5   37.20    5.38
   5   4  -5   35.87    4.15
  -9   5  -5   29.22    4.01
   4  -9  -5   35.66    3.07
   9  -5   5   33.98    2.79
  -4   9   5   33.45    4.89
  -4   9   5   34.73    4.82
   8   1  -5   35.15    2.67
  -9   8  -5   32.62    4.63
  -9   8  -5   41.43    5.50
   8   1  -5   38.65    4.41
   1  -9  -5   32.67    2.91
   8   1  -5   41.01    6.15
  -1   9   5   32.44    4.86
  -1   9   5   47.69    6.62
   9  -8   5   32.44    3.05
  -9  11  -5    1.33    1.79
  11  -2  -5    0.59    1.41
  -9  11  -5   -1.86    1.71
 -11   2   5   -1.08    1.51
   9 -11   5    0.15    0.77
   2   9   5    0.06    1.82
  -9  14  -5   -1.28    2.07
  12 -10  -5    0.91    0.93
  -2  12  -5    1.97    2.24
  -2  12  -5   -0.86    1.94
 -12  10   5    2.69    2.38
  10   2   5    2.08    2.02
   2 -12   5   -0.66    0.64
 -12  10   5   -0.36    2.26
   1   9  -5    0.90    1.52
   1   9  -5   -0.04    2.04
   9 -10  -5    0.67    0.81
  -9  10   5   -0.97    1.94
  -1  -9   5   -0.02    0.62
  10  -1   5   -1.00    1.38
  -9  10   5   -0.31    1.56
 -10   4  -5    0.20    1.41
   4   6  -5    0.17    1.27
   4   6  -5    0.85    0.47
   6 -10  -5    0.93    0.83
   4   6  -5    0.52    1.84
  10  -4   5    8.67    2.59
  -6  10   5    1.16    1.65
  -6  10   5    0.45    1.35
  10  -4   5   -0.17    0.53
  -4  -6   5    0.84    0.53
   7   3  -5   -0.26    1.95
   3 -10  -5    1.45    0.88
   7   3  -5    2.76    1.65
   7   3  -5    3.61    0.77
 -10   7  -5    2.62    1.61
 -10   7  -5    5.46    2.14
  10  -7   5    4.16    1.07
  -3  10   5    3.71    2.35
  -3  10   5    2.73    1.68
 -10  10  -5    0.28    1.79
 -10  10  -5   -0.27    1.43
   0 -10  -5   -0.09    0.68
  10   0  -5   -0.09    1.37
   0  10   5    1.91    2.08
  10 -10   5    0.45    0.84
 -10  13  -5    0.72    2.46
  10 -13   5   -0.36    0.91
   0  11  -5   12.57    4.33
   0  11  -5   18.78    4.28
  11 -11  -5   19.29    2.59
 -11  11   5   18.38    4.25
 -11  11   5   12.87    3.86
  11   0   5   18.24    4.12
   0 -11   5   16.84    2.21
   3   8  -5   23.22    5.01
   3   8  -5   22.85    2.05
   8 -11  -5   23.93    2.85
 -11   3  -5   21.69    3.79
   3   8  -5   21.53    3.97
  -8  11   5   15.16    4.06
  -8  11   5   15.26    3.60
  11  -3   5   30.32    4.66
  -3  -8   5   21.19    2.10
   5 -11  -5   -0.67    0.61
 -11   6  -5    0.83    1.32
   6   5  -5    0.84    1.47
 -11   6  -5   -0.28    1.70
   6   5  -5   -1.26    2.28
  11  -6   5    0.21    0.64
  -5  11   5   -1.94    1.62
  -5  11   5    3.20    1.73
  11  -6   5    3.33    1.83
 -11   9  -5    0.28    1.35
 -11   9  -5    1.99    1.86
   2 -11  -5   -0.61    0.55
   9   2  -5    0.00    1.39
  -2  11   5    0.10    1.89
  11  -9   5   -0.45    0.66
 -11  12  -5    8.92    3.44
  11 -12   5    9.92    1.94
   2  10  -5    0.16    2.84
  10 -12  -5    1.80    0.95
   2  10  -5    1.53    1.94
 -10  12   5    1.82    2.83
  -2 -10   5    0.01    0.71
 -10  12   5   -0.65    1.91
  12  -2   5   -1.01    1.82
 -12   5  -5   19.07    3.76
   7 -12  -5   16.71    2.38
   5   7  -5   17.37    3.51
  -7  12   5   15.73    4.23
  12  -5   5   25.74    4.23
  -7  12   5   10.55    3.22
 -12   8  -5   37.23    5.48
   4 -12  -5   44.98    4.08
 -12   8  -5   48.75    6.35
  -4  12   5   54.32    6.97
  12  -8   5   54.68    4.10
 -12  11  -5    8.09    2.64
   1 -12  -5    5.92    1.42
  12 -11   5   13.11    2.05
   9 -13  -5    3.04    1.30
  -9  13   5    2.23    3.59
   6 -13  -5   -0.63    0.86
   3 -13  -5    0.92    0.84
 -13  10  -5    1.36    1.84
  13 -10   5   -0.07    0.91
   8 -14  -5   -0.83    0.91
 -14   9  -5    0.66    2.15
   0   0  -6    2.88    0.65
   0   0  -6    1.99    0.54
   0   0  -6    3.45    0.49
   0   0   6    3.28    0.71
   0   0   6    2.47    0.53
   0   0   6    2.69    0.57
  -1  -1  -6    3.36    0.85
   2  -1  -6    3.46    0.99
  -1  -1  -6    2.15    0.38
  -1   2  -6    3.72    0.58
  -1  -1  -6    1.26    0.61
  -1   2  -6    2.26    0.65
   2  -1  -6    3.96    0.61
   2  -1  -6    2.56    0.61
  -1   2  -6    3.32    0.79
   1   1   6    1.87    0.62
  -2   1   6    3.02    0.59
  -2   1   6    1.43    0.74
   1   1   6    1.07    0.57
   1  -2   6    3.08    0.73
   1  -2  -6    2.69    0.80
   1  -2  -6    1.80    0.46
   1   1  -6    1.87    0.83
  -2   1  -6    3.70    0.50
  -2   1  -6    3.38    0.81
   1  -2  -6    3.42    0.90
   1   1  -6    1.74    0.43
  -1   2   6    2.00    0.70
  -1   2   6    3.99    1.01
   2  -1   6    4.67    0.92
   2  -1   6    4.62    0.95
  -2   4  -6    0.50    0.56
  -2   4  -6    0.94    0.44
  -2  -2  -6    0.66    0.73
   4  -2  -6    1.47    0.66
  -2  -2  -6    2.01    0.34
  -2  -2  -6    2.04    1.03
   4  -2  -6    2.37    0.53
  -2   4  -6    1.85    0.86
   2   2   6    0.81    0.69
  -4   2   6    1.09    0.62
   2   2   6    1.13    0.92
   2  -4   6    1.27    0.71
   2  -4   6    1.22    0.50
  -4   2   6    1.43    0.89
  -3   0  -6    6.77    0.63
   3  -3  -6    5.56    1.38
  -3   0  -6    6.87    1.29
   3  -3  -6    9.14    1.49
   3  -3  -6    6.03    0.89
   0   3  -6    8.61    1.21
   0   3  -6    7.49    0.92
  -3   0  -6    9.89    1.57
   0   3  -6    8.52    1.64
   3   0   6    8.38    1.43
   3   0   6    5.93    1.32
  -3   3   6    6.77    1.56
   0  -3   6    7.24    1.16
  -3   3   6    7.70    1.30
   0  -3  -6    0.70    0.67
   3   0  -6    0.63    0.70
   0  -3  -6    0.64    0.38
  -3   3  -6    0.75    0.42
   3   0  -6    0.92    0.37
   0  -3  -6    2.29    0.92
  -3   3  -6    0.49    0.37
   3   0  -6    0.86    0.78
  -3   3  -6    0.14    0.61
   0   3   6    1.39    0.92
   3  -3   6    1.43    0.76
   0   3   6    1.99    0.84
   3  -3   6    0.48    0.40
  -3  -3  -6    1.67    1.17
  -3   6  -6    1.02    1.01
   6  -3  -6    1.11    0.85
  -3   6  -6    1.80    0.57
  -3   6  -6    1.66    1.01
   6  -3  -6    1.99    0.61
   3  -6   6    1.95    0.62
   3   3   6    0.89    0.85
   3   3   6   -0.62    0.94
  -6   3   6    1.12    0.83
  -6   3   6    1.22    1.05
  -4  -1  -6    5.76    1.51
  -1   5  -6    3.33    1.32
  -1   5  -6    5.23    0.84
  -1   5  -6    7.65    1.53
   5  -4  -6    6.11    0.97
   5  -4  -6    7.06    1.57
   4   1   6    3.51    1.33
  -5   4   6    4.69    1.21
   4   1   6    5.08    1.44
  -5   4   6    2.79    1.41
   1  -5   6    3.23    1.13
   1  -5   6    4.59    0.79
   2  -4  -6    1.09    0.53
   2   2  -6    2.27    0.52
  -4   2  -6    0.91    0.70
   2  -4  -6    0.71    0.77
   2   2  -6    0.76    0.78
  -4   2  -6    1.19    0.39
   2   2  -6    1.08    0.51
   2  -4  -6    0.43    0.72
   4  -2   6    0.60    0.43
  -2   4   6    0.84    0.74
   4  -2   6    1.07    0.75
  -2  -2   6    0.77    0.41
  -2   4   6    1.30    0.92
   4  -2   6    0.69    0.67
  -1  -4  -6    1.60    1.04
   5  -1  -6    1.13    0.62
  -4   5  -6   -0.34    0.64
   5  -1  -6    0.34    0.37
   5  -1  -6    1.09    1.02
  -1  -4  -6    0.42    0.34
  -4   5  -6    0.30    0.39
  -4   5  -6    0.28    0.72
   5  -1  -6    0.81    0.64
   1   4   6    1.06    1.07
   4  -5   6   -0.95    0.72
   4  -5   6    0.16    0.42
  -5   1   6    0.04    0.50
   1   4   6   -0.04    0.78
  -4   8  -6    2.23    1.31
   8  -4  -6    0.86    0.63
  -4   8  -6    0.19    1.14
   4  -8   6    1.91    0.71
   4   4   6   -0.81    1.48
  -8   4   6    1.45    1.01
  -8   4   6    0.45    1.41
   4   4   6    2.37    1.62
   7  -5  -6   -0.43    0.46
  -2   7  -6    0.21    1.01
  -2   7  -6    2.45    1.14
  -2   7  -6    0.44    0.50
  -5  -2  -6    0.23    0.92
   2  -7   6    0.60    0.57
  -7   5   6    1.21    1.34
   5   2   6    0.59    1.32
   5   2   6    1.46    0.98
  -7   5   6   -0.39    0.81
  -5   1  -6    5.38    1.40
   1   4  -6    7.44    1.85
   1   4  -6    6.80    0.91
   1   4  -6    7.58    1.35
   4  -5  -6    4.60    0.89
   4  -5  -6    6.26    1.56
  -5   1  -6    4.02    1.15
   5  -1   6    4.04    0.57
  -1  -4   6    6.23    1.21
  -4   5   6    3.48    1.43
  -4   5   6    4.98    1.37
   5  -1   6    0.82    0.79
   1  -5  -6    1.40    0.52
  -5   4  -6    1.02    0.64
   1  -5  -6    0.93    1.02
   4   1  -6    0.74    0.51
   4   1  -6    1.19    1.26
   4   1  -6    1.07    0.59
   4   1  -6    0.42    0.39
  -5   4  -6    0.24    0.79
  -1   5   6    0.22    0.94
   5  -4   6   -0.17    0.41
  -1   5   6    1.48    0.95
  -2  -5  -6    4.79    0.72
   7  -2  -6    4.07    1.20
  -5   7  -6    6.63    1.81
  -5   7  -6    5.70    1.63
   7  -2  -6    5.39    0.97
   7  -2  -6    1.93    1.15
   7  -2  -6    5.77    2.15
  -2  -5  -6    4.08    1.86
   5  -7   6    6.19    1.10
   2   5   6    3.15    1.55
   2   5   6    2.17    1.50
  -7   2   6    4.45    1.21
  -5  10  -6    1.97    1.75
  -5  10  -6    1.81    1.43
  10  -5  -6   -0.04    0.64
   5 -10   6   -0.67    0.54
   5   5   6   -1.29    1.41
 -10   5   6   -1.30    1.09
 -10   5   6   -0.03    1.38
  -3   9  -6    2.18    1.36
   9  -6  -6    2.28    0.89
  -3   9  -6    0.09    1.21
   3  -9   6    2.71    0.85
   6   3   6   -0.92    0.99
  -9   6   6    0.49    1.40
  -9   6   6    2.69    1.72
   0   6  -6    0.35    1.23
   0   6  -6    1.28    0.90
   0   6  -6    0.66    0.44
   6  -6  -6   -0.31    0.51
  -6   0  -6    0.25    1.05
  -6   6   6   -0.71    0.69
   0  -6   6    0.84    0.92
  -6   6   6    0.45    1.22
   6   0   6    0.56    1.11
   6   0   6   -0.85    0.76
   0  -6   6   -0.28    0.34
  -6   3  -6    1.64    0.80
   3   3  -6    0.45    0.56
   3  -6  -6    1.24    0.60
   3   3  -6    0.14    0.91
  -6   3  -6    0.81    0.92
   3   3  -6    1.51    0.50
   6  -3   6    2.63    1.05
  -3  -3   6    0.66    0.63
  -3   6   6   -0.10    0.83
   6  -3   6    1.36    0.53
  -3   6   6   -0.41    0.98
   0  -6  -6    1.61    0.55
  -6   6  -6    2.67    1.32
   6   0  -6    0.76    0.63
   6   0  -6    2.38    1.55
   6   0  -6    2.47    0.61
  -6   6  -6    2.45    1.19
   6   0  -6    2.96    1.09
   0   6   6    3.33    1.74
   6  -6   6    2.22    0.72
   0   6   6   -0.52    0.85
   9  -3  -6   -0.77    0.83
  -6   9  -6    0.60    1.43
   9  -3  -6    0.74    1.72
   9  -3  -6    0.40    0.56
  -6   9  -6    1.16    1.37
   6  -9   6    1.06    0.73
   3   6   6   -0.21    1.27
  -9   3   6    0.18    1.11
  -6  12  -6    0.71    1.97
  12  -6  -6    1.03    0.85
  -6  12  -6    0.20    1.84
 -12   6   6   -0.06    1.62
 -12   6   6   -1.97    1.97
   6 -12   6   -0.65    0.67
   6   6   6    1.31    2.22
  -4  11  -6    1.50    2.06
  11  -7  -6    1.70    0.87
  -4  11  -6   -1.05    1.72
 -11   7   6    2.04    1.87
   7   4   6    1.64    1.85
   4 -11   6    1.43    0.86
 -11   7   6    0.48    1.72
   8  -7  -6    0.81    0.80
  -1   8  -6    0.29    0.48
  -1   8  -6    0.18    1.42
  -1   8  -6   -0.13    1.21
  -8   7   6    1.36    1.80
   7   1   6   -0.70    1.11
   1  -8   6   -0.04    0.53
  -8   7   6    1.59    1.34
   5  -7  -6    0.19    0.59
   2   5  -6    0.07    0.44
   2   5  -6    2.15    1.47
   2   5  -6   -0.75    0.76
  -7   2  -6   -0.26    0.91
   7  -2   6   -0.04    0.35
   7  -2   6    0.14    0.85
  -2  -5   6    1.48    0.95
  -5   7   6   -0.41    1.13
  -2  -5   6    0.04    0.39
  -5   7   6    0.28    0.93
  -7   5  -6    6.20    1.74
   5   2  -6    3.06    1.73
   5   2  -6    6.18    0.92
   5   2  -6    6.45    1.33
   5   2  -6    5.69    1.29
  -7   5  -6    4.58    1.33
   2  -7  -6    4.54    0.97
  -2   7   6    4.40    1.82
  -5  -2   6    3.91    1.15
   7  -5   6    4.95    0.98
  -2   7   6    3.52    1.58
  -7   8  -6    0.42    1.12
   8  -1  -6    0.68    0.99
  -7   8  -6    1.50    1.48
   8  -1  -6    1.88    0.61
  -1  -7  -6    0.45    0.54
   8  -1  -6    2.26    2.02
   7  -8   6    2.02    0.89
  -8   1   6    1.77    0.96
   1   7   6   -0.01    1.46
   1   7   6   -0.10    1.33
  -7  11  -6    1.53    1.97
  -7  11  -6    0.14    1.49
  11  -4  -6    1.09    0.80
  11  -4  -6   -2.09    1.02
   4   7   6   -2.01    1.39
   7 -11   6    0.26    0.75
 -11   4   6   -0.40    1.59
  -7  14  -6    1.42    2.51
  14  -7  -6    0.49    2.06
  14  -7  -6   -0.72    0.74
 -14   7   6   -0.79    2.50
   7 -14   6    0.96    0.99
  13  -8  -6   -0.02    0.89
  -5  13  -6   -2.29    1.96
  -5  13  -6    0.66    2.40
   5 -13   6    0.26    0.78
 -13   8   6   -1.85    2.42
 -13   8   6    0.16    1.87
  -2  10  -6   -1.04    1.17
  -2  10  -6    0.80    1.45
  10  -8  -6    2.30    0.97
   2 -10   6    0.18    0.66
 -10   8   6    3.77    2.01
 -10   8   6    3.78    2.20
   8   2   6    1.75    1.61
   1   7  -6   -0.28    1.51
   1   7  -6    1.00    1.02
   1   7  -6   -0.03    0.42
   7  -8  -6    0.30    0.65
  -7   8   6    0.05    1.34
  -1  -7   6   -0.08    0.49
  -7   8   6    0.38    1.34
   8  -1   6    0.09    1.22
   4   4  -6    3.41    1.94
  -8   4  -6    4.41    1.63
   4   4  -6    0.98    0.99
   4   4  -6    0.65    0.47
   4  -8  -6    0.91    0.65
   8  -4   6    0.28    0.53
  -4  -4   6   -0.03    0.83
   8  -4   6    2.24    1.40
  -4   8   6    0.06    1.20
  -4   8   6    2.36    1.42
   7   1  -6    0.79    1.18
   7   1  -6    1.06    1.90
   7   1  -6    1.54    1.11
  -8   7  -6    0.38    0.98
   1  -8  -6    0.97    0.69
   7   1  -6    0.19    0.48
  -8   7  -6    1.40    1.52
  -1   8   6   -1.14    1.62
   8  -7   6    0.56    0.59
  -1   8   6   -0.51    1.18
  -8  10  -6   -0.67    1.44
  10  -2  -6    0.73    0.58
  10  -2  -6   -1.39    1.09
  -8  10  -6    2.89    1.80
   2   8   6    2.76    1.91
   8 -10   6    0.17    0.66
 -10   2   6    0.52    1.36
  -8  13  -6   -0.66    1.98
  13  -5  -6    1.45    1.76
  13  -5  -6    0.19    0.84
   8 -13   6    0.25    0.86
 -13   5   6    0.36    2.16
  -3  12  -6    1.85    2.00
  12  -9  -6    0.37    0.83
  -3  12  -6    1.37    2.53
 -12   9   6    0.61    2.18
   9   3   6    2.60    2.08
 -12   9   6   -1.29    1.94
   3 -12   6    0.08    0.78
   0   9  -6   -0.62    1.75
   9  -9  -6    1.27    0.93
   0   9  -6   -0.51    1.36
   0  -9   6   -0.64    0.55
   9   0   6   -0.57    1.49
  -9   9   6    0.52    1.63
  -9   9   6    0.19    1.95
   3   6  -6    1.27    1.36
  -9   3  -6    2.95    1.61
   3   6  -6    1.48    0.60
   6  -9  -6    3.53    1.00
   3   6  -6    3.48    2.12
   9  -3   6    1.35    1.47
  -6   9   6    2.10    1.51
  -6   9   6   -0.65    1.37
  -3  -6   6    2.80    0.75
   9  -3   6    1.64    0.56
   6   3  -6    0.45    0.49
  -9   6  -6    0.64    1.23
   3  -9  -6    0.00    0.61
   6   3  -6    3.05    2.25
  -9   6  -6    0.30    1.06
   6   3  -6   -0.97    0.91
   9  -6   6    0.15    0.59
  -3   9   6    1.37    2.00
  -3   9   6    0.89    1.35
   9   0  -6    1.22    0.66
  -9   9  -6    3.86    2.19
  -9   9  -6    0.64    1.47
   0  -9  -6    0.93    0.64
   9   0  -6   -0.22    1.32
   0   9   6   -2.55    1.44
   9  -9   6   -0.79    0.60
  12  -3  -6   -0.57    1.67
  -9  12  -6    0.00    1.87
  -9  12  -6    0.07    2.26
   3   9   6   -1.56    1.91
   9 -12   6    0.59    0.88
  -1  11  -6    1.39    2.18
  11 -10  -6    2.38    1.14
  -1  11  -6    4.01    2.30
 -11  10   6    2.54    2.12
  10   1   6   -2.27    1.60
 -11  10   6   -0.44    1.84
   1 -11   6    0.67    0.81
   2   8  -6    0.92    0.63
   2   8  -6    1.82    1.42
 -10   2  -6   -0.09    1.39
   2   8  -6    0.00    1.84
   8 -10  -6    1.36    0.92
  -8  10   6    2.25    1.88
  -2  -8   6    1.20    0.71
  -8  10   6    2.97    2.16
  10  -2   6   -0.09    1.53
   5   5  -6   -0.53    0.41
   5   5  -6    0.66    1.22
   5 -10  -6   -0.53    0.66
 -10   5  -6   -0.13    1.32
   5   5  -6   -0.14    1.59
  10  -5   6    0.67    1.29
  10  -5   6    0.60    0.65
  -5  10   6    1.74    1.79
  -5  10   6    1.46    1.69
 -10   8  -6    0.80    1.62
   2 -10  -6    1.50    0.85
   8   2  -6    0.48    1.84
   8   2  -6    0.87    1.34
 -10   8  -6    0.83    1.45
   8   2  -6   -0.42    0.45
  -2  10   6    1.24    1.61
  10  -8   6   -0.98    0.67
 -10  11  -6   -0.58    1.82
 -10  11  -6    1.56    1.87
  10 -11   6   -0.32    0.78
   1  10   6    0.89    2.29
  13 -11  -6   -0.61    0.79
  -2  13  -6    0.34    2.77
 -13  11   6   -0.16    2.56
   2 -13   6   -0.61    0.82
  10 -11  -6    0.53    0.89
   1  10  -6    0.50    2.43
   1  10  -6    4.02    2.51
 -10  11   6    2.01    2.25
  -1 -10   6   -0.32    0.66
 -10  11   6    2.17    2.52
  11  -1   6    0.37    1.80
   7 -11  -6    1.05    0.92
   4   7  -6   -0.12    1.54
   4   7  -6    2.87    2.50
 -11   4  -6    1.19    1.80
   4   7  -6    2.87    0.78
  11  -4   6    2.22    1.70
  -4  -7   6    1.17    0.70
  -7  11   6    3.58    2.61
  -7  11   6    2.08    1.73
 -11   7  -6   -0.21    1.67
   7   4  -6    1.59    1.49
   4 -11  -6   -0.19    0.64
 -11   7  -6   -1.83    1.24
   7   4  -6   -1.11    2.05
  11  -7   6   -0.35    0.64
  -4  11   6   -0.16    1.77
  -4  11   6   -1.76    2.08
   1 -11  -6    1.62    0.84
 -11  10  -6    1.59    1.72
 -11  10  -6    2.43    2.24
  -1  11   6    0.65    2.02
  11 -10   6    0.21    0.81
 -11  13  -6    2.12    1.79
  11 -13   6   -0.81    0.93
   0  12  -6    2.33    2.70
  12 -12  -6   -1.03    0.75
   0  12  -6    0.16    2.44
 -12  12   6   -2.50    2.75
   0 -12   6    0.08    0.81
 -12   3  -6    0.24    2.08
   9 -12  -6    1.28    1.00
   3   9  -6    0.77    2.56
   3   9  -6    0.03    1.91
  -3  -9   6   -0.43    0.64
  -9  12   6   -0.04    2.20
  -9  12   6   -1.33    1.82
  12  -3   6   -1.92    1.78
   6 -12  -6   -0.62    0.76
 -12   6  -6    1.10    2.05
  -6  12   6    0.64    2.73
  -6  12   6   -0.54    1.84
  12  -6   6    2.28    2.02
 -12   9  -6    0.66    2.44
 -12   9  -6    0.43    1.64
   3 -12  -6   -0.04    0.78
  -3  12   6   -0.90    2.13
  12  -9   6    0.61    0.91
 -12  12  -6   -2.59    1.80
  12 -12   6    0.44    1.07
  11 -13  -6   -0.18    0.94
 -11  13   6    2.27    3.41
   8 -13  -6   -0.21    0.92
   5 -13  -6   -0.42    0.74
 -13   8  -6   -0.42    1.78
  13  -8   6    0.60    0.84
 -13  11  -6   -0.33    1.85
   2 -13  -6    0.21    0.86
  13 -11   6    1.84    1.17
   7 -14  -6   -0.20    0.86
   0   1  -7   44.66    3.42
  -1   0  -7   50.80    3.35
  -1   0  -7   52.51    3.57
   0   1  -7   45.26    3.64
   1  -1  -7   52.16    3.62
   0   1  -7   47.11    3.82
   1  -1  -7   49.93    3.42
  -1   0  -7   57.59    3.87
   1  -1  -7   55.24    4.04
   0   1  -7   44.85    3.41
   0  -1   7   45.27    3.44
   0  -1   7   49.34    3.49
  -1   1   7   53.26    3.92
  -1   1   7   54.91    3.66
   1   0   7   61.10    3.84
   1   0   7   55.83    3.91
  -2  -1  -7   12.83    1.86
  -1   3  -7   11.09    1.16
   3  -2  -7   11.60    1.29
   3  -2  -7   10.94    1.51
  -2  -1  -7   13.97    1.78
  -1   3  -7   11.54    1.72
  -2  -1  -7   13.56    1.01
   3  -2  -7   12.48    2.08
  -1   3  -7   15.10    1.73
   1  -3   7   14.96    1.71
   2   1   7   12.98    1.78
  -3   2   7   12.95    2.06
   2   1   7   15.16    2.08
  -3   2   7    9.90    1.42
   2   1   7   14.15    1.80
   2   0  -7    1.42    0.78
   0  -2  -7    2.03    0.74
   2   0  -7    0.58    0.62
  -2   2  -7    1.28    0.65
  -2   2  -7    1.58    0.44
   0  -2  -7    0.80    0.59
   0  -2  -7    1.48    0.40
   2   0  -7    1.81    0.46
   2  -2   7    1.79    0.68
   0   2   7    1.76    0.70
   0   2   7    1.58    0.70
   5  -3  -7    6.31    0.97
   5  -3  -7    4.84    1.24
  -2   5  -7    6.99    1.61
  -2   5  -7    6.51    1.49
  -2   5  -7    4.91    0.87
  -3  -2  -7    5.67    1.56
  -5   3   7    6.28    1.22
   3   2   7    3.70    1.21
   2  -5   7    7.02    1.01
  -5   3   7    5.61    1.68
   2  -5   7    5.57    1.46
   3   2   7    3.73    1.55
   2  -3  -7   12.32    1.17
   2  -3  -7   12.65    1.97
  -3   1  -7   10.89    1.00
  -3   1  -7    7.35    1.46
   1   2  -7   13.54    1.16
  -3   1  -7   10.83    1.25
   2  -3  -7   14.22    1.83
   1   2  -7   14.82    2.12
   3  -1   7    9.88    1.66
   3  -1   7   11.42    1.74
  -2   3   7   12.54    1.77
  -1  -2   7   11.88    1.09
  -2   3   7   14.77    2.11
  -3   4  -7    1.68    0.69
   4  -1  -7    2.15    0.56
  -1  -3  -7    1.87    0.44
   4  -1  -7    0.79    1.35
  -3   4  -7    2.51    0.99
   4  -1  -7    2.05    0.60
  -1  -3  -7    1.82    0.90
  -1  -3  -7   -0.02    0.57
   4  -1  -7    1.56    1.03
  -3   4  -7    2.00    0.52
  -4   1   7    1.16    0.90
   3  -4   7    1.04    0.72
  -4   1   7    1.11    0.53
   1   3   7    1.87    1.04
   1   3   7    2.31    1.05
   3  -4   7    2.29    0.59
  -3   7  -7   -0.57    0.93
  -3   7  -7    3.43    1.33
  -3   7  -7    1.72    0.69
   7  -4  -7    1.09    1.07
   7  -4  -7    3.75    0.89
  -4  -3  -7    0.74    1.06
  -7   4   7    4.45    1.38
   4   3   7    1.57    1.23
   4   3   7    1.21    1.66
  -7   4   7    2.76    1.63
   3  -7   7    2.52    0.80
   4  -4  -7   34.86    3.52
   0   4  -7   34.70    4.01
  -4   0  -7   31.50    2.92
   0   4  -7   32.81    2.68
  -4   0  -7   28.42    2.03
   0   4  -7   29.86    2.35
   4  -4  -7   31.58    2.45
   4   0   7   31.67    3.56
   0  -4   7   30.01    2.75
  -4   4   7   30.84    3.87
  -4   4   7   29.91    3.21
   4   0   7   29.83    2.06
  -4   3  -7    4.00    1.14
   3   1  -7    1.20    0.75
   3   1  -7    2.27    1.17
   1  -4  -7    2.61    0.57
   1  -4  -7    3.31    1.29
   3   1  -7    4.98    0.75
   1  -4  -7    0.57    0.91
  -4   3  -7    1.99    0.50
  -4   3  -7    1.93    0.64
  -1   4   7   -0.33    0.76
  -1   4   7    0.73    0.79
   4  -3   7    1.94    0.51
   4  -3   7    0.10    0.87
  -4   6  -7    1.31    0.54
   6  -2  -7   -0.34    0.64
   6  -2  -7    0.41    0.48
  -2  -4  -7   -0.49    0.91
  -4   6  -7   -0.39    0.91
  -4   6  -7    1.72    0.93
  -2  -4  -7    0.46    0.35
   6  -2  -7    0.99    1.21
   2   4   7    0.12    0.73
   2   4   7    0.62    1.05
  -6   2   7    2.10    1.21
  -6   2   7   -0.13    0.61
   4  -6   7    0.74    0.54
  -4   9  -7    6.59    2.07
  -4   9  -7    5.99    2.06
   9  -5  -7    5.60    1.18
   4  -9   7    7.34    1.38
  -9   5   7    8.23    2.06
   5   4   7    9.20    2.64
  -9   5   7    8.40    2.56
  -1   6  -7    0.77    0.43
   6  -5  -7    1.00    1.33
  -1   6  -7    1.46    1.24
  -1   6  -7    0.15    0.83
  -5  -1  -7    0.29    0.98
   6  -5  -7    1.09    0.63
   1  -6   7    0.47    0.99
   1  -6   7    0.91    0.53
  -6   5   7    1.16    1.20
   5   1   7   -0.53    0.79
   5   1   7    1.84    1.38
  -6   5   7    0.88    0.86
   2   3  -7    4.64    0.81
  -5   2  -7    6.86    0.76
   2   3  -7    4.45    0.96
   3  -5  -7    6.29    1.01
   3  -5  -7    6.78    1.69
  -5   2  -7    6.63    1.49
   2   3  -7    6.24    1.91
  -3   5   7    6.23    1.88
  -2  -3   7    3.32    0.82
   5  -2   7    3.23    1.16
  -3   5   7    9.84    1.84
   5  -2   7    6.13    0.79
  -5   5  -7    1.73    1.11
   5   0  -7    1.16    1.26
  -5   5  -7    2.57    0.90
   5   0  -7    5.01    1.00
  -5   5  -7    0.88    0.54
   5   0  -7    1.57    0.75
   0  -5  -7    1.58    1.34
   5   0  -7    3.31    0.69
   0  -5  -7    3.38    0.69
   0   5   7    2.85    1.36
   5  -5   7    2.23    0.72
   0   5   7    4.47    1.49
   8  -3  -7   13.72    3.39
  -5   8  -7   16.05    2.91
   8  -3  -7   13.93    1.71
  -5   8  -7   13.53    2.80
  -3  -5  -7   13.95    1.19
  -8   3   7   14.03    2.91
   3   5   7   15.75    3.07
  -8   3   7   14.71    2.32
   5  -8   7   11.69    1.71
   3   5   7   14.44    3.28
  -5  11  -7   -1.43    1.50
  11  -6  -7    0.09    0.74
  -5  11  -7   -1.02    1.50
 -11   6   7    1.19    1.48
   5 -11   7   -0.22    0.66
   6   5   7   -0.73    1.95
 -11   6   7   -1.55    1.55
  -2   8  -7    1.50    1.38
  -2   8  -7    1.62    1.19
  -2   8  -7    2.36    0.80
   8  -6  -7    2.62    0.88
   2  -8   7    1.56    0.79
  -8   6   7    0.44    1.22
   6   2   7    1.93    1.46
  -8   6   7    2.49    1.80
   1   5  -7    1.89    1.33
  -6   1  -7   -0.93    0.74
   1   5  -7    0.97    0.54
  -6   1  -7    1.57    1.07
   1   5  -7    0.36    0.84
   5  -6  -7    1.05    0.61
  -5   6   7   -0.54    0.98
   6  -1   7    0.69    0.33
   6  -1   7    0.62    0.92
  -5   6   7    0.22    0.79
  -1  -5   7    0.22    0.78
  -6   4  -7   -0.17    0.75
   4   2  -7    0.77    0.50
   4   2  -7    1.87    1.33
   2  -6  -7    0.45    0.53
   4   2  -7   -0.19    0.56
  -6   4  -7    0.05    0.63
   4   2  -7    0.16    0.55
  -2   6   7   -0.22    1.05
  -4  -2   7    0.03    0.49
   6  -4   7    0.01    0.41
  -2   6   7   -1.42    0.72
  -1  -6  -7    3.58    0.75
   7  -1  -7    7.31    2.43
  -6   7  -7    2.45    1.29
   7  -1  -7    3.72    1.21
  -6   7  -7    7.67    2.09
   7  -1  -7    5.18    0.90
   7  -1  -7    2.79    1.09
   1   6   7    6.57    2.20
  -7   1   7    5.01    1.29
   1   6   7    0.94    1.17
   6  -7   7    4.06    0.99
  10  -4  -7    2.38    0.89
  -6  10  -7    0.08    1.50
  -6  10  -7    0.13    1.38
   4   6   7    2.31    1.87
   6 -10   7    3.45    1.09
 -10   4   7   -0.38    1.27
  -6  13  -7   -1.66    1.84
  13  -7  -7    0.33    0.80
  -6  13  -7    0.35    2.29
   6 -13   7    0.63    0.96
 -13   7   7   -0.65    2.15
 -13   7   7   -0.84    1.91
  10  -7  -7    2.26    0.97
  -3  10  -7    1.02    1.56
  -3  10  -7    1.10    1.65
 -10   7   7    3.09    1.98
   3 -10   7    1.32    0.78
 -10   7   7    0.59    1.46
   7   3   7    2.05    1.47
   0   7  -7    2.46    0.75
  -7   0  -7    5.85    1.99
   0   7  -7    2.20    1.18
   7  -7  -7    2.41    0.92
   0   7  -7    1.52    1.53
  -7   7   7    0.91    1.37
   7   0   7    5.06    1.81
  -7   7   7    3.27    1.58
   0  -7   7    1.95    0.71
   3   4  -7    1.72    0.91
   4  -7  -7    0.97    0.65
  -7   3  -7   -0.10    1.03
   3   4  -7   -1.30    1.16
   3   4  -7    1.36    0.56
   7  -3   7    2.47    0.60
  -4   7   7    2.72    1.45
  -3  -4   7    1.19    0.78
  -4   7   7    1.49    1.25
   7  -3   7    2.59    1.36
  -7   6  -7    3.26    1.60
   6   1  -7    5.96    1.35
  -7   6  -7    2.37    1.09
   6   1  -7    4.56    2.01
   1  -7  -7    4.18    0.85
   6   1  -7    5.05    1.15
   6   1  -7    3.92    0.80
   7  -6   7    2.89    0.86
  -1   7   7    4.65    1.76
  -1   7   7    2.17    1.53
   9  -2  -7    0.49    1.84
  -2  -7  -7    3.66    0.78
  -7   9  -7    0.31    1.32
  -7   9  -7    5.87    2.17
   9  -2  -7    2.06    1.19
   9  -2  -7    3.51    0.87
  -9   2   7    3.84    1.45
   2   7   7    3.50    2.19
   7  -9   7    2.54    0.97
  -7  12  -7    0.63    1.74
  12  -5  -7    0.30    1.64
  -7  12  -7    1.03    1.84
  12  -5  -7    0.61    0.85
 -12   5   7    0.68    1.68
   5   7   7   -0.45    1.66
   7 -12   7    0.74    0.82
  -4  12  -7    1.48    2.10
  -4  12  -7    7.67    2.88
  12  -8  -7    6.40    1.48
 -12   8   7    8.89    2.90
   8   4   7    1.97    2.15
 -12   8   7    5.20    2.41
   4 -12   7    5.90    1.44
  -1   9  -7    2.30    1.95
   9  -8  -7    6.22    1.38
  -1   9  -7    3.33    1.77
  -1   9  -7    3.63    1.07
  -9   8   7   10.02    2.61
   1  -9   7    3.48    1.02
  -9   8   7    2.62    2.06
   8   1   7    3.56    1.89
   6  -8  -7    2.04    0.88
   2   6  -7    1.84    1.08
  -8   2  -7    1.96    1.37
   2   6  -7    1.12    0.62
   2   6  -7    1.20    1.61
   8  -2   7    2.31    0.52
   8  -2   7    2.66    1.71
  -6   8   7    3.41    1.98
  -2  -6   7    2.30    0.74
  -6   8   7   -0.28    1.18
  -8   5  -7   13.46    2.39
   3  -8  -7   18.43    2.04
  -8   5  -7   15.97    3.01
   5   3  -7   13.36    2.05
   5   3  -7   16.96    2.42
   5   3  -7   15.10    1.48
   5   3  -7   13.29    3.31
  -3   8   7   16.44    2.92
  -5  -3   7   12.44    2.02
  -3   8   7   14.36    3.10
   8  -5   7   14.07    1.68
  -8   8  -7   37.98    4.51
   0  -8  -7   32.14    2.69
  -8   8  -7   27.22    4.28
   8   0  -7   38.63    5.99
   8   0  -7   33.96    3.89
   8   0  -7   34.09    2.69
   8  -8   7   30.27    2.98
   0   8   7   36.75    5.07
  11  -3  -7    0.90    1.28
  -8  11  -7    1.72    1.77
  11  -3  -7    0.14    0.68
  -8  11  -7   -1.32    1.75
 -11   3   7    1.34    1.65
   8 -11   7    1.04    0.79
   3   8   7    1.82    1.87
  11  -9  -7    0.71    0.88
  -2  11  -7   -1.42    1.84
  -2  11  -7    0.19    1.88
   2 -11   7    0.37    0.71
 -11   9   7    2.98    2.33
 -11   9   7    0.13    1.81
   9   2   7   -0.40    1.88
   8  -9  -7    4.74    1.24
   1   8  -7    3.53    0.94
   1   8  -7    2.82    2.19
   1   8  -7    3.61    1.92
  -8   9   7    3.88    2.34
  -1  -8   7    4.36    1.01
   9  -1   7    4.80    2.05
  -8   9   7    8.53    2.42
   4   5  -7   12.69    3.54
   4   5  -7    6.09    1.07
   5  -9  -7    7.62    1.34
   4   5  -7    5.23    1.62
  -9   4  -7    5.04    2.06
   9  -4   7    4.23    1.96
  -5   9   7    7.54    2.17
   9  -4   7    5.58    0.97
  -5   9   7    5.48    2.24
  -9   7  -7    1.59    1.10
   7   2  -7   -1.22    1.93
  -9   7  -7    0.50    1.54
   7   2  -7    4.18    0.86
   7   2  -7    2.98    1.41
   2  -9  -7    3.12    0.95
  -2   9   7    0.56    1.66
   9  -7   7    2.68    0.91
  -2   9   7    2.15    2.22
  -9  10  -7    0.66    1.35
  -9  10  -7    0.33    1.79
  10  -1  -7   -0.11    0.62
  10  -1  -7   -0.09    1.33
   1   9   7   -0.37    1.74
   9 -10   7    0.38    0.80
  -9  13  -7   -0.61    1.95
   9 -13   7    0.04    0.89
  -3  13  -7   -2.44    2.04
  13 -10  -7    0.17    1.02
  -3  13  -7   -2.07    1.94
   3 -13   7   -0.42    0.80
 -13  10   7   -2.27    2.15
 -13  10   7    0.59    2.61
   0  10  -7    1.03    2.32
   0  10  -7   -0.75    1.39
  10 -10  -7    0.18    0.72
 -10  10   7    1.45    1.88
 -10  10   7   -0.06    2.13
  10   0   7   -0.27    1.92
   0 -10   7    0.98    0.78
   7 -10  -7    2.01    0.99
   3   7  -7   -0.14    1.80
   3   7  -7    1.16    0.64
   3   7  -7    2.89    1.73
 -10   3  -7    3.10    1.87
  -7  10   7    4.73    2.42
  -7  10   7    0.07    1.88
  -3  -7   7    2.07    0.77
  10  -3   7   -1.18    1.35
 -10   6  -7   -1.11    1.51
   6   4  -7    1.52    0.70
   4 -10  -7    2.10    0.93
 -10   6  -7   -0.21    1.13
   6   4  -7    1.15    2.00
   6   4  -7    3.61    1.63
  -4  10   7    2.20    2.03
  10  -6   7    2.02    0.87
  -4  10   7    1.34    1.70
 -10   9  -7    0.17    1.49
   1 -10  -7    0.19    0.67
 -10   9  -7    0.86    1.84
   9   1  -7   -0.06    0.58
  10  -9   7   -0.69    0.75
  -1  10   7    0.08    1.57
 -10  12  -7    1.42    2.03
  10 -12   7   -0.26    0.92
  -1  12  -7    0.56    2.17
  12 -11  -7    0.09    1.00
  -1  12  -7    3.58    2.80
   1 -12   7    0.07    0.79
 -12  11   7    0.09    2.77
 -12  11   7    0.53    3.38
   9 -11  -7   -0.24    0.86
   2   9  -7    0.89    0.63
   2   9  -7    1.73    1.89
   2   9  -7   -1.40    1.84
  -2  -9   7   -0.65    0.57
  -9  11   7    4.10    2.50
  11  -2   7   -1.39    1.46
  -9  11   7   -0.38    1.77
   6 -11  -7    0.23    0.78
   5   6  -7   -0.45    1.35
   5   6  -7   -1.11    2.37
   5   6  -7   -0.28    0.55
 -11   5  -7   -0.13    1.53
  -6  11   7    0.51    2.29
  -5  -6   7   -0.96    0.48
  11  -5   7    1.76    1.70
  -6  11   7   -0.50    1.74
 -11   8  -7   -0.37    1.20
   3 -11  -7    0.26    0.66
 -11   8  -7    0.53    1.74
  11  -8   7    0.49    0.79
  -3  11   7    1.64    1.78
 -11  11  -7    0.04    1.67
  11 -11   7    1.39    1.02
   1  11  -7    0.33    2.56
  11 -12  -7   -0.47    0.90
  -1 -11   7    0.47    0.84
 -11  12   7    3.59    3.11
   4   8  -7    7.09    1.29
   8 -12  -7    5.36    1.49
 -12   4  -7    8.41    2.91
   4   8  -7   16.48    4.70
  -8  12   7    1.02    3.85
  -4  -8   7    7.47    1.31
  -8  12   7    4.13    2.60
  12  -4   7    3.11    2.37
 -12   7  -7    3.23    2.07
   5 -12  -7    0.79    0.93
  12  -7   7    0.99    2.05
  12  -7   7    3.89    1.05
  -5  12   7    1.82    2.12
 -12  10  -7   -0.19    1.60
   2 -12  -7   -0.50    0.74
  12 -10   7    0.15    0.90
   3  10  -7    0.62    3.60
  10 -13  -7    0.48    1.08
   7 -13  -7    1.08    1.06
   4 -13  -7    2.71    1.12
 -13   9  -7   -1.50    1.77
  13  -9   7   -1.11    0.77
   1   0  -8    7.39    0.82
  -1   1  -8    5.97    0.78
   0  -1  -8    4.58    0.97
   0  -1  -8    7.46    1.13
   1   0  -8    4.12    0.98
   1  -1   8    4.92    0.93
  -1   0   8    5.01    1.03
   0   1   8    7.58    1.11
  -1   0   8    5.26    0.67
  -1   0   8    2.98    0.61
   0   2  -8    2.66    0.56
   2  -2  -8    3.33    1.02
  -2   0  -8    2.83    0.66
   2  -2  -8    3.16    0.87
  -2   0  -8    2.43    0.89
  -2   0  -8    3.73    0.52
   0   2  -8    2.93    0.59
   0   2  -8    2.13    0.80
   2  -2  -8    2.91    0.59
  -2   2   8    1.58    0.77
   2   0   8    3.13    0.95
   2   0   8    4.23    0.95
   0  -2   8    1.49    0.56
  -2   2   8    3.11    0.80
   3  -1  -8    8.52    1.01
   3  -1  -8    4.90    0.82
  -1  -2  -8    9.44    0.82
  -1  -2  -8    5.47    1.31
  -2   3  -8    8.40    1.37
  -2   3  -8    7.43    0.94
  -2   3  -8    5.38    1.01
   3  -1  -8    6.16    1.35
  -1  -2  -8    4.30    1.25
   1   2   8    7.39    1.35
   1   2   8    8.80    1.55
   2  -3   8    5.94    1.19
  -3   1   8    6.08    0.89
  -3   1   8    8.20    1.56
  -3  -1  -8    0.16    0.73
  -3  -1  -8    3.26    1.28
  -1   4  -8    1.18    0.80
  -1   4  -8    1.68    0.58
  -3  -1  -8    1.56    0.35
   4  -3  -8    1.69    0.57
   4  -3  -8    1.79    0.90
  -1   4  -8    2.98    0.89
   4  -3  -8    2.11    1.23
   1  -4   8    1.70    0.85
   3   1   8    0.69    0.89
  -4   3   8    2.33    1.15
   3   1   8    0.97    0.88
  -4   3   8    1.96    0.82
  -3   2  -8    7.23    0.87
   2   1  -8    6.85    0.88
   2   1  -8    8.93    1.76
   1  -3  -8    7.38    0.91
   1  -3  -8    4.89    1.39
   1  -3  -8    6.80    1.39
   2   1  -8    6.80    1.41
  -1   3   8    6.73    1.38
  -1   3   8    6.15    1.26
   3  -2   8    7.39    1.43
  -3   5  -8    1.13    0.84
   5  -2  -8    0.69    0.62
  -2  -3  -8   -0.05    0.65
  -3   5  -8    0.22    0.55
  -2  -3  -8    0.66    0.31
  -3   5  -8   -0.05    0.31
   5  -2  -8    0.10    0.43
   2   3   8    0.37    0.84
  -5   2   8    0.44    0.91
   3  -5   8    0.26    0.39
  -5   2   8    0.35    0.54
   3  -5   8   -0.70    0.61
   2   3   8    0.45    0.90
  -2   6  -8    0.61    0.47
  -4  -2  -8   -0.14    0.83
   6  -4  -8    0.48    0.51
  -2   6  -8    0.81    1.11
   6  -4  -8    1.37    1.05
  -2   6  -8    1.13    0.86
  -6   4   8   -0.02    0.88
   4   2   8    0.35    1.22
   2  -6   8   -0.28    0.40
   2  -6   8    0.83    0.94
  -6   4   8    1.29    0.87
   4   2   8    0.19    0.94
  -4   1  -8    0.87    0.34
   3  -4  -8    1.62    1.04
  -4   1  -8    1.68    0.95
   1   3  -8    1.31    0.58
   3  -4  -8    1.26    0.94
   3  -4  -8    1.30    0.55
   1   3  -8    2.16    1.05
   1   3  -8    1.82    0.54
  -4   1  -8    0.85    0.66
  -3   4   8    0.69    0.73
   4  -1   8    1.76    0.92
   4  -1   8    0.33    0.68
  -3   4   8    1.33    0.97
  -1  -3   8    0.55    0.45
   4  -1   8    1.81    0.40
   4   0  -8    7.65    1.88
   4   0  -8    3.29    1.16
   4   0  -8    4.79    0.78
  -4   4  -8    4.34    0.76
  -4   4  -8    2.62    0.76
  -4   4  -8    4.65    1.25
   0  -4  -8    4.87    0.74
   0  -4  -8    3.38    1.22
   4  -4   8    6.13    1.44
   4  -4   8    3.11    0.74
   0   4   8    6.38    1.52
   0   4   8    5.16    1.48
  -4   7  -8    1.19    1.01
  -3  -4  -8   -0.05    0.28
   7  -3  -8    1.41    1.40
   7  -3  -8   -0.38    0.73
  -4   7  -8    0.51    0.47
  -3  -4  -8   -0.50    0.97
   7  -3  -8    0.38    0.58
  -4   7  -8   -0.12    0.99
  -7   3   8    0.00    0.67
  -7   3   8    0.36    1.24
   3   4   8   -0.14    1.12
   4  -7   8    1.48    0.63
   3   4   8   -1.02    0.83
   8  -5  -8    1.30    0.73
  -3   8  -8    1.99    0.73
  -3   8  -8    4.98    1.64
  -3   8  -8    0.42    1.28
   3  -8   8    0.30    0.65
  -8   5   8    3.54    1.49
   5   3   8    2.31    1.33
  -8   5   8    0.40    1.58
   0   5  -8    1.61    0.78
   0   5  -8    0.82    0.51
   0   5  -8    2.28    1.13
   5  -5  -8    0.19    1.16
  -5   0  -8    0.66    0.93
   5  -5  -8    0.41    0.55
  -5   5   8    0.11    0.87
   0  -5   8    1.16    0.81
   5   0   8    1.14    0.32
  -5   5   8    1.14    1.30
   5   0   8    1.87    1.01
  -5   3  -8    0.59    0.83
   2  -5  -8    0.08    0.83
  -5   3  -8    0.19    0.46
   3   2  -8    0.19    1.00
  -5   3  -8   -0.10    0.33
   3   2  -8   -0.25    0.35
   2  -5  -8    0.88    0.48
  -2   5   8   -0.41    0.76
  -2   5   8   -0.14    0.78
   5  -3   8    1.14    0.94
   5  -3   8    0.20    0.37
  -5   6  -8    3.90    0.86
  -1  -5  -8    2.79    0.63
   6  -1  -8    2.33    1.41
  -5   6  -8    1.37    1.16
  -1  -5  -8    3.29    1.65
   6  -1  -8    3.48    0.76
  -5   6  -8    4.66    1.24
   6  -1  -8    3.74    0.98
   6  -1  -8    2.92    0.89
   1   5   8    2.58    1.41
   5  -6   8    3.00    0.79
  -6   1   8    2.86    0.87
   1   5   8    3.12    1.45
   9  -4  -8    0.13    0.62
  -5   9  -8    0.60    1.42
  -5   9  -8    0.15    1.39
   9  -4  -8    0.91    1.79
   5  -9   8   -0.30    0.54
   4   5   8    0.63    1.45
  -9   4   8    1.96    1.19
  -9   4   8   -1.01    1.47
  -4  10  -8    0.60    1.33
  -4  10  -8    3.09    1.91
  10  -6  -8    2.62    1.00
   6   4   8    1.32    1.49
   4 -10   8    1.83    0.83
 -10   6   8    1.70    1.58
 -10   6   8    3.45    2.10
  -1   7  -8    3.22    1.48
  -6  -1  -8    1.10    1.37
   7  -6  -8    2.86    0.91
  -1   7  -8    5.89    1.00
  -1   7  -8    3.99    1.30
  -7   6   8    2.53    1.63
  -7   6   8    1.79    1.28
   6   1   8    2.95    1.45
   1  -7   8    3.51    0.91
   2   4  -8    1.05    0.71
  -6   2  -8    1.29    0.94
   2   4  -8    1.06    0.51
   2   4  -8    1.40    1.49
   4  -6  -8    1.09    0.62
   6  -2   8   -0.19    0.82
   6  -2   8    0.55    0.38
  -4   6   8    0.13    1.13
  -2  -4   8    0.53    0.71
  -4   6   8    2.32    1.24
   5   1  -8    3.88    0.77
  -6   5  -8    1.81    0.94
  -6   5  -8    2.95    1.26
   1  -6  -8    3.39    0.76
   5   1  -8    2.82    0.75
   5   1  -8    0.20    1.41
   5   1  -8    1.43    0.67
  -1   6   8    4.19    1.59
   6  -5   8    3.58    0.80
  -1   6   8    5.10    1.91
   8  -2  -8    3.29    1.28
  -2  -6  -8    1.92    0.60
  -6   8  -8    3.62    1.64
  -6   8  -8    1.98    1.25
   8  -2  -8    4.23    2.12
   8  -2  -8    2.08    0.75
   8  -2  -8    3.01    1.14
  -8   2   8    3.04    1.13
   6  -8   8    3.43    0.96
   2   6   8    2.63    1.61
  -6  11  -8   -0.83    1.57
  11  -5  -8    0.41    0.73
  -6  11  -8    0.49    1.92
 -11   5   8    0.47    1.83
   5   6   8    0.07    2.04
 -11   5   8    0.97    1.55
   6 -11   8    0.17    0.76
  12  -7  -8    0.81    0.88
  -5  12  -8   -3.38    1.37
  -5  12  -8   -0.14    1.70
   5 -12   8   -0.55    0.67
 -12   7   8   -0.10    1.68
   7   5   8   -2.41    1.91
 -12   7   8   -1.72    2.08
  -2   9  -8    4.07    1.65
   9  -7  -8    5.63    1.25
  -2   9  -8    3.62    2.19
  -2   9  -8    3.17    0.90
   2  -9   8    3.68    1.01
  -9   7   8    3.01    1.99
   7   2   8    2.53    1.83
  -9   7   8    2.90    1.70
   1   6  -8    0.78    1.22
   1   6  -8    2.82    0.73
   1   6  -8    3.24    1.23
  -7   1  -8    1.16    1.30
   6  -7  -8    1.64    0.78
  -7   1  -8    3.08    1.52
  -1  -6   8    3.54    0.79
  -6   7   8    2.05    1.34
   7  -1   8    2.79    0.47
  -1  -6   8    0.60    1.03
   7  -1   8    1.04    1.21
  -6   7   8    2.10    1.57
  -7   4  -8   -0.31    0.74
   4   3  -8    0.96    0.76
   3  -7  -8    0.33    0.54
   4   3  -8   -0.33    1.17
   4   3  -8    0.10    0.69
  -7   4  -8    1.54    1.15
   4   3  -8   -0.13    0.43
  -4  -3   8   -0.77    0.64
  -3   7   8    0.40    1.12
   7  -4   8    0.74    0.53
   7  -4   8    0.14    0.96
  -3   7   8   -0.42    1.06
   7   0  -8    0.06    0.90
   0  -7  -8   -0.13    0.50
   7   0  -8    1.66    1.43
   7   0  -8    0.22    0.86
   7   0  -8   -0.06    0.50
  -7   7  -8    1.74    1.45
  -7   7  -8    0.24    0.87
   0   7   8   -0.56    1.26
   0   7   8   -0.68    1.40
   7  -7   8    0.33    0.60
  -7  10  -8    0.89    1.44
  10  -3  -8    0.97    0.71
  -7  10  -8   -0.71    1.33
  10  -3  -8    1.07    1.18
   7 -10   8    0.81    0.79
   3   7   8   -1.11    1.44
 -10   3   8    0.73    1.26
  13  -6  -8    0.25    0.86
  -7  13  -8   -2.31    1.73
   7 -13   8    0.24    0.83
  -3  11  -8    1.31    1.88
  11  -8  -8    1.00    0.83
  -3  11  -8    1.33    1.60
   3 -11   8    0.59    0.79
 -11   8   8   -0.67    1.97
   8   3   8    1.91    1.74
 -11   8   8   -1.60    1.61
   0   8  -8    8.52    2.00
   0   8  -8    7.63    2.62
   8  -8  -8   10.34    1.67
   0   8  -8    9.35    1.42
   0  -8   8   10.29    1.49
  -8   8   8    4.90    1.94
   8   0   8    8.61    2.48
  -8   8   8   13.01    3.41
   3   5  -8    0.58    0.71
   5  -8  -8    2.63    0.91
   3   5  -8    1.29    1.78
   3   5  -8    3.46    1.32
  -8   3  -8    1.54    1.16
   8  -3   8    0.83    1.31
  -5   8   8    1.02    1.35
  -3  -5   8    0.00    0.88
   8  -3   8    0.63    0.47
  -5   8   8    2.78    1.54
   2  -8  -8    3.03    0.88
  -8   6  -8    2.89    1.24
   6   2  -8    1.01    1.61
   6   2  -8    2.55    0.73
  -8   6  -8    2.00    1.52
   6   2  -8    3.04    1.19
   6   2  -8    1.36    1.04
  -2   8   8    1.61    1.56
  -2   8   8    2.02    1.91
   8  -6   8    3.83    0.92
   9  -1  -8   -0.06    1.08
   9  -1  -8    0.86    0.66
  -8   9  -8    0.08    1.34
   9  -1  -8    1.43    1.91
  -8   9  -8   -1.00    1.51
  -1  -8  -8   -0.25    0.55
   8  -9   8    0.00    0.65
   1   8   8    1.12    1.70
  -8  12  -8    2.00    1.96
  12  -4  -8    0.66    0.89
  -8  12  -8    1.49    2.34
   8 -12   8    0.14    0.82
   4   8   8    0.45    1.97
  -4  13  -8    2.50    2.64
  13  -9  -8   -0.53    0.94
  -4  13  -8   -1.59    2.08
   4 -13   8   -1.14    0.69
 -13   9   8   -0.60    2.80
 -13   9   8   -0.89    2.15
  10  -9  -8    0.70    0.77
  -1  10  -8   -0.14    1.41
  -1  10  -8    0.51    1.89
 -10   9   8   -0.59    1.82
 -10   9   8    1.53    1.92
   1 -10   8   -0.06    0.61
   9   1   8   -0.29    1.70
  -9   2  -8    5.18    1.89
   2   7  -8    5.20    1.06
   7  -9  -8    5.40    1.30
   2   7  -8    4.64    1.61
   2   7  -8    3.51    2.20
  -7   9   8    4.93    2.47
  -7   9   8    2.68    1.88
  -2  -7   8    4.46    1.02
   9  -2   8    2.45    1.55
   5   4  -8    0.38    0.50
   5   4  -8   -0.56    0.84
  -9   5  -8   -0.14    1.01
   5   4  -8   -1.16    1.56
   4  -9  -8    0.64    0.69
  -4   9   8   -2.03    1.37
   9  -5   8    0.52    0.55
  -4   9   8   -2.48    0.94
   9  -5   8   -0.24    1.16
   8   1  -8   -1.79    1.61
   8   1  -8    0.21    0.50
  -9   8  -8   -2.07    1.27
  -9   8  -8   -0.79    1.09
   8   1  -8   -0.67    0.95
   1  -9  -8    0.04    0.64
   9  -8   8    0.50    0.73
  -1   9   8   -0.66    1.50
  -9  11  -8    3.84    2.51
  -9  11  -8    0.00    1.66
  11  -2  -8   -0.18    0.64
   9 -11   8    0.31    0.88
   2   9   8    1.11    2.12
  -2  12  -8   -0.60    1.87
  12 -10  -8   -0.62    0.87
  -2  12  -8    0.72    2.37
 -12  10   8    1.78    2.54
 -12  10   8   -0.61    2.13
   2 -12   8    0.63    0.83
   1   9  -8    0.34    0.61
   1   9  -8    2.37    1.59
   9 -10  -8   -0.24    0.75
   1   9  -8   -0.32    2.05
  -9  10   8    2.70    2.02
  -9  10   8   -2.29    1.83
  10  -1   8    2.03    2.00
  -1  -9   8    0.00    0.56
   6 -10  -8    3.76    1.13
 -10   4  -8    2.08    1.77
   4   6  -8    3.23    0.85
   4   6  -8    6.15    1.88
   4   6  -8    1.63    2.11
  10  -4   8    0.27    1.30
  -6  10   8    4.54    1.94
  -6  10   8    4.36    2.32
  -4  -6   8    3.55    0.92
   3 -10  -8    0.40    0.67
 -10   7  -8    0.00    1.45
 -10   7  -8    1.62    1.17
   7   3  -8    1.90    0.68
   7   3  -8   -1.63    2.04
  -3  10   8    0.44    1.57
  10  -7   8    0.22    0.70
 -10  10  -8    0.15    1.95
  10   0  -8    2.61    0.88
   0 -10  -8    1.28    0.80
 -10  10  -8    0.00    1.47
   0  10   8   -0.09    2.37
  10 -10   8    1.65    0.98
 -10  13  -8    0.80    2.34
  10 -13   8    1.06    1.09
   0  11  -8   -2.31    1.47
   0  11  -8    1.48    2.45
  11 -11  -8    0.45    0.98
 -11  11   8   -2.37    2.79
   0 -11   8   -0.37    0.55
 -11  11   8   -1.67    2.10
   3   8  -8    0.58    0.60
   8 -11  -8   -0.24    0.94
 -11   3  -8    1.17    1.92
   3   8  -8    1.65    2.09
  -8  11   8    2.10    2.57
  -8  11   8    1.27    2.13
  11  -3   8   -0.77    1.75
  -3  -8   8   -0.52    0.62
   5 -11  -8    0.60    0.87
 -11   6  -8    2.53    2.05
   6   5  -8    1.10    0.69
   6   5  -8   -1.93    2.06
  11  -6   8    0.73    0.72
  -5  11   8    1.68    1.83
  11  -6   8    1.60    1.92
 -11   9  -8    1.97    1.65
   2 -11  -8    1.36    0.84
 -11   9  -8    2.38    2.05
  -2  11   8    1.08    2.02
  11  -9   8    0.35    0.81
 -11  12  -8    0.08    1.82
  11 -12   8   -0.16    0.89
  10 -12  -8    0.90    1.02
   2  10  -8   -0.64    0.63
   2  10  -8    2.28    2.76
  -2 -10   8    0.39    0.80
   5   7  -8    2.32    2.50
   7 -12  -8    0.45    0.92
 -12   5  -8   -1.51    1.82
   5   7  -8    0.51    0.63
  -7  12   8   -1.72    1.48
  -5  -7   8   -0.07    0.64
  12  -5   8    0.49    1.64
 -12   8  -8    0.81    1.52
   4 -12  -8    1.36    0.90
  -4  12   8   -1.85    2.80
  12  -8   8   -0.60    0.72
 -12  11  -8   -0.08    1.87
  12 -11   8   -0.81    0.87
   9 -13  -8   -0.47    0.82
   4   9  -8    0.05    3.14
   6 -13  -8    1.02    1.04
 -13  10  -8    2.34    1.97
   3 -13  -8    2.14    1.05
  13 -10   8    0.24    0.91
   0   0  -9 1000.00   59.30
   0   0  -9  969.69   59.05
   0   0  -9  933.59   59.39
   0   0   9  954.70   59.22
   0   0   9  916.25   59.29
  -1  -1  -9    1.14    0.64
  -1  -1  -9    2.46    0.50
  -1   2  -9    3.39    0.84
   2  -1  -9    3.61    0.66
   2  -1  -9    1.69    0.58
  -1  -1  -9    1.88    0.85
  -1   2  -9    2.64    0.81
  -1   2  -9    3.20    0.60
   1  -2   9    2.88    0.77
  -2   1   9    3.84    1.07
   1  -2   9    1.52    0.66
  -2   1   9    3.41    0.69
   1   1   9    2.47    0.86
   1  -2  -9    4.32    0.99
   1   1  -9    3.20    0.63
   1   1  -9    2.65    0.94
   1   1  -9    4.70    1.20
   1  -2  -9    1.75    0.78
  -2   1  -9    3.49    0.59
   1  -2  -9    3.01    0.61
  -2   1  -9    2.21    0.79
  -1   2   9    2.90    0.88
   2  -1   9    3.02    1.00
  -1   2   9    1.73    0.85
   2  -1   9    3.74    1.02
   4  -2  -9    0.35    0.81
  -2   4  -9    1.70    0.87
  -2   4  -9    0.89    0.69
  -2  -2  -9    1.28    0.38
  -2   4  -9    1.06    0.49
   4  -2  -9    1.52    0.56
   4  -2  -9    1.58    0.74
  -2  -2  -9    1.42    0.77
   2  -4   9    0.50    0.65
   2   2   9    2.02    0.97
  -4   2   9    3.46    1.28
  -4   2   9    0.68    0.59
   3  -3  -9  107.79    7.40
  -3   0  -9  104.95    6.66
   3  -3  -9   99.31    6.91
   0   3  -9   94.33    6.83
   0   3  -9  112.52    7.82
  -3   0  -9  114.31    7.75
   3  -3  -9  103.66    8.01
  -3   0  -9  100.96    7.18
   0   3  -9  104.53    6.99
  -3   3   9  102.29    7.33
  -3   3   9   98.98    7.84
   0  -3   9  111.46    7.07
   3   0   9  105.46    7.60
   3   0   9  104.60    7.78
  -3   3  -9   46.67    3.30
   3   0  -9   45.71    4.29
   3   0  -9   47.36    4.45
   3   0  -9   40.42    3.29
   0  -3  -9   45.05    4.15
   0  -3  -9   48.27    3.26
  -3   3  -9   40.69    3.78
   0  -3  -9   45.86    4.02
   3  -3   9   53.90    4.05
   0   3   9   52.10    4.22
   0   3   9   45.34    4.08
  -3   6  -9    8.66    1.25
  -3  -3  -9   10.52    0.90
  -3  -3  -9    8.35    2.14
   6  -3  -9   11.23    1.43
   6  -3  -9   12.05    1.91
  -3   6  -9   10.60    2.01
  -3   6  -9   13.44    2.26
   3   3   9    6.80    1.98
   3  -6   9    9.41    1.36
  -6   3   9   12.32    2.47
  -6   3   9    9.94    1.70
   3   3   9   11.60    2.38
  -1   5  -9   71.25    5.41
   5  -4  -9   88.11    6.29
  -1   5  -9   89.36    6.05
  -4  -1  -9   77.16    5.04
   5  -4  -9   72.96    5.49
  -1   5  -9   72.17    6.44
  -4  -1  -9   83.33    6.36
  -5   4   9   82.08    6.10
   1  -5   9   79.62    5.47
   1  -5   9   85.19    6.00
   4   1   9   82.71    6.59
  -5   4   9   83.24    6.81
   2  -4  -9    1.56    0.57
   2   2  -9    0.30    0.83
  -4   2  -9    1.11    0.39
   2  -4  -9   -0.45    0.62
   2  -4  -9    2.28    1.10
  -4   2  -9    0.68    0.80
   2   2  -9    1.65    0.55
   4  -2   9    2.01    1.05
  -2   4   9    0.60    0.69
   4  -2   9    0.45    0.39
  -2   4   9    0.97    0.95
   4  -2   9    0.54    0.69
  -4   5  -9   65.38    5.47
   5  -1  -9   70.36    6.19
   5  -1  -9   65.93    4.56
   5  -1  -9   62.86    4.56
  -4   5  -9   60.84    4.97
  -4   5  -9   64.21    4.55
  -1  -4  -9   67.53    4.37
   5  -1  -9   64.46    4.54
   1   4   9   64.33    5.81
   4  -5   9   66.47    4.63
   1   4   9   60.33    5.59
  -5   1   9   59.80    4.50
  -4   8  -9  259.10   16.40
  -4   8  -9  267.42   17.70
  -4   8  -9  246.02   17.76
   8  -4  -9  242.39   16.35
  -8   4   9  273.83   18.48
   4   4   9  230.82   17.86
   4  -8   9  253.91   16.56
  -8   4   9  253.95   16.99
  -2   7  -9   23.25    3.62
  -2   7  -9   19.13    1.91
  -5  -2  -9   17.26    3.18
   7  -5  -9   22.41    2.31
  -2   7  -9   15.12    2.62
  -7   5   9   19.92    2.85
  -7   5   9   20.04    3.49
   2  -7   9   19.76    2.24
   5   2   9   20.80    3.35
   1   4  -9   74.43    5.60
   1   4  -9   76.24    6.75
   1   4  -9   73.89    5.38
   4  -5  -9   75.75    5.50
  -5   1  -9   80.15    6.37
  -5   1  -9   86.69    6.01
  -5   1  -9   79.07    5.11
   4  -5  -9   74.69    6.24
  -4   5   9   79.60    6.76
   5  -1   9   80.02    6.49
  -1  -4   9   79.21    5.63
   5  -1   9   79.26    5.14
  -4   5   9   86.54    6.44
  -5   4  -9   62.10    4.69
  -5   4  -9   77.64    5.66
   1  -5  -9   65.13    4.55
  -5   4  -9   65.74    4.49
   4   1  -9   72.03    6.26
   4   1  -9   59.52    4.48
   4   1  -9   61.58    5.74
   1  -5  -9   68.43    5.89
  -1   5   9   65.75    5.80
   5  -4   9   65.56    4.55
  -1   5   9   59.61    5.52
   7  -2  -9   12.81    2.98
  -5   7  -9   15.72    2.70
   7  -2  -9   14.04    2.02
   7  -2  -9   18.39    1.91
  -5   7  -9   13.20    2.72
  -2  -5  -9   16.22    1.40
   7  -2  -9   15.25    2.11
  -5   7  -9   16.74    1.88
   2   5   9   19.48    3.63
   5  -7   9   16.68    1.96
   2   5   9   16.10    3.11
  -7   2   9   13.91    2.01
  -5  10  -9    0.57    1.41
  10  -5  -9    1.35    0.82
  -5  10  -9    3.08    1.83
  10  -5  -9   -0.21    2.28
 -10   5   9    0.73    1.35
   5 -10   9    0.30    0.69
 -10   5   9    1.94    2.05
   5   5   9    0.03    1.83
  -3   9  -9   54.81    6.56
  -3   9  -9   58.96    6.13
  -3   9  -9   56.61    4.39
   9  -6  -9   51.34    4.38
   6   3   9   53.09    6.55
  -9   6   9   60.68    5.99
   3  -9   9   60.73    4.56
  -9   6   9   64.19    7.34
   0   6  -9   92.25    8.06
   0   6  -9   94.22    6.41
  -6   0  -9   90.30    7.38
   6  -6  -9   92.68    6.57
   0   6  -9   98.56    7.03
   6   0   9   87.06    7.69
   0  -6   9   92.60    6.43
  -6   6   9   96.97    7.45
   0  -6   9   91.50    7.04
  -6   6   9   89.77    8.07
   3  -6  -9   10.49    1.46
  -6   3  -9    5.35    1.64
   3   3  -9   10.71    1.36
  -6   3  -9    8.79    1.15
   3   3  -9   13.85    2.97
   3   3  -9   10.63    1.33
   6  -3   9   11.16    1.27
  -3   6   9   13.29    2.48
  -3  -3   9   11.28    1.41
   6  -3   9    9.37    2.07
  -3   6   9    9.99    2.42
  -6   6  -9  121.71    8.95
   6   0  -9  108.32    7.65
   6   0  -9  111.87    9.58
   6   0  -9  104.96    7.56
  -6   6  -9  112.24    8.20
   0  -6  -9  104.50    9.37
   0  -6  -9  110.85    7.40
   6   0  -9  117.07    7.52
   6  -6   9  114.81    7.60
   0   6   9  120.00    9.50
   0   6   9   98.79    8.73
   9  -3  -9   42.83    4.44
   9  -3  -9   43.61    3.49
  -6   9  -9   52.21    5.78
  -6   9  -9   48.17    5.51
   9  -3  -9   44.66    6.32
  -9   3   9   49.08    4.13
   6  -9   9   38.33    3.59
   3   6   9   40.44    5.57
  -6  12  -9    2.62    2.36
  -6  12  -9    5.90    2.57
  12  -6  -9    2.92    1.08
 -12   6   9    0.77    2.88
   6 -12   9    1.66    1.07
   6   6   9   -0.14    1.71
  -4  11  -9   12.53    3.39
  11  -7  -9    6.39    1.43
  -4  11  -9    4.90    2.40
   7   4   9    9.37    3.00
 -11   7   9    5.74    2.33
   4 -11   9    7.38    1.56
 -11   7   9    7.17    2.71
   8  -7  -9   34.48    3.29
  -1   8  -9   41.56    4.80
  -1   8  -9   33.42    5.38
  -1   8  -9   39.15    3.12
   7   1   9   37.59    5.05
  -8   7   9   36.84    4.57
  -8   7   9   36.55    5.10
   1  -8   9   38.68    3.20
   2   5  -9   21.50    2.60
  -7   2  -9   19.25    3.06
   5  -7  -9   19.71    2.21
   2   5  -9   18.98    1.82
   2   5  -9   22.21    3.97
   7  -2   9   17.99    1.55
  -5   7   9   14.66    2.89
   7  -2   9   19.16    3.27
  -2  -5   9   16.42    2.35
  -5   7   9   23.33    3.97
  -7   5  -9   17.01    2.35
   2  -7  -9   15.43    1.87
  -7   5  -9   19.18    3.08
   5   2  -9   17.42    1.95
   5   2  -9   21.70    3.77
   5   2  -9   18.51    2.04
   5   2  -9   18.06    1.88
  -2   7   9   18.70    3.29
  -2   7   9   15.91    3.18
   7  -5   9   12.62    1.72
  -1  -7  -9   31.93    2.56
   8  -1  -9   32.89    2.73
   8  -1  -9   33.01    5.45
   8  -1  -9   27.91    3.38
  -7   8  -9   26.56    3.89
  -7   8  -9   33.03    4.67
   7  -8   9   36.53    3.04
   1   7   9   42.09    5.27
  -7  11  -9    6.07    2.55
  -7  11  -9    6.20    2.48
  11  -4  -9    7.45    1.34
   4   7   9   11.66    3.34
   7 -11   9    4.63    1.31
  -5  13  -9    1.81    2.35
  -5  13  -9   -0.17    2.11
  13  -8  -9    1.93    1.12
   5 -13   9    0.82    1.05
  -2  10  -9    9.44    1.54
  -2  10  -9   10.93    3.06
  10  -8  -9    7.79    1.58
  -2  10  -9   17.60    3.28
 -10   8   9    6.65    2.69
 -10   8   9    5.82    2.37
   8   2   9   10.29    2.97
   2 -10   9    7.17    1.41
   1   7  -9   39.54    5.56
   1   7  -9   48.00    4.70
   7  -8  -9   39.91    3.36
   1   7  -9   34.06    2.95
   8  -1   9   31.28    4.62
  -7   8   9   47.74    5.26
  -1  -7   9   33.48    3.03
  -7   8   9   42.33    6.01
   4   4  -9  263.30   19.06
  -8   4  -9  271.66   18.26
   4  -8  -9  250.88   16.72
   4   4  -9  244.53   16.89
   4   4  -9  256.90   16.45
  -4  -4   9  249.47   16.78
   8  -4   9  266.55   16.40
  -4   8   9  272.10   18.87
  -4   8   9  244.72   18.05
   8  -4   9  257.83   18.12
  -8   7  -9   29.26    4.43
   7   1  -9   32.89    2.63
  -8   7  -9   30.97    3.91
   7   1  -9   34.89    3.46
   7   1  -9   28.64    4.93
   1  -8  -9   31.47    2.73
   8  -7   9   30.73    2.82
  -1   8   9   26.75    4.36
  10  -2  -9   15.81    1.88
  -8  10  -9   11.75    3.11
  -8  10  -9   14.05    3.14
   8 -10   9   12.69    2.05
   2   8   9    9.70    2.94
  13  -5  -9    1.44    0.97
  -8  13  -9    0.98    2.08
   8 -13   9    0.19    0.82
  -3  12  -9    3.90    2.69
  -3  12  -9    4.39    2.59
  12  -9  -9    4.47    1.37
   3 -12   9    4.86    1.42
 -12   9   9    4.79    2.41
   0   9  -9   14.86    3.02
   0   9  -9   10.69    1.66
   9  -9  -9   13.20    2.06
   0   9  -9   13.90    3.88
  -9   9   9   13.01    3.90
  -9   9   9    5.52    2.46
   0  -9   9   11.79    1.76
   9   0   9   11.28    3.17
   3   6  -9   60.05    4.13
  -9   3  -9   49.91    5.98
   3   6  -9   55.07    4.76
   3   6  -9   50.55    6.88
   6  -9  -9   44.76    4.26
  -3  -6   9   50.91    4.03
  -6   9   9   61.10    6.68
  -6   9   9   70.03    7.74
   9  -3   9   64.20    6.72
  -9   6  -9   58.21    6.26
   6   3  -9   49.04    3.99
  -9   6  -9   40.66    4.65
   6   3  -9   42.50    3.34
   3  -9  -9   38.02    3.50
   6   3  -9   47.90    6.83
  -3   9   9   49.90    5.96
   9  -6   9   41.95    3.45
  -9   9  -9   11.44    3.41
  -9   9  -9   16.94    3.10
   9   0  -9    8.63    3.67
   9   0  -9   19.10    2.01
   0  -9  -9   20.26    2.15
   0   9   9   19.07    3.99
   9  -9   9   15.68    2.26
  12  -3  -9    3.41    1.07
  -9  12  -9    7.61    2.77
   9 -12   9    1.99    1.11
  -1  11  -9    1.42    1.94
  11 -10  -9    2.52    1.26
  -1  11  -9    2.95    2.18
  10   1   9    0.96    2.94
 -11  10   9    1.76    2.46
   1 -11   9    2.36    0.96
   2   8  -9    8.45    2.41
   8 -10  -9    7.27    1.65
   2   8  -9    8.09    1.37
   2   8  -9   15.63    4.05
  10  -2   9    7.70    2.71
  -8  10   9   12.40    3.22
  -2  -8   9   11.09    1.67
  -8  10   9    5.69    2.41
   5   5  -9    2.02    0.77
   5 -10  -9    2.02    0.96
 -10   5  -9    1.79    1.86
   5   5  -9   -0.46    1.86
  10  -5   9    2.18    0.74
  10  -5   9    3.57    1.98
  -5  10   9   -0.60    1.60
 -10   8  -9   16.11    2.94
   2 -10  -9   10.54    1.72
 -10   8  -9   13.61    3.17
   8   2  -9   12.75    1.66
   8   2  -9   14.92    4.36
  -2  10   9    7.32    2.97
  10  -8   9   14.86    1.93
 -10  11  -9    1.71    1.95
 -10  11  -9    1.63    2.52
  10 -11   9    0.82    0.94
   1  10  -9    0.37    2.25
  10 -11  -9    2.18    1.01
   1  10  -9    4.11    1.12
 -10  11   9    3.57    2.49
  -1 -10   9    1.33    0.90
   4   7  -9   10.51    3.57
   7 -11  -9    4.64    1.47
 -11   4  -9    7.70    2.78
   4   7  -9    8.32    1.29
  -4  -7   9    7.82    1.35
  -7  11   9    3.53    2.25
  11  -4   9   12.23    3.45
   7   4  -9    9.00    3.51
 -11   7  -9   11.49    3.13
   4 -11  -9    8.57    1.73
 -11   7  -9   11.57    2.48
   7   4  -9   10.80    1.47
  11  -7   9    9.45    2.83
  11  -7   9   10.70    1.62
  -4  11   9    0.71    1.75
   1 -11  -9    0.99    0.87
 -11  10  -9    1.92    1.90
  11 -10   9    1.50    0.94
   9 -12  -9    4.25    1.47
   3   9  -9    1.61    3.01
   3   9  -9    3.22    1.04
  -9  12   9    2.13    2.48
  -3  -9   9    4.78    1.18
 -12   6  -9    5.91    3.42
   6 -12  -9    2.61    1.16
   6   6  -9    1.92    1.20
   6   6  -9   -0.69    2.60
  -6  -6   9    3.49    1.14
  12  -6   9    1.14    2.33
  -6  12   9    0.42    2.24
   3 -12  -9    4.90    1.31
 -12   9  -9    2.86    1.92
  12  -9   9    4.60    1.27
   8 -13  -9    1.42    1.08
   5   8  -9    3.51    3.39
   5 -13  -9    1.32    1.08
  -1   0 -10   21.84    2.52
  -1   0 -10   24.59    1.89
   0   1 -10   24.98    2.41
   1  -1 -10   25.51    2.24
   1  -1 -10   23.08    2.78
   1  -1 -10   26.10    1.99
   0   1 -10   21.95    2.27
  -1   0 -10   24.11    2.14
   0   1 -10   26.34    2.01
   0  -1  10   23.35    2.04
   1   0  10   20.81    2.51
   1   0  10   29.97    2.42
  -1   1  10   23.67    2.69
   0  -1  10   24.19    2.08
  -1   1  10   24.88    2.23
  -1   3 -10    0.40    0.64
   3  -2 -10    0.13    0.64
   3  -2 -10    0.90    0.67
  -2  -1 -10    0.43    0.89
  -1   3 -10    0.28    0.46
  -2  -1 -10    1.18    0.69
  -2  -1 -10    0.58    0.33
  -1   3 -10    1.28    0.48
   3  -2 -10    0.61    0.43
  -3   2  10    1.67    0.92
  -3   2  10    0.87    0.62
   2   1  10    0.85    0.77
   1  -3  10    0.13    0.57
   2   1  10    1.62    0.92
   0  -2 -10    7.16    1.36
   2   0 -10    7.13    1.61
   0  -2 -10    7.48    0.92
  -2   2 -10    6.69    1.24
   2   0 -10    6.41    0.98
   0  -2 -10    6.88    1.49
   2   0 -10    6.78    1.51
  -2   2 -10    6.45    0.87
   2  -2  10    4.85    1.15
   2  -2  10    5.72    1.18
   0   2  10    5.12    1.30
   0   2  10    6.99    1.42
  -3  -2 -10    5.74    1.54
  -3  -2 -10    7.68    0.80
  -2   5 -10    4.94    1.37
  -2   5 -10    8.67    1.65
   5  -3 -10    7.90    1.17
   5  -3 -10    7.83    1.53
  -2   5 -10    7.30    1.07
  -5   3  10    7.91    1.92
   2  -5  10    6.40    1.48
   2  -5  10    4.70    0.93
  -5   3  10    6.94    1.36
   3   2  10    6.70    1.72
  -3   1 -10    1.59    0.43
   2  -3 -10    1.63    0.54
  -3   1 -10    0.29    0.66
   2  -3 -10    0.36    0.73
   1   2 -10    0.44    0.39
   2  -3 -10   -0.26    0.58
   1   2 -10    1.19    0.85
  -2   3  10    0.35    0.71
   3  -1  10    0.84    0.80
  -2   3  10    0.05    0.80
   3  -1  10    0.11    0.63
   4  -1 -10    2.49    1.40
   4  -1 -10    3.36    1.44
  -1  -3 -10    3.07    1.21
   4  -1 -10    5.53    0.89
  -1  -3 -10    5.83    0.78
  -3   4 -10    5.06    0.86
  -3   4 -10    3.58    0.90
  -3   4 -10    7.05    1.41
  -4   1  10    4.01    1.40
   1   3  10    5.95    1.58
   1   3  10    4.24    1.38
   3  -4  10    4.53    0.80
   3  -4  10    7.17    1.50
  -3   7 -10    3.31    0.83
  -3   7 -10    2.17    1.13
  -4  -3 -10    3.14    1.65
  -3   7 -10    3.87    1.59
   7  -4 -10    6.23    1.50
   7  -4 -10    4.91    1.03
   3  -7  10    4.68    1.00
  -7   4  10    3.37    1.74
   4   3  10    0.66    1.44
  -7   4  10    2.67    1.14
  -4   0 -10   23.75    2.80
   4  -4 -10   24.98    2.20
   4  -4 -10   24.04    2.99
   0   4 -10   25.67    2.34
   0   4 -10   24.51    2.16
  -4   0 -10   28.21    1.89
   4  -4 -10   21.45    3.44
   0   4 -10   21.52    3.21
  -4   4  10   26.07    3.53
   4   0  10   20.22    3.05
   0  -4  10   24.22    2.61
  -4   4  10   28.73    3.08
   1  -4 -10    2.26    1.24
  -4   3 -10    3.74    1.28
   1  -4 -10    4.10    0.78
  -4   3 -10    4.84    0.79
   3   1 -10    2.50    1.21
   3   1 -10    5.75    0.89
   3   1 -10    9.31    2.08
  -1   4  10    8.35    1.79
   4  -3  10    3.21    1.24
  -1   4  10    5.41    1.47
   4  -3  10    4.81    0.81
   6  -2 -10    2.95    0.90
  -4   6 -10    2.06    0.63
  -2  -4 -10    0.97    1.21
  -4   6 -10    3.59    1.23
  -2  -4 -10    2.05    0.55
  -4   6 -10    1.96    1.22
   6  -2 -10    2.20    1.46
   6  -2 -10    2.85    0.77
   4  -6  10    2.96    0.81
   2   4  10    4.97    1.77
  -6   2  10    2.47    0.84
  -6   2  10    1.08    1.37
   2   4  10    3.00    1.54
  -4   9 -10    0.17    1.28
  -4   9 -10    0.71    1.56
  -4   9 -10    1.90    0.79
   9  -5 -10    1.96    0.92
   4  -9  10    1.99    0.86
  -9   5  10    0.67    1.22
  -9   5  10    0.64    1.51
   5   4  10    0.38    1.33
  -1   6 -10    0.73    1.12
  -1   6 -10    1.32    0.98
  -5  -1 -10   -0.59    0.85
   6  -5 -10    0.84    0.65
  -1   6 -10    0.06    0.46
   5   1  10   -0.58    1.00
  -6   5  10    0.04    1.03
  -6   5  10   -0.20    0.86
   1  -6  10    0.56    0.52
   1  -6  10   -0.04    1.06
   2   3 -10    4.24    1.81
   3  -5 -10    8.12    2.08
  -5   2 -10    9.87    1.98
  -5   2 -10    8.88    0.96
   3  -5 -10    6.71    1.11
   2   3 -10    5.89    1.05
  -3   5  10   11.77    2.10
  -3   5  10    7.74    2.01
   5  -2  10    8.04    0.98
   5  -2  10    7.65    1.84
  -5   5 -10    0.73    0.51
   5   0 -10    0.99    1.33
   0  -5 -10    2.72    1.38
  -5   5 -10    1.13    0.89
   0  -5 -10    0.99    0.53
   5   0 -10    1.80    0.63
  -5   5 -10    1.48    0.77
   0   5  10    1.95    1.17
   0   5  10    1.67    1.28
   5  -5  10    1.62    0.63
  -5   8 -10   13.47    2.70
  -5   8 -10    7.71    2.05
   8  -3 -10    3.72    2.07
  -5   8 -10    8.59    1.38
   8  -3 -10    9.56    1.42
   8  -3 -10    7.25    1.60
   3   5  10    4.49    1.98
   5  -8  10    8.61    1.47
  -8   3  10    9.13    1.70
  -8   3  10    8.33    2.59
  -5  11 -10    2.94    1.82
  -5  11 -10   -0.07    1.49
  11  -6 -10    1.60    0.92
   6   5  10    1.18    2.39
 -11   6  10    1.00    1.67
   5 -11  10    0.08    0.71
  -2   8 -10    0.10    0.52
  -2   8 -10    0.93    1.25
   8  -6 -10   -0.27    0.60
  -2   8 -10   -0.65    1.14
   2  -8  10   -0.24    0.52
  -8   6  10    1.47    1.66
  -8   6  10    0.18    1.17
   6   2  10    2.26    1.71
   1   5 -10   -0.52    0.66
  -6   1 -10    0.27    0.85
  -6   1 -10    0.27    0.34
   1   5 -10    0.41    0.50
   1   5 -10    0.78    1.44
   5  -6 -10    0.95    0.63
   6  -1  10    0.58    0.37
   6  -1  10   -1.14    0.85
  -1  -5  10    1.95    0.83
  -5   6  10    0.69    0.97
  -5   6  10   -0.72    1.20
   4   2 -10    6.80    2.26
   2  -6 -10    1.21    1.27
   4   2 -10    1.63    1.34
  -6   4 -10    1.09    0.67
  -6   4 -10    2.13    1.40
   2  -6 -10    4.35    0.89
   4   2 -10    3.51    0.82
  -6   4 -10    1.02    0.55
  -2   6  10    4.33    1.67
   6  -4  10    2.50    1.31
  -2   6  10    1.88    1.50
   6  -4  10    2.29    0.72
  -6   7 -10    0.10    1.26
   7  -1 -10    0.65    0.76
  -6   7 -10    0.36    0.90
  -6   7 -10   -0.39    0.45
   7  -1 -10   -1.44    1.44
   7  -1 -10    0.50    0.57
   7  -1 -10   -0.08    0.75
  -1  -6 -10    0.63    0.47
   1   6  10    2.26    1.52
   6  -7  10    0.21    0.56
  -7   1  10   -0.32    0.64
  -6  10 -10   -1.29    1.53
  -6  10 -10   -0.11    1.35
  10  -4 -10    0.38    1.99
  10  -4 -10    0.94    0.76
   6 -10  10   -0.46    0.56
   4   6  10   -0.12    1.74
 -10   4  10    0.28    1.28
  -6  13 -10    1.02    2.21
  -6  13 -10   -1.04    2.39
  13  -7 -10    1.52    0.97
   6 -13  10   -0.19    0.91
  10  -7 -10   -0.24    0.71
  -3  10 -10   -0.23    1.61
  -3  10 -10   -0.61    0.52
  -3  10 -10    3.72    1.90
 -10   7  10   -0.60    1.87
   7   3  10    0.06    1.60
 -10   7  10    1.53    1.91
   3 -10  10    1.21    0.82
   0   7 -10    3.64    0.89
   0   7 -10    4.11    1.49
   7  -7 -10    6.35    1.29
  -7   0 -10    2.69    1.61
   0   7 -10    5.28    2.00
  -7   7  10    2.39    1.90
   0  -7  10    2.80    0.88
   7   0  10    1.37    1.45
  -7   7  10    3.02    1.65
  -7   3 -10    4.30    1.58
   3   4 -10    4.26    1.09
   3   4 -10    3.94    0.88
   4  -7 -10    3.73    0.96
   3   4 -10    1.49    1.54
  -4   7  10    4.39    2.08
   7  -3  10    4.69    0.80
   7  -3  10    3.37    1.69
  -3  -4  10    3.22    0.96
  -4   7  10    7.25    2.00
   1  -7 -10   -0.20    0.50
   6   1 -10    1.16    0.79
   6   1 -10   -1.34    1.16
  -7   6 -10    0.10    0.76
  -7   6 -10    0.01    1.02
   6   1 -10    0.70    0.75
   6   1 -10    0.59    0.57
  -1   7  10   -0.69    1.09
   7  -6  10   -0.12    0.53
  -7   9 -10   -0.16    1.52
  -7   9 -10    0.41    1.06
   9  -2 -10    1.13    0.73
   9  -2 -10    0.89    2.19
   2   7  10    0.05    1.31
   7  -9  10    0.60    0.71
  -7  12 -10    0.90    1.90
  12  -5 -10    1.80    1.00
  -7  12 -10    5.72    2.71
   7 -12  10    2.64    1.09
  -4  12 -10    1.22    2.10
  -4  12 -10    1.72    2.11
  12  -8 -10    1.43    0.99
   4 -12  10    1.87    1.16
 -12   8  10    1.88    2.15
  -1   9 -10    4.24    1.04
   9  -8 -10    2.61    1.09
  -1   9 -10    4.33    2.50
  -1   9 -10    3.93    1.81
   1  -9  10    2.25    0.93
   8   1  10    3.92    2.03
  -9   8  10    3.52    1.91
  -9   8  10    4.49    2.48
   2   6 -10    0.21    0.59
   2   6 -10   -0.08    1.65
   2   6 -10   -0.44    0.86
  -8   2 -10    0.65    1.24
   6  -8 -10    1.24    0.75
   8  -2  10   -0.42    1.25
  -6   8  10   -1.01    1.18
  -6   8  10    1.17    1.53
  -8   5 -10    7.43    2.22
   3  -8 -10    9.73    1.48
   5   3 -10   10.50    3.07
   5   3 -10   10.53    1.40
  -8   5 -10    7.24    1.57
   5   3 -10    9.36    1.55
  -3   8  10   11.41    2.65
   8  -5  10    6.59    2.04
   8  -5  10    9.54    1.36
  -3   8  10    4.95    2.77
  -8   8 -10   17.56    3.46
   8   0 -10   26.02    2.24
   8   0 -10   18.30    4.21
  -8   8 -10   20.61    3.13
   0  -8 -10   25.59    2.21
   8  -8  10   19.18    2.39
   0   8  10   17.42    3.67
  11  -3 -10    1.31    0.84
  -8  11 -10    0.61    1.59
  -8  11 -10   -0.05    1.89
   3   8  10    3.29    2.40
   8 -11  10    0.78    0.88
  11  -9 -10   -1.02    0.68
  -2  11 -10   -0.63    1.75
  -2  11 -10    0.35    1.46
   9   2  10   -1.14    1.58
 -11   9  10    1.80    2.16
   2 -11  10   -0.41    0.59
   1   8 -10    1.98    1.43
   8  -9 -10    3.52    1.08
   1   8 -10    0.39    1.89
   1   8 -10    4.33    1.03
  -8   9  10    0.55    1.81
   9  -1  10   -0.23    1.47
  -8   9  10    6.24    2.76
  -1  -8  10    3.95    1.04
   5  -9 -10    0.75    0.75
   4   5 -10    1.01    1.33
  -9   4 -10    1.04    1.46
   4   5 -10    2.21    0.80
   4   5 -10    0.46    1.83
   9  -4  10    2.01    1.48
  -5   9  10    1.60    1.70
   9  -4  10    1.32    0.63
  -9   7 -10    0.95    1.53
  -9   7 -10    0.19    1.15
   7   2 -10    3.06    2.20
   2  -9 -10    0.25    0.59
   7   2 -10    1.04    0.69
  -2   9  10   -0.64    1.40
   9  -7  10    0.43    0.68
  -9  10 -10   -1.26    1.85
  10  -1 -10   -0.66    0.61
  -9  10 -10    0.75    1.26
   9 -10  10    0.28    0.79
   1   9  10   -1.47    1.73
  13  -4 -10    1.09    0.87
  -9  13 -10   -0.39    2.03
   9 -13  10    0.20    0.92
   0  10 -10    0.13    0.64
  10 -10 -10    0.31    0.87
   0  10 -10   -0.41    2.17
   0 -10  10    0.45    0.77
 -10  10  10    0.66    2.19
  10   0  10    0.44    1.98
 -10   3 -10   -0.32    1.62
   3   7 -10    0.41    2.03
   3   7 -10    1.15    0.75
   7 -10 -10    1.36    0.89
  -7  10  10    0.58    1.52
  10  -3  10   -0.14    1.33
  -3  -7  10    0.71    0.66
 -10   6 -10    1.43    1.84
   6   4 -10   -0.34    0.54
   4 -10 -10    2.05    0.97
   6   4 -10   -0.78    1.92
  10  -6  10   -2.44    1.34
  -4  10  10   -0.78    1.58
  10  -6  10   -0.35    0.57
 -10   9 -10    2.57    2.23
 -10   9 -10    0.97    1.33
   9   1 -10    1.76    2.44
   1 -10 -10    1.49    0.83
   9   1 -10    0.59    0.70
  10  -9  10    0.42    0.81
  -1  10  10    0.21    1.98
 -10  12 -10    0.87    1.72
  10 -12  10    0.60    1.00
  12 -11 -10   -0.07    0.93
  -1  12 -10   -0.02    2.23
   1 -12  10    0.37    0.88
   2   9 -10    1.65    2.56
   2   9 -10   -0.60    0.59
   9 -11 -10   -0.41    0.76
  -9  11  10   -0.81    2.04
  11  -2  10    0.65    1.93
  -2  -9  10   -0.77    0.57
   5   6 -10    1.18    0.68
 -11   5 -10    1.43    2.05
   6 -11 -10    1.01    0.93
   5   6 -10   -1.56    2.46
  11  -5  10    0.09    1.83
  -6  11  10    3.92    2.51
 -11   8 -10    0.25    1.23
   3 -11 -10    0.29    0.80
   8   3 -10    1.89    0.79
 -11   8 -10    1.35    2.11
   8   3 -10   -1.89    2.61
  -3  11  10    5.05    2.42
  11  -8  10    0.67    0.79
 -11  11 -10    2.58    2.31
  11 -11  10    2.90    1.26
   1  11 -10   -1.37    2.76
  11 -12 -10    2.20    1.26
  -1 -11  10    0.68    0.92
   4   8 -10    3.63    1.02
   8 -12 -10    4.86    1.43
   4   8 -10    1.39    2.78
  -8  12  10    2.02    2.22
  -4  -8  10    2.56    0.97
   5 -12 -10    1.61    1.04
   7   5 -10    4.61    3.34
 -12  10 -10    0.36    1.71
   2 -12 -10    0.33    0.82
  12 -10  10   -0.60    0.68
   7 -13 -10    1.07    1.06
   4 -13 -10   -0.36    0.90
 -13   9 -10   -1.24    1.37
  13  -9  10    0.37    0.89
   0  -1 -11    1.81    0.56
   1   0 -11    1.73    0.53
  -1   1 -11    1.66    0.56
   1   0 -11    0.53    0.48
   0  -1 -11    0.79    0.75
   0  -1 -11    1.65    0.81
   1   0 -11    0.96    0.76
  -1   1 -11    1.96    0.68
  -1   1 -11    1.34    0.61
   1  -1  11    2.18    0.76
   0   1  11    0.42    0.68
  -1   0  11    1.54    0.55
   1  -1  11    2.40    0.77
  -1   0  11    1.58    0.62
   2  -2 -11    2.48    0.76
  -2   0 -11    2.48    0.54
  -2   0 -11    1.68    0.92
   2  -2 -11    2.45    1.05
   0   2 -11    2.33    0.59
   0   2 -11    0.93    0.71
   2  -2 -11    0.79    0.48
  -2   0 -11    2.31    0.70
   0   2 -11    1.13    0.55
   0   2 -11    1.64    0.90
   0  -2  11    2.15    0.64
  -2   2  11    1.05    0.71
  -2   2  11    1.07    0.96
   0  -2  11    1.21    0.48
   2   0  11   -0.31    0.68
   2   0  11    0.78    0.83
  -1  -2 -11   37.09    2.72
  -2   3 -11   36.39    2.81
  -2   3 -11   37.11    3.00
  -1  -2 -11   39.68    3.48
  -2   3 -11   34.10    3.18
  -1  -2 -11   45.65    3.82
   3  -1 -11   36.75    4.29
   3  -1 -11   32.60    2.81
   2  -3  11   38.54    3.36
   1   2  11   45.80    3.82
  -3   1  11   38.44    4.13
   4  -3 -11   -0.21    0.89
   4  -3 -11    0.96    0.73
  -1   4 -11    0.46    0.80
  -3  -1 -11    0.28    0.78
  -1   4 -11    0.59    0.71
  -3  -1 -11    0.77    0.39
   4  -3 -11    1.11    0.60
  -1   4 -11    0.56    0.43
  -4   3  11    0.59    0.80
  -4   3  11    1.22    1.04
   3   1  11   -0.13    0.73
   1  -4  11   -0.34    0.51
  -3   2 -11   36.59    2.74
   2   1 -11   34.70    2.79
   1  -3 -11   38.61    3.49
   1  -3 -11   38.69    2.83
  -3   2 -11   32.37    3.60
   1  -3 -11   32.89    3.96
   2   1 -11   43.02    4.61
   2   1 -11   42.89    3.78
  -1   3  11   35.89    3.56
   3  -2  11   38.48    3.47
   3  -2  11   36.83    3.85
  -1   3  11   35.15    3.77
  -2  -3 -11   11.36    2.24
   5  -2 -11   10.21    1.44
  -3   5 -11    9.87    1.68
  -2  -3 -11   10.08    1.07
  -3   5 -11    7.74    1.79
  -3   5 -11    9.70    1.32
   5  -2 -11    8.56    1.28
  -5   2  11    9.62    2.28
   2   3  11   10.05    2.24
   3  -5  11   13.05    2.23
  -5   2  11    9.25    1.33
   3  -5  11    8.30    1.27
  -4  -2 -11    8.03    0.82
  -4  -2 -11   10.03    2.18
   6  -4 -11    8.62    1.83
  -2   6 -11    8.29    2.04
   6  -4 -11    8.42    1.37
  -2   6 -11    9.77    1.93
  -2   6 -11    6.38    1.16
   2  -6  11    5.58    1.12
  -6   4  11    3.61    1.68
  -6   4  11    8.75    1.65
   4   2  11    4.54    1.58
   2  -6  11    9.32    1.93
  -4   1 -11    0.89    0.53
   1   3 -11    0.34    0.44
  -4   1 -11    1.18    0.45
   3  -4 -11   -0.02    0.49
   3  -4 -11   -0.01    0.82
   3  -4 -11    1.40    0.97
   1   3 -11   -1.54    0.69
  -3   4  11    1.18    1.21
   4  -1  11   -0.54    0.73
  -3   4  11   -0.85    0.72
   0  -4 -11    3.43    0.77
   0  -4 -11    5.62    1.65
   4   0 -11    2.70    1.38
   4   0 -11    6.48    1.02
   4   0 -11    3.59    1.56
  -4   4 -11    4.14    0.85
  -4   4 -11    7.74    1.68
   0   4  11    2.83    1.23
   4  -4  11    3.61    0.81
   0   4  11    4.64    1.46
  -4   7 -11    1.00    0.59
  -4   7 -11   -0.68    0.73
   7  -3 -11    1.29    1.47
   7  -3 -11    0.03    0.86
  -3  -4 -11    0.56    0.37
   7  -3 -11    1.80    0.78
  -4   7 -11    0.86    1.21
  -7   3  11    0.75    1.50
  -7   3  11    0.79    0.80
   4  -7  11   -0.40    0.45
   3   4  11    1.21    1.43
  -3   8 -11    1.00    1.44
  -3   8 -11    2.69    1.44
   8  -5 -11    5.02    1.15
  -3   8 -11    4.32    1.07
   3  -8  11    3.99    1.05
   5   3  11    4.71    1.80
  -8   5  11    3.48    1.96
  -8   5  11    4.61    1.51
   0   5 -11    1.50    1.17
  -5   0 -11    2.33    0.51
   0   5 -11    2.91    0.91
   5  -5 -11    1.81    0.67
   0   5 -11    3.29    0.79
  -5   0 -11    2.37    1.18
   5   0  11    0.72    1.15
  -5   5  11    4.15    1.83
   0  -5  11    1.87    0.88
  -5   5  11    0.70    0.91
  -5   3 -11   11.36    2.18
   2  -5 -11   10.37    1.34
   3   2 -11   10.77    1.42
   3   2 -11    9.25    2.24
   3   2 -11   13.27    2.84
  -5   3 -11   10.02    1.18
   2  -5 -11   11.06    2.39
  -2   5  11    7.32    2.05
   5  -3  11    7.32    1.12
  -2   5  11   10.20    2.13
   5  -3  11   10.23    2.12
  -1  -5 -11    3.74    0.77
  -5   6 -11    2.66    1.02
  -5   6 -11    3.78    1.58
  -5   6 -11    4.16    0.89
   6  -1 -11    3.82    0.95
  -1  -5 -11    0.01    1.14
   6  -1 -11    2.66    1.75
   1   5  11    3.28    1.42
   5  -6  11    6.01    1.13
  -5   9 -11   -0.08    1.19
   9  -4 -11    0.45    1.92
  -5   9 -11    1.52    1.52
   9  -4 -11    0.29    0.66
  -5   9 -11    0.62    0.69
   5  -9  11    0.85    0.66
  -9   4  11    1.45    1.20
  -9   4  11   -1.14    1.55
   4   5  11   -1.33    1.35
  10  -6 -11    3.59    1.13
  -4  10 -11    2.82    1.94
  -4  10 -11    3.86    1.18
  -4  10 -11    4.12    2.04
 -10   6  11    2.42    1.74
   6   4  11    3.26    2.06
   4 -10  11    2.02    0.84
  -1   7 -11   12.01    1.51
  -1   7 -11   10.71    2.72
   7  -6 -11    8.76    1.53
  -1   7 -11    8.41    1.88
  -6  -1 -11   11.35    2.42
   6   1  11   11.51    2.66
  -7   6  11    9.60    2.19
   1  -7  11    8.57    1.39
  -7   6  11   14.92    3.03
  -6   2 -11    7.66    0.96
   2   4 -11    7.51    1.13
   4  -6 -11    8.92    1.37
   2   4 -11    8.66    2.48
   2   4 -11    6.01    1.11
  -6   2 -11    5.21    1.67
   6  -2  11    7.03    2.00
  -4   6  11    8.99    2.36
  -4   6  11    9.46    2.15
  -2  -4  11    6.80    1.15
   6  -2  11    7.22    0.99
   5   1 -11    3.18    0.84
  -6   5 -11    3.21    0.92
  -6   5 -11    2.56    1.34
   1  -6 -11    2.56    0.77
   5   1 -11    3.42    1.98
  -6   5 -11    4.30    0.89
  -1   6  11    3.70    1.83
  -1   6  11    6.74    2.07
   6  -5  11    2.98    0.83
  -6   8 -11    6.13    2.04
  -2  -6 -11    7.88    1.10
   8  -2 -11   11.58    3.10
  -6   8 -11    9.77    1.52
  -6   8 -11    9.89    2.18
   8  -2 -11    3.99    1.35
   8  -2 -11    9.68    1.47
   6  -8  11    7.66    1.43
  -8   2  11    8.90    1.61
   2   6  11    7.70    2.22
  -6  11 -11   -0.06    1.71
  11  -5 -11    2.08    1.00
  -6  11 -11    2.43    2.11
   6 -11  11    2.68    1.15
   5   6  11    4.77    2.61
  -5  12 -11    3.36    2.21
  -5  12 -11   -0.49    1.94
  12  -7 -11   -0.21    0.84
   5 -12  11    0.31    0.81
  -2   9 -11    4.86    1.11
   9  -7 -11    5.82    1.28
  -2   9 -11    4.75    2.30
  -2   9 -11    4.90    1.68
   2  -9  11    3.47    1.02
  -9   7  11   12.14    4.03
  -9   7  11    2.89    1.70
   7   2  11    6.46    2.43
  -7   1 -11   12.31    2.37
   1   6 -11   12.10    1.59
   1   6 -11   19.33    3.79
   1   6 -11    6.46    1.62
   6  -7 -11   11.80    1.75
  -1  -6  11   11.32    2.08
  -6   7  11   12.62    2.45
   7  -1  11    7.12    2.20
  -6   7  11   10.97    2.93
   4   3 -11   -0.39    0.57
   3  -7 -11   -0.31    0.54
   4   3 -11   -1.18    1.52
  -7   4 -11    1.56    1.37
   7  -4  11   -0.06    1.08
  -3   7  11    1.45    1.50
  -3   7  11    1.29    1.73
   7  -4  11    1.28    0.56
   7   0 -11   -0.01    0.64
  -7   7 -11    1.18    0.87
  -7   7 -11   -0.22    1.09
   0  -7 -11   -0.48    0.59
   7   0 -11   -0.09    1.67
   7  -7  11    0.26    0.63
   0   7  11    0.18    1.38
  -7  10 -11    1.15    1.40
  10  -3 -11    1.79    2.36
  -7  10 -11    0.33    1.74
  10  -3 -11    2.96    1.00
   3   7  11    2.52    1.98
   7 -10  11    2.03    0.93
  -7  13 -11    1.73    2.10
  13  -6 -11    3.67    1.28
   7 -13  11    2.81    1.19
  -3  11 -11    0.12    1.71
  -3  11 -11    0.27    1.57
  11  -8 -11    0.22    0.87
   3 -11  11    0.78    0.76
 -11   8  11   -2.40    1.64
   8   3  11    1.12    1.99
   0   8 -11    7.93    2.75
   0   8 -11    3.51    1.65
   0   8 -11    5.82    1.23
   8  -8 -11    4.45    1.24
   0  -8  11    3.50    1.01
  -8   8  11    3.81    1.88
   8   0  11   -0.43    1.48
   3   5 -11    1.63    2.01
   3   5 -11    4.69    1.28
  -8   3 -11    1.69    1.42
   3   5 -11    4.58    1.02
   5  -8 -11    2.90    1.01
  -5   8  11    2.13    1.60
   8  -3  11    6.90    0.96
   8  -3  11    3.09    1.60
  -5   8  11    2.17    3.03
   2  -8 -11    7.33    1.31
  -8   6 -11    5.19    2.12
   6   2 -11    6.64    1.31
   6   2 -11    5.82    2.39
  -8   6 -11    7.19    1.56
   8  -6  11   11.01    1.52
  -2   8  11    9.74    2.67
   9  -1 -11    1.51    0.79
  -8   9 -11    0.44    1.26
  -8   9 -11    0.51    1.84
   9  -1 -11   -1.30    1.82
   8  -9  11    1.14    0.84
   1   8  11   -0.09    1.81
  12  -4 -11    1.16    0.92
  -8  12 -11    2.64    2.08
  -8  12 -11    2.58    2.54
   8 -12  11    0.26    0.88
  10  -9 -11    3.20    1.16
  -1  10 -11    1.94    1.93
  -1  10 -11    0.55    0.75
  -1  10 -11    3.09    2.21
   1 -10  11    1.21    0.85
   9   1  11   -0.18    1.87
 -10   9  11    5.49    2.48
   2   7 -11   13.94    3.67
   2   7 -11    7.48    1.36
   7  -9 -11    5.19    1.34
  -7   9  11    3.85    1.99
   9  -2  11    5.16    2.14
  -2  -7  11    5.02    1.19
   5   4 -11    2.01    2.09
  -9   5 -11   -0.22    1.36
   5   4 -11    0.44    0.66
   4  -9 -11    0.24    0.67
   9  -5  11    3.83    1.94
   9  -5  11    0.49    0.60
  -4   9  11    1.06    1.71
   8   1 -11   -0.58    0.53
  -9   8 -11    0.48    1.14
   8   1 -11    0.80    2.22
  -9   8 -11   -0.20    1.63
   1  -9 -11    0.24    0.64
  -1   9  11   -0.32    1.80
   9  -8  11   -0.38    0.74
  11  -2 -11    1.64    0.98
  -9  11 -11   -0.63    2.00
  -9  11 -11    1.65    1.62
   9 -11  11    1.39    0.92
  12 -10 -11    0.36    1.08
  -2  12 -11   -1.02    2.13
 -12  10  11    3.46    2.59
   2 -12  11    1.53    0.97
   9 -10 -11    0.14    0.90
   1   9 -11    3.39    2.40
   1   9 -11    3.35    1.00
  -9  10  11    0.11    1.67
  -1  -9  11    2.76    1.00
  10  -1  11   -0.40    1.94
   6 -10 -11    2.25    1.01
   4   6 -11    3.39    2.77
   4   6 -11    2.39    0.88
 -10   4 -11    0.60    1.91
  10  -4  11    1.31    1.88
  -6  10  11    4.63    2.38
   7   3 -11    4.24    1.02
 -10   7 -11    2.37    2.12
   3 -10 -11    2.59    0.99
 -10   7 -11    3.96    1.51
   7   3 -11    3.74    2.67
  -3  10  11    1.79    1.98
  10  -7  11    4.14    2.23
  10  -7  11    2.66    1.00
  10   0 -11    2.96    0.96
 -10  10 -11   -0.11    2.07
 -10  10 -11    0.56    1.49
  10 -10  11    1.81    1.04
  11 -11 -11    0.01    0.91
   0  11 -11   -0.69    2.37
   0  11 -11    0.29    0.76
   0 -11  11   -0.16    0.69
 -11  11  11    0.80    2.43
   3   8 -11    1.11    0.77
 -11   3 -11    0.48    1.69
   3   8 -11   -1.12    2.05
   8 -11 -11    1.35    0.96
  11  -3  11   -0.06    1.84
  -8  11  11   -2.68    1.88
  -3  -8  11    0.28    0.70
 -11   6 -11    2.81    2.08
   5 -11 -11    3.00    1.06
   6   5 -11    4.89    3.40
   6   5 -11    3.10    1.01
  -5  11  11    2.65    2.49
  11  -6  11    2.65    2.33
 -11   9 -11   -0.20    1.34
   9   2 -11    1.55    0.78
   2 -11 -11    0.20    0.80
  11  -9  11    1.52    0.98
   2  10 -11    0.24    0.80
   2  10 -11    2.04    2.74
  10 -12 -11    3.48    1.44
  -2 -10  11    2.30    1.08
   7 -12 -11   -0.18    0.80
   5   7 -11   -0.38    0.66
   5   7 -11    2.79    3.31
  -5  -7  11   -0.51    0.63
   4 -12 -11    1.18    1.02
  12  -8  11    1.08    0.95
   6 -13 -11    0.70    1.00
   0   0 -12    6.59    1.33
   0   0 -12    6.81    1.22
   0   0 -12    7.88    1.01
   0   0  12    5.73    1.13
   0   0  12    5.23    1.05
  -1   2 -12    0.54    0.53
   2  -1 -12   -0.15    0.37
   2  -1 -12    0.34    0.52
  -1   2 -12    0.03    0.53
  -1  -1 -12    0.58    0.44
   2  -1 -12   -0.22    0.77
  -1  -1 -12    0.12    0.81
  -1   2 -12    0.39    0.42
  -1  -1 -12    1.29    0.75
  -1   2 -12    0.18    0.56
   1   1  12    0.61    0.75
  -2   1  12    0.54    0.56
   1  -2  12   -0.09    0.50
   1  -2  12   -0.47    0.44
  -2   1  12    1.22    0.96
   1   1  12    0.22    0.72
   1  -2 -12    2.02    0.92
   1  -2 -12    0.63    0.75
   1   1 -12    1.32    0.52
   1   1 -12    0.45    0.65
   1   1 -12    0.83    0.81
  -2   1 -12    0.30    0.39
   1  -2 -12    0.10    0.39
   2  -1  12    0.99    0.75
  -1   2  12   -0.62    0.67
  -1   2  12   -0.37    0.59
   2  -1  12   -0.13    0.63
  -2   4 -12    0.71    0.73
   4  -2 -12   -0.50    0.35
  -2   4 -12   -0.73    0.56
   4  -2 -12   -1.03    0.83
  -2   4 -12   -0.39    0.46
  -2  -2 -12    0.49    0.39
   4  -2 -12    1.27    0.67
  -2  -2 -12    0.24    0.80
  -4   2  12   -0.52    0.84
   2  -4  12    0.17    0.81
   2   2  12    0.61    0.95
  -4   2  12   -0.36    0.45
  -3   0 -12    9.39    1.43
   3  -3 -12    8.51    2.08
  -3   0 -12   11.61    1.13
   3  -3 -12   12.24    1.49
   0   3 -12    8.96    1.86
   0   3 -12   14.06    1.54
   0   3 -12    9.62    1.32
   3  -3 -12   11.62    1.85
  -3   3  12   12.94    2.42
  -3   3  12   11.03    1.76
   0  -3  12   12.06    1.52
   3   0  12   10.77    2.13
   0  -3 -12    5.37    1.52
  -3   3 -12    5.31    1.37
   3   0 -12    6.87    1.08
   3   0 -12    7.86    1.97
   0  -3 -12    6.98    0.97
  -3   3 -12    4.80    0.89
   3  -3  12    6.32    1.39
   0   3  12    5.07    1.51
   3  -3  12    4.67    1.31
   0   3  12    5.21    1.54
  -3  -3 -12    0.73    0.44
   6  -3 -12    0.58    0.88
  -3   6 -12    0.37    0.81
  -3   6 -12    1.06    0.84
   6  -3 -12    0.05    0.56
  -3   6 -12   -0.05    0.46
  -3  -3 -12    0.59    1.18
   3  -6  12   -0.37    0.44
  -6   3  12    1.01    0.79
   3   3  12    1.51    1.27
  -6   3  12   -0.49    1.21
  -1   5 -12    0.66    0.75
  -4  -1 -12    0.45    0.91
  -4  -1 -12    0.99    0.39
  -1   5 -12   -0.25    0.52
   5  -4 -12    0.29    0.54
  -1   5 -12   -0.02    0.85
   5  -4 -12   -0.72    0.86
  -5   4  12   -0.16    0.81
   4   1  12    0.72    1.05
  -5   4  12    0.00    1.15
   1  -5  12    2.06    0.95
   2  -4 -12    0.72    1.13
   2   2 -12   -1.23    0.76
   2   2 -12    0.48    0.53
  -4   2 -12   -0.05    0.45
  -4   2 -12    0.39    0.85
   2  -4 -12   -0.34    0.64
   2  -4 -12    0.24    0.52
   2   2 -12    0.12    0.85
   4  -2  12   -0.60    0.89
  -2   4  12   -0.38    0.78
  -2   4  12    0.91    1.08
  -4   5 -12    0.13    0.46
  -4   5 -12   -0.34    0.84
   5  -1 -12    3.02    1.52
  -1  -4 -12    0.32    0.46
  -1  -4 -12    0.12    1.33
   5  -1 -12    1.29    1.41
  -4   5 -12    0.80    0.72
   5  -1 -12    0.36    0.56
   1   4  12    0.48    1.17
   4  -5  12    0.46    0.55
   1   4  12   -1.22    1.06
   8  -4 -12    0.55    0.73
  -4   8 -12   -0.81    0.44
  -4   8 -12    1.07    1.12
  -4   8 -12   -0.63    1.10
  -8   4  12   -1.26    0.84
   4  -8  12    0.81    0.66
   4   4  12    0.69    1.52
  -8   4  12    1.06    1.97
  -2   7 -12   -0.15    0.42
  -5  -2 -12    1.80    1.48
   7  -5 -12   -0.83    0.57
  -2   7 -12    0.69    1.30
  -2   7 -12   -0.75    0.95
  -7   5  12   -0.05    1.48
  -7   5  12    1.30    1.21
   5   2  12   -0.30    1.08
   2  -7  12    1.39    0.69
   1   4 -12   -0.25    0.49
   1   4 -12    0.05    1.06
  -5   1 -12    1.61    0.85
   4  -5 -12    0.87    1.18
   1   4 -12   -0.25    0.40
   4  -5 -12    0.70    0.61
  -5   1 -12    0.19    0.47
   5  -1  12    0.95    1.18
  -4   5  12    0.94    1.40
  -1  -4  12    0.52    0.59
  -4   5  12    0.51    0.95
   1  -5 -12    0.59    0.57
   4   1 -12    1.36    1.29
  -5   4 -12    0.27    0.44
   4   1 -12    0.73    0.62
  -5   4 -12    0.76    0.97
   1  -5 -12   -0.12    1.05
   4   1 -12    0.71    1.38
  -1   5  12   -0.76    0.91
   5  -4  12    0.01    0.45
   5  -4  12    0.42    0.91
  -1   5  12    0.52    1.02
  -2  -5 -12    0.50    0.50
   7  -2 -12    0.09    0.62
  -5   7 -12    0.49    1.19
  -5   7 -12   -0.34    0.48
  -5   7 -12   -0.52    0.83
   7  -2 -12   -0.73    1.44
   7  -2 -12   -0.62    0.54
   5  -7  12   -0.30    0.53
   2   5  12   -2.64    1.17
  -7   2  12   -0.16    0.70
  -5  10 -12    0.32    1.58
  10  -5 -12    0.89    0.82
  -5  10 -12   -0.91    1.23
  10  -5 -12    0.11    2.15
  -5  10 -12   -0.04    0.67
   5   5  12   -1.47    1.73
   5 -10  12    0.66    0.70
  -3   9 -12    0.47    1.34
   9  -6 -12    0.21    0.80
  -3   9 -12    1.02    1.51
  -3   9 -12    0.60    0.63
   6   3  12    1.12    1.57
   3  -9  12    1.78    0.88
  -9   6  12    1.40    1.47
   0   6 -12    1.51    1.02
  -6   0 -12    0.60    0.34
   0   6 -12    0.34    1.22
  -6   0 -12    0.04    1.15
   0   6 -12    0.77    0.56
   6  -6 -12    0.95    0.70
  -6   6  12    0.05    1.42
   6   0  12    0.76    0.41
  -6   6  12    0.45    1.10
   0  -6  12   -0.85    0.98
   6   0  12    0.23    1.31
   3   3 -12    0.08    0.48
   3  -6 -12   -0.42    0.45
  -6   3 -12    0.13    0.44
  -6   3 -12   -0.96    0.98
   3   3 -12    2.10    1.81
  -3   6  12    1.75    1.29
  -3   6  12    0.95    1.26
   6  -3  12   -0.30    0.44
   6  -3  12    0.58    1.19
   6   0 -12    0.03    1.40
  -6   6 -12    0.76    0.74
  -6   6 -12    1.56    1.29
  -6   6 -12    1.28    0.66
   0  -6 -12    0.97    0.64
   6   0 -12   -0.52    0.47
   0   6  12   -0.43    1.31
   6  -6  12    2.42    0.83
   9  -3 -12    1.88    0.84
  -6   9 -12    0.59    0.69
  -6   9 -12   -0.15    1.16
   9  -3 -12    1.02    2.01
  -6   9 -12    0.71    1.70
   6  -9  12    1.82    0.89
   3   6  12    2.61    1.86
  -6  12 -12   -0.71    1.64
  -6  12 -12   -2.37    1.91
  12  -6 -12    0.14    0.85
   6 -12  12   -0.34    0.62
  -4  11 -12    1.85    2.06
  -4  11 -12   -1.12    1.52
  11  -7 -12   -0.84    0.77
   7   4  12    1.01    1.95
   4 -11  12    1.37    0.81
  -1   8 -12   -0.14    1.27
  -1   8 -12   -0.40    0.45
   8  -7 -12   -0.49    0.67
  -1   8 -12   -0.14    1.12
   1  -8  12   -0.33    0.51
   7   1  12   -0.43    1.46
  -8   7  12    0.17    1.38
  -7   2 -12    0.21    1.20
   2   5 -12   -0.19    0.50
   5  -7 -12    0.17    0.74
   2   5 -12   -0.20    0.64
   2   5 -12   -1.17    1.28
  -7   2 -12   -0.40    0.36
  -5   7  12    0.90    1.33
   7  -2  12    0.62    1.48
  -5   7  12   -1.52    1.74
   7  -2  12    1.30    0.50
  -7   5 -12    1.07    1.39
   5   2 -12   -0.74    1.49
   5   2 -12    0.70    0.66
   2  -7 -12   -0.53    0.59
  -7   5 -12   -0.77    0.46
  -2   7  12    0.21    1.27
   7  -5  12   -0.33    1.26
   7  -5  12   -1.02    0.55
   8  -1 -12   -1.01    1.69
   8  -1 -12    0.32    0.67
  -1  -7 -12    0.62    0.57
  -7   8 -12   -0.52    1.39
  -7   8 -12    2.28    1.24
   7  -8  12    0.62    0.67
   1   7  12    1.16    1.86
  11  -4 -12   -0.26    0.77
  -7  11 -12   -0.62    1.83
  -7  11 -12   -2.20    1.14
   7 -11  12   -0.09    0.73
   4   7  12    2.38    2.09
  10  -8 -12   -0.02    0.82
  -2  10 -12   -0.14    0.61
  -2  10 -12    1.28    1.42
  -2  10 -12   -1.14    1.45
   8   2  12    1.74    1.72
 -10   8  12   -1.92    1.69
   2 -10  12    0.54    0.73
   1   7 -12   -0.05    1.51
   1   7 -12   -0.32    0.56
   7  -8 -12    1.29    0.86
   1   7 -12   -1.08    1.32
  -7   8  12   -0.91    1.36
   8  -1  12    0.86    1.44
  -1  -7  12   -0.30    0.49
   4   4 -12    0.43    0.64
  -8   4 -12   -0.21    1.36
   4  -8 -12   -0.18    0.70
   4   4 -12    0.36    1.63
   8  -4  12   -0.54    0.65
   8  -4  12    0.98    1.47
  -4   8  12    0.56    1.27
   7   1 -12    1.66    0.78
   1  -8 -12    1.51    0.76
  -8   7 -12    0.07    0.96
   7   1 -12   -1.48    1.85
  -8   7 -12    2.19    1.67
   8  -7  12   -0.04    0.63
  -1   8  12    1.86    1.84
  -8  10 -12   -1.00    1.85
  10  -2 -12   -0.69    0.57
  -8  10 -12    0.91    1.38
  10  -2 -12    0.22    2.54
   2   8  12   -0.25    1.57
   8 -10  12    0.50    0.88
  -3  12 -12    1.34    2.35
  12  -9 -12    0.31    0.96
   3 -12  12   -0.69    0.62
   0   9 -12    1.37    1.97
   9  -9 -12   -0.96    0.65
   0   9 -12    0.03    0.57
   0  -9  12    0.73    0.74
  -9   9  12    0.66    1.74
   9   0  12    0.92    1.74
   6  -9 -12    1.05    0.94
   3   6 -12    0.47    0.68
   3   6 -12   -1.14    1.89
  -9   3 -12    0.57    1.56
   9  -3  12    2.38    1.94
  -6   9  12    0.13    1.68
   3  -9 -12    1.37    0.87
   6   3 -12    0.94    0.72
   6   3 -12    0.60    1.97
  -9   6 -12   -0.34    1.42
  -3   9  12    0.65    1.58
   9  -6  12   -1.40    1.32
   9  -6  12    1.55    0.73
  -9   9 -12    0.12    1.22
  -9   9 -12    0.23    1.68
   9   0 -12   -0.06    0.62
   9   0 -12    1.57    2.39
   0  -9 -12   -0.48    0.65
   9  -9  12    1.73    0.89
   0   9  12    1.32    2.21
  -9  12 -12   -1.52    1.65
  12  -3 -12   -0.61    0.80
   9 -12  12    0.48    0.94
  -1  11 -12    0.29    0.73
  11 -10 -12   -0.16    0.87
  -1  11 -12    0.52    2.13
 -11  10  12    1.53    2.31
   1 -11  12   -0.39    0.74
   2   8 -12   -0.26    0.50
   2   8 -12    1.09    2.11
   8 -10 -12    0.65    0.88
  10  -2  12    0.85    1.83
  -8  10  12   -1.59    1.77
  -2  -8  12   -0.36    0.59
 -10   5 -12   -1.46    1.34
   5   5 -12    0.12    0.67
   5 -10 -12    0.14    0.77
   5   5 -12   -0.13    1.90
  10  -5  12   -0.16    1.70
  -5  10  12    1.17    2.16
   8   2 -12    0.16    0.67
 -10   8 -12    0.57    1.12
   8   2 -12   -2.96    2.32
   2 -10 -12   -0.58    0.74
 -10   8 -12   -0.65    1.86
  10  -8  12    0.88    0.82
  -2  10  12   -0.67    1.83
 -10  11 -12   -2.18    1.40
  11  -1 -12   -0.18    0.77
  10 -11  12    0.07    0.95
   1  10 -12    2.22    2.58
   1  10 -12    0.65    0.79
  10 -11 -12   -0.96    0.83
 -10  11  12    0.49    2.23
  -1 -10  12    0.24    0.76
   4   7 -12    0.96    2.57
   4   7 -12   -0.34    0.69
   7 -11 -12    1.04    0.97
 -11   4 -12   -0.22    2.02
  -7  11  12    1.10    2.15
  -4  -7  12    1.18    0.83
  11  -4  12   -1.24    1.75
 -11   7 -12   -1.64    1.73
   7   4 -12    0.14    0.71
   4 -11 -12   -1.21    0.66
   7   4 -12   -2.81    2.19
  11  -7  12    0.24    0.70
  -4  11  12    1.80    2.18
  11  -7  12   -0.21    1.96
  10   1 -12   -0.33    0.82
 -11  10 -12   -0.02    1.31
  11 -10  12    0.65    0.88
   3   9 -12    2.27    2.51
   9 -12 -12   -0.47    0.87
   3   9 -12    0.92    0.75
  -3  -9  12    0.83    0.90
   6   6 -12    1.28    2.88
   6 -12 -12   -0.66    0.75
   6   6 -12    1.18    0.76
 -12   9 -12   -0.67    1.46
   3 -12 -12    0.33    0.83
  12  -9  12   -0.38    0.79
  -1   0 -13   10.31    1.62
   0   1 -13    9.30    1.62
   0   1 -13    4.88    1.23
  -1   0 -13    5.17    1.10
   1  -1 -13    6.13    1.48
   1  -1 -13    7.28    1.26
   0  -1  13    8.09    1.21
   0  -1  13    7.24    1.12
  -1   3 -13   51.29    3.99
   3  -2 -13   44.36    3.69
  -1   3 -13   47.25    4.18
  -1   3 -13   52.49    3.73
  -2  -1 -13   50.78    3.55
  -2  -1 -13   48.08    4.19
   3  -2 -13   53.88    3.90
   1  -3  13   52.58    4.00
  -3   2  13   42.57    4.52
   1  -3  13   54.40    4.03
   2   1  13   53.20    4.57
  -3   2  13   51.66    3.90
   2   0 -13   17.81    1.72
  -2   2 -13   18.37    1.63
   0  -2 -13   18.44    1.63
  -2   2 -13   15.81    2.23
   0  -2 -13   14.63    2.32
   2   0 -13   20.60    2.87
   0  -2 -13   17.58    2.58
   2   0 -13   14.04    2.53
   2  -2  13   17.49    2.44
   0   2  13   15.67    2.42
   2  -2  13   18.53    2.46
   5  -3 -13   32.98    3.07
  -2   5 -13   38.44    3.78
  -3  -2 -13   36.02    4.09
  -2   5 -13   36.32    4.00
   5  -3 -13   36.86    2.96
  -2   5 -13   34.63    2.88
  -3  -2 -13   35.96    2.56
  -5   3  13   31.11    2.99
   2  -5  13   36.65    3.77
  -5   3  13   31.16    4.32
   3   2  13   29.23    3.98
   1   2 -13   56.68    4.65
   2  -3 -13   48.65    3.78
   2  -3 -13   51.59    4.80
   2  -3 -13   49.49    4.28
   1   2 -13   47.82    4.72
  -3   1 -13   52.88    3.66
   1   2 -13   49.35    3.86
   3  -1  13   58.24    4.71
  -2   3  13   46.61    4.31
  -2   3  13   56.38    4.87
  -3   4 -13    6.52    1.09
  -1  -3 -13    1.96    1.23
  -1  -3 -13    6.30    0.92
   4  -1 -13    2.84    1.47
  -3   4 -13    3.71    1.25
  -3   4 -13    4.87    0.95
   4  -1 -13    5.48    1.08
   4  -1 -13    2.30    1.59
   3  -4  13    3.41    1.38
   1   3  13    3.98    1.54
  -3   7 -13    4.95    1.02
  -3   7 -13    8.43    1.99
  -3   7 -13    1.70    1.20
   7  -4 -13    5.49    1.18
   4   3  13    3.80    1.92
  -7   4  13    3.41    1.16
   3  -7  13    3.62    1.00
   0   4 -13   66.88    4.88
   0   4 -13   67.73    4.90
   4  -4 -13   59.73    4.92
   4  -4 -13   68.58    5.54
  -4   0 -13   73.54    4.63
   0   4 -13   65.37    5.96
  -4   0 -13   69.12    5.23
   4  -4 -13   62.86    6.19
  -4   4  13   68.35    5.50
   0  -4  13   71.40    5.01
  -4   4  13   65.61    6.06
   4   0  13   73.35    6.17
   3   1 -13    1.15    1.19
   3   1 -13    4.68    0.98
   1  -4 -13    4.52    1.63
   1  -4 -13    6.28    1.02
  -4   3 -13    6.17    1.67
  -4   3 -13    4.13    0.86
   3   1 -13    0.85    0.97
  -1   4  13    6.23    1.76
  -1   4  13    2.35    1.25
   4  -3  13    2.98    1.38
  -4   6 -13   19.35    2.96
  -2  -4 -13   20.52    1.72
  -4   6 -13   20.35    1.97
   6  -2 -13   17.44    2.55
   6  -2 -13   21.71    2.30
   6  -2 -13   14.41    3.35
  -4   6 -13   22.21    2.80
  -6   2  13   17.85    3.34
   2   4  13   15.85    3.19
   4  -6  13   22.04    2.07
   9  -5 -13    0.77    0.80
  -4   9 -13    0.35    1.35
  -4   9 -13   -2.02    0.89
  -4   9 -13    0.65    0.63
   4  -9  13    0.42    0.67
   5   4  13   -1.86    1.52
  -5  -1 -13   17.60    1.49
  -1   6 -13   18.67    2.55
   6  -5 -13   19.35    2.24
  -1   6 -13   21.40    3.45
  -5  -1 -13   16.30    2.84
  -1   6 -13   19.62    2.23
   1  -6  13   20.82    2.87
  -6   5  13   18.55    4.26
   5   1  13   22.25    3.51
  -6   5  13   17.54    2.66
  -5   2 -13   36.31    4.18
   2   3 -13   33.26    2.86
   2   3 -13   29.70    4.51
   3  -5 -13   37.10    2.95
  -5   2 -13   37.19    2.67
   5  -2  13   31.17    4.13
  -3   5  13   27.42    3.82
   5  -2  13   35.72    2.65
  -3   5  13   31.18    4.34
  -5   5 -13   -1.28    0.92
   5   0 -13    1.94    1.62
   5   0 -13   -0.92    0.44
   0  -5 -13    1.41    0.67
  -5   5 -13    1.02    0.65
   5  -5  13    0.83    0.64
   0   5  13    0.51    1.13
  -5   8 -13    1.92    1.64
   8  -3 -13    1.25    2.02
  -5   8 -13    4.00    1.70
  -5   8 -13    3.22    0.95
   8  -3 -13    2.70    0.87
   3   5  13   -0.12    1.40
   5  -8  13    2.58    0.92
  -5  11 -13    7.32    2.76
  11  -6 -13    8.53    1.73
  -5  11 -13    6.00    2.39
   5 -11  13    8.53    1.73
  -2   8 -13   11.21    2.83
  -2   8 -13    8.64    2.06
   8  -6 -13   10.56    1.77
  -2   8 -13   11.70    1.71
   6   2  13    9.99    2.66
  -8   6  13    9.43    2.23
   2  -8  13   11.90    1.83
   1   5 -13   19.71    3.57
   1   5 -13   17.53    2.07
  -6   1 -13   18.82    2.49
  -6   1 -13   16.96    1.50
   5  -6 -13   21.10    2.26
   1   5 -13   20.92    1.95
   6  -1  13   17.23    1.53
   6  -1  13   14.72    2.97
  -5   6  13   14.68    2.72
   4   2 -13   21.98    2.08
   2  -6 -13   19.16    2.17
   4   2 -13   18.80    3.80
  -6   4 -13   29.24    3.68
  -6   4 -13   23.27    1.91
   6  -4  13   18.98    3.23
  -2   6  13   16.91    3.15
   6  -4  13   18.39    1.87
   7  -1 -13   14.60    1.94
  -6   7 -13   16.99    2.49
  -6   7 -13   16.35    1.94
   7  -1 -13   11.40    3.15
  -6   7 -13   15.53    2.96
  -1  -6 -13   15.99    1.74
   6  -7  13   15.65    2.02
   1   6  13    8.48    2.47
  -6  10 -13   -0.97    1.75
  10  -4 -13    5.13    1.21
  -6  10 -13    3.31    1.64
  10  -4 -13    4.30    2.90
   4   6  13    6.56    2.68
   6 -10  13    2.75    1.01
  10  -7 -13    2.49    1.09
  -3  10 -13    2.71    1.90
  -3  10 -13    4.76    1.25
  -3  10 -13    2.76    1.86
   7   3  13    2.25    2.09
   3 -10  13    3.17    1.14
   0   7 -13    2.47    0.88
   0   7 -13    1.73    1.16
   7  -7 -13    3.02    1.00
   0   7 -13    0.68    1.55
  -7   7  13    2.29    1.61
   0  -7  13    3.61    1.03
   7   0  13   -0.84    1.36
  -7   3 -13    4.36    1.82
   4  -7 -13    6.44    1.30
  -7   3 -13    4.74    0.89
   3   4 -13    4.04    2.13
   3   4 -13    7.87    1.25
  -4   7  13    3.32    1.55
   7  -3  13    7.12    2.26
   7  -3  13    7.04    1.09
  -7   6 -13   14.53    2.94
  -7   6 -13   17.12    1.86
   6   1 -13   13.00    3.68
  -7   6 -13   12.99    1.89
   1  -7 -13   12.38    1.70
   6   1 -13   15.40    1.85
   7  -6  13   13.63    1.87
  -1   7  13   12.60    2.81
   9  -2 -13   12.63    1.83
  -7   9 -13   11.71    2.55
  -7   9 -13   11.88    3.15
   9  -2 -13    8.61    3.34
   2   7  13   10.49    2.96
   7  -9  13   11.97    1.83
  12  -5 -13    0.13    0.87
  -7  12 -13   -0.90    1.60
  -7  12 -13    0.96    2.26
   7 -12  13    0.13    0.90
  -4  12 -13    9.94    3.32
  12  -8 -13    6.18    1.65
   4 -12  13    8.22    1.70
   9  -8 -13    0.17    0.79
  -1   9 -13   -0.61    1.74
  -1   9 -13   -0.73    0.62
  -9   8  13   -0.74    1.76
   1  -9  13   -0.20    0.67
   8   1  13   -2.81    1.77
   6  -8 -13   10.93    1.82
   2   6 -13   13.69    3.42
   2   6 -13   13.29    1.86
  -6   8  13   12.71    2.74
   8  -2  13   15.55    3.26
  -8   5 -13    4.90    2.22
   5   3 -13    3.42    2.48
   5   3 -13    3.69    1.01
   3  -8 -13    3.21    0.99
  -3   8  13    3.19    2.12
   8  -5  13    4.56    1.00
   8  -5  13    0.76    1.70
   8   0 -13   29.29    5.53
   0  -8 -13   21.83    2.15
  -8   8 -13   21.56    3.11
   8   0 -13   22.41    2.48
  -8   8 -13   22.21    3.98
   8  -8  13   23.61    2.61
   0   8  13   15.71    3.70
  11  -3 -13    1.17    0.90
  -8  11 -13    1.13    1.67
  -8  11 -13    0.99    2.20
   8 -11  13    0.50    0.86
  -2  11 -13    7.25    2.93
  11  -9 -13    2.55    1.16
  -2  11 -13    4.01    1.20
   2 -11  13    2.71    1.16
   1   8 -13    0.31    0.64
   1   8 -13    5.55    2.56
   8  -9 -13   -0.60    0.70
  -8   9  13   -0.42    1.76
   9  -1  13   -1.40    1.80
  -1  -8  13    1.69    0.86
   4   5 -13   -0.24    0.55
  -9   4 -13    0.07    1.64
   4   5 -13    0.38    1.96
   5  -9 -13    0.91    0.79
   9  -4  13    0.84    0.67
  -5   9  13    1.15    1.75
   9  -4  13    1.61    1.69
  -9   7 -13   16.40    3.42
   2  -9 -13   13.34    1.88
   7   2 -13   13.95    1.87
  -9   7 -13   13.17    2.24
   7   2 -13   12.04    3.74
  -2   9  13    6.64    2.70
   9  -7  13   11.72    1.80
   9  -7  13   12.09    3.08
  -9  10 -13    2.26    1.57
  -9  10 -13    2.63    2.46
  10  -1 -13    2.99    1.01
   9 -10  13    5.37    1.37
   0  10 -13    4.49    2.71
   0  10 -13    3.08    1.13
  10 -10 -13    3.03    1.36
 -10  10  13    3.38    2.65
   0 -10  13    3.92    1.17
   3   7 -13    2.58    0.98
 -10   3 -13    4.30    2.35
   3   7 -13    7.60    3.20
   7 -10 -13    3.64    1.21
  -3  -7  13    1.59    0.86
  -7  10  13    0.00    1.84
  10  -3  13    3.24    2.20
   6   4 -13    1.57    2.22
   4 -10 -13    2.95    1.08
   6   4 -13    2.25    0.92
 -10   6 -13   -0.44    1.57
  10  -6  13    2.94    0.97
  -4  10  13    1.62    1.92
  10  -6  13    6.59    2.61
   9   1 -13    2.86    2.93
 -10   9 -13    3.46    2.11
   1 -10 -13    1.67    0.89
   9   1 -13    3.46    1.01
 -10   9 -13    3.61    1.76
  10  -9  13    3.64    1.19
  -1  10  13    5.58    3.84
   2   9 -13    2.63    2.93
   2   9 -13    3.56    1.05
   9 -11 -13    1.81    1.18
  -2  -9  13    3.77    1.20
  -9  11  13    2.12    2.56
   6 -11 -13    6.22    1.58
   5   6 -13   11.31    1.77
   5   6 -13    5.23    3.02
  -6  11  13    4.91    2.74
   8   3 -13    1.48    0.86
   3 -11 -13    0.60    0.83
   8   3 -13    3.75    3.04
  11  -8  13   -0.21    0.78
   4   8 -13    9.15    1.60
   4   8 -13    3.83    3.65
   8 -12 -13    7.49    1.85
  -4  -8  13    7.28    1.62
   5 -12 -13    0.25    0.88
   7   5 -13    1.08    0.83
   7   5 -13    0.39    3.09
   0  -1 -14   23.08    2.72
   1   0 -14   21.59    2.88
   0  -1 -14   18.43    1.75
   1   0 -14   16.50    1.90
  -1   1 -14   18.38    2.23
  -1   1 -14   21.21    1.81
   0  -1 -14   19.89    2.63
  -1   1 -14   20.77    2.32
  -1   0  14   22.11    2.17
   0   1  14   19.45    2.53
   1  -1  14   17.92    2.29
   0   1  14   12.79    2.10
  -1   0  14   18.05    1.99
   1  -1  14   19.84    2.48
   0   2 -14   38.16    3.46
   2  -2 -14   36.94    3.27
   2  -2 -14   36.40    2.89
   0   2 -14   34.53    2.85
  -2   0 -14   35.65    2.98
   2  -2 -14   30.07    4.08
   0   2 -14   33.71    3.93
  -2   0 -14   34.66    2.75
   2   0  14   34.91    3.95
   0  -2  14   34.42    2.91
  -2   2  14   42.68    4.38
  -2   2  14   35.45    3.56
   0  -2  14   40.59    2.97
  -2   3 -14   34.04    3.49
   3  -1 -14   31.11    4.15
  -1  -2 -14   29.35    2.52
  -2   3 -14   31.09    2.80
  -1  -2 -14   33.70    3.76
  -2   3 -14   33.93    2.66
  -2   3 -14   32.41    2.74
   3  -1 -14   31.56    2.71
  -3   1  14   32.46    3.96
   1   2  14   34.80    4.04
   2  -3  14   37.42    3.66
   2  -3  14   35.54    3.62
  -1   4 -14    8.07    1.30
   4  -3 -14    8.88    1.68
   4  -3 -14    7.43    2.35
  -3  -1 -14    7.54    1.56
  -3  -1 -14    9.66    1.17
   4  -3 -14   11.68    1.54
  -1   4 -14    8.18    1.50
  -1   4 -14    8.03    1.89
   1  -4  14   10.62    1.67
  -4   3  14    8.81    2.23
  -4   3  14   14.31    1.93
   3   1  14    5.31    1.72
   2   1 -14   26.72    2.56
   1  -3 -14   32.27    4.01
   2   1 -14   33.05    4.34
  -3   2 -14   32.52    2.55
   2   1 -14   32.95    4.14
  -3   2 -14   37.50    3.82
   1  -3 -14   31.94    2.60
  -1   3  14   41.41    4.14
   3  -2  14   36.59    3.95
  -3   5 -14   26.71    3.03
   5  -2 -14   23.65    2.62
  -3   5 -14   24.93    2.34
  -3   5 -14   27.46    3.26
   5  -2 -14   25.81    4.22
  -2  -3 -14   27.34    3.73
  -2  -3 -14   27.57    2.16
   2   3  14   29.92    4.11
  -4  -2 -14    9.71    2.26
  -2   6 -14   13.23    2.17
  -4  -2 -14    8.38    1.04
   6  -4 -14    7.60    1.38
  -2   6 -14   10.86    1.52
  -2   6 -14   12.71    2.43
   6  -4 -14   10.67    2.32
   2  -6  14   10.02    1.47
   4   2  14    9.46    2.37
  -6   4  14    6.57    1.56
   1   3 -14    8.77    1.37
   1   3 -14    7.69    1.88
   3  -4 -14    8.56    1.34
  -4   1 -14   10.62    1.20
   1   3 -14    8.18    2.24
   3  -4 -14    8.56    1.96
  -3   4  14    7.62    2.09
  -3   4  14    8.77    1.88
   4  -1  14   14.84    2.68
  -4   4 -14  103.21    7.14
   0  -4 -14  108.86    8.51
   0  -4 -14  108.42    7.12
   4   0 -14  105.26    8.95
  -4   4 -14  111.74    8.14
   4   0 -14   99.80    7.24
   4  -4  14  110.99    8.17
   0   4  14   98.54    8.25
   7  -3 -14   21.58    4.14
  -4   7 -14   20.12    2.93
  -4   7 -14   18.74    2.16
   7  -3 -14   18.71    2.24
  -3  -4 -14   16.77    1.58
  -4   7 -14   15.61    2.86
   3   4  14   24.15    4.12
   4  -7  14   14.29    2.04
  -3   8 -14    0.78    0.57
  -3   8 -14   -0.88    1.11
  -3   8 -14    0.59    1.06
   8  -5 -14    1.04    0.82
   5   3  14   -0.74    1.42
  -8   5  14    2.94    1.79
   3  -8  14    2.00    0.87
   0   5 -14    1.79    0.80
   5  -5 -14    1.29    0.78
   0   5 -14   -0.12    0.51
  -5   0 -14    0.75    0.45
  -5   0 -14    0.74    1.00
   0   5 -14    0.77    1.32
  -5   5  14    2.77    1.40
   5   0  14   -1.08    1.16
  -5   3 -14   27.55    2.26
  -5   3 -14   33.08    3.90
   3   2 -14   23.83    4.00
   2  -5 -14   26.63    2.43
   3   2 -14   29.00    2.50
  -2   5  14   21.69    3.36
   5  -3  14   27.14    2.28
   5  -3  14   24.09    3.56
   6  -1 -14   22.62    4.09
   6  -1 -14   18.71    2.25
  -5   6 -14   23.21    3.28
  -5   6 -14   18.43    2.30
  -1  -5 -14   19.49    1.79
  -5   6 -14   19.46    2.17
   1   5  14   23.36    3.61
   5  -6  14   21.26    2.30
  -5   9 -14    1.04    0.75
   9  -4 -14    0.62    1.99
  -5   9 -14    3.39    1.67
   9  -4 -14    3.12    1.03
  -5   9 -14   -0.15    1.48
   5  -9  14    0.50    0.75
   4   5  14    0.30    1.80
  -4  10 -14    1.44    1.70
  10  -6 -14    2.55    1.09
  -4  10 -14    2.37    0.98
  -4  10 -14    1.30    1.76
   4 -10  14    1.58    0.84
   6   4  14    0.08    1.96
   7  -6 -14    8.21    1.51
  -1   7 -14    7.30    1.38
  -1   7 -14    5.27    1.55
  -1   7 -14    6.20    2.25
   6   1  14    4.30    1.98
  -7   6  14    8.29    2.12
   1  -7  14    7.48    1.41
   4  -6 -14    7.27    1.44
   2   4 -14   11.74    2.96
  -6   2 -14   11.04    2.45
  -6   2 -14   10.76    1.22
   2   4 -14   11.05    1.53
  -4   6  14    6.22    1.94
   6  -2  14   12.70    2.65
   6  -2  14    8.37    1.19
   5   1 -14   23.71    4.21
  -6   5 -14   29.24    3.95
  -6   5 -14   24.35    2.09
   1  -6 -14   20.94    2.28
   5   1 -14   21.46    2.38
  -1   6  14   16.28    3.28
   6  -5  14   20.25    2.06
   6  -5  14   25.68    3.76
   8  -2 -14    9.86    1.58
  -6   8 -14   10.56    2.69
  -6   8 -14    8.56    1.42
  -6   8 -14    9.10    1.92
   8  -2 -14   13.14    3.48
   2   6  14    4.31    2.18
   6  -8  14   10.96    1.70
  11  -5 -14    2.10    1.18
  -6  11 -14    5.16    2.25
  -6  11 -14    4.49    2.34
   6 -11  14    4.50    1.20
  12  -7 -14    2.31    1.22
  -5  12 -14    1.37    2.37
   5 -12  14    1.15    0.94
  -2   9 -14    8.34    1.51
   9  -7 -14    9.65    1.74
  -2   9 -14    3.19    2.27
  -9   7  14    7.10    2.40
   7   2  14    1.57    2.06
   2  -9  14    6.06    1.36
   1   6 -14    8.94    1.50
   1   6 -14    4.46    2.19
  -7   1 -14    2.83    1.38
   6  -7 -14    4.02    1.18
   7  -1  14   10.73    2.81
  -6   7  14    7.96    2.28
   3  -7 -14   18.74    2.16
   4   3 -14   14.25    1.94
  -7   4 -14   16.20    1.78
  -7   4 -14   14.21    2.96
   4   3 -14   14.00    3.50
   7  -4  14   20.55    1.82
   7  -4  14   13.64    3.03
  -3   7  14   18.96    3.43
  -7   7 -14    9.35    1.49
   7   0 -14    7.07    2.78
   0  -7 -14    8.77    1.39
  -7   7 -14    9.37    2.42
   7   0 -14    9.43    1.51
  -7   7 -14    8.16    1.70
   0   7  14    5.40    2.42
   7  -7  14   10.84    1.71
  -7  10 -14    1.14    1.41
  10  -3 -14    3.67    2.61
  -7  10 -14    1.79    2.18
  10  -3 -14    1.88    0.92
   7 -10  14    1.23    0.84
   3   7  14    0.54    1.98
  -3  11 -14    3.08    1.06
  -3  11 -14   -1.77    1.76
  11  -8 -14    0.59    0.97
   3 -11  14    1.65    1.07
   8  -8 -14   20.54    2.73
   0   8 -14   26.46    2.84
   0   8 -14   29.61    5.04
  -8   8  14   32.94    4.50
   8   0  14   21.52    4.19
   0  -8  14   27.06    2.95
   3   5 -14    1.01    0.71
  -8   3 -14    2.70    1.78
   3   5 -14    0.28    1.85
   5  -8 -14    0.91    0.83
  -5   8  14    1.67    1.74
   8  -3  14    1.69    0.63
   8  -3  14    1.08    1.47
   2  -8 -14    8.88    1.55
  -8   6 -14   11.15    2.82
   6   2 -14   10.75    1.69
   6   2 -14   14.07    3.98
   8  -6  14   11.47    1.63
  -2   8  14   10.76    3.16
   8  -6  14   12.30    3.06
  -8   9 -14    3.29    2.32
   9  -1 -14   -0.47    0.62
  -8   9 -14    0.90    1.22
   9  -1 -14    1.77    2.38
   1   8  14    0.99    2.33
   8  -9  14    0.65    0.80
  12  -4 -14    9.77    1.78
  -8  12 -14    6.55    2.59
   8 -12  14    7.37    1.66
  -1  10 -14    0.50    0.75
  10  -9 -14    1.85    1.10
  -1  10 -14    4.04    2.78
 -10   9  14    3.41    2.46
   1 -10  14    2.73    0.99
   7  -9 -14    6.29    1.40
   2   7 -14    8.09    1.45
   2   7 -14   10.48    3.50
   9  -2  14    3.93    2.26
  -7   9  14    6.69    2.33
  -9   5 -14    0.70    1.91
   4  -9 -14    0.58    0.82
   5   4 -14    2.72    0.92
   5   4 -14    2.31    2.24
  -4   9  14    0.86    1.87
   9  -5  14   -0.37    1.69
   9  -5  14    0.79    0.74
   1  -9 -14    0.13    0.69
  -9   8 -14    0.31    1.63
   8   1 -14    1.43    0.86
  -9   8 -14    1.92    1.25
   8   1 -14   -1.12    1.84
   9  -8  14    1.39    0.91
  -1   9  14   -0.79    2.04
  11  -2 -14    1.05    1.00
  -9  11 -14    2.75    1.74
   9 -11  14    4.11    1.39
   9 -10 -14    0.70    0.97
   1   9 -14    1.04    2.44
   1   9 -14    1.91    0.91
  -1  -9  14    1.87    0.99
  -9  10  14    1.65    2.44
   4   6 -14    1.72    2.52
   6 -10 -14    4.04    1.29
 -10   4 -14    1.65    1.98
   4   6 -14    3.78    1.17
  10  -4  14    0.34    1.86
  -6  10  14    3.86    2.28
   7   3 -14    3.53    2.78
 -10   7 -14    2.28    2.02
   3 -10 -14    1.06    0.91
   7   3 -14    2.27    0.92
  10  -7  14    1.59    2.11
  10  -7  14    1.88    0.97
  -3  10  14    1.19    2.09
 -10  10 -14    3.82    1.75
  10   0 -14    0.32    0.78
  10 -10  14   -0.46    0.84
   3   8 -14    1.93    2.97
   3   8 -14    1.00    0.81
   8 -11 -14    1.48    1.14
  -8  11  14   -0.71    1.96
  -3  -8  14    2.13    1.04
   6   5 -14    5.81    1.29
   5 -11 -14    3.23    1.20
   6   5 -14    2.53    3.29
  -5  11  14    5.09    2.83
   9   2 -14    4.23    1.19
   2 -11 -14    4.13    1.16
   9   2 -14    2.91    3.90
 -11   9 -14    1.89    1.52
  11  -9  14    1.56    1.03
   5   7 -14    1.19    2.82
   5   7 -14    1.28    0.96
   7 -12 -14    2.94    1.26
  -5  -7  14    0.96    0.83
   4 -12 -14   11.26    2.00
   8   4 -14   11.11    1.75
   8   4 -14    6.68    4.37
   0   0 -15    1.47    0.57
   0   0 -15    1.31    0.95
   0   0 -15    0.49    0.82
   0   0  15    0.48    0.77
   0   0  15    0.84    0.76
  -1   2 -15   -0.07    0.65
   2  -1 -15    0.96    0.62
  -1   2 -15   -0.87    0.60
   2  -1 -15   -0.85    0.63
  -1   2 -15   -0.11    0.43
  -1  -1 -15    0.28    0.82
  -1  -1 -15    0.55    0.52
   2  -1 -15    0.80    0.91
  -2   1  15   -0.32    0.54
   1  -2  15    0.00    0.55
   1  -2  15   -0.50    0.72
   1   1  15   -0.99    0.79
  -2   1  15    1.29    0.70
   1  -2 -15   -0.01    0.51
   1   1 -15    0.36    0.86
   1   1 -15    0.16    0.47
   1  -2 -15   -0.55    0.92
   1  -2 -15    0.85    0.91
  -2   1 -15    1.70    0.59
  -2   1 -15    0.83    0.63
   1   1 -15    0.65    0.75
  -1   2  15    0.47    0.78
  -1  -1  15    0.64    0.50
   2  -1  15   -0.85    0.84
   2  -1  15    1.34    1.01
  -2   4 -15    0.06    0.49
  -2   4 -15   -1.04    0.70
   4  -2 -15    0.26    0.49
   4  -2 -15   -0.15    0.66
  -2  -2 -15   -0.02    0.46
  -2  -2 -15    0.19    0.95
  -2   4 -15    0.46    0.69
   2  -4  15   -0.15    0.83
  -4   2  15   -0.20    0.56
   2   2  15    0.89    1.05
   2  -4  15    0.38    0.87
   0   3 -15    0.71    0.98
  -3   0 -15    1.70    0.58
   3  -3 -15    0.42    1.06
   0   3 -15    1.66    0.75
   3  -3 -15    0.48    0.79
   3  -3 -15    1.97    0.75
   0   3 -15    2.64    1.19
   0   3 -15    1.39    0.67
  -3   0 -15    0.57    0.67
   0  -3  15    1.13    0.72
   3   0  15   -0.07    0.90
   0  -3  15    0.21    0.63
  -3   3  15    1.77    0.95
   3   0 -15    1.44    1.13
   0  -3 -15    0.35    1.02
   3   0 -15    0.53    1.11
  -3   3 -15    0.14    0.85
   0  -3 -15    1.22    0.57
   3   0 -15    0.32    0.54
  -3   3 -15    0.41    0.58
   3  -3  15    0.03    0.96
   0   3  15    1.27    1.25
   6  -3 -15    0.22    0.54
  -3   6 -15    0.42    0.58
  -3   6 -15    0.38    1.02
  -3   6 -15    0.03    0.76
  -3  -3 -15    0.74    0.50
   3   3  15    1.65    1.44
   3  -6  15   -0.03    0.53
   5  -4 -15   -1.86    1.04
  -4  -1 -15   -0.54    1.00
  -1   5 -15   -0.06    0.68
  -1   5 -15    0.26    0.53
  -1   5 -15    0.62    1.01
  -4  -1 -15    0.00    0.44
   5  -4 -15    0.88    0.67
   4   1  15    3.23    1.46
  -5   4  15    0.91    1.03
   2   2 -15    0.24    0.99
   2   2 -15    0.09    0.51
  -4   2 -15    0.28    0.50
   2   2 -15    1.32    1.32
   2  -4 -15   -0.47    0.45
  -2   4  15   -0.22    0.93
   4  -2  15    2.07    1.26
  -4   5 -15    0.25    1.00
  -1  -4 -15   -0.18    0.50
  -4   5 -15    0.65    0.61
   5  -1 -15   -0.26    0.56
   5  -1 -15    0.18    1.40
   4  -5  15    0.05    0.53
   1   4  15   -0.85    1.24
   4  -5  15   -0.90    1.00
   8  -4 -15    1.31    0.80
  -4   8 -15    0.24    0.58
  -4   8 -15   -0.06    1.22
  -4   8 -15   -0.56    1.03
   8  -4 -15    0.40    1.85
   4   4  15   -0.37    1.57
   4  -8  15    0.21    0.63
  -2   7 -15    0.88    1.28
   7  -5 -15    0.76    0.78
  -2   7 -15   -0.22    0.54
  -2   7 -15   -1.55    0.88
   5   2  15    0.52    1.27
  -7   5  15    0.64    1.10
   2  -7  15    0.66    0.62
  -5   1 -15    0.08    0.50
   4  -5 -15   -0.19    0.61
   1   4 -15   -0.15    1.17
   1   4 -15    0.28    0.56
   5  -1  15    0.93    1.35
  -4   5  15    0.30    1.12
   1  -5 -15   -0.73    0.49
   4   1 -15    0.79    1.30
  -5   4 -15   -0.68    0.47
  -5   4 -15   -0.85    0.82
   4   1 -15   -0.31    0.42
   5  -4  15    0.28    0.53
   5  -4  15    1.31    1.17
  -1   5  15   -0.77    1.18
  -5   7 -15    0.00    1.22
   7  -2 -15    0.29    1.52
  -5   7 -15    2.02    0.73
   7  -2 -15    1.07    0.81
  -2  -5 -15    0.11    0.54
  -5   7 -15    0.44    0.96
   2   5  15    0.42    1.46
   5  -7  15    0.90    0.67
  -5  10 -15   -0.26    1.62
  10  -5 -15    0.25    0.91
  -5  10 -15    0.22    0.57
  -5  10 -15    2.17    1.54
  10  -5 -15   -0.87    2.29
   5 -10  15   -0.91    0.51
   5   5  15   -0.84    1.82
  -3   9 -15    0.61    0.67
   9  -6 -15   -0.16    0.74
  -3   9 -15   -0.59    1.72
  -3   9 -15    0.50    1.36
   6   3  15   -1.72    1.69
   3  -9  15    0.74    0.73
   0   6 -15    1.85    1.59
   6  -6 -15   -0.19    0.70
  -6   0 -15    0.14    1.00
   0   6 -15    0.64    0.67
   6   0  15    0.17    1.35
  -6   6  15   -0.07    1.08
  -6   3 -15    0.39    0.48
  -6   3 -15    0.34    1.15
   3   3 -15   -0.07    1.33
   3   3 -15    0.17    0.65
   3  -6 -15   -0.30    0.57
  -3   6  15   -1.01    1.27
   6  -3  15   -0.65    1.18
   6  -3  15    0.43    0.55
   6   0 -15    0.55    0.72
   0  -6 -15   -0.41    0.52
   6   0 -15   -0.30    1.41
  -6   6 -15    0.55    0.64
  -6   6 -15   -0.21    1.29
   0   6  15    2.61    1.83
   6  -6  15    1.47    1.32
   6  -6  15    0.03    0.64
   9  -3 -15    1.29    2.23
   9  -3 -15   -0.30    0.65
  -6   9 -15    1.30    1.18
  -6   9 -15   -1.06    1.57
  -6   9 -15    0.48    0.65
   6  -9  15   -0.55    0.64
   3   6  15    2.65    1.94
  -4  11 -15   -0.47    1.72
  -4  11 -15    0.94    0.79
  11  -7 -15    1.21    1.09
   4 -11  15    0.81    0.78
  -1   8 -15   -0.10    1.55
   8  -7 -15   -0.69    0.65
  -1   8 -15    0.67    0.64
  -8   7  15    0.48    1.57
   1  -8  15   -0.13    0.55
   7   1  15   -1.08    1.56
  -7   2 -15    0.79    0.52
   2   5 -15   -0.75    1.52
   5  -7 -15    0.08    0.65
   2   5 -15    0.30    0.63
   7  -2  15   -0.19    0.49
  -5   7  15    0.53    1.62
   7  -2  15    0.48    1.34
   5   2 -15    1.14    1.94
   2  -7 -15    0.05    0.70
   5   2 -15   -0.50    0.64
  -7   5 -15    0.24    0.52
  -7   5 -15    1.65    1.35
  -2   7  15   -0.37    1.64
   7  -5  15    0.53    0.67
   7  -5  15   -0.86    1.17
  -7   8 -15   -1.90    0.91
   8  -1 -15    0.46    0.80
   8  -1 -15    0.93    2.17
  -7   8 -15    0.80    1.46
  -7   8 -15    0.35    0.63
   1   7  15    2.54    2.04
   7  -8  15   -0.39    0.68
  -7  11 -15    0.63    1.56
  11  -4 -15   -0.12    0.83
  -7  11 -15   -0.22    2.07
   7 -11  15    0.01    0.65
  -2  10 -15   -0.55    1.67
  -2  10 -15    0.12    0.67
  10  -8 -15    0.18    0.88
   2 -10  15    0.69    0.82
   1   7 -15   -0.61    0.58
   7  -8 -15    0.45    0.78
   1   7 -15   -0.83    1.59
   8  -1  15    0.21    2.07
  -7   8  15   -1.22    1.36
   4  -8 -15    0.35    0.72
   4   4 -15   -0.66    0.50
   4   4 -15   -0.41    1.73
  -8   4 -15    0.26    1.51
  -8   4 -15    0.28    0.60
   8  -4  15    0.22    0.64
   8  -4  15    1.98    1.82
  -4   8  15    1.71    1.87
  -8   7 -15    0.11    0.65
   7   1 -15    0.01    2.14
   1  -8 -15   -0.88    0.62
   7   1 -15    0.43    0.73
  -8   7 -15   -0.08    1.64
   8  -7  15    1.35    0.81
  -1   8  15    0.51    1.83
   8  -7  15   -0.16    1.50
  10  -2 -15    0.48    0.85
  -8  10 -15   -0.99    1.77
  -8  10 -15   -0.66    1.31
  10  -2 -15   -1.56    2.22
   8 -10  15   -0.15    0.66
   9  -9 -15   -0.26    0.76
   0   9 -15    2.43    2.28
   0   9 -15    0.65    0.73
   0  -9  15    0.11    0.71
  -9   9  15   -0.78    1.97
   3   6 -15    2.51    2.30
   3   6 -15    0.39    0.78
   6  -9 -15    0.03    0.78
   9  -3  15   -0.57    1.53
  -6   9  15    1.34    2.00
   6   3 -15    1.66    0.86
  -9   6 -15    0.05    1.54
   3  -9 -15    1.53    0.91
   6   3 -15   -0.24    2.22
   9  -6  15    0.37    0.69
   9  -6  15   -0.61    1.65
  -3   9  15    0.75    1.78
   9   0 -15   -0.62    2.66
   9   0 -15    0.08    0.77
  -9   9 -15    0.47    1.16
  -9   9 -15    1.08    1.81
   0   9  15    0.82    2.82
   9  -9  15   -0.10    0.80
   2   8 -15    3.07    2.39
   2   8 -15    0.19    0.79
   8 -10 -15    0.97    0.98
  -8  10  15    1.61    2.36
  -2  -8  15   -0.07    0.63
 -10   5 -15   -1.39    1.81
   5   5 -15   -2.71    2.27
   5 -10 -15   -0.80    0.71
   5   5 -15   -1.05    0.52
  -5  10  15    0.68    1.99
  10  -5  15    1.37    1.95
 -10   8 -15    0.11    1.86
   8   2 -15    0.87    0.84
   8   2 -15   -0.64    2.40
   2 -10 -15    0.28    0.80
  -2  10  15    1.72    2.92
  10  -8  15    0.63    2.08
  10  -8  15    0.92    0.81
   7 -11 -15   -0.28    0.91
   4   7 -15    0.54    0.83
   4   7 -15   -2.31    2.30
  -7  11  15   -2.26    2.01
   4 -11 -15   -0.38    0.84
   7   4 -15   -2.35    2.43
   7   4 -15   -0.48    0.67
   0   1 -16    2.51    1.13
   0   1 -16    3.65    1.31
   1  -1 -16    5.86    1.06
  -1   0 -16    6.00    1.27
  -1   0 -16    4.18    1.49
  -1   0 -16    6.92    1.07
   1  -1 -16    3.15    1.41
   0   1 -16    2.16    0.74
   1  -1 -16    5.80    1.33
   1   0  16    1.93    1.13
   0  -1  16    3.10    0.96
  -1   1  16    5.79    1.33
  -1   1  16    6.34    1.27
   0  -1  16    2.26    1.01
   1   0  16    6.30    1.50
  -1   3 -16   11.47    1.91
  -1   3 -16   14.88    2.18
  -2  -1 -16   14.55    2.27
   3  -2 -16   17.17    2.12
  -1   3 -16   13.39    1.64
  -1   3 -16   12.55    2.14
   3  -2 -16   12.79    1.73
   2   1  16   19.25    2.84
   1  -3  16   13.40    2.01
   1  -3  16   10.37    1.88
  -3   2  16   11.94    1.77
   2   0 -16   11.14    1.51
  -2   2 -16   13.80    1.61
   2   0 -16    8.47    2.21
   0  -2 -16   11.31    2.19
   2   0 -16    5.01    1.82
   0  -2 -16   12.24    1.51
  -2   2 -16   10.72    1.46
   2  -2  16    8.81    1.82
   2  -2  16   10.82    2.02
   0   2  16    9.31    2.05
   5  -3 -16    4.11    1.01
  -3  -2 -16    3.77    0.81
  -2   5 -16    3.63    0.99
  -3  -2 -16    6.40    1.70
  -2   5 -16    2.30    1.11
  -2   5 -16    3.23    1.36
   3   2  16    3.35    1.66
  -5   3  16    2.76    1.12
   2  -5  16    1.44    1.15
   2  -3 -16   15.56    1.75
   1   2 -16   12.60    2.62
   2  -3 -16   11.64    3.18
   1   2 -16   10.05    1.59
   1   2 -16   12.72    2.32
   2  -3 -16   10.91    2.17
  -2   3  16   16.19    2.45
   3  -1  16   18.30    2.74
  -3   4 -16   -0.18    0.58
  -3   4 -16   -0.57    0.83
  -1  -3 -16    0.82    1.17
   4  -1 -16    0.70    0.68
  -1  -3 -16    1.01    0.65
   4  -1 -16   -1.80    1.06
   3  -4  16    1.41    1.07
   1   3  16   -0.75    0.99
  -3   7 -16    1.02    1.26
  -3   7 -16    0.14    0.57
   7  -4 -16    0.58    0.72
  -3   7 -16   -0.52    0.87
   4   3  16    0.13    1.44
   3  -7  16   -0.01    0.54
   4  -4 -16   11.25    1.59
   0   4 -16   12.07    2.45
   4  -4 -16    6.32    1.84
   0   4 -16    9.43    1.52
   0   4 -16   11.85    2.30
   0   4 -16    8.34    1.34
   4   0  16   15.88    2.75
   0  -4  16    8.85    1.55
  -4   4  16    8.77    1.90
  -4   3 -16    0.90    1.16
  -4   3 -16    0.41    0.55
   3   1 -16   -0.43    0.55
   3   1 -16    1.34    1.19
   1  -4 -16    1.26    0.67
   4  -3  16    0.08    1.17
  -1   4  16    0.38    1.19
  -4   6 -16    1.28    0.80
  -4   6 -16    1.19    0.93
   6  -2 -16    2.90    2.10
  -4   6 -16   -0.32    1.20
   6  -2 -16    1.68    0.89
  -2  -4 -16    1.15    0.65
   2   4  16   -0.19    1.49
   4  -6  16    2.12    0.85
  -4   9 -16   -0.49    1.20
  -4   9 -16   -0.04    1.55
   9  -5 -16    0.62    0.85
   9  -5 -16   -0.20    2.19
  -4   9 -16   -0.41    0.56
   5   4  16   -1.79    1.96
   4  -9  16   -0.07    0.65
  -5  -1 -16    2.42    1.49
  -1   6 -16    6.49    1.29
   6  -5 -16    3.95    1.12
  -1   6 -16    6.40    2.04
  -6   5  16    3.85    1.59
   5   1  16    3.28    1.82
   3  -5 -16    3.81    0.99
   2   3 -16    4.92    1.92
  -5   2 -16    4.14    0.91
   2   3 -16    1.99    0.88
  -3   5  16    4.74    1.77
   5  -2  16    4.42    1.61
   0  -5 -16    1.80    0.79
  -5   5 -16    4.32    0.98
   5   0 -16    2.46    0.94
  -5   5 -16    0.30    1.26
   5   0 -16    3.62    2.24
   5  -5  16    1.75    1.49
   0   5  16    2.15    1.53
   5  -5  16    2.96    0.89
  -5   8 -16   -0.45    1.18
  -5   8 -16    0.03    1.02
   8  -3 -16   -0.76    1.63
   8  -3 -16   -0.34    0.57
  -5   8 -16   -0.06    0.59
   3   5  16    0.18    1.61
   5  -8  16   -0.62    0.47
  -5  11 -16    2.00    1.99
  11  -6 -16    0.89    1.01
  -5  11 -16    0.01    0.71
   5 -11  16    0.15    0.82
   8  -6 -16    6.27    1.50
  -2   8 -16    6.37    1.33
  -2   8 -16    6.98    2.47
   2  -8  16    7.60    1.46
   6   2  16    8.08    2.60
   1   5 -16    4.63    1.14
   1   5 -16    4.97    2.11
   5  -6 -16    4.05    1.14
  -6   1 -16    6.75    1.02
   6  -1  16    3.75    2.22
  -5   6  16    3.16    1.69
   6  -1  16    5.84    0.95
  -6   4 -16    3.18    1.51
  -6   4 -16    1.96    0.75
   2  -6 -16    1.00    0.75
   4   2 -16    1.60    1.66
   4   2 -16    0.44    0.74
  -2   6  16    3.04    1.82
   6  -4  16    3.84    1.66
   6  -4  16    1.22    0.70
  -6   7 -16   -0.22    1.41
   7  -1 -16    1.82    0.86
  -1  -6 -16    3.22    0.86
  -6   7 -16    4.67    1.08
   7  -1 -16    2.03    1.98
   1   6  16    2.89    1.98
   6  -7  16    1.15    0.85
  -6  10 -16    1.80    0.91
  10  -4 -16    0.09    0.86
  -6  10 -16    0.76    1.54
  -6  10 -16    0.45    1.91
  10  -4 -16    0.16    2.55
   6 -10  16    0.60    0.82
  -3  10 -16    0.92    1.53
  10  -7 -16    1.04    0.95
  -3  10 -16    0.01    0.66
   3 -10  16   -0.61    0.54
   7  -7 -16    0.43    0.80
   0   7 -16    0.20    0.68
   0   7 -16   -0.28    1.47
   7   0  16    2.09    1.93
  -7   7  16   -0.23    1.51
   4  -7 -16    0.21    0.71
  -7   3 -16    0.30    1.35
   3   4 -16   -0.37    1.62
  -7   3 -16    0.66    0.59
   3   4 -16    1.27    0.80
  -4   7  16    3.19    1.70
   7  -3  16    3.12    1.80
   7  -3  16    0.34    0.58
   1  -7 -16    3.78    1.06
  -7   6 -16    2.91    0.88
   6   1 -16    3.58    2.32
   6   1 -16    5.34    1.21
  -7   6 -16    1.48    1.78
   7  -6  16    3.94    1.07
  -1   7  16    1.74    1.82
   7  -6  16    1.38    1.75
   9  -2 -16    2.07    1.03
  -7   9 -16    2.11    1.37
   9  -2 -16    2.52    2.72
  -7   9 -16    3.26    1.07
  -7   9 -16    2.13    2.04
   2   7  16    5.80    2.50
   7  -9  16    2.23    0.98
  -1   9 -16    2.52    2.29
   9  -8 -16    0.49    0.91
  -1   9 -16   -0.40    0.55
   1  -9  16   -0.01    0.61
   2   6 -16    5.68    2.64
   2   6 -16    6.54    1.38
   6  -8 -16    4.79    1.38
   8  -2  16    4.72    2.35
  -6   8  16    4.03    2.07
   5   3 -16   -0.08    2.06
  -8   5 -16   -0.71    1.34
   3  -8 -16    0.04    0.67
   5   3 -16    0.40    0.73
  -8   5 -16   -0.03    0.56
   8  -5  16   -0.48    0.61
  -3   8  16   -1.45    1.58
   8  -5  16   -0.74    1.39
  -8   8 -16    4.43    2.36
  -8   8 -16    5.13    1.41
   0  -8 -16    3.13    1.07
   8   0 -16    2.57    2.57
   8   0 -16    4.51    1.18
  -8   8 -16    3.83    1.14
   0   8  16    2.75    2.22
   8  -8  16    3.83    1.19
  -8  11 -16   -0.33    1.62
  11  -3 -16    0.32    0.96
  -8  11 -16   -2.29    1.91
   8 -11  16   -0.53    0.77
   1   8 -16    0.42    0.76
   8  -9 -16    2.01    1.08
   1   8 -16   -0.62    1.67
  -1  -8  16   -0.17    0.66
   9  -1  16    0.24    3.00
  -8   9  16    0.30    2.18
   4   5 -16   -0.71    0.62
   5  -9 -16    1.29    0.92
   4   5 -16   -2.83    1.72
  -9   4 -16    3.40    2.00
   9  -4  16    0.25    1.97
  -5   9  16   -0.56    1.76
   7   2 -16    1.86    2.62
   2  -9 -16    0.98    0.94
  -9   7 -16   -0.77    1.81
   7   2 -16    2.96    1.10
   9  -7  16    4.12    1.16
  -2   9  16    1.95    2.32
   9  -7  16    1.86    2.21
  10  -1 -16    0.20    0.74
  -9  10 -16    1.46    1.54
  10  -1 -16    1.40    2.69
   9 -10  16   -0.11    0.75
   0  10 -16   -1.78    2.03
   0  10 -16   -0.10    0.63
  10 -10 -16    0.32    0.88
   0 -10  16    0.23    0.79
   7 -10 -16    0.86    0.94
   3   7 -16   -1.61    2.13
   3   7 -16    0.36    0.81
  -7  10  16    0.43    2.12
   6   4 -16    5.55    3.10
   6   4 -16    1.22    0.82
   4 -10 -16    0.26    0.81
 -10   6 -16    3.58    2.39
  10  -6  16    2.40    2.35
  10  -6  16    0.92    1.07
  -4  10  16    2.46    2.20
 -10   9 -16    1.16    1.23
   9   1 -16    1.73    1.01
   9   1 -16   -0.64    2.78
  10  -9  16    0.81    0.90
   5   6 -16    1.43    0.92
   6 -11 -16    0.39    0.81
   5   6 -16    4.36    3.31
  -6  11  16    1.07    3.12
   8   3 -16    2.56    3.18
   8   3 -16    0.00    0.80
   3 -11 -16   -0.49    0.83
  11  -8  16    0.92    0.89
   0  -1 -17    0.90    1.08
   0  -1 -17    1.27    0.66
  -1   1 -17    0.54    0.81
   0  -1 -17    0.95    1.18
  -1   1 -17    1.74    1.02
   1   0 -17    0.34    0.55
  -1   1 -17    1.13    0.72
   1   0 -17    0.27    0.89
   1   0 -17    1.92    1.13
   0   1  17    0.87    1.04
   0   1  17   -0.04    0.91
   1  -1  17    0.75    0.87
   1  -1  17    1.40    1.00
  -1   0  17    0.84    0.75
  -1   0  17    1.28    0.73
   0   2 -17    1.18    0.64
   2  -2 -17    0.79    0.61
   2  -2 -17    1.55    1.04
  -2   0 -17    0.91    0.87
  -2   0 -17    1.76    0.71
   0   2 -17    1.36    1.16
   0   2 -17    2.91    1.14
  -2   2  17    1.78    1.15
   2   0  17    0.83    1.16
   0  -2  17    0.65    0.71
  -1  -2 -17    1.92    0.72
  -1  -2 -17   -0.15    1.07
  -2   3 -17    1.32    0.80
  -2   3 -17    0.79    0.68
  -2   3 -17    0.73    0.75
   3  -1 -17    1.23    0.72
   3  -1 -17    2.14    1.45
   2  -3  17   -0.14    0.94
   2  -3  17    0.15    0.95
   1   2  17    2.09    1.44
  -1   4 -17   -0.12    0.52
  -3  -1 -17    0.18    0.48
  -3  -1 -17   -0.12    0.85
  -1   4 -17   -0.16    0.84
   4  -3 -17    0.30    0.55
  -1   4 -17   -0.70    0.68
  -1   4 -17   -1.37    0.79
   1  -4  17   -0.67    0.63
   3   1  17   -0.65    1.14
  -4   3  17   -0.07    0.73
   2   1 -17    0.43    1.19
  -3   2 -17    2.38    0.78
   1  -3 -17    2.76    0.86
   2   1 -17    1.67    0.73
   3  -2  17    3.31    1.40
  -1   3  17    1.63    1.24
  -3   5 -17    0.54    0.86
  -2  -3 -17    1.68    0.69
   5  -2 -17    1.04    1.72
  -3   5 -17    0.52    1.02
  -3   5 -17    0.38    0.79
  -3   5 -17    0.48    0.74
   5  -2 -17    0.05    0.63
   2   3  17   -0.36    1.53
   3  -5  17   -0.79    0.93
  -2   6 -17    0.39    1.65
  -4  -2 -17    1.25    0.59
  -2   6 -17    0.02    0.98
   6  -4 -17   -0.27    0.59
  -2   6 -17   -0.61    0.46
   4   2  17   -1.09    1.30
   3  -4 -17    0.72    0.66
   1   3 -17    0.48    0.65
  -4   1 -17   -0.70    0.46
   1   3 -17   -0.70    0.97
   4  -1  17   -1.58    1.00
  -3   4  17   -0.57    0.99
   4   0 -17    2.08    0.86
  -4   4 -17    5.43    1.12
   0  -4 -17    4.70    0.99
  -4   4 -17    4.26    1.55
   4   0 -17    8.37    2.56
   4  -4  17    6.09    1.72
   0   4  17    3.83    1.72
  -4   7 -17   -0.38    0.55
  -4   7 -17    1.51    1.49
   7  -3 -17    0.55    0.71
  -4   7 -17    0.11    1.00
   7  -3 -17    1.47    1.90
   3   4  17    0.27    1.88
   4  -7  17    0.01    0.60
  -3   8 -17   -0.36    1.28
  -3   8 -17   -0.15    0.63
   8  -5 -17    0.17    0.74
   5   3  17    1.60    1.99
   3  -8  17   -0.10    0.62
  -5   0 -17   -0.28    0.94
   0   5 -17   -0.18    1.31
   0   5 -17    0.67    0.60
   5  -5 -17   -0.21    0.64
  -5   0 -17    1.57    0.65
   5   0  17   -0.89    1.26
  -5   5  17    0.59    1.27
  -5   3 -17    0.06    0.68
   3   2 -17    0.02    0.63
   2  -5 -17    0.71    0.69
   3   2 -17    0.06    1.23
  -5   3 -17    0.77    1.32
   5  -3  17    1.02    1.36
  -2   5  17   -1.04    1.24
   6  -1 -17    0.08    0.68
  -5   6 -17    2.10    0.82
   6  -1 -17    2.38    1.94
  -1  -5 -17    0.78    0.62
  -5   6 -17    1.76    1.40
   5  -6  17    0.69    1.44
   1   5  17   -0.31    1.27
   5  -6  17    0.58    0.71
   9  -4 -17   -1.93    2.14
  -5   9 -17   -1.02    1.15
   9  -4 -17    1.52    0.89
  -5   9 -17    0.20    1.62
  -5   9 -17   -0.07    0.59
   4   5  17    3.07    2.29
   5  -9  17   -1.04    0.59
  10  -6 -17   -2.61    2.17
  -4  10 -17   -0.74    1.54
  -4  10 -17    0.89    0.82
  10  -6 -17   -0.98    0.74
   4 -10  17    0.92    0.80
  -1   7 -17   -0.28    0.61
  -1   7 -17    0.24    1.51
   7  -6 -17   -0.04    0.65
   6   1  17    1.08    1.81
   1  -7  17    0.22    0.64
   4  -6 -17   -0.15    0.61
   2   4 -17   -1.40    1.21
  -6   2 -17   -0.03    0.52
   2   4 -17    0.36    0.60
   6  -2  17   -1.41    1.15
   6  -2  17    0.25    0.60
  -4   6  17    3.33    1.60
   5   1 -17   -0.71    1.52
  -6   5 -17    1.05    0.67
  -6   5 -17    1.42    1.41
   1  -6 -17    0.70    0.77
   5   1 -17    1.58    0.80
  -1   6  17    1.17    1.57
   6  -5  17    1.20    0.68
   6  -5  17    2.32    1.71
  -6   8 -17    1.49    1.05
  -6   8 -17    0.13    0.68
   8  -2 -17    1.87    1.01
  -6   8 -17    2.30    1.75
   8  -2 -17    2.07    2.32
   2   6  17    0.78    1.98
   6  -8  17    1.71    0.88
  11  -5 -17    1.29    0.93
  -6  11 -17    0.60    1.66
  -6  11 -17    0.30    0.73
   6 -11  17    1.02    0.88
  -2   9 -17   -0.31    1.73
  -2   9 -17   -0.19    0.56
   9  -7 -17    0.33    0.91
   7   2  17   -0.74    2.67
   2  -9  17    0.56    0.72
   6  -7 -17    0.07    0.73
   1   6 -17    0.57    0.71
   1   6 -17   -0.24    1.36
   7  -1  17   -0.34    1.51
  -6   7  17    0.93    1.72
   4   3 -17   -0.81    1.71
  -7   4 -17   -1.10    1.30
   4   3 -17    0.56    0.73
  -7   4 -17    0.19    0.56
   3  -7 -17    0.18    0.66
  -3   7  17   -2.10    1.28
   7  -4  17    0.47    1.86
   7  -4  17    0.83    0.70
   0  -7 -17    0.43    0.76
  -7   7 -17    0.94    0.72
   7   0 -17   -0.30    0.71
  -7   7 -17    0.64    1.58
   7   0 -17   -0.21    1.81
   7  -7  17   -0.87    1.58
   7  -7  17    0.32    0.67
   0   7  17   -1.57    1.65
  -7  10 -17    1.21    1.36
  10  -3 -17    0.07    0.75
  -7  10 -17    0.55    1.71
  -7  10 -17    0.16    0.76
  10  -3 -17    1.67    2.91
   7 -10  17   -0.65    0.69
   0   8 -17    0.54    1.98
   8  -8 -17   -0.60    0.81
   0   8 -17    2.65    1.04
   8   0  17    0.20    2.07
   0  -8  17    2.41    0.96
   3   5 -17   -0.66    1.87
   5  -8 -17   -0.28    0.74
   3   5 -17   -1.24    0.55
   8  -3  17   -2.19    1.43
  -5   8  17   -0.92    1.51
  -8   6 -17    1.24    0.79
  -8   6 -17   -0.86    1.67
   6   2 -17    0.21    2.01
   2  -8 -17    1.12    0.87
   6   2 -17    1.37    0.81
   8  -6  17   -0.10    1.76
  -2   8  17    2.40    2.53
   8  -6  17    1.84    0.84
  -8   9 -17    0.87    1.89
   9  -1 -17   -0.80    2.62
   9  -1 -17    1.10    0.89
  -8   9 -17   -0.19    1.09
   8  -9  17    0.11    0.78
  -1  10 -17   -0.17    0.70
  10  -9 -17   -0.73    0.74
  -1  10 -17   -0.94    2.23
   1 -10  17   -0.07    0.83
   2   7 -17    0.00    2.06
   2   7 -17    0.29    0.76
   7  -9 -17    0.13    0.91
  -7   9  17    1.16    1.90
   9  -2  17   -0.29    1.85
   5   4 -17    0.55    0.70
  -9   5 -17    0.81    1.89
   4  -9 -17   -0.84    0.70
   5   4 -17   -0.53    2.05
  -4   9  17    1.46    2.02
   9  -5  17   -1.35    0.54
   9  -5  17    1.68    1.99
  -9   8 -17    0.04    1.99
   8   1 -17    0.02    2.01
   8   1 -17    1.12    0.90
   1  -9 -17   -0.01    0.75
   9  -8  17   -0.27    0.80
  -1   9  17    0.49    2.71
   9  -8  17   -1.32    1.91
   9 -10 -17   -0.32    0.89
   1   9 -17    0.54    0.80
   1   9 -17   -0.90    2.54
  -1  -9  17   -0.48    0.68
   6 -10 -17    2.60    1.05
   4   6 -17    0.00    2.57
   4   6 -17    1.35    0.93
  -6  10  17    1.59    2.32
   7   3 -17    0.03    0.79
   3 -10 -17   -1.15    0.64
   7   3 -17    1.07    2.80
  10  -7  17   -0.62    0.75
   5 -11 -17   -0.42    0.79
   6   5 -17   -0.49    2.71
   6   5 -17    0.98    0.98
   0   0 -18  325.15   20.68
   0   0 -18  294.91   19.78
   0   0  18  300.88   20.11
   0   0  18  319.17   20.32
  -1  -1 -18   56.54    4.63
  -1   2 -18   48.48    3.81
  -1   2 -18   59.35    4.40
  -1   2 -18   43.07    4.18
   2  -1 -18   40.51    3.73
  -1  -1 -18   47.32    3.67
  -2   1  18   45.24    3.90
   1   1  18   45.47    5.06
   1  -2  18   51.05    4.24
   1   1 -18   43.40    5.20
  -2   1 -18   44.99    3.84
  -2   1 -18   51.53    3.78
   1   1 -18   54.59    4.93
  -2   1 -18   47.99    3.87
   1   1 -18   48.61    3.88
   1  -2 -18   45.80    3.79
   2  -1  18   51.43    5.16
  -1   2  18   46.17    4.34
  -2  -2 -18   31.62    2.70
  -2   4 -18   34.96    2.95
   4  -2 -18   32.50    3.01
  -2  -2 -18   33.05    4.19
  -2   4 -18   32.89    3.59
  -2   4 -18   39.88    3.89
  -2   4 -18   30.47    3.09
   2  -4  18   37.04    3.90
   2   2  18   32.80    4.40
   3  -3 -18    8.54    1.44
  -3   0 -18    8.38    1.26
   0   3 -18    9.36    2.27
  -3   0 -18   10.42    1.57
   0   3 -18    5.79    1.23
   0   3 -18    5.43    1.76
  -3   3  18   10.40    2.13
   3   0  18    8.95    2.17
   0  -3 -18   20.48    2.15
  -3   3 -18   14.98    1.97
   3   0 -18   17.43    3.45
   3   0 -18   18.59    2.16
   0   3  18   17.50    2.98
   3  -3  18   15.31    2.72
  -3   6 -18    1.64    1.19
  -3   6 -18    1.43    1.25
  -3   6 -18    1.97    0.91
  -3  -3 -18    1.78    0.70
   6  -3 -18   -0.06    0.67
   6  -3 -18    1.48    1.87
   3  -6  18    1.00    1.54
   3   3  18   -0.02    1.69
   3  -6  18    2.24    0.83
  -1   5 -18   -0.12    0.57
   5  -4 -18   -0.24    0.58
  -4  -1 -18    1.30    0.64
  -4  -1 -18   -0.96    1.13
  -1   5 -18    0.21    1.08
   4   1  18   -0.34    1.38
   2  -4 -18   25.01    2.59
   2   2 -18   32.03    2.86
   2   2 -18   32.27    4.65
  -4   2 -18   32.11    2.61
   4  -2  18   25.68    3.94
  -2   4  18   32.92    4.07
   5  -1 -18   -0.80    1.50
  -1  -4 -18   -0.16    0.59
  -4   5 -18    0.56    1.00
   5  -1 -18   -0.54    0.58
  -4   5 -18    0.15    0.63
   1   4  18    0.82    1.43
   4  -5  18    2.30    1.44
   8  -4 -18   31.37    3.49
   8  -4 -18   32.57    5.93
  -4   8 -18   36.03    3.22
  -4   8 -18   34.21    4.43
   4   4  18   36.73    5.85
   4  -8  18   36.75    3.28
  -2   7 -18   21.27    3.62
  -2   7 -18   16.46    2.24
   7  -5 -18   20.69    2.52
   5   2  18   22.69    4.06
   2  -7  18   18.15    2.29
   4  -5 -18   -0.25    0.59
   1   4 -18   -0.54    1.37
   1   4 -18    0.69    0.64
  -5   1 -18    2.34    0.73
   5  -1  18    0.83    1.74
  -4   5  18   -0.48    1.21
  -5   4 -18   -1.12    1.11
  -5   4 -18   -0.29    0.65
   4   1 -18   -0.76    0.56
   4   1 -18   -0.74    1.32
   1  -5 -18    0.87    0.82
   5  -4  18    0.06    0.55
   5  -4  18   -0.46    1.36
  -1   5  18    0.16    1.44
  -5   7 -18   15.02    3.01
   7  -2 -18   16.00    4.03
   7  -2 -18   18.19    2.44
  -5   7 -18   15.05    2.10
   2   5  18   22.07    4.10
   5  -7  18   20.22    2.41
   5  -7  18   22.47    3.56
  10  -5 -18    1.06    3.11
  10  -5 -18    6.51    1.61
  -5  10 -18    3.67    2.01
  -5  10 -18    6.98    1.52
   5 -10  18    5.87    1.56
   9  -6 -18    6.47    1.67
  -3   9 -18   14.81    3.25
  -3   9 -18   10.11    1.77
   3  -9  18    9.73    1.80
   0   6 -18    2.67    1.88
  -6   0 -18    9.48    1.87
   6  -6 -18    8.32    1.58
   0   6 -18    9.91    1.70
   6   0  18    5.34    2.28
   3  -6 -18    2.22    0.84
   3   3 -18    0.39    1.87
   3   3 -18    1.31    0.82
  -6   3 -18    0.88    0.70
   6  -3  18    2.29    0.80
   6  -3  18    0.48    1.54
  -3   6  18    1.94    1.57
  -6   6 -18   10.01    2.57
  -6   6 -18   10.72    1.60
   0  -6 -18    8.09    1.37
   6   0 -18   17.38    3.87
   6   0 -18    8.58    1.62
   0   6  18   10.95    2.96
   6  -6  18   13.86    2.98
   6  -6  18    9.49    1.63
  -6   9 -18    6.87    1.97
  -6   9 -18    9.65    2.53
  -6   9 -18    8.87    1.56
   9  -3 -18    7.57    3.50
   9  -3 -18    8.96    1.71
   6  -9  18    7.75    1.58
   3   6  18    6.65    3.30
   8  -7 -18    1.40    0.99
  -1   8 -18    1.39    0.88
  -1   8 -18    2.03    1.88
   1  -8  18    1.72    0.89
   7   1  18   -1.06    1.84
   2   5 -18   19.21    4.20
   5  -7 -18   15.93    2.27
   2   5 -18   22.23    2.54
   7  -2  18   13.45    3.25
  -5   7  18   16.96    3.45
   5   2 -18   20.40    2.53
  -7   5 -18   20.29    2.25
   2  -7 -18   18.91    2.34
   5   2 -18   28.00    5.25
  -7   5 -18   19.07    3.59
  -2   7  18   13.04    3.44
   7  -5  18   23.65    2.45
   7  -5  18   15.57    3.46
  -7   8 -18   -0.28    1.79
   8  -1 -18    0.64    2.23
  -7   8 -18    1.33    0.90
   8  -1 -18    0.72    0.90
   1   7  18    0.00    2.14
   7  -8  18    1.32    0.87
   7  -8  18    2.10    1.74
  -2  10 -18    5.33    1.42
  -2  10 -18    6.53    2.76
  10  -8 -18    3.99    1.51
   2 -10  18    6.45    1.53
   7  -8 -18    0.46    0.80
   1   7 -18    1.39    2.01
   1   7 -18    0.70    0.69
   8  -1  18   -1.24    1.84
   4   4 -18   42.98    6.76
  -8   4 -18   41.69    3.24
   4  -8 -18   38.68    3.59
   4   4 -18   37.53    3.50
  -8   4 -18   40.78    5.49
   8  -4  18   39.01    5.58
   8  -4  18   40.35    3.31
  -4   8  18   41.63    5.34
  -8   7 -18    0.90    0.76
   7   1 -18    0.78    0.88
  -8   7 -18    0.53    1.80
   1  -8 -18    1.38    0.85
   7   1 -18    0.31    2.50
   8  -7  18   -0.87    1.88
   8  -7  18    1.47    0.96
  -1   8  18   -2.71    1.96
  -8  10 -18   12.30    2.41
  10  -2 -18    7.52    3.79
  10  -2 -18    6.92    1.63
  -8  10 -18   12.31    3.62
   8 -10  18    7.20    1.60
   0   9 -18    1.01    2.02
   9  -9 -18    1.00    1.10
   0   9 -18    1.31    0.92
   0  -9  18    1.37    0.95
   6  -9 -18   10.62    1.97
   3   6 -18   14.41    2.14
   3   6 -18   12.02    3.65
   9  -3  18    1.35    2.43
  -6   9  18   10.04    3.06
   6   3 -18    7.07    1.65
   3  -9 -18    4.95    1.33
  -9   6 -18    6.22    2.55
   6   3 -18   10.70    3.95
  -3   9  18    5.49    2.70
   9  -6  18    8.18    1.50
   9  -6  18    5.86    2.51
   9   0 -18    4.12    1.26
   9   0 -18   -1.03    2.68
   9  -9  18    2.26    1.06
   2   8 -18    5.89    1.46
   2   8 -18    4.76    3.00
   8 -10 -18    3.59    1.33
  -2  -8  18    5.62    1.49
   5   5 -18    7.79    3.38
   5   5 -18    8.11    1.66
   5 -10 -18    5.86    1.53
  -5  10  18    5.38    2.81
   8   2 -18   11.08    4.34
   2 -10 -18    5.08    1.43
   8   2 -18    8.87    1.76
  10  -8  18    9.68    1.77
  -1   0 -19    0.30    0.62
   0   1 -19    0.94    1.31
   0   1 -19    1.16    0.72
   1  -1 -19    0.28    0.59
   0   1 -19    0.38    1.01
  -1   0 -19    1.15    1.07
  -1   1  19    2.19    1.18
   1   0  19    0.95    1.17
   0  -1  19    0.67    1.00
  -1   3 -19    1.02    1.11
   3  -2 -19    1.28    0.79
  -2  -1 -19    2.52    0.84
  -2  -1 -19    1.43    1.14
  -1   3 -19    1.69    1.25
  -1   3 -19    2.10    0.78
   2   1  19    0.92    1.42
   2   0 -19    1.12    0.69
   2   0 -19    1.26    1.30
  -2   2 -19    1.93    0.79
   0  -2 -19    1.18    0.73
   0   2  19    0.29    1.21
   2  -2  19    2.63    1.31
  -2   5 -19    0.35    0.85
  -3  -2 -19    0.31    0.60
  -2   5 -19    0.98    0.73
  -2   5 -19    0.54    0.94
   5  -3 -19    0.74    0.71
   3   2  19    0.12    1.45
   2  -3 -19    2.92    0.97
  -3   1 -19    1.66    0.71
   1   2 -19    1.06    1.31
   1   2 -19    2.06    0.86
  -2   3  19    1.07    1.39
   3  -1  19    1.46    1.41
  -3   4 -19    1.42    0.77
  -1  -3 -19    0.40    0.68
  -3   4 -19    0.08    1.06
   4  -1 -19   -0.93    0.57
   4  -1 -19   -0.05    1.43
   1   3  19   -0.09    1.32
   3  -4  19    0.80    1.27
  -3   7 -19    0.92    1.35
  -3   7 -19    0.68    0.74
   7  -4 -19   -0.13    0.72
   4   3  19    1.28    1.97
   3  -7  19    0.35    0.69
   0   4 -19    0.51    1.27
   0   4 -19    2.63    0.89
   4  -4 -19    1.63    0.90
  -4   0 -19    2.86    0.81
   4   0  19    2.90    1.69
   3   1 -19    0.80    1.34
  -4   3 -19    0.74    0.71
   1  -4 -19    0.54    0.73
   3   1 -19    1.08    0.73
   4  -3  19   -0.24    1.19
  -1   4  19   -0.56    1.19
  -4   6 -19   -0.14    0.58
   6  -2 -19   -0.93    0.57
  -4   6 -19    0.22    1.24
  -2  -4 -19    0.48    0.70
   6  -2 -19   -1.66    1.50
   2   4  19   -0.22    1.68
   4  -6  19    0.01    0.60
   4  -6  19   -0.40    1.30
  -4   9 -19    0.61    1.48
   9  -5 -19   -0.12    0.90
  -4   9 -19   -0.03    0.61
   9  -5 -19   -1.46    2.03
   4  -9  19    1.18    0.79
  -1   6 -19    1.78    0.90
   6  -5 -19    1.46    0.91
  -1   6 -19   -1.14    0.91
   5   1  19   -1.20    1.46
  -5   2 -19    0.02    0.63
   2   3 -19   -0.04    1.31
   2   3 -19    0.21    0.64
   3  -5 -19    0.51    0.74
   5  -2  19    2.65    1.77
  -3   5  19   -1.14    1.30
   5   0 -19    0.66    1.74
   5   0 -19   -0.47    0.56
  -5   5 -19   -0.77    0.55
   0  -5 -19   -0.26    0.60
  -5   5 -19    0.06    1.33
   5  -5  19   -1.69    0.51
   0   5  19   -0.98    1.59
   5  -5  19   -0.57    1.42
  -5   8 -19   -0.99    1.02
   8  -3 -19   -2.53    2.01
   8  -3 -19   -0.16    0.81
  -5   8 -19   -0.53    0.54
   3   5  19   -1.92    1.85
   5  -8  19    0.17    0.71
   8  -6 -19    1.55    0.96
  -2   8 -19    1.20    1.78
  -2   8 -19    0.80    0.78
   2  -8  19    1.26    0.83
   6   2  19    1.23    2.30
   5  -6 -19    0.91    0.96
   1   5 -19    0.51    0.64
   1   5 -19   -0.19    1.52
   6  -1  19    1.09    1.86
   4   2 -19    0.85    0.83
   2  -6 -19   -0.64    0.65
  -6   4 -19   -0.27    0.63
  -6   4 -19    0.45    1.50
   4   2 -19    1.57    1.83
   6  -4  19   -0.07    1.60
   6  -4  19    0.17    0.69
  -2   6  19   -0.89    1.66
   7  -1 -19    2.51    2.27
   7  -1 -19    0.29    0.79
  -1  -6 -19    0.65    1.02
  -6   7 -19    0.00    0.68
  -6   7 -19   -1.82    1.57
   6  -7  19   -0.44    0.62
   1   6  19    2.89    2.02
   6  -7  19   -0.24    1.54
  10  -4 -19   -1.50    2.54
  10  -4 -19   -0.96    0.77
  -6  10 -19   -0.38    0.66
  -6  10 -19    0.44    1.55
   6 -10  19    0.01    0.79
   0   7 -19    1.05    0.76
   0   7 -19    2.36    2.03
   7  -7 -19    0.66    0.77
   7   0  19    0.42    2.03
   4  -7 -19    0.99    0.90
   3   4 -19   -0.21    0.58
   3   4 -19   -0.36    1.73
  -7   3 -19    0.33    0.62
  -4   7  19    2.46    1.88
   7  -3  19    0.28    0.71
   7  -3  19    0.52    1.81
   6   1 -19   -0.01    2.06
   1  -7 -19    0.76    0.78
   6   1 -19    0.67    0.85
  -7   6 -19    0.51    0.74
  -7   6 -19   -1.16    1.51
   7  -6  19    0.66    1.78
   7  -6  19    0.25    0.64
  -1   7  19    0.58    2.10
  -7   9 -19    0.22    0.85
  -7   9 -19   -0.70    2.02
   9  -2 -19    0.31    2.84
   9  -2 -19    2.67    1.20
   7  -9  19    1.82    1.09
   9  -8 -19   -0.22    0.75
  -1   9 -19    0.46    0.67
  -1   9 -19   -0.15    1.95
   1  -9  19    1.34    0.95
   2   6 -19    0.67    1.82
   6  -8 -19    0.39    0.94
   2   6 -19    0.97    0.83
   8  -2  19    1.34    2.24
   3  -8 -19    0.96    0.81
   5   3 -19   -0.55    2.45
   5   3 -19   -0.41    0.67
  -8   5 -19   -0.43    0.67
  -8   5 -19   -0.21    1.82
   8  -5  19   -1.34    2.00
   8  -5  19   -0.28    0.61
  -3   8  19   -3.00    1.67
  -8   8 -19    1.08    0.83
   8   0 -19    3.69    3.10
   8   0 -19    2.91    1.11
  -8   8 -19    0.00    1.92
   8  -8  19    0.45    0.78
   8  -8  19    0.61    1.82
   1   8 -19   -0.60    0.72
   8  -9 -19    0.06    0.90
   1   8 -19    1.45    2.20
  -1  -8  19   -0.24    0.71
   4   5 -19   -0.01    0.72
   5  -9 -19   -0.46    0.76
   4   5 -19    0.29    2.27
  -5   9  19   -0.10    2.31
   9  -4  19   -0.73    2.76
   7   2 -19    5.99    3.20
  -9   7 -19   -0.20    2.17
   7   2 -19    0.84    0.99
   2  -9 -19    0.22    0.80
  -2   9  19   -0.84    2.58
   9  -7  19   -0.04    2.34
   9  -7  19   -0.28    0.73
   6   4 -19    0.26    0.77
   4 -10 -19   -0.39    0.85
   6   4 -19    2.41    2.74
   1   0 -20    0.14    0.63
  -1   1 -20   -0.27    0.92
  -1   1 -20    0.20    0.59
  -1   1 -20    0.01    0.87
   0  -1 -20    0.33    0.62
   1   0 -20    0.71    1.10
   0   1  20    0.74    1.25
   1  -1  20   -0.22    0.96
   2  -2 -20   -0.06    0.57
  -2   0 -20    0.79    0.91
   0   2 -20   -0.07    0.61
   0   2 -20    0.43    1.06
  -2   0 -20   -0.40    0.53
   2   0  20    2.05    1.45
  -2   3 -20    3.82    1.12
  -1  -2 -20    1.20    0.74
   3  -1 -20    1.82    0.86
  -2   3 -20    2.75    1.10
   3  -1 -20    0.19    1.45
  -2   3 -20    3.68    1.00
   1   2  20    3.02    1.60
  -1   4 -20    1.91    0.84
  -3  -1 -20    2.26    1.35
  -1   4 -20    2.21    1.37
  -3  -1 -20    0.93    0.71
   4  -3 -20    0.65    0.73
   3   1  20    0.35    1.57
   1  -3 -20    1.66    0.85
   2   1 -20    1.37    0.88
  -3   2 -20    1.93    0.86
   2   1 -20   -0.08    1.26
  -1   3  20    2.72    1.55
   3  -2  20    1.34    1.47
   5  -2 -20    4.10    1.16
  -2  -3 -20    2.92    0.89
  -3   5 -20    0.94    0.86
  -3   5 -20    0.75    0.90
   5  -2 -20    0.02    1.79
   2   3  20    0.43    1.75
  -2   6 -20    0.70    0.81
  -2   6 -20   -0.30    1.21
   6  -4 -20    1.34    0.85
   4   2  20    1.65    1.88
   1   3 -20    0.93    0.73
   1   3 -20   -0.45    1.26
  -4   1 -20   -0.66    0.66
   3  -4 -20    1.50    0.83
   4  -1  20    0.52    1.65
   4   0 -20    2.95    0.99
   4   0 -20    4.20    2.45
  -4   4 -20    1.77    0.93
   0  -4 -20    2.81    0.99
   4  -4  20    5.14    1.97
   0   4  20    3.75    2.01
  -4   7 -20    1.26    1.11
  -4   7 -20    0.76    0.77
   7  -3 -20   -0.29    0.78
   7  -3 -20   -2.02    1.90
   4  -7  20    0.20    0.69
   3   4  20   -1.39    1.75
  -3   8 -20    1.86    1.47
   8  -5 -20    0.03    0.79
  -3   8 -20    2.20    0.92
   5   3  20    0.00    2.11
   3  -8  20    1.67    0.91
  -5   0 -20    0.96    0.72
   0   5 -20    1.35    1.52
   5  -5 -20    0.09    0.70
   0   5 -20   -0.38    0.57
   5   0  20    1.50    1.77
   2  -5 -20    2.26    0.96
   3   2 -20    2.64    1.00
  -5   3 -20    0.64    0.79
   3   2 -20   -0.99    1.41
   5  -3  20    0.62    1.58
  -2   5  20    1.88    1.87
  -5   6 -20   -0.48    1.41
  -1  -5 -20    0.48    0.76
  -5   6 -20    0.16    0.77
   6  -1 -20    0.47    2.00
   6  -1 -20    1.24    0.91
   1   5  20   -1.73    1.67
   5  -6  20    0.77    1.59
   5  -6  20   -0.26    0.66
  -5   9 -20    0.16    0.64
   9  -4 -20   -0.64    0.76
  -5   9 -20    0.25    1.44
   9  -4 -20   -0.31    2.33
   5  -9  20   -0.30    0.69
  -1   7 -20   -0.20    0.65
   7  -6 -20    1.65    1.05
  -1   7 -20    0.68    1.72
   6   1  20    1.97    2.19
   4  -6 -20    0.36    0.83
  -6   2 -20    0.30    0.72
   2   4 -20   -0.05    0.63
   2   4 -20   -1.00    1.73
   6  -2  20   -0.42    1.87
  -6   5 -20   -1.24    1.38
  -6   5 -20   -0.02    0.62
   5   1 -20   -2.24    1.69
   1  -6 -20    0.14    0.69
   5   1 -20    0.08    0.71
  -1   6  20   -0.86    1.67
   6  -5  20   -0.27    0.65
   6  -5  20   -0.63    1.76
  -6   8 -20   -0.13    0.72
   8  -2 -20    3.28    2.48
   8  -2 -20    0.07    0.81
   2   6  20   -0.76    2.16
   6  -8  20   -0.10    0.80
  -2   9 -20    1.40    1.90
  -2   9 -20   -0.45    0.63
   9  -7 -20    0.72    1.01
   2  -9  20    0.99    0.89
   1   6 -20    1.21    0.83
   1   6 -20    0.33    1.73
   6  -7 -20   -0.58    0.69
   7  -1  20    2.19    2.23
  -7   4 -20    0.16    0.72
   3  -7 -20   -0.29    0.77
   4   3 -20   -0.95    0.62
   4   3 -20   -2.49    1.84
   7  -4  20    0.19    1.90
   7  -4  20    0.19    0.72
  -3   7  20    1.56    2.10
   7   0 -20    0.49    0.79
   7   0 -20   -1.84    2.11
   0  -7 -20   -0.01    0.77
  -7   7 -20   -0.43    0.65
  -7   7 -20   -1.40    1.62
   7  -7  20    2.93    2.23
   7  -7  20    0.02    0.77
   0   7  20   -2.32    2.25
   8  -8 -20    0.08    0.74
   0   8 -20    0.41    0.84
   0   8 -20    1.55    2.15
   0  -8  20    2.02    0.97
   3   5 -20    1.06    2.35
   3   5 -20   -0.16    0.77
   5  -8 -20   -0.19    0.83
   8  -3  20    0.03    2.06
   2  -8 -20    1.25    0.98
  -8   6 -20    0.14    1.67
  -8   6 -20    0.96    0.83
   6   2 -20    0.48    0.79
   6   2 -20   -0.10    2.11
  -2   8  20   -1.17    2.49
   8  -6  20    0.14    0.80
   8  -6  20    1.64    2.06
   2   7 -20   -1.36    0.73
   2   7 -20    0.36    2.08
   7  -9 -20    0.65    1.05
   5   4 -20    2.12    2.53
   4  -9 -20   -0.75    0.70
   5   4 -20   -0.19    0.70
  -4   9  20   -1.18    2.29
   0   0 -21    2.11    1.19
   0   0 -21    1.82    0.89
  -1   2 -21    0.06    1.11
   2  -1 -21    0.10    1.17
  -1   2 -21   -0.65    0.67
  -1   2 -21   -0.11    1.04
   2  -1 -21   -0.86    0.61
  -1  -1 -21   -0.49    0.55
   1   1  21   -1.59    1.33
   1  -2 -21    0.32    0.73
   1   1 -21    0.08    0.61
  -2   1 -21   -0.57    0.55
   1   1 -21    1.32    1.29
  -2   1 -21    0.51    0.90
   2  -1  21    2.36    1.55
   4  -2 -21    1.49    1.86
   4  -2 -21   -0.91    0.58
  -2   4 -21   -0.14    1.02
  -2   4 -21    1.28    1.18
  -2   4 -21    0.53    0.74
  -2  -2 -21   -0.26    0.58
   2   2  21   -0.25    1.58
   0   3 -21    4.19    1.65
   3  -3 -21    1.31    0.92
  -3   0 -21    2.52    0.91
   0   3 -21   -0.01    0.64
   3   0  21    1.55    1.45
   3   0 -21    3.36    1.89
   3   0 -21    3.12    0.95
  -3   3 -21    0.98    0.77
   0  -3 -21    2.66    0.96
   0   3  21    1.38    1.65
   6  -3 -21    0.00    0.79
  -3   6 -21    0.51    1.04
   6  -3 -21    2.65    2.27
  -3   6 -21   -0.16    0.66
   3   3  21   -1.74    1.93
  -1   5 -21    0.95    0.81
   5  -4 -21   -0.11    0.67
  -1   5 -21   -0.51    1.34
  -4  -1 -21   -0.03    0.59
   4   1  21   -1.27    1.68
   2   2 -21    0.08    1.39
   2   2 -21    0.89    0.73
  -4   2 -21    0.73    0.76
   2  -4 -21    0.35    0.77
   4  -2  21    2.02    1.76
   5  -1 -21    1.31    2.12
   5  -1 -21   -0.72    0.66
  -1  -4 -21    0.71    0.72
  -4   5 -21   -0.16    0.66
   1   4  21    1.56    1.86
   8  -4 -21    0.46    0.88
  -4   8 -21    0.49    1.27
  -4   8 -21    0.33    0.65
   8  -4 -21    1.05    2.67
   4  -8  21    0.19    0.72
   7  -5 -21    0.71    0.80
  -2   7 -21   -0.81    0.62
  -2   7 -21    0.20    1.50
   5   2  21   -0.16    2.08
   2  -7  21    0.34    0.65
   1   4 -21   -0.64    0.59
   1   4 -21   -0.36    1.42
  -5   1 -21    0.87    0.73
   4  -5 -21    1.95    0.98
   5  -1  21    0.27    1.85
   4   1 -21    0.19    0.79
   4   1 -21   -1.13    1.71
  -5   4 -21    0.04    0.73
   1  -5 -21    0.74    0.77
  -1   5  21   -0.34    2.06
   5  -4  21   -1.89    1.44
   7  -2 -21    0.26    0.94
  -5   7 -21    0.93    0.83
   7  -2 -21    0.61    2.01
   2   5  21    1.51    2.08
   5  -7  21   -0.20    0.66
   0   6 -21    2.15    2.00
   0   6 -21    1.06    0.79
   6  -6 -21    2.24    1.09
   6   0  21   -0.61    1.76
   3  -6 -21    0.49    0.80
   3   3 -21   -0.82    2.02
  -6   3 -21   -0.25    0.73
   3   3 -21    1.07    0.91
   6  -3  21   -0.15    0.64
   6  -3  21   -0.53    1.83
  -6   6 -21   -0.63    0.64
   6   0 -21    1.93    2.44
  -6   6 -21   -1.41    1.43
   0  -6 -21   -0.05    0.69
   6   0 -21   -0.01    0.72
   0   6  21   -1.24    1.75
   6  -6  21    0.03    0.66
   6  -6  21   -0.84    1.62
  -1   8 -21    0.18    0.72
   8  -7 -21    0.72    1.09
  -1   8 -21    1.47    1.69
   1  -8  21   -0.59    0.70
   2   5 -21    1.07    0.84
   2   5 -21    0.97    1.98
   5  -7 -21   -0.55    0.92
   7  -2  21   -2.99    1.91
   5   2 -21   -0.66    0.72
  -7   5 -21   -0.35    1.49
   5   2 -21   -2.15    1.71
   2  -7 -21    0.83    0.85
  -7   5 -21    0.91    0.73
   7  -5  21    1.17    0.80
   7  -5  21   -0.56    1.64
  -2   7  21   -3.45    2.01
  -7   8 -21    0.85    0.86
   8  -1 -21    0.89    0.95
   8  -1 -21    1.17    2.71
   7  -8  21   -0.79    0.72
   1   7 -21   -0.29    0.80
   1   7 -21   -0.11    1.98
   7  -8 -21   -0.23    0.75
   4   4 -21    1.88    0.96
   4  -8 -21   -1.18    0.78
   4   4 -21    0.77    2.09
   8  -4  21    0.31    2.03
   7   1 -21   -0.64    0.75
  -8   7 -21    0.54    2.01
  -8   7 -21    1.21    0.96
   1  -8 -21   -0.66    0.83
   7   1 -21   -1.41    2.42
   8  -7  21    0.25    0.90
   8  -7  21   -1.05    1.89
  -1   0 -22    0.22    0.72
   0   1 -22    1.49    0.84
   0   1 -22    0.02    1.12
   1  -1 -22    0.20    1.28
  -1   0 -22    0.27    1.17
   1  -1 -22    0.13    0.58
   3  -2 -22    2.19    0.99
  -1   3 -22    2.07    1.43
  -2  -1 -22    3.94    1.02
  -1   3 -22    1.70    0.93
   2   1  22    4.88    2.36
   2   0 -22    0.96    0.86
   2   0 -22    1.49    1.59
  -2   2 -22    0.87    0.72
   0  -2 -22    0.67    0.73
  -3  -2 -22    3.31    1.02
   5  -3 -22    3.37    1.18
  -2   5 -22    5.52    1.39
  -2   5 -22    3.74    1.53
   5  -3 -22    3.34    2.29
   3   2  22    5.62    2.83
  -3   1 -22    4.27    1.08
   2  -3 -22    3.35    1.10
   1   2 -22    3.05    1.69
   1   2 -22    3.20    1.11
   3  -1  22    3.55    1.84
  -1  -3 -22    1.78    0.93
  -3   4 -22    2.29    1.01
   4  -1 -22    1.29    0.85
   4  -1 -22    1.67    1.92
   1   3  22    4.35    2.02
  -3   7 -22    0.97    0.85
   7  -4 -22   -0.36    2.07
   7  -4 -22    0.11    0.77
  -3   7 -22   -0.16    1.14
   3  -7  22    0.80    0.75
   4   3  22   -0.62    2.48
   0   4 -22   15.35    3.29
   0   4 -22   13.77    2.09
  -4   0 -22   17.70    2.06
   4  -4 -22   14.47    2.15
   4   0  22   17.64    3.44
   3   1 -22    1.34    0.88
   1  -4 -22    0.56    0.76
   3   1 -22    1.26    1.86
  -4   3 -22    2.99    0.96
   6  -2 -22    0.21    2.16
   6  -2 -22    3.53    1.21
  -4   6 -22    0.93    0.85
   2   4  22    1.77    2.27
   4  -6  22    1.55    0.95
  -1   6 -22    0.34    0.78
   6  -5 -22    0.31    0.71
  -1   6 -22    2.03    1.72
   5   1  22    0.03    2.07
   3  -5 -22    4.31    1.27
   2   3 -22    1.94    1.97
   2   3 -22    1.47    0.85
  -5   2 -22    5.42    1.24
   5  -2  22    4.69    2.12
   0  -5 -22    1.67    1.04
   5   0 -22    5.60    2.66
   5   0 -22    0.98    0.83
  -5   5 -22    1.55    1.01
   0   5  22    1.51    2.17
   5  -5  22    1.92    0.90
   8  -3 -22    2.06    1.13
   8  -3 -22    0.60    2.48
  -5   8 -22    1.46    0.90
   5  -8  22    1.64    1.02
   5  -6 -22    0.71    0.95
   1   5 -22    0.22    1.76
   1   5 -22   -0.37    0.72
   6  -1  22    0.14    2.37
  -6   4 -22    2.45    1.02
   2  -6 -22    1.49    0.92
   4   2 -22    1.89    2.18
   4   2 -22    0.19    0.82
   6  -4  22    5.20    2.48
   6  -4  22    1.80    0.82
  -2   6  22   -2.87    3.00
   7  -1 -22   -0.54    2.13
   7  -1 -22    1.53    1.00
  -6   7 -22    2.35    0.85
   6  -7  22    1.75    1.03
   1   6  22    0.82    2.62
   0   7 -22    0.41    0.77
   0   7 -22   -0.78    1.88
   7  -7 -22    0.43    1.01
   3   4 -22    0.90    2.09
   3   4 -22    0.43    0.67
   4  -7 -22    0.14    0.76
   7  -3  22    0.20    2.24
  -7   6 -22    0.00    0.79
   1  -7 -22    3.25    1.11
  -7   6 -22   -0.30    1.77
   6   1 -22    0.62    0.86
   6   1 -22   -0.01    2.50
  -1   7  22    1.35    2.60
   7  -6  22    1.00    0.88
   7  -6  22   -2.70    2.33
  -8   5 -22    1.67    0.91
   5   3 -22    2.22    3.13
   3  -8 -22    1.04    0.99
   5   3 -22    0.43    0.93
   8  -5  22    1.27    0.95
   8  -5  22    0.74    2.28
   1   0 -23    1.21    0.89
  -1   1 -23   -0.22    1.19
   0  -1 -23   -0.41    0.60
  -1   1 -23    0.14    0.75
   1   0 -23    0.22    1.48
   2  -2 -23    3.88    1.17
  -2   0 -23    2.48    1.24
  -2   0 -23    4.29    1.20
   0   2 -23    0.19    1.42
   0   2 -23    2.85    1.02
  -2   0 -23    4.76    1.92
  -1  -2 -23    5.51    1.31
  -2   3 -23    3.48    1.06
   3  -1 -23    1.41    1.91
   3  -1 -23    3.87    1.22
  -3  -1 -23    0.14    0.76
   4  -3 -23   -0.07    0.75
  -1   4 -23   -1.17    1.26
  -1   4 -23    0.50    0.78
   3   1  23    3.53    2.31
   2   1 -23    3.27    1.92
   2   1 -23    5.45    1.35
   1  -3 -23    3.80    1.24
  -3   2 -23    3.80    1.13
  -3   5 -23    2.60    1.10
   5  -2 -23    3.96    1.26
  -2  -3 -23    4.65    1.24
   5  -2 -23    4.98    2.47
   2   3  23    5.58    2.85
   6  -4 -23    1.79    1.07
  -2   6 -23    2.59    1.11
  -2   6 -23    1.71    1.53
   4   2  23    0.65    2.26
   1   3 -23   -0.63    1.35
  -4   1 -23    0.49    0.83
   1   3 -23    0.54    0.77
   3  -4 -23    0.13    0.91
   4  -1  23    0.40    1.96
  -4   4 -23   16.79    2.28
   4   0 -23   11.44    2.03
   4   0 -23   20.52    4.24
   0  -4 -23   13.99    1.99
   7  -3 -23   -0.73    0.75
   7  -3 -23    3.21    2.67
  -4   7 -23   -0.74    0.64
   4  -7  23    0.53    0.87
   3   4  23   -0.70    2.51
   0   5 -23    1.07    0.89
   0   5 -23    1.24    1.92
   5  -5 -23   -0.34    0.80
   5   0  23    1.74    2.24
   2  -5 -23    4.32    1.34
   3   2 -23    4.94    1.33
  -5   3 -23    3.83    1.29
   3   2 -23    7.28    2.84
  -5   6 -23    1.66    1.00
   6  -1 -23   -1.03    2.44
  -1  -5 -23    5.17    2.05
   6  -1 -23    2.44    1.10
   1   5  23    7.67    2.93
   5  -6  23    0.52    0.82
   4  -6 -23    2.16    1.11
   2   4 -23    0.94    2.10
   2   4 -23    4.42    1.36
   6  -2  23    5.15    2.62
   5   1 -23    2.46    2.68
   1  -6 -23    2.84    1.17
  -6   5 -23    2.53    1.13
   5   1 -23    2.84    1.27
   6  -5  23   -0.17    0.79
   3  -7 -23   -0.31    0.80
   4   3 -23    0.97    0.93
   4   3 -23    0.43    2.31
  -7   4 -23   -0.27    0.64
   7  -4  23   -0.98    2.01
   7  -4  23   -0.44    0.76
   0   0 -24    0.79    0.88
   0   0 -24   -0.57    1.30
  -1   2 -24   -0.79    1.21
   2  -1 -24    0.86    1.63
  -1  -1 -24   -0.81    0.64
   2  -1 -24    1.23    0.89
  -1   2 -24    0.56    0.70
   1   1 -24   -0.26    1.27
  -2   1 -24    0.42    0.62
   1   1 -24    0.49    0.85
   1  -2 -24   -0.53    0.65
   4  -2 -24    0.41    0.76
  -2  -2 -24   -1.54    0.61
  -2   4 -24    0.15    0.79
   4  -2 -24   -1.69    1.73
  -3   0 -24   -0.01    0.68
   3  -3 -24   -0.56    0.63
   0   3 -24    1.16    1.62
   0   3 -24    0.53    0.85
   0  -3 -24   -0.02    0.79
   3   0 -24    0.45    0.77
   3   0 -24   -0.35    1.61
  -3   3 -24    0.11    0.84
   6  -3 -24   -0.14    0.82
   6  -3 -24    1.03    2.51
  -3   6 -24   -0.32    0.70
   3   3  24    0.79    2.35
  -1   5 -24   -0.85    1.28
  -1   5 -24    0.08    0.77
   5  -4 -24   -0.38    0.78
   4   1  24    1.87    2.26
   2   2 -24   -0.18    1.76
   2  -4 -24    1.57    1.00
  -4   2 -24   -0.79    0.69
   2   2 -24   -0.16    0.82
  -1  -4 -24   -0.43    0.71
   5  -1 -24    1.48    0.90
  -4   5 -24   -0.62    0.66
   5  -1 -24    1.00    2.21
  -5   1 -24    0.33    0.89
   4  -5 -24    0.23    0.91
   1   4 -24    0.22    0.85
   1   4 -24    0.20    1.88
   5  -1  24    0.21    2.00
   1  -5 -24   -0.28    0.87
   4   1 -24   -0.71    0.72
  -5   4 -24   -0.32    0.78
   4   1 -24    0.62    2.31
   3   3 -24   -1.98    1.94
  -6   3 -24   -0.59    0.81
   3  -6 -24    0.44    0.86
   3   3 -24    0.22    0.79
   6  -3  24   -0.46    0.72
  -1   0 -25    2.04    0.94
   1  -1 -25    2.16    1.81
  -1   0 -25    0.32    1.12
   0   1 -25   -0.32    1.38
   0   1 -25    0.17    0.85
   1  -1 -25    0.24    0.83
  -1   3 -25    1.50    0.99
   3  -2 -25    0.39    0.80
  -2  -1 -25    1.62    0.91
  -1   3 -25   -0.06    1.38
   3  -2 -25    0.99    2.23
   2   0 -25   -1.64    1.29
   2   0 -25    0.08    0.82
  -2   2 -25    0.11    0.87
   0  -2 -25    1.22    0.92
   5  -3 -25   -0.51    0.78
  -2   5 -25    0.72    1.17
  -2   5 -25    0.42    0.80
   5  -3 -25   -0.13    1.89
   2  -3 -25    0.84    0.97
  -3   1 -25   -1.00    0.77
   1   2 -25    1.00    1.53
   1   2 -25   -0.21    0.66
   4  -1 -25    3.29    2.33
   4  -1 -25    0.94    0.91
  -1  -3 -25    0.61    0.91
  -3   4 -25    1.38    1.03
  -4   0 -25    1.72    0.95
   4  -4 -25    3.30    1.20
   0   4 -25    2.28    2.03
   0   4 -25   -0.01    0.71
  -4   3 -25    1.16    0.94
   1  -4 -25    0.30    0.88
   3   1 -25    1.25    1.01
   3   1 -25    0.89    2.12
   3  -5 -25   -0.82    0.77
   2   3 -25    3.25    2.30
   2   3 -25    0.82    0.85
  -5   2 -25   -0.75    0.73
   0  -1 -26   -0.46    0.84
   1   0 -26   -0.82    1.54
  -1   1 -26    0.18    0.67
   0  -1 -26   -1.48    1.34
  -1   1 -26   -0.57    1.22
   1   0 -26    0.82    0.83
   2  -2 -26    0.46    0.82
   0   2 -26   -0.76    0.61
   2  -2 -26   -0.75    1.81
   0   2 -26   -0.22    1.65
  -2   0 -26    1.64    0.98
   3  -1 -26    0.50    0.79
  -2   3 -26   -0.32    0.82
  -1  -2 -26   -0.76    0.80
   3  -1 -26    1.82    2.04
   2   1 -26   -0.20    0.72
  -3   2 -26   -0.72    0.78
   1  -3 -26   -0.10    0.73
   2   1 -26   -0.37    1.75
   0   0   0    0.00    0.00
;
_shelx_hkl_checksum    1710
